# Supplementary material for: Asymmetric sulfonamide design enabling high-voltage sodium-ion pouch cells in wide temperature
Source: Nat Commun. 2026 Mar 24;17:4378. doi: 10.1038/s41467-026-70592-z (PMC13184103; doi:10.1038/s41467-026-70592-z)
Supplement: Supplementary file 3 — Supplementary Data [file 41467_2026_70592_MOESM3_ESM.zip]

Archive with 22 entries (16 files):
- Supplementary Data files/
- Supplementary Data files/Supplementary Data 1/
- Supplementary Data files/Supplementary Data 1/DETMSA/
- Supplementary Data files/Supplementary Data 1/DETMSA/energy.xvg
- Supplementary Data files/Supplementary Data 1/DETMSA/msd_DETMSA_1.xvg
- Supplementary Data files/Supplementary Data 1/DETMSA/msd_DETMSA_160.xvg
- Supplementary Data files/Supplementary Data 1/DETMSA/prod.gro
- Supplementary Data files/Supplementary Data 1/DMTMSA/
- Supplementary Data files/Supplementary Data 1/DMTMSA/energy.xvg
- Supplementary Data files/Supplementary Data 1/DMTMSA/msd_DMTMSA_1.xvg
- Supplementary Data files/Supplementary Data 1/DMTMSA/msd_DMTMSA_160.xvg
- Supplementary Data files/Supplementary Data 1/DMTMSA/prod.gro
- Supplementary Data files/Supplementary Data 1/EMTMSA/
- Supplementary Data files/Supplementary Data 1/EMTMSA/energy.xvg
- Supplementary Data files/Supplementary Data 1/EMTMSA/msd_EMTMSA_1.xvg
- Supplementary Data files/Supplementary Data 1/EMTMSA/msd_EMTMSA_160.xvg
- Supplementary Data files/Supplementary Data 1/EMTMSA/prod.gro
- Supplementary Data files/Supplementary Data 1/forcefield/
- Supplementary Data files/Supplementary Data 1/forcefield/DETMSA.xyz
- Supplementary Data files/Supplementary Data 1/forcefield/DMTMSA.xyz
- Supplementary Data files/Supplementary Data 1/forcefield/EMTMSA.xyz
- Supplementary Data files/Supplementary Data 2.txt
