# Supplementary material for: Asymmetric sulfonamide design enabling high-voltage sodium-ion pouch cells in wide temperature
Source: Nat Commun. 2026 Mar 24;17:4378. doi: 10.1038/s41467-026-70592-z (PMC13184103; doi:10.1038/s41467-026-70592-z)
Supplement: Supplementary file 3 — Supplementary Data [file 41467_2026_70592_MOESM3_ESM.zip › Supplementary Data files/Supplementary Data 1/DETMSA/energy.xvg]

# This file was created Wed Jun 11 07:08:27 2025
# Created by:
#                      :-) GROMACS - gmx energy, 2024.2 (-:
# 
# Executable:   /home/ruien/app/gmx/bin/gmx
# Data prefix:  /home/ruien/app/gmx
# Working dir:  /home/ruien/work/MP/400EE
# Command line:
#   gmx energy -f energy.edr
# gmx energy is part of G R O M A C S:
#
# Gallium Rubidium Oxygen Manganese Argon Carbon Silicon
#
@    title "GROMACS Energies"
@    xaxis  label "Time (ps)"
@    yaxis  label "(kJ/mol)"
@TYPE xy
@ view 0.15, 0.15, 0.75, 0.85
@ legend on
@ legend box on
@ legend loctype view
@ legend 0.78, 0.8
@ legend length 2
@ s0 legend "LJ (SR)"
@ s1 legend "Coulomb (SR)"
0.000000  -24485.894531  11015.478516
1.000000  -24344.220703  10949.309570
2.000000  -24486.837891  10974.913086
3.000000  -24332.294922  11076.701172
4.000000  -24487.972656  11036.066406
5.000000  -24347.023438  10978.828125
6.000000  -24359.365234  11032.301758
7.000000  -24359.306641  10978.864258
8.000000  -24415.820312  11059.497070
9.000000  -24630.091797  11072.228516
10.000000  -24305.822266  11178.674805
11.000000  -24451.376953  11027.110352
12.000000  -24517.908203  11069.145508
13.000000  -24483.925781  11112.895508
14.000000  -24491.949219  11033.088867
15.000000  -24525.363281  11021.272461
16.000000  -24201.646484  11080.705078
17.000000  -24507.097656  11141.897461
18.000000  -24526.128906  11089.423828
19.000000  -24531.089844  11119.199219
20.000000  -24595.134766  10986.480469
21.000000  -24650.894531  11039.733398
22.000000  -24657.232422  10985.169922
23.000000  -24657.724609  10981.323242
24.000000  -24604.332031  11059.935547
25.000000  -24619.007812  11047.880859
26.000000  -24425.759766  11098.266602
27.000000  -24409.480469  11109.604492
28.000000  -24386.195312  11111.977539
29.000000  -24536.531250  11017.952148
30.000000  -24543.830078  11033.851562
31.000000  -24445.818359  11093.041016
32.000000  -24697.767578  11102.672852
33.000000  -24749.445312  11100.024414
34.000000  -24513.917969  10979.495117
35.000000  -24734.697266  11032.959961
36.000000  -24659.443359  11102.698242
37.000000  -24640.447266  11023.356445
38.000000  -24762.244141  10809.514648
39.000000  -24649.685547  11050.169922
40.000000  -24687.808594  11124.165039
41.000000  -24727.949219  11134.572266
42.000000  -24620.458984  11080.121094
43.000000  -24754.007812  11139.285156
44.000000  -24651.265625  11069.227539
45.000000  -24709.255859  11163.772461
46.000000  -24581.683594  11067.795898
47.000000  -24496.773438  11231.229492
48.000000  -24604.669922  11098.531250
49.000000  -24536.630859  11030.573242
50.000000  -24644.347656  11171.217773
51.000000  -24746.296875  11110.116211
52.000000  -24579.751953  11155.392578
53.000000  -24836.615234  11157.467773
54.000000  -24540.843750  11000.824219
55.000000  -24544.527344  11111.308594
56.000000  -24841.636719  11098.158203
57.000000  -24581.023438  11278.384766
58.000000  -24562.710938  11129.629883
59.000000  -24331.337891  11114.693359
60.000000  -24472.484375  11144.504883
61.000000  -24388.667969  11173.102539
62.000000  -24548.574219  11165.221680
63.000000  -24640.152344  11220.230469
64.000000  -24408.105469  11172.330078
65.000000  -24621.855469  11231.177734
66.000000  -24629.957031  11154.515625
67.000000  -24675.937500  11179.966797
68.000000  -24696.759766  11181.273438
69.000000  -24575.142578  11047.286133
70.000000  -24706.978516  11123.456055
71.000000  -24470.167969  10963.719727
72.000000  -24408.824219  11107.819336
73.000000  -24196.169922  11042.163086
74.000000  -24337.359375  11102.250977
75.000000  -24501.875000  11119.812500
76.000000  -24417.580078  11077.543945
77.000000  -24253.890625  11131.808594
78.000000  -24379.982422  10991.989258
79.000000  -24169.947266  11206.840820
80.000000  -24442.333984  11164.525391
81.000000  -24259.107422  11052.995117
82.000000  -24462.937500  11059.706055
83.000000  -24330.218750  11160.930664
84.000000  -24357.460938  11065.413086
85.000000  -24338.658203  11229.147461
86.000000  -24401.589844  11303.689453
87.000000  -24322.816406  11158.305664
88.000000  -24509.478516  11145.655273
89.000000  -24498.673828  11081.704102
90.000000  -24419.248047  11033.240234
91.000000  -24637.097656  11035.241211
92.000000  -24406.355469  10963.934570
93.000000  -24602.185547  11085.299805
94.000000  -24501.144531  10973.904297
95.000000  -24470.716797  11053.729492
96.000000  -24292.083984  11025.285156
97.000000  -24313.562500  10993.366211
98.000000  -24363.017578  11101.629883
99.000000  -24220.582031  11032.602539
100.000000  -24382.525391  11160.569336
101.000000  -24516.941406  11154.994141
102.000000  -24395.505859  11163.655273
103.000000  -24360.037109  11084.642578
104.000000  -24264.908203  11100.658203
105.000000  -24447.599609  11114.839844
106.000000  -24369.919922  11058.076172
107.000000  -24339.353516  11092.692383
108.000000  -24265.929688  11017.664062
109.000000  -24434.208984  11129.622070
110.000000  -24344.650391  11176.152344
111.000000  -24442.275391  11064.076172
112.000000  -24351.921875  11071.135742
113.000000  -24464.917969  11064.302734
114.000000  -24295.099609  10989.732422
115.000000  -24148.667969  11085.872070
116.000000  -24229.558594  11084.067383
117.000000  -24168.255859  11056.781250
118.000000  -24356.650391  11052.162109
119.000000  -24322.146484  11212.368164
120.000000  -24378.630859  10992.033203
121.000000  -24325.480469  11076.717773
122.000000  -24487.066406  11208.425781
123.000000  -24201.884766  11079.189453
124.000000  -24412.695312  11175.781250
125.000000  -24325.162109  11016.398438
126.000000  -24356.160156  11250.593750
127.000000  -24395.976562  11107.039062
128.000000  -24448.630859  11060.301758
129.000000  -24367.484375  11134.844727
130.000000  -24382.691406  11233.523438
131.000000  -24340.199219  11271.805664
132.000000  -24338.513672  11070.814453
133.000000  -24386.027344  11113.936523
134.000000  -24330.302734  11080.944336
135.000000  -24514.052734  11063.884766
136.000000  -24463.572266  11162.166016
137.000000  -24399.470703  11099.806641
138.000000  -24361.214844  11096.432617
139.000000  -24175.031250  11038.127930
140.000000  -24432.306641  11069.403320
141.000000  -24186.742188  11018.392578
142.000000  -24256.861328  11072.914062
143.000000  -24248.181641  11096.871094
144.000000  -24409.964844  10995.333008
145.000000  -24430.539062  11016.137695
146.000000  -24480.210938  10991.466797
147.000000  -24393.527344  11012.933594
148.000000  -24433.804688  11030.632812
149.000000  -24638.439453  10959.408203
150.000000  -24614.390625  10956.218750
151.000000  -24531.841797  10940.941406
152.000000  -24627.597656  10948.197266
153.000000  -24603.052734  10938.688477
154.000000  -24552.970703  11019.249023
155.000000  -24277.031250  10879.186523
156.000000  -24431.335938  11069.065430
157.000000  -24418.605469  11047.463867
158.000000  -24448.884766  10975.996094
159.000000  -24305.832031  11060.138672
160.000000  -24325.869141  10954.683594
161.000000  -24253.458984  11137.143555
162.000000  -24402.310547  10975.676758
163.000000  -24410.089844  10946.973633
164.000000  -24298.650391  10982.440430
165.000000  -24215.890625  11033.758789
166.000000  -24376.605469  10809.919922
167.000000  -24398.759766  11017.917969
168.000000  -24373.898438  10971.974609
169.000000  -24494.777344  11048.682617
170.000000  -24454.718750  10988.705078
171.000000  -24537.849609  10920.195312
172.000000  -24393.277344  10962.641602
173.000000  -24533.480469  11100.291016
174.000000  -24641.650391  11138.683594
175.000000  -24640.548828  11090.919922
176.000000  -24714.214844  11138.953125
177.000000  -24690.664062  11011.162109
178.000000  -24645.640625  11039.128906
179.000000  -24431.843750  11026.704102
180.000000  -24458.183594  10985.705078
181.000000  -24511.642578  11149.401367
182.000000  -24510.140625  11025.195312
183.000000  -24548.314453  10893.525391
184.000000  -24462.101562  10875.911133
185.000000  -24395.287109  10955.426758
186.000000  -24280.718750  11063.876953
187.000000  -24419.974609  11081.720703
188.000000  -24110.460938  11098.536133
189.000000  -24315.626953  10984.079102
190.000000  -24525.187500  11159.858398
191.000000  -24436.205078  10975.219727
192.000000  -24493.437500  11088.291992
193.000000  -24446.751953  11047.769531
194.000000  -24424.615234  11113.869141
195.000000  -24556.845703  11025.096680
196.000000  -24697.595703  11041.076172
197.000000  -24587.113281  10954.792969
198.000000  -24485.730469  11027.297852
199.000000  -24428.197266  11010.084961
200.000000  -24474.369141  10997.235352
201.000000  -24414.816406  11008.420898
202.000000  -24447.175781  11015.756836
203.000000  -24417.337891  10969.793945
204.000000  -24368.601562  11009.828125
205.000000  -24581.369141  10982.497070
206.000000  -24360.958984  11073.323242
207.000000  -24432.652344  11043.542969
208.000000  -24551.333984  10980.178711
209.000000  -24524.044922  11010.697266
210.000000  -24418.457031  11059.881836
211.000000  -24374.757812  11087.607422
212.000000  -24509.804688  11092.558594
213.000000  -24497.513672  10980.794922
214.000000  -24526.076172  10961.335938
215.000000  -24517.021484  10931.054688
216.000000  -24545.437500  10994.275391
217.000000  -24432.068359  10897.554688
218.000000  -24590.193359  11048.314453
219.000000  -24501.140625  11030.928711
220.000000  -24527.656250  11040.514648
221.000000  -24521.164062  11012.682617
222.000000  -24595.472656  10856.614258
223.000000  -24470.542969  11041.769531
224.000000  -24622.115234  11028.735352
225.000000  -24544.009766  10883.343750
226.000000  -24808.570312  10919.440430
227.000000  -24266.763672  10935.688477
228.000000  -24325.421875  10851.800781
229.000000  -24479.283203  10907.257812
230.000000  -24454.261719  11045.934570
231.000000  -24484.111328  10999.046875
232.000000  -24336.279297  11027.245117
233.000000  -24487.357422  10882.454102
234.000000  -24308.378906  10857.238281
235.000000  -24558.601562  11064.202148
236.000000  -24289.128906  10967.044922
237.000000  -24236.298828  11032.277344
238.000000  -24502.757812  10933.227539
239.000000  -24485.363281  10950.967773
240.000000  -24440.490234  10852.786133
241.000000  -24659.876953  10901.165039
242.000000  -24570.558594  10831.469727
243.000000  -24639.212891  10886.900391
244.000000  -24658.011719  10928.524414
245.000000  -24628.583984  10860.696289
246.000000  -24588.843750  10849.858398
247.000000  -24562.394531  10820.059570
248.000000  -24587.250000  10875.980469
249.000000  -24825.218750  10890.432617
250.000000  -24766.898438  10886.838867
251.000000  -24779.531250  10841.114258
252.000000  -24499.826172  10951.927734
253.000000  -24766.679688  10874.996094
254.000000  -24708.654297  10937.011719
255.000000  -24634.570312  10808.364258
256.000000  -24631.433594  10882.893555
257.000000  -24727.960938  10902.365234
258.000000  -24804.767578  10862.076172
259.000000  -24658.228516  10851.809570
260.000000  -24594.968750  10958.548828
261.000000  -24620.082031  10838.092773
262.000000  -24802.746094  10811.842773
263.000000  -24659.224609  10862.423828
264.000000  -24545.083984  10876.966797
265.000000  -24481.302734  10788.023438
266.000000  -24590.119141  10843.720703
267.000000  -24462.027344  10736.546875
268.000000  -24482.845703  10867.569336
269.000000  -24718.628906  10781.277344
270.000000  -24367.140625  10914.762695
271.000000  -24489.833984  10994.043945
272.000000  -24243.515625  10975.416016
273.000000  -24055.511719  10917.128906
274.000000  -24226.140625  10764.776367
275.000000  -24277.802734  10930.483398
276.000000  -24415.585938  10865.882812
277.000000  -24353.046875  10795.762695
278.000000  -24367.537109  10817.203125
279.000000  -24369.937500  10905.912109
280.000000  -24535.826172  10883.709961
281.000000  -24378.074219  10848.848633
282.000000  -24363.113281  10953.150391
283.000000  -24454.326172  10882.837891
284.000000  -24412.935547  10942.032227
285.000000  -24521.175781  10930.189453
286.000000  -24550.664062  10935.716797
287.000000  -24504.755859  10855.943359
288.000000  -24481.046875  10962.903320
289.000000  -24266.818359  10816.294922
290.000000  -24349.289062  10909.676758
291.000000  -24727.054688  10843.974609
292.000000  -24654.240234  10977.675781
293.000000  -24546.666016  10957.042969
294.000000  -24708.017578  11061.307617
295.000000  -24567.656250  10927.911133
296.000000  -24505.710938  10930.080078
297.000000  -24511.070312  10976.238281
298.000000  -24464.406250  10875.836914
299.000000  -24501.923828  11006.108398
300.000000  -24628.757812  10888.620117
301.000000  -24492.154297  10996.961914
302.000000  -24664.914062  11038.889648
303.000000  -24424.837891  10959.819336
304.000000  -24578.023438  11009.464844
305.000000  -24563.521484  10860.257812
306.000000  -24474.312500  11016.686523
307.000000  -24526.695312  11098.741211
308.000000  -24472.843750  10946.965820
309.000000  -24505.343750  10994.443359
310.000000  -24568.986328  10941.950195
311.000000  -24691.875000  10989.774414
312.000000  -24431.109375  11008.912109
313.000000  -24506.042969  10866.014648
314.000000  -24612.005859  10928.693359
315.000000  -24552.734375  11066.266602
316.000000  -24669.468750  10954.069336
317.000000  -24463.492188  11008.625000
318.000000  -24624.898438  10978.848633
319.000000  -24545.964844  11058.817383
320.000000  -24622.238281  10990.094727
321.000000  -24404.748047  10925.816406
322.000000  -24579.533203  10954.825195
323.000000  -24590.626953  10924.066406
324.000000  -24659.250000  10942.502930
325.000000  -24710.718750  10856.875977
326.000000  -24421.093750  10941.130859
327.000000  -24574.734375  10970.823242
328.000000  -24288.035156  10903.502930
329.000000  -24255.695312  10898.571289
330.000000  -24468.144531  10891.198242
331.000000  -24601.345703  11013.447266
332.000000  -24553.125000  10977.540039
333.000000  -24610.902344  10973.687500
334.000000  -24558.976562  10948.400391
335.000000  -24589.468750  10957.586914
336.000000  -24400.113281  10992.597656
337.000000  -24164.580078  10865.392578
338.000000  -24313.140625  10893.024414
339.000000  -24416.419922  10914.529297
340.000000  -24311.585938  10947.090820
341.000000  -24177.513672  10870.336914
342.000000  -24396.396484  11029.332031
343.000000  -24297.861328  10925.071289
344.000000  -24291.863281  10853.068359
345.000000  -24315.949219  10935.133789
346.000000  -24219.470703  10993.312500
347.000000  -24334.535156  10909.669922
348.000000  -24420.812500  10924.195312
349.000000  -24553.714844  10914.588867
350.000000  -24465.720703  10955.946289
351.000000  -24210.876953  11047.367188
352.000000  -24269.746094  10858.105469
353.000000  -24444.417969  11034.223633
354.000000  -24448.021484  10910.788086
355.000000  -24411.103516  11013.767578
356.000000  -24620.726562  10938.204102
357.000000  -24625.724609  10955.303711
358.000000  -24611.289062  11025.204102
359.000000  -24641.712891  10891.327148
360.000000  -24458.662109  10820.806641
361.000000  -24396.812500  10823.151367
362.000000  -24673.025391  10879.894531
363.000000  -24613.585938  10862.393555
364.000000  -24559.488281  10918.392578
365.000000  -24484.894531  10851.589844
366.000000  -24641.175781  10836.091797
367.000000  -24622.111328  10802.058594
368.000000  -24600.175781  10907.536133
369.000000  -24552.029297  10801.781250
370.000000  -24673.994141  10821.262695
371.000000  -24419.472656  10872.181641
372.000000  -24546.865234  10812.325195
373.000000  -24467.839844  10912.049805
374.000000  -24501.408203  10827.654297
375.000000  -24437.357422  10842.504883
376.000000  -24499.761719  10853.697266
377.000000  -24496.552734  10812.865234
378.000000  -24348.392578  10901.951172
379.000000  -24536.091797  10799.687500
380.000000  -24492.480469  10859.444336
381.000000  -24358.458984  10858.256836
382.000000  -24297.197266  10880.534180
383.000000  -24283.019531  11006.989258
384.000000  -24109.046875  10913.708984
385.000000  -24300.740234  10859.429688
386.000000  -24355.031250  10944.398438
387.000000  -24234.283203  10897.622070
388.000000  -24496.984375  10876.329102
389.000000  -24346.761719  10915.626953
390.000000  -24589.953125  10986.247070
391.000000  -24459.027344  10864.370117
392.000000  -24421.255859  10902.089844
393.000000  -24447.382812  10957.476562
394.000000  -24254.033203  10926.220703
395.000000  -24595.212891  10854.314453
396.000000  -24439.814453  10804.863281
397.000000  -24505.679688  10929.363281
398.000000  -24563.564453  10885.052734
399.000000  -24546.398438  10975.657227
400.000000  -24482.720703  10874.198242
401.000000  -24426.457031  10962.766602
402.000000  -24494.414062  10933.488281
403.000000  -24624.294922  10934.015625
404.000000  -24511.253906  10872.264648
405.000000  -24536.359375  10906.859375
406.000000  -24606.888672  10898.047852
407.000000  -24470.949219  10946.728516
408.000000  -24676.968750  11068.699219
409.000000  -24529.093750  10895.181641
410.000000  -24553.640625  10803.703125
411.000000  -24390.144531  10941.699219
412.000000  -24758.119141  10825.791016
413.000000  -24575.828125  10853.427734
414.000000  -24560.234375  10898.697266
415.000000  -24544.332031  10855.345703
416.000000  -24452.861328  10822.426758
417.000000  -24410.851562  10840.134766
418.000000  -24383.496094  10851.788086
419.000000  -24513.859375  10927.908203
420.000000  -24696.806641  10806.511719
421.000000  -24541.712891  10880.876953
422.000000  -24532.646484  10818.567383
423.000000  -24619.025391  10878.375000
424.000000  -24657.535156  10882.317383
425.000000  -24702.552734  10915.604492
426.000000  -24476.105469  10821.210938
427.000000  -24496.544922  10789.819336
428.000000  -24555.347656  10758.538086
429.000000  -24487.443359  10798.700195
430.000000  -24499.544922  10838.040039
431.000000  -24576.984375  10851.722656
432.000000  -24591.070312  10736.142578
433.000000  -24432.136719  10828.279297
434.000000  -24518.740234  10671.409180
435.000000  -24418.890625  10931.503906
436.000000  -24539.654297  10919.946289
437.000000  -24522.699219  10882.288086
438.000000  -24445.333984  10918.624023
439.000000  -24572.308594  10912.209961
440.000000  -24683.058594  10973.583984
441.000000  -24691.513672  11042.632812
442.000000  -24429.699219  10921.978516
443.000000  -24664.744141  10900.160156
444.000000  -24577.945312  10971.452148
445.000000  -24515.351562  10824.060547
446.000000  -24471.041016  10932.962891
447.000000  -24435.027344  10880.162109
448.000000  -24446.505859  10923.727539
449.000000  -24462.695312  10928.235352
450.000000  -24516.611328  11024.816406
451.000000  -24414.115234  10889.451172
452.000000  -24601.230469  10993.202148
453.000000  -24411.216797  10920.151367
454.000000  -24312.990234  10937.705078
455.000000  -24413.013672  10951.208008
456.000000  -24329.369141  10943.428711
457.000000  -24486.859375  10965.526367
458.000000  -24484.390625  11057.364258
459.000000  -24674.152344  11031.797852
460.000000  -24517.142578  10925.636719
461.000000  -24464.234375  11008.622070
462.000000  -24458.947266  10972.716797
463.000000  -24623.455078  10964.996094
464.000000  -24376.083984  10997.327148
465.000000  -24471.822266  10961.362305
466.000000  -24419.541016  10990.186523
467.000000  -24465.660156  10969.984375
468.000000  -24475.396484  11004.598633
469.000000  -24545.205078  10868.791016
470.000000  -24282.496094  10932.423828
471.000000  -24358.345703  10938.337891
472.000000  -24485.953125  10888.905273
473.000000  -24567.525391  10915.957031
474.000000  -24624.671875  10860.563477
475.000000  -24563.824219  10911.052734
476.000000  -24630.810547  10861.640625
477.000000  -24668.552734  10939.472656
478.000000  -24541.146484  10825.683594
479.000000  -24589.193359  10877.230469
480.000000  -24617.857422  10886.709961
481.000000  -24457.576172  10880.850586
482.000000  -24552.476562  10861.356445
483.000000  -24479.685547  10820.391602
484.000000  -24488.750000  10856.541016
485.000000  -24718.228516  10761.637695
486.000000  -24556.296875  10791.423828
487.000000  -24437.333984  10821.809570
488.000000  -24383.753906  10783.459961
489.000000  -24264.013672  10845.829102
490.000000  -24571.105469  10819.090820
491.000000  -24567.089844  10819.518555
492.000000  -24459.589844  10866.791992
493.000000  -24503.025391  10764.332031
494.000000  -24585.644531  10781.846680
495.000000  -24545.734375  10847.599609
496.000000  -24617.605469  10823.260742
497.000000  -24583.416016  10894.750977
498.000000  -24509.632812  10928.073242
499.000000  -24405.607422  10805.461914
500.000000  -24364.212891  10862.178711
501.000000  -24557.195312  10821.945312
502.000000  -24440.902344  10844.094727
503.000000  -24475.503906  10863.245117
504.000000  -24463.148438  10943.992188
505.000000  -24357.617188  10912.739258
506.000000  -24167.347656  10866.916016
507.000000  -24403.052734  10895.243164
508.000000  -24374.044922  10920.066406
509.000000  -24668.882812  10910.316406
510.000000  -24490.031250  10897.289062
511.000000  -24460.953125  10849.835938
512.000000  -24449.291016  10791.840820
513.000000  -24310.597656  10908.588867
514.000000  -24408.232422  10834.633789
515.000000  -24131.273438  10748.643555
516.000000  -24375.738281  10880.914062
517.000000  -24306.210938  10860.171875
518.000000  -24331.994141  10882.152344
519.000000  -24198.226562  10812.908203
520.000000  -24395.533203  10798.961914
521.000000  -24584.173828  10873.682617
522.000000  -24479.693359  10832.979492
523.000000  -24410.777344  10850.630859
524.000000  -24372.552734  10802.674805
525.000000  -24507.021484  10884.262695
526.000000  -24469.474609  10824.385742
527.000000  -24611.767578  10795.799805
528.000000  -24601.300781  10796.932617
529.000000  -24635.523438  10896.538086
530.000000  -24744.134766  10829.309570
531.000000  -24523.039062  10815.694336
532.000000  -24547.011719  10716.066406
533.000000  -24455.638672  10936.754883
534.000000  -24471.369141  10792.839844
535.000000  -24463.189453  10926.676758
536.000000  -24362.576172  10799.570312
537.000000  -24194.492188  10836.486328
538.000000  -24267.984375  10749.995117
539.000000  -24434.755859  10884.736328
540.000000  -24599.908203  10885.862305
541.000000  -24500.435547  10871.008789
542.000000  -24381.220703  10816.492188
543.000000  -24462.925781  10821.004883
544.000000  -24591.457031  10863.552734
545.000000  -24494.306641  10900.037109
546.000000  -24457.480469  10766.441406
547.000000  -24769.333984  10810.600586
548.000000  -24403.212891  10786.334961
549.000000  -24507.748047  10767.089844
550.000000  -24586.671875  10769.083984
551.000000  -24694.871094  10891.590820
552.000000  -24419.287109  10821.423828
553.000000  -24362.021484  10905.127930
554.000000  -24410.189453  10935.057617
555.000000  -24226.492188  10933.818359
556.000000  -24266.181641  10824.590820
557.000000  -24251.548828  10911.152344
558.000000  -24404.753906  10960.875977
559.000000  -24466.630859  10916.766602
560.000000  -24432.150391  10870.779297
561.000000  -24453.576172  10897.482422
562.000000  -24391.808594  11011.347656
563.000000  -24257.564453  10951.166016
564.000000  -24396.912109  10825.726562
565.000000  -24321.443359  10975.030273
566.000000  -24223.554688  10924.264648
567.000000  -24463.437500  10982.779297
568.000000  -24337.445312  11000.910156
569.000000  -24453.330078  10949.811523
570.000000  -24440.148438  10888.783203
571.000000  -24539.826172  10836.580078
572.000000  -24411.164062  10792.645508
573.000000  -24453.171875  10864.043945
574.000000  -24322.412109  10940.384766
575.000000  -24359.527344  10917.132812
576.000000  -24362.013672  10955.739258
577.000000  -24347.656250  10897.722656
578.000000  -24555.687500  10910.657227
579.000000  -24414.148438  10830.402344
580.000000  -24525.193359  10895.402344
581.000000  -24656.216797  10942.398438
582.000000  -24560.109375  10815.388672
583.000000  -24567.091797  10950.418945
584.000000  -24639.521484  10976.170898
585.000000  -24631.439453  10974.748047
586.000000  -24393.539062  10804.552734
587.000000  -24468.367188  10891.820312
588.000000  -24519.458984  10905.841797
589.000000  -24423.800781  10938.166016
590.000000  -24707.554688  10925.969727
591.000000  -24664.359375  10918.475586
592.000000  -24523.886719  10900.174805
593.000000  -24291.794922  11017.316406
594.000000  -24422.710938  10919.743164
595.000000  -24307.517578  10920.445312
596.000000  -24309.242188  10968.926758
597.000000  -24263.699219  10858.997070
598.000000  -24534.833984  11006.904297
599.000000  -24546.103516  10939.637695
600.000000  -24551.619141  10906.483398
601.000000  -24492.796875  10813.911133
602.000000  -24323.388672  10921.471680
603.000000  -24549.121094  10964.169922
604.000000  -24587.791016  10824.893555
605.000000  -24401.820312  10838.688477
606.000000  -24456.703125  10892.800781
607.000000  -24266.820312  10912.746094
608.000000  -24434.359375  10916.124023
609.000000  -24358.083984  10936.861328
610.000000  -24288.865234  10895.523438
611.000000  -24651.460938  10950.043945
612.000000  -24522.503906  10765.483398
613.000000  -24502.703125  10787.335938
614.000000  -24539.054688  10962.958984
615.000000  -24498.640625  10823.176758
616.000000  -24425.664062  10861.041016
617.000000  -24408.308594  10896.039062
618.000000  -24559.105469  10822.652344
619.000000  -24624.970703  10800.179688
620.000000  -24377.744141  10873.971680
621.000000  -24513.111328  10806.050781
622.000000  -24514.626953  10815.855469
623.000000  -24307.103516  10849.160156
624.000000  -24638.076172  10890.042969
625.000000  -24435.294922  10950.201172
626.000000  -24352.083984  11008.568359
627.000000  -24306.226562  10812.904297
628.000000  -24532.503906  10832.662109
629.000000  -24539.330078  10800.260742
630.000000  -24666.544922  10780.557617
631.000000  -24338.593750  10788.335938
632.000000  -24522.882812  10768.698242
633.000000  -24231.632812  10796.708008
634.000000  -24550.621094  10764.730469
635.000000  -24515.365234  10670.601562
636.000000  -24506.332031  10671.524414
637.000000  -24378.183594  10794.137695
638.000000  -24467.091797  10785.624023
639.000000  -24452.873047  10729.534180
640.000000  -24284.031250  10802.918945
641.000000  -24469.332031  10844.107422
642.000000  -24366.042969  10882.850586
643.000000  -24628.255859  10818.964844
644.000000  -24581.439453  10820.700195
645.000000  -24618.341797  10845.760742
646.000000  -24490.755859  10809.519531
647.000000  -24555.859375  10787.751953
648.000000  -24649.964844  10855.461914
649.000000  -24643.701172  10826.353516
650.000000  -24449.257812  10877.710938
651.000000  -24848.894531  10793.198242
652.000000  -24686.609375  10841.429688
653.000000  -24664.822266  10937.867188
654.000000  -24464.222656  10788.754883
655.000000  -24520.101562  10810.817383
656.000000  -24507.509766  10786.906250
657.000000  -24763.292969  10778.311523
658.000000  -24715.613281  10845.630859
659.000000  -24613.630859  10885.024414
660.000000  -24530.937500  10702.819336
661.000000  -24724.914062  10721.791016
662.000000  -24560.087891  10807.480469
663.000000  -24719.972656  10732.795898
664.000000  -24610.488281  10830.269531
665.000000  -24480.166016  10756.535156
666.000000  -24458.134766  10842.209961
667.000000  -24428.289062  10877.392578
668.000000  -24525.435547  10876.882812
669.000000  -24590.634766  10915.318359
670.000000  -24485.917969  10883.072266
671.000000  -24458.009766  10857.210938
672.000000  -24426.449219  10912.602539
673.000000  -24597.019531  10938.549805
674.000000  -24495.947266  10824.635742
675.000000  -24523.328125  10974.755859
676.000000  -24513.267578  10790.359375
677.000000  -24636.337891  10900.557617
678.000000  -24671.230469  10979.673828
679.000000  -24325.671875  10901.999023
680.000000  -24412.931641  10940.083008
681.000000  -24530.226562  11021.401367
682.000000  -24506.693359  10772.908203
683.000000  -24455.589844  10882.667969
684.000000  -24431.679688  10863.208008
685.000000  -24378.492188  10887.935547
686.000000  -24530.949219  10770.897461
687.000000  -24459.433594  10783.673828
688.000000  -24431.544922  10894.305664
689.000000  -24721.003906  10973.090820
690.000000  -24740.681641  10770.208008
691.000000  -24754.089844  10930.780273
692.000000  -24472.271484  10949.228516
693.000000  -24757.642578  10943.094727
694.000000  -24589.589844  10942.925781
695.000000  -24717.041016  10994.635742
696.000000  -24779.994141  10931.471680
697.000000  -24692.730469  10875.740234
698.000000  -24718.851562  10851.324219
699.000000  -24600.208984  10975.251953
700.000000  -24528.144531  10878.441406
701.000000  -24505.662109  10943.763672
702.000000  -24642.279297  10953.617188
703.000000  -24378.896484  10862.407227
704.000000  -24643.052734  10827.289062
705.000000  -24656.931641  10901.916016
706.000000  -24426.626953  11074.345703
707.000000  -24821.802734  10956.216797
708.000000  -24883.562500  11044.427734
709.000000  -24897.759766  11019.358398
710.000000  -24629.806641  10926.115234
711.000000  -24854.968750  10919.191406
712.000000  -24771.013672  10955.352539
713.000000  -24946.828125  10955.452148
714.000000  -24676.367188  10950.144531
715.000000  -24691.402344  10811.526367
716.000000  -24742.740234  10913.883789
717.000000  -24849.232422  11038.999023
718.000000  -24882.019531  10913.570312
719.000000  -24619.486328  10821.184570
720.000000  -24781.109375  10952.316406
721.000000  -24540.318359  10836.371094
722.000000  -24468.957031  10867.478516
723.000000  -24816.587891  10947.507812
724.000000  -24789.304688  10966.190430
725.000000  -24878.013672  10925.671875
726.000000  -24908.740234  10921.833008
727.000000  -24745.986328  10930.221680
728.000000  -24735.685547  11004.626953
729.000000  -24687.083984  10969.317383
730.000000  -24687.021484  10881.109375
731.000000  -24718.119141  10914.382812
732.000000  -24684.523438  10900.893555
733.000000  -24553.134766  10875.440430
734.000000  -24609.386719  10896.682617
735.000000  -24576.066406  10869.427734
736.000000  -24601.539062  10843.548828
737.000000  -24635.003906  10903.775391
738.000000  -24638.322266  10944.708008
739.000000  -24706.542969  10890.489258
740.000000  -24691.718750  10872.075195
741.000000  -24449.835938  10875.252930
742.000000  -24451.480469  10849.599609
743.000000  -24462.417969  10918.161133
744.000000  -24544.886719  10986.605469
745.000000  -24572.074219  10955.614258
746.000000  -24656.181641  11017.973633
747.000000  -24648.107422  10881.176758
748.000000  -24726.556641  10929.381836
749.000000  -24620.089844  10895.982422
750.000000  -24523.343750  10972.598633
751.000000  -24312.685547  10806.427734
752.000000  -24576.582031  10994.886719
753.000000  -24720.314453  10832.712891
754.000000  -24551.169922  10874.174805
755.000000  -24424.628906  10740.666992
756.000000  -24742.337891  10805.509766
757.000000  -24512.966797  10917.318359
758.000000  -24218.824219  10872.483398
759.000000  -24594.015625  10934.871094
760.000000  -24495.673828  10976.625977
761.000000  -24643.748047  10983.501953
762.000000  -24471.861328  10922.250977
763.000000  -24464.423828  10862.024414
764.000000  -24597.511719  10958.518555
765.000000  -24463.769531  10829.854492
766.000000  -24833.287109  10919.058594
767.000000  -24618.916016  10926.535156
768.000000  -24747.023438  10897.749023
769.000000  -24814.994141  10998.426758
770.000000  -24699.693359  10960.640625
771.000000  -24683.644531  10961.689453
772.000000  -24643.554688  10912.643555
773.000000  -24647.791016  10966.664062
774.000000  -24847.343750  10860.276367
775.000000  -24820.771484  10892.333008
776.000000  -24657.900391  10905.368164
777.000000  -24875.652344  10759.419922
778.000000  -24685.892578  10927.041992
779.000000  -24736.173828  10920.390625
780.000000  -24643.171875  10944.763672
781.000000  -24657.591797  11050.958984
782.000000  -24664.212891  10934.084961
783.000000  -24580.287109  10935.264648
784.000000  -24728.837891  10937.022461
785.000000  -24559.300781  11010.928711
786.000000  -24773.484375  11033.311523
787.000000  -24795.761719  10950.802734
788.000000  -24607.845703  10921.708008
789.000000  -24720.916016  10928.514648
790.000000  -24691.626953  10851.434570
791.000000  -24750.636719  10967.176758
792.000000  -24828.513672  10976.025391
793.000000  -24579.896484  10893.475586
794.000000  -24585.701172  10835.387695
795.000000  -24632.734375  10882.995117
796.000000  -24635.025391  10854.975586
797.000000  -24592.798828  10945.485352
798.000000  -24659.839844  10935.273438
799.000000  -24721.853516  10986.749023
800.000000  -24745.373047  10987.657227
801.000000  -24794.742188  10950.880859
802.000000  -24584.960938  10902.695312
803.000000  -24864.945312  10991.620117
804.000000  -24634.216797  10973.965820
805.000000  -24687.857422  10899.166016
806.000000  -24637.386719  10894.923828
807.000000  -24537.351562  10960.454102
808.000000  -24568.111328  11119.515625
809.000000  -24811.875000  10988.940430
810.000000  -24561.695312  11034.021484
811.000000  -24595.384766  11078.017578
812.000000  -24540.826172  10958.062500
813.000000  -24772.611328  11085.533203
814.000000  -24732.937500  10898.101562
815.000000  -24629.703125  11015.162109
816.000000  -24578.255859  10982.712891
817.000000  -24479.886719  10914.163086
818.000000  -24510.548828  10911.433594
819.000000  -24420.240234  10899.840820
820.000000  -24491.923828  10910.658203
821.000000  -24589.765625  10918.502930
822.000000  -24527.529297  10872.654297
823.000000  -24380.693359  10870.862305
824.000000  -24537.027344  10881.541992
825.000000  -24594.683594  10894.431641
826.000000  -24295.083984  10904.174805
827.000000  -24446.115234  10874.939453
828.000000  -24709.722656  10950.644531
829.000000  -24627.027344  10990.701172
830.000000  -24647.968750  10925.459961
831.000000  -24708.003906  10903.310547
832.000000  -24656.160156  10775.500000
833.000000  -24574.507812  10845.107422
834.000000  -24677.587891  10945.622070
835.000000  -24529.613281  10805.150391
836.000000  -24566.003906  10880.247070
837.000000  -24732.294922  10898.388672
838.000000  -24681.179688  10878.991211
839.000000  -24601.894531  10828.583008
840.000000  -24522.279297  10802.460938
841.000000  -24419.228516  10868.501953
842.000000  -24706.791016  10805.498047
843.000000  -24865.048828  10979.648438
844.000000  -24758.240234  10814.765625
845.000000  -24822.712891  10920.514648
846.000000  -24803.093750  10829.992188
847.000000  -24770.371094  10732.534180
848.000000  -24663.154297  10959.394531
849.000000  -24715.445312  10906.935547
850.000000  -24530.546875  10969.661133
851.000000  -24373.794922  10819.014648
852.000000  -24574.375000  10844.494141
853.000000  -24504.861328  10771.032227
854.000000  -24692.919922  10749.201172
855.000000  -24499.890625  10750.926758
856.000000  -24637.728516  10881.334961
857.000000  -24541.927734  10822.225586
858.000000  -24376.242188  10926.622070
859.000000  -24559.884766  10776.549805
860.000000  -24425.865234  10747.214844
861.000000  -24549.468750  10689.522461
862.000000  -24481.849609  10856.634766
863.000000  -24638.019531  10944.214844
864.000000  -24521.806641  10916.300781
865.000000  -24733.792969  10866.457031
866.000000  -24604.109375  10808.852539
867.000000  -24604.361328  10845.972656
868.000000  -24645.375000  10824.254883
869.000000  -24522.576172  10750.541016
870.000000  -24583.808594  10784.455078
871.000000  -24606.544922  10944.936523
872.000000  -24605.027344  10883.377930
873.000000  -24578.521484  10810.420898
874.000000  -24318.947266  10886.404297
875.000000  -24274.244141  10883.342773
876.000000  -24305.302734  11066.680664
877.000000  -24337.533203  11004.695312
878.000000  -24318.408203  10949.320312
879.000000  -24287.699219  11057.006836
880.000000  -24404.916016  11076.239258
881.000000  -24404.941406  11130.561523
882.000000  -24326.289062  11052.709961
883.000000  -24410.048828  10976.015625
884.000000  -24560.033203  10906.609375
885.000000  -24388.048828  10940.098633
886.000000  -24487.861328  10867.312500
887.000000  -24564.728516  11013.397461
888.000000  -24675.767578  11063.388672
889.000000  -24414.652344  10925.910156
890.000000  -24504.537109  10900.245117
891.000000  -24642.136719  10909.520508
892.000000  -24484.865234  11031.723633
893.000000  -24376.265625  11012.415039
894.000000  -24443.675781  10974.315430
895.000000  -24274.132812  10990.349609
896.000000  -24424.615234  10905.738281
897.000000  -24372.449219  10928.674805
898.000000  -24330.070312  10891.935547
899.000000  -24351.253906  10960.616211
900.000000  -24377.892578  11030.977539
901.000000  -24372.552734  10985.647461
902.000000  -24325.726562  10887.235352
903.000000  -24420.710938  10970.389648
904.000000  -24264.800781  10893.191406
905.000000  -24309.554688  10836.750977
906.000000  -24571.814453  10952.325195
907.000000  -24336.990234  10907.988281
908.000000  -24492.019531  10843.469727
909.000000  -24561.820312  10950.661133
910.000000  -24328.917969  10938.097656
911.000000  -24392.222656  10926.101562
912.000000  -24367.960938  10943.960938
913.000000  -24510.394531  11028.375977
914.000000  -24509.914062  10926.941406
915.000000  -24332.392578  10962.411133
916.000000  -24140.513672  10910.388672
917.000000  -24237.642578  11040.923828
918.000000  -24221.400391  11045.373047
919.000000  -24236.791016  10975.781250
920.000000  -24148.115234  10958.888672
921.000000  -24203.373047  10948.967773
922.000000  -24295.503906  10999.266602
923.000000  -24409.685547  11117.427734
924.000000  -24467.769531  10964.265625
925.000000  -24456.490234  11005.201172
926.000000  -24157.060547  10925.005859
927.000000  -24321.312500  10938.492188
928.000000  -24385.873047  11022.578125
929.000000  -24473.402344  11020.164062
930.000000  -24237.669922  10961.352539
931.000000  -24335.406250  11057.295898
932.000000  -24550.597656  10957.268555
933.000000  -24374.453125  10942.283203
934.000000  -24302.587891  10970.113281
935.000000  -24537.416016  11031.725586
936.000000  -24351.740234  11024.840820
937.000000  -24325.304688  10971.117188
938.000000  -24531.689453  10992.764648
939.000000  -24420.224609  11197.038086
940.000000  -24300.515625  11001.218750
941.000000  -24222.300781  10933.236328
942.000000  -24520.910156  11009.835938
943.000000  -24431.912109  11009.558594
944.000000  -24302.021484  11024.551758
945.000000  -24338.855469  11134.415039
946.000000  -24386.857422  10977.126953
947.000000  -24406.677734  10990.126953
948.000000  -24402.980469  10994.603516
949.000000  -24436.318359  11000.185547
950.000000  -24450.105469  11070.059570
951.000000  -24448.429688  10992.354492
952.000000  -24549.712891  11032.416016
953.000000  -24382.857422  10992.432617
954.000000  -24695.994141  11114.521484
955.000000  -24493.488281  11083.780273
956.000000  -24654.626953  11067.454102
957.000000  -24506.445312  11012.732422
958.000000  -24810.751953  11053.451172
959.000000  -24620.949219  11136.194336
960.000000  -24610.097656  11043.854492
961.000000  -24472.847656  11075.271484
962.000000  -24656.250000  10994.786133
963.000000  -24618.259766  11177.027344
964.000000  -24409.113281  11073.220703
965.000000  -24614.490234  11084.352539
966.000000  -24673.003906  11004.472656
967.000000  -24413.843750  10989.125977
968.000000  -24352.578125  11026.158203
969.000000  -24347.029297  11088.380859
970.000000  -24382.332031  11004.297852
971.000000  -24500.386719  11061.632812
972.000000  -24429.902344  11063.404297
973.000000  -24503.210938  11030.284180
974.000000  -24273.541016  10986.241211
975.000000  -24440.130859  11034.732422
976.000000  -24232.933594  10996.870117
977.000000  -24392.541016  10892.136719
978.000000  -24504.560547  10979.387695
979.000000  -24313.388672  11063.436523
980.000000  -24469.658203  11045.841797
981.000000  -24357.308594  11040.307617
982.000000  -24310.734375  11074.524414
983.000000  -24421.373047  11035.283203
984.000000  -24295.857422  10996.193359
985.000000  -24487.904297  10995.081055
986.000000  -24444.958984  11005.262695
987.000000  -24353.673828  11105.452148
988.000000  -24713.533203  11059.734375
989.000000  -24422.662109  10997.703125
990.000000  -24356.531250  11083.110352
991.000000  -24247.339844  11003.705078
992.000000  -24347.658203  11191.912109
993.000000  -24262.214844  10958.285156
994.000000  -24581.294922  11024.118164
995.000000  -24494.236328  10997.957031
996.000000  -24604.314453  11130.941406
997.000000  -24544.740234  11023.915039
998.000000  -24548.933594  10976.944336
999.000000  -24503.132812  11056.639648
1000.000000  -24410.912109  10941.167969
1001.000000  -24462.039062  11039.242188
1002.000000  -24472.380859  11068.932617
1003.000000  -24443.525391  11099.504883
1004.000000  -24469.820312  11083.634766
1005.000000  -24519.015625  11025.930664
1006.000000  -24535.185547  11117.921875
1007.000000  -24261.994141  11098.513672
1008.000000  -24500.666016  11026.203125
1009.000000  -24547.980469  11035.393555
1010.000000  -24481.748047  11016.319336
1011.000000  -24171.628906  11112.149414
1012.000000  -24466.667969  10914.042969
1013.000000  -24460.730469  11044.885742
1014.000000  -24347.761719  11057.215820
1015.000000  -24383.548828  11119.098633
1016.000000  -24405.367188  11127.474609
1017.000000  -24195.679688  11044.833008
1018.000000  -24482.037109  11078.932617
1019.000000  -24426.707031  11063.551758
1020.000000  -24450.714844  10903.488281
1021.000000  -24542.337891  10954.234375
1022.000000  -24552.986328  10865.824219
1023.000000  -24597.177734  10894.598633
1024.000000  -24393.644531  10943.951172
1025.000000  -24687.236328  10954.311523
1026.000000  -24548.039062  10962.569336
1027.000000  -24399.708984  11010.247070
1028.000000  -24418.458984  11018.863281
1029.000000  -24503.015625  10950.828125
1030.000000  -24587.945312  10910.325195
1031.000000  -24723.601562  10926.087891
1032.000000  -24829.740234  11116.200195
1033.000000  -24713.267578  11020.383789
1034.000000  -24716.115234  11041.297852
1035.000000  -24692.867188  11036.605469
1036.000000  -24588.826172  11060.704102
1037.000000  -24704.455078  11100.253906
1038.000000  -24541.960938  10990.962891
1039.000000  -24451.037109  11019.956055
1040.000000  -24458.769531  11079.908203
1041.000000  -24468.355469  10946.467773
1042.000000  -24368.302734  10902.706055
1043.000000  -24437.300781  11056.291016
1044.000000  -24485.623047  11077.796875
1045.000000  -24377.294922  11057.996094
1046.000000  -24354.044922  11029.442383
1047.000000  -24343.236328  11129.315430
1048.000000  -24428.439453  11182.432617
1049.000000  -24363.583984  11280.151367
1050.000000  -24385.310547  11181.265625
1051.000000  -24559.253906  11055.906250
1052.000000  -24507.562500  11175.685547
1053.000000  -24713.976562  11120.684570
1054.000000  -24476.250000  11150.884766
1055.000000  -24464.962891  11114.282227
1056.000000  -24437.576172  11194.239258
1057.000000  -24264.611328  11178.076172
1058.000000  -24617.023438  11284.697266
1059.000000  -24415.595703  11210.007812
1060.000000  -24605.726562  11119.638672
1061.000000  -24520.091797  11065.314453
1062.000000  -24672.160156  11156.181641
1063.000000  -24538.341797  11182.931641
1064.000000  -24488.691406  11129.190430
1065.000000  -24297.476562  11117.442383
1066.000000  -24259.875000  11193.841797
1067.000000  -24475.371094  11095.059570
1068.000000  -24676.925781  11091.406250
1069.000000  -24482.230469  11176.062500
1070.000000  -24367.285156  11019.159180
1071.000000  -24486.257812  11170.264648
1072.000000  -24343.802734  10983.450195
1073.000000  -24226.734375  11017.941406
1074.000000  -24431.843750  11141.356445
1075.000000  -24466.339844  10991.098633
1076.000000  -24553.845703  11092.028320
1077.000000  -24425.433594  11097.151367
1078.000000  -24472.955078  11017.831055
1079.000000  -24312.335938  10991.384766
1080.000000  -24291.007812  11004.700195
1081.000000  -24496.015625  11067.116211
1082.000000  -24413.896484  11088.682617
1083.000000  -24490.949219  10975.344727
1084.000000  -24537.734375  10958.248047
1085.000000  -24351.578125  10944.684570
1086.000000  -24324.322266  10959.962891
1087.000000  -24282.154297  10979.325195
1088.000000  -24413.324219  10922.474609
1089.000000  -24482.191406  10922.283203
1090.000000  -24428.394531  11044.910156
1091.000000  -24386.759766  11022.533203
1092.000000  -24418.025391  11016.827148
1093.000000  -24385.558594  11017.600586
1094.000000  -24326.525391  10879.032227
1095.000000  -24324.552734  10897.896484
1096.000000  -24558.818359  10952.643555
1097.000000  -24585.357422  10921.961914
1098.000000  -24346.679688  10919.577148
1099.000000  -24387.890625  10937.173828
1100.000000  -24576.232422  10946.049805
1101.000000  -24588.785156  10951.786133
1102.000000  -24412.578125  10954.371094
1103.000000  -24477.416016  10868.626953
1104.000000  -24459.839844  11009.121094
1105.000000  -24340.960938  10981.458984
1106.000000  -24459.867188  10840.370117
1107.000000  -24528.376953  10966.249023
1108.000000  -24392.001953  10893.545898
1109.000000  -24651.289062  10869.565430
1110.000000  -24482.626953  10879.958008
1111.000000  -24544.945312  10846.937500
1112.000000  -24173.945312  10927.537109
1113.000000  -24230.015625  11037.371094
1114.000000  -24523.941406  11039.906250
1115.000000  -24397.423828  10912.421875
1116.000000  -24411.347656  10969.511719
1117.000000  -24331.871094  11014.004883
1118.000000  -24224.388672  11040.073242
1119.000000  -24407.769531  10915.704102
1120.000000  -24517.925781  11015.860352
1121.000000  -24569.974609  11007.381836
1122.000000  -24578.304688  10969.827148
1123.000000  -24652.828125  10830.665039
1124.000000  -24636.060547  10970.852539
1125.000000  -24445.414062  11029.277344
1126.000000  -24646.921875  10936.836914
1127.000000  -24596.814453  11013.589844
1128.000000  -24614.388672  11018.409180
1129.000000  -24598.421875  11017.031250
1130.000000  -24549.041016  10949.102539
1131.000000  -24603.578125  10983.929688
1132.000000  -24649.978516  10946.698242
1133.000000  -24733.628906  10922.212891
1134.000000  -24674.464844  11008.708008
1135.000000  -24544.318359  10880.099609
1136.000000  -24586.042969  10930.342773
1137.000000  -24704.365234  10905.350586
1138.000000  -24569.177734  10937.745117
1139.000000  -24634.839844  11055.588867
1140.000000  -24559.699219  11112.391602
1141.000000  -24528.406250  10993.432617
1142.000000  -24440.523438  10984.392578
1143.000000  -24512.187500  11027.884766
1144.000000  -24647.718750  10972.159180
1145.000000  -24417.837891  10895.806641
1146.000000  -24502.724609  10942.125977
1147.000000  -24494.724609  10946.371094
1148.000000  -24483.898438  10994.642578
1149.000000  -24511.349609  10929.819336
1150.000000  -24470.578125  10793.774414
1151.000000  -24490.242188  10971.209961
1152.000000  -24367.777344  10887.188477
1153.000000  -24388.599609  11072.719727
1154.000000  -24550.289062  10887.917969
1155.000000  -24596.443359  10855.667969
1156.000000  -24416.105469  10831.084961
1157.000000  -24482.837891  10941.192383
1158.000000  -24508.669922  10985.743164
1159.000000  -24457.759766  10869.023438
1160.000000  -24498.845703  10966.868164
1161.000000  -24412.750000  10950.809570
1162.000000  -24479.945312  10923.634766
1163.000000  -24592.240234  10899.195312
1164.000000  -24721.029297  10814.330078
1165.000000  -24483.859375  10968.013672
1166.000000  -24647.443359  11033.670898
1167.000000  -24544.070312  11046.987305
1168.000000  -24470.496094  11109.302734
1169.000000  -24420.650391  11048.629883
1170.000000  -24427.603516  10914.803711
1171.000000  -24498.486328  10879.154297
1172.000000  -24412.248047  10845.106445
1173.000000  -24368.976562  10987.399414
1174.000000  -24536.978516  11006.948242
1175.000000  -24584.785156  11016.452148
1176.000000  -24516.902344  10951.851562
1177.000000  -24510.679688  10926.347656
1178.000000  -24406.193359  11033.043945
1179.000000  -24526.066406  11051.829102
1180.000000  -24379.015625  10937.091797
1181.000000  -24620.914062  11046.635742
1182.000000  -24440.513672  11023.368164
1183.000000  -24297.400391  10991.554688
1184.000000  -24460.814453  10961.267578
1185.000000  -24393.869141  10971.053711
1186.000000  -24354.673828  10946.119141
1187.000000  -24485.839844  10912.129883
1188.000000  -24308.691406  10869.658203
1189.000000  -24408.826172  10859.535156
1190.000000  -24500.189453  10858.051758
1191.000000  -24566.130859  10998.152344
1192.000000  -24545.537109  11046.728516
1193.000000  -24504.154297  11017.607422
1194.000000  -24636.072266  11021.555664
1195.000000  -24487.414062  10928.143555
1196.000000  -24640.835938  10999.885742
1197.000000  -24495.185547  10955.707031
1198.000000  -24668.605469  10873.532227
1199.000000  -24741.738281  10970.011719
1200.000000  -24570.990234  10884.014648
1201.000000  -24657.371094  10984.981445
1202.000000  -24755.935547  11028.394531
1203.000000  -24545.744141  10989.965820
1204.000000  -24540.679688  10934.729492
1205.000000  -24487.701172  10902.292969
1206.000000  -24647.019531  10977.190430
1207.000000  -24560.716797  10861.366211
1208.000000  -24494.453125  10861.845703
1209.000000  -24581.470703  10925.063477
1210.000000  -24623.767578  10876.160156
1211.000000  -24590.904297  10882.610352
1212.000000  -24651.939453  10950.926758
1213.000000  -24696.947266  10973.583984
1214.000000  -24592.814453  10821.850586
1215.000000  -24718.699219  10981.254883
1216.000000  -24694.986328  10942.609375
1217.000000  -24758.064453  10987.667969
1218.000000  -24618.970703  10939.028320
1219.000000  -24718.929688  10942.684570
1220.000000  -24611.591797  10820.095703
1221.000000  -24483.179688  10878.182617
1222.000000  -24488.191406  10917.678711
1223.000000  -24572.126953  10860.837891
1224.000000  -24313.931641  10798.625000
1225.000000  -24628.929688  11051.971680
1226.000000  -24559.357422  11012.697266
1227.000000  -24443.259766  11009.868164
1228.000000  -24514.031250  11001.103516
1229.000000  -24480.220703  10931.451172
1230.000000  -24474.955078  10932.052734
1231.000000  -24535.093750  10887.418945
1232.000000  -24451.107422  11054.780273
1233.000000  -24306.722656  10940.968750
1234.000000  -24352.660156  11084.949219
1235.000000  -24277.355469  10971.785156
1236.000000  -24333.605469  10929.071289
1237.000000  -24446.134766  11011.911133
1238.000000  -24468.207031  10951.594727
1239.000000  -24335.933594  10992.635742
1240.000000  -24342.369141  10888.374023
1241.000000  -24298.970703  11060.297852
1242.000000  -24429.453125  10971.294922
1243.000000  -24406.621094  11094.566406
1244.000000  -24473.380859  10990.633789
1245.000000  -24447.896484  11054.081055
1246.000000  -24589.988281  11064.048828
1247.000000  -24530.419922  11011.604492
1248.000000  -24463.396484  10989.075195
1249.000000  -24355.755859  11027.151367
1250.000000  -24480.214844  11021.992188
1251.000000  -24624.121094  10971.261719
1252.000000  -24458.576172  10979.104492
1253.000000  -24425.082031  10998.649414
1254.000000  -24582.445312  10959.758789
1255.000000  -24479.033203  10974.023438
1256.000000  -24626.576172  10809.587891
1257.000000  -24427.496094  10980.219727
1258.000000  -24459.330078  10970.467773
1259.000000  -24403.804688  11034.076172
1260.000000  -24275.419922  10950.566406
1261.000000  -24462.601562  10974.411133
1262.000000  -24534.642578  10959.433594
1263.000000  -24443.742188  11129.675781
1264.000000  -24400.771484  11082.568359
1265.000000  -24552.638672  11029.848633
1266.000000  -24360.666016  10914.310547
1267.000000  -24467.359375  10999.457031
1268.000000  -24376.363281  10826.579102
1269.000000  -24415.779297  11009.084961
1270.000000  -24327.019531  11015.764648
1271.000000  -24665.453125  11021.879883
1272.000000  -24528.990234  11075.934570
1273.000000  -24563.699219  11013.405273
1274.000000  -24429.699219  11053.117188
1275.000000  -24644.572266  11022.096680
1276.000000  -24545.560547  10991.882812
1277.000000  -24584.195312  11096.229492
1278.000000  -24287.275391  10992.966797
1279.000000  -24563.488281  10973.449219
1280.000000  -24249.685547  11011.250977
1281.000000  -24423.917969  11005.582031
1282.000000  -24325.060547  11145.206055
1283.000000  -24375.984375  11000.041992
1284.000000  -24479.869141  10929.992188
1285.000000  -24660.697266  10957.599609
1286.000000  -24694.962891  10882.812500
1287.000000  -24578.984375  11053.614258
1288.000000  -24587.814453  11026.708984
1289.000000  -24628.583984  11012.608398
1290.000000  -24677.880859  11060.792969
1291.000000  -24701.912109  11089.485352
1292.000000  -24701.058594  11022.583984
1293.000000  -24679.630859  11016.765625
1294.000000  -24747.720703  11048.637695
1295.000000  -24818.863281  11015.897461
1296.000000  -24730.246094  11067.400391
1297.000000  -24526.724609  11128.872070
1298.000000  -24653.066406  11101.738281
1299.000000  -24494.580078  10982.592773
1300.000000  -24486.890625  11095.595703
1301.000000  -24631.435547  10968.922852
1302.000000  -24516.683594  11013.599609
1303.000000  -24440.292969  10986.828125
1304.000000  -24554.179688  10998.261719
1305.000000  -24348.798828  10955.945312
1306.000000  -24465.785156  11004.980469
1307.000000  -24449.156250  11122.541016
1308.000000  -24502.125000  10933.124023
1309.000000  -24336.605469  11043.536133
1310.000000  -24545.617188  11112.675781
1311.000000  -24513.830078  11135.080078
1312.000000  -24640.572266  11107.298828
1313.000000  -24469.464844  11103.426758
1314.000000  -24475.078125  10948.559570
1315.000000  -24662.687500  11002.738281
1316.000000  -24693.564453  10971.125977
1317.000000  -24608.941406  11107.833008
1318.000000  -24562.546875  10996.959961
1319.000000  -24687.550781  10925.019531
1320.000000  -24477.927734  10985.427734
1321.000000  -24389.164062  10946.705078
1322.000000  -24465.656250  11114.536133
1323.000000  -24498.789062  11066.794922
1324.000000  -24698.626953  10977.858398
1325.000000  -24743.322266  11067.753906
1326.000000  -24509.896484  10963.015625
1327.000000  -24683.792969  10974.452148
1328.000000  -24533.642578  10886.476562
1329.000000  -24766.119141  11061.701172
1330.000000  -24612.175781  11084.857422
1331.000000  -24693.029297  10979.297852
1332.000000  -24622.542969  11124.925781
1333.000000  -24427.224609  11188.895508
1334.000000  -24672.798828  11087.579102
1335.000000  -24556.009766  11053.050781
1336.000000  -24469.595703  11012.748047
1337.000000  -24560.228516  11109.721680
1338.000000  -24637.562500  11111.250000
1339.000000  -24455.345703  11053.147461
1340.000000  -24217.896484  11042.183594
1341.000000  -24436.593750  11054.488281
1342.000000  -24607.966797  10970.485352
1343.000000  -24241.595703  11044.648438
1344.000000  -24152.972656  11007.187500
1345.000000  -24171.189453  11080.441406
1346.000000  -24343.039062  10907.786133
1347.000000  -24320.054688  11002.955078
1348.000000  -24425.367188  10916.199219
1349.000000  -24321.964844  10937.912109
1350.000000  -24438.462891  10937.593750
1351.000000  -24525.455078  10948.896484
1352.000000  -24381.750000  11045.822266
1353.000000  -24662.195312  10893.568359
1354.000000  -24459.689453  10869.544922
1355.000000  -24383.457031  10802.957031
1356.000000  -24628.650391  11022.446289
1357.000000  -24459.937500  10861.968750
1358.000000  -24483.638672  11016.655273
1359.000000  -24356.919922  10929.766602
1360.000000  -24531.363281  10979.669922
1361.000000  -24525.687500  10934.003906
1362.000000  -24325.812500  10907.306641
1363.000000  -24510.687500  10942.628906
1364.000000  -24569.962891  10909.265625
1365.000000  -24636.898438  10898.602539
1366.000000  -24531.568359  10977.724609
1367.000000  -24328.417969  11016.491211
1368.000000  -24608.291016  10986.009766
1369.000000  -24374.585938  11019.986328
1370.000000  -24402.740234  11023.632812
1371.000000  -24575.898438  10997.426758
1372.000000  -24431.964844  11052.764648
1373.000000  -24291.500000  10948.190430
1374.000000  -24576.160156  11000.504883
1375.000000  -24380.197266  10959.815430
1376.000000  -24393.707031  10937.592773
1377.000000  -24686.587891  10891.386719
1378.000000  -24519.054688  10927.607422
1379.000000  -24399.126953  11021.717773
1380.000000  -24313.292969  11001.189453
1381.000000  -24416.933594  10817.674805
1382.000000  -24537.085938  10921.033203
1383.000000  -24366.871094  10867.164062
1384.000000  -24446.416016  10833.186523
1385.000000  -24381.224609  11006.927734
1386.000000  -24556.966797  10958.900391
1387.000000  -24304.640625  10820.043945
1388.000000  -24471.095703  10791.500000
1389.000000  -24544.375000  10913.167969
1390.000000  -24582.777344  10952.266602
1391.000000  -24338.478516  10940.265625
1392.000000  -24430.234375  10960.167969
1393.000000  -24378.300781  10914.459961
1394.000000  -24511.560547  10974.367188
1395.000000  -24540.478516  10944.390625
1396.000000  -24408.087891  10919.924805
1397.000000  -24554.912109  10838.329102
1398.000000  -24374.941406  10966.481445
1399.000000  -24492.382812  10928.413086
1400.000000  -24626.027344  10929.923828
1401.000000  -24634.966797  10820.775391
1402.000000  -24794.925781  10930.528320
1403.000000  -24564.865234  10859.507812
1404.000000  -24813.408203  10888.764648
1405.000000  -24737.830078  10884.000000
1406.000000  -24595.085938  10884.189453
1407.000000  -24496.867188  10973.061523
1408.000000  -24739.214844  10836.009766
1409.000000  -24605.433594  10912.132812
1410.000000  -24772.851562  10998.958008
1411.000000  -24445.142578  10981.605469
1412.000000  -24608.468750  10804.758789
1413.000000  -24374.144531  10781.639648
1414.000000  -24386.136719  10767.503906
1415.000000  -24371.929688  10928.053711
1416.000000  -24415.066406  10800.877930
1417.000000  -24446.300781  10871.787109
1418.000000  -24415.988281  10879.363281
1419.000000  -24302.689453  10879.095703
1420.000000  -24216.542969  10841.405273
1421.000000  -24255.511719  10922.689453
1422.000000  -24242.908203  10904.953125
1423.000000  -24461.224609  10829.125000
1424.000000  -24421.673828  10808.583008
1425.000000  -24457.515625  10862.710938
1426.000000  -24722.494141  10842.575195
1427.000000  -24441.496094  11008.309570
1428.000000  -24380.478516  10973.873047
1429.000000  -24445.566406  10958.489258
1430.000000  -24294.824219  10887.243164
1431.000000  -24442.285156  10886.086914
1432.000000  -24542.025391  10916.789062
1433.000000  -24432.814453  10959.708984
1434.000000  -24421.253906  10888.042969
1435.000000  -24402.587891  10903.359375
1436.000000  -24417.343750  10892.274414
1437.000000  -24382.400391  10995.011719
1438.000000  -24539.244141  10970.112305
1439.000000  -24384.041016  10936.465820
1440.000000  -24390.117188  10945.057617
1441.000000  -24482.732422  10970.846680
1442.000000  -24340.111328  10834.947266
1443.000000  -24299.412109  10800.638672
1444.000000  -24312.087891  10895.115234
1445.000000  -24359.724609  10854.787109
1446.000000  -24318.207031  10914.957031
1447.000000  -24235.517578  10960.817383
1448.000000  -24205.951172  11022.583008
1449.000000  -24371.589844  10988.047852
1450.000000  -24356.683594  11061.627930
1451.000000  -24380.835938  11024.235352
1452.000000  -24274.185547  11108.501953
1453.000000  -24362.197266  11006.792969
1454.000000  -24324.187500  11020.873047
1455.000000  -24354.750000  11063.213867
1456.000000  -24560.398438  11005.188477
1457.000000  -24514.648438  11034.840820
1458.000000  -24267.169922  10946.260742
1459.000000  -24474.371094  10906.134766
1460.000000  -24586.765625  11090.334961
1461.000000  -24510.785156  10988.447266
1462.000000  -24568.763672  11062.324219
1463.000000  -24368.552734  10929.413086
1464.000000  -24415.917969  11015.415039
1465.000000  -24447.181641  10966.011719
1466.000000  -24462.146484  11059.532227
1467.000000  -24517.990234  11058.033203
1468.000000  -24452.705078  10896.581055
1469.000000  -24360.773438  10930.035156
1470.000000  -24573.105469  10814.095703
1471.000000  -24503.414062  10911.698242
1472.000000  -24369.869141  10959.019531
1473.000000  -24337.775391  10982.318359
1474.000000  -24458.728516  11019.682617
1475.000000  -24322.337891  11124.518555
1476.000000  -24398.013672  11165.824219
1477.000000  -24457.460938  11059.428711
1478.000000  -24336.607422  11052.239258
1479.000000  -24438.498047  11056.353516
1480.000000  -24395.431641  11013.492188
1481.000000  -24496.675781  11083.242188
1482.000000  -24415.980469  11026.636719
1483.000000  -24292.767578  10889.883789
1484.000000  -24319.984375  10919.336914
1485.000000  -24379.099609  11143.072266
1486.000000  -24729.630859  11071.490234
1487.000000  -24495.896484  10988.928711
1488.000000  -24427.011719  10904.837891
1489.000000  -24511.429688  10898.717773
1490.000000  -24444.990234  10910.014648
1491.000000  -24396.703125  10973.925781
1492.000000  -24426.244141  10882.538086
1493.000000  -24447.888672  10976.844727
1494.000000  -24459.378906  11015.419922
1495.000000  -24567.666016  11076.350586
1496.000000  -24456.892578  11049.644531
1497.000000  -24543.550781  11006.545898
1498.000000  -24665.693359  11054.921875
1499.000000  -24579.906250  10895.330078
1500.000000  -24458.021484  11030.951172
1501.000000  -24638.806641  10988.557617
1502.000000  -24452.500000  10917.208984
1503.000000  -24395.886719  11059.782227
1504.000000  -24440.642578  11052.083008
1505.000000  -24451.691406  11208.123047
1506.000000  -24368.093750  11027.702148
1507.000000  -24419.693359  11011.836914
1508.000000  -24331.675781  10997.494141
1509.000000  -24490.796875  11110.715820
1510.000000  -24380.392578  10996.903320
1511.000000  -24654.244141  11095.916992
1512.000000  -24447.128906  10969.899414
1513.000000  -24439.970703  10995.324219
1514.000000  -24491.451172  11030.776367
1515.000000  -24583.578125  11011.500977
1516.000000  -24490.611328  10981.625000
1517.000000  -24570.250000  11053.000000
1518.000000  -24363.408203  11026.026367
1519.000000  -24533.453125  11037.420898
1520.000000  -24531.326172  11057.374023
1521.000000  -24656.595703  10963.564453
1522.000000  -24634.986328  10948.311523
1523.000000  -24370.871094  11022.124023
1524.000000  -24691.460938  10942.016602
1525.000000  -24600.017578  11049.779297
1526.000000  -24522.884766  11042.608398
1527.000000  -24406.707031  11034.041016
1528.000000  -24304.644531  11075.497070
1529.000000  -24508.212891  11016.402344
1530.000000  -24465.986328  10980.529297
1531.000000  -24625.382812  11013.122070
1532.000000  -24592.330078  11026.655273
1533.000000  -24297.982422  11085.349609
1534.000000  -24517.320312  11079.140625
1535.000000  -24169.210938  11015.846680
1536.000000  -24562.843750  10944.049805
1537.000000  -24486.783203  10956.131836
1538.000000  -24531.996094  10972.697266
1539.000000  -24452.007812  11094.747070
1540.000000  -24471.763672  11031.078125
1541.000000  -24595.160156  11013.839844
1542.000000  -24508.146484  11025.871094
1543.000000  -24586.957031  11121.156250
1544.000000  -24559.316406  11066.173828
1545.000000  -24659.376953  10982.958984
1546.000000  -24598.269531  11028.969727
1547.000000  -24535.582031  10927.347656
1548.000000  -24558.552734  10944.244141
1549.000000  -24434.207031  10873.636719
1550.000000  -24444.847656  10857.232422
1551.000000  -24188.292969  11021.375000
1552.000000  -24258.611328  10770.200195
1553.000000  -24471.431641  10867.874023
1554.000000  -24472.611328  10871.311523
1555.000000  -24407.175781  10931.686523
1556.000000  -24607.150391  10944.202148
1557.000000  -24542.341797  10938.138672
1558.000000  -24389.714844  10915.753906
1559.000000  -24508.197266  10986.891602
1560.000000  -24597.802734  10949.885742
1561.000000  -24651.974609  10987.056641
1562.000000  -24611.986328  10999.511719
1563.000000  -24708.605469  11001.934570
1564.000000  -24635.755859  10937.633789
1565.000000  -24534.343750  10942.262695
1566.000000  -24521.380859  10927.793945
1567.000000  -24275.076172  10923.718750
1568.000000  -24457.781250  10891.625977
1569.000000  -24477.433594  10841.845703
1570.000000  -24576.009766  10971.432617
1571.000000  -24537.578125  10954.368164
1572.000000  -24465.550781  10920.529297
1573.000000  -24632.349609  10965.671875
1574.000000  -24462.623047  10963.609375
1575.000000  -24453.152344  10829.804688
1576.000000  -24676.679688  10934.054688
1577.000000  -24329.767578  10794.024414
1578.000000  -24503.021484  10840.524414
1579.000000  -24615.859375  10847.602539
1580.000000  -24654.228516  10837.856445
1581.000000  -24677.867188  10805.858398
1582.000000  -24674.083984  11000.625000
1583.000000  -24605.574219  10827.566406
1584.000000  -24396.173828  10835.528320
1585.000000  -24557.082031  10930.349609
1586.000000  -24434.890625  10991.188477
1587.000000  -24430.664062  10970.343750
1588.000000  -24432.828125  10875.991211
1589.000000  -24503.242188  10766.843750
1590.000000  -24257.449219  10809.030273
1591.000000  -24493.408203  10873.020508
1592.000000  -24636.115234  10807.666016
1593.000000  -24353.091797  10780.489258
1594.000000  -24457.833984  10835.509766
1595.000000  -24477.949219  10701.802734
1596.000000  -24322.771484  10748.378906
1597.000000  -24333.792969  10722.160156
1598.000000  -24434.806641  10772.982422
1599.000000  -24572.242188  10887.436523
1600.000000  -24532.353516  10838.210938
1601.000000  -24502.439453  10828.223633
1602.000000  -24718.445312  10908.510742
1603.000000  -24645.128906  10856.109375
1604.000000  -24679.335938  10845.652344
1605.000000  -24647.052734  10849.791016
1606.000000  -24754.482422  10871.981445
1607.000000  -24566.279297  10879.660156
1608.000000  -24659.156250  11074.852539
1609.000000  -24558.498047  10978.230469
1610.000000  -24745.521484  10964.283203
1611.000000  -24494.447266  11040.577148
1612.000000  -24428.507812  10895.460938
1613.000000  -24604.365234  10918.444336
1614.000000  -24419.062500  11080.714844
1615.000000  -24474.845703  10945.932617
1616.000000  -24326.701172  11025.458984
1617.000000  -24653.683594  10887.409180
1618.000000  -24691.343750  10965.261719
1619.000000  -24641.933594  10938.568359
1620.000000  -24626.818359  10923.778320
1621.000000  -24536.105469  10874.708008
1622.000000  -24802.320312  10848.315430
1623.000000  -24775.085938  10851.928711
1624.000000  -24518.556641  10930.331055
1625.000000  -24390.306641  10792.281250
1626.000000  -24425.085938  10832.883789
1627.000000  -24634.009766  10915.208008
1628.000000  -24538.082031  10873.947266
1629.000000  -24532.115234  10876.061523
1630.000000  -24600.828125  10861.864258
1631.000000  -24565.322266  10849.927734
1632.000000  -24636.566406  10891.162109
1633.000000  -24639.083984  10956.124023
1634.000000  -24535.785156  10865.498047
1635.000000  -24303.212891  10908.006836
1636.000000  -24521.576172  10904.963867
1637.000000  -24568.669922  10866.259766
1638.000000  -24640.859375  10892.208984
1639.000000  -24590.255859  10835.866211
1640.000000  -24587.091797  10867.357422
1641.000000  -24719.830078  10850.986328
1642.000000  -24504.273438  10886.117188
1643.000000  -24601.251953  10932.501953
1644.000000  -24611.437500  10804.274414
1645.000000  -24436.623047  10829.917969
1646.000000  -24558.408203  10914.964844
1647.000000  -24588.417969  10872.201172
1648.000000  -24581.783203  10930.992188
1649.000000  -24567.781250  10885.044922
1650.000000  -24710.267578  10923.539062
1651.000000  -24714.921875  10933.138672
1652.000000  -24792.341797  10908.433594
1653.000000  -24716.044922  10953.091797
1654.000000  -24842.097656  10907.444336
1655.000000  -24661.568359  10929.818359
1656.000000  -24662.978516  10983.958008
1657.000000  -24453.457031  10906.618164
1658.000000  -24643.115234  10851.556641
1659.000000  -24729.996094  10915.885742
1660.000000  -24855.462891  10875.401367
1661.000000  -24757.787109  10804.913086
1662.000000  -24637.054688  10754.567383
1663.000000  -24743.537109  10852.874023
1664.000000  -24505.810547  10752.166016
1665.000000  -24408.439453  10734.115234
1666.000000  -24760.318359  10791.888672
1667.000000  -24795.746094  10833.261719
1668.000000  -24572.160156  10846.142578
1669.000000  -24610.462891  10868.504883
1670.000000  -24562.015625  10831.559570
1671.000000  -24585.724609  10822.668945
1672.000000  -24631.539062  10822.455078
1673.000000  -24642.783203  10915.432617
1674.000000  -24515.121094  10763.034180
1675.000000  -24613.425781  10835.752930
1676.000000  -24837.695312  10787.038086
1677.000000  -24516.078125  10779.284180
1678.000000  -24479.648438  10854.688477
1679.000000  -24617.265625  10813.622070
1680.000000  -24359.265625  10745.655273
1681.000000  -24499.011719  10818.530273
1682.000000  -24390.455078  10926.291016
1683.000000  -24466.765625  10897.041016
1684.000000  -24679.720703  10966.751953
1685.000000  -24440.697266  10952.458984
1686.000000  -24517.660156  10950.066406
1687.000000  -24563.876953  10848.118164
1688.000000  -24636.179688  10873.610352
1689.000000  -24499.957031  10911.518555
1690.000000  -24417.304688  10896.269531
1691.000000  -24636.904297  10924.732422
1692.000000  -24519.146484  10700.333008
1693.000000  -24664.800781  10742.594727
1694.000000  -24698.246094  10877.556641
1695.000000  -24744.509766  10847.727539
1696.000000  -24648.566406  10704.080078
1697.000000  -24394.613281  10799.212891
1698.000000  -24568.160156  10740.235352
1699.000000  -24677.861328  10833.138672
1700.000000  -24612.871094  10740.062500
1701.000000  -24502.656250  10695.041016
1702.000000  -24544.605469  10806.257812
1703.000000  -24667.787109  10795.304688
1704.000000  -24629.402344  10830.207031
1705.000000  -24496.160156  10784.924805
1706.000000  -24697.648438  10781.569336
1707.000000  -24678.544922  10779.862305
1708.000000  -24694.761719  10764.963867
1709.000000  -24533.935547  10862.851562
1710.000000  -24327.804688  10703.256836
1711.000000  -24577.501953  10745.480469
1712.000000  -24708.876953  10819.131836
1713.000000  -24531.384766  10740.858398
1714.000000  -24671.095703  10793.186523
1715.000000  -24486.949219  10779.159180
1716.000000  -24710.867188  10899.757812
1717.000000  -24539.595703  10950.927734
1718.000000  -24536.621094  10858.126953
1719.000000  -24311.818359  10881.125000
1720.000000  -24379.185547  10845.002930
1721.000000  -24242.617188  10726.250977
1722.000000  -24378.291016  10820.781250
1723.000000  -24467.250000  10781.697266
1724.000000  -24407.701172  10699.957031
1725.000000  -24652.822266  10852.281250
1726.000000  -24536.103516  10787.983398
1727.000000  -24592.988281  10870.377930
1728.000000  -24447.509766  10743.441406
1729.000000  -24770.771484  10829.438477
1730.000000  -24445.166016  10860.160156
1731.000000  -24501.707031  10810.766602
1732.000000  -24508.958984  10812.914062
1733.000000  -24568.433594  10865.300781
1734.000000  -24589.228516  10828.192383
1735.000000  -24542.386719  10816.842773
1736.000000  -24462.443359  10848.277344
1737.000000  -24413.802734  10882.919922
1738.000000  -24380.406250  10763.161133
1739.000000  -24649.923828  10814.911133
1740.000000  -24641.921875  10810.785156
1741.000000  -24702.316406  10818.596680
1742.000000  -24582.251953  10967.220703
1743.000000  -24707.142578  10876.070312
1744.000000  -24715.578125  10913.189453
1745.000000  -24658.863281  10930.756836
1746.000000  -24499.468750  10891.443359
1747.000000  -24443.263672  10948.484375
1748.000000  -24534.398438  11032.101562
1749.000000  -24519.996094  10941.654297
1750.000000  -24573.208984  10901.578125
1751.000000  -24732.378906  10849.159180
1752.000000  -24344.125000  10828.272461
1753.000000  -24377.369141  10755.055664
1754.000000  -24487.601562  10943.557617
1755.000000  -24395.984375  10864.546875
1756.000000  -24547.765625  10961.850586
1757.000000  -24468.578125  10882.097656
1758.000000  -24603.841797  10876.234375
1759.000000  -24617.654297  10871.722656
1760.000000  -24446.316406  10912.177734
1761.000000  -24559.906250  10893.611328
1762.000000  -24665.144531  10919.833984
1763.000000  -24357.578125  10945.708008
1764.000000  -24611.945312  10908.113281
1765.000000  -24364.130859  10925.745117
1766.000000  -24359.462891  10980.882812
1767.000000  -24507.753906  11006.163086
1768.000000  -24426.226562  10911.197266
1769.000000  -24512.548828  11008.904297
1770.000000  -24494.240234  10973.930664
1771.000000  -24577.714844  10947.330078
1772.000000  -24627.833984  10852.961914
1773.000000  -24577.980469  10925.953125
1774.000000  -24694.207031  10834.599609
1775.000000  -24664.863281  10874.078125
1776.000000  -24598.828125  10849.463867
1777.000000  -24697.597656  11007.063477
1778.000000  -24635.800781  10977.738281
1779.000000  -24518.480469  10934.166016
1780.000000  -24587.134766  11015.878906
1781.000000  -24492.441406  10955.496094
1782.000000  -24443.386719  11008.684570
1783.000000  -24587.056641  10956.750977
1784.000000  -24427.855469  10892.891602
1785.000000  -24622.816406  11007.620117
1786.000000  -24493.623047  11015.913086
1787.000000  -24490.169922  10889.695312
1788.000000  -24711.105469  10948.432617
1789.000000  -24630.400391  10972.198242
1790.000000  -24470.986328  10985.727539
1791.000000  -24538.755859  11091.280273
1792.000000  -24521.783203  10954.456055
1793.000000  -24501.488281  10941.213867
1794.000000  -24513.611328  10862.857422
1795.000000  -24598.400391  11051.391602
1796.000000  -24636.189453  10981.049805
1797.000000  -24566.746094  10991.279297
1798.000000  -24680.314453  11045.059570
1799.000000  -24632.138672  10971.077148
1800.000000  -24610.597656  10909.230469
1801.000000  -24665.503906  10923.042969
1802.000000  -24523.691406  10906.702148
1803.000000  -24659.892578  10949.017578
1804.000000  -24611.181641  11073.211914
1805.000000  -24618.240234  11021.639648
1806.000000  -24623.894531  10914.295898
1807.000000  -24549.054688  10979.144531
1808.000000  -24712.021484  10943.305664
1809.000000  -24710.478516  10961.428711
1810.000000  -24616.685547  10935.574219
1811.000000  -24433.552734  10983.231445
1812.000000  -24629.919922  10958.242188
1813.000000  -24531.306641  11046.539062
1814.000000  -24713.630859  10909.782227
1815.000000  -24765.619141  10962.781250
1816.000000  -24732.095703  10929.558594
1817.000000  -24854.652344  10928.954102
1818.000000  -24818.044922  11055.525391
1819.000000  -24573.767578  10976.609375
1820.000000  -24701.812500  10962.686523
1821.000000  -24530.376953  10918.683594
1822.000000  -24537.335938  10963.017578
1823.000000  -24627.982422  10931.571289
1824.000000  -24606.281250  11060.117188
1825.000000  -24414.326172  10992.632812
1826.000000  -24476.316406  11019.818359
1827.000000  -24572.890625  11112.373047
1828.000000  -24576.294922  10960.113281
1829.000000  -24530.259766  11016.724609
1830.000000  -24610.876953  11056.967773
1831.000000  -24501.789062  10966.120117
1832.000000  -24450.755859  10914.924805
1833.000000  -24471.972656  11078.913086
1834.000000  -24409.851562  11054.274414
1835.000000  -24579.462891  11015.316406
1836.000000  -24624.320312  10960.592773
1837.000000  -24468.093750  10964.570312
1838.000000  -24548.326172  10975.620117
1839.000000  -24718.644531  10982.059570
1840.000000  -24586.250000  10874.484375
1841.000000  -24612.898438  10936.779297
1842.000000  -24707.613281  10931.975586
1843.000000  -24584.603516  10772.880859
1844.000000  -24516.230469  10868.351562
1845.000000  -24531.113281  10822.108398
1846.000000  -24468.257812  10848.623047
1847.000000  -24543.521484  10860.940430
1848.000000  -24686.787109  10853.786133
1849.000000  -24481.833984  10929.390625
1850.000000  -24660.304688  10899.583984
1851.000000  -24571.943359  10906.979492
1852.000000  -24548.933594  10929.424805
1853.000000  -24621.861328  10888.071289
1854.000000  -24671.113281  10952.992188
1855.000000  -24647.316406  10908.461914
1856.000000  -24605.962891  10915.872070
1857.000000  -24518.400391  10882.610352
1858.000000  -24567.853516  10947.607422
1859.000000  -24538.183594  10903.555664
1860.000000  -24542.412109  10942.867188
1861.000000  -24575.886719  11074.329102
1862.000000  -24725.947266  11005.594727
1863.000000  -24660.464844  11121.785156
1864.000000  -24819.179688  10953.438477
1865.000000  -24586.308594  11030.575195
1866.000000  -24658.916016  10982.721680
1867.000000  -24446.660156  11048.154297
1868.000000  -24733.642578  11022.427734
1869.000000  -24738.736328  11074.306641
1870.000000  -24610.802734  10916.019531
1871.000000  -24755.708984  10987.921875
1872.000000  -24389.474609  10990.326172
1873.000000  -24331.156250  11017.106445
1874.000000  -24405.132812  11099.491211
1875.000000  -24415.599609  11031.340820
1876.000000  -24567.410156  11060.687500
1877.000000  -24484.820312  11049.539062
1878.000000  -24472.845703  11007.542969
1879.000000  -24555.521484  10980.114258
1880.000000  -24640.406250  11134.579102
1881.000000  -24589.015625  11031.078125
1882.000000  -24470.990234  11080.552734
1883.000000  -24813.833984  10988.772461
1884.000000  -24456.988281  10967.637695
1885.000000  -24523.171875  10982.102539
1886.000000  -24599.554688  10983.484375
1887.000000  -24659.466797  10951.479492
1888.000000  -24803.814453  11041.699219
1889.000000  -24615.060547  10981.457031
1890.000000  -24657.886719  10997.600586
1891.000000  -24532.269531  11034.274414
1892.000000  -24504.001953  11029.288086
1893.000000  -24602.576172  10927.903320
1894.000000  -24496.548828  10966.492188
1895.000000  -24482.365234  11090.369141
1896.000000  -24455.224609  11001.135742
1897.000000  -24553.000000  11024.590820
1898.000000  -24445.529297  11045.628906
1899.000000  -24564.830078  11009.598633
1900.000000  -24591.408203  10935.806641
1901.000000  -24612.216797  10927.256836
1902.000000  -24669.818359  11064.986328
1903.000000  -24561.494141  10925.331055
1904.000000  -24412.259766  11024.137695
1905.000000  -24470.099609  10967.198242
1906.000000  -24469.990234  10976.789062
1907.000000  -24437.646484  10866.746094
1908.000000  -24486.046875  10902.099609
1909.000000  -24282.927734  10795.092773
1910.000000  -24577.183594  10866.915039
1911.000000  -24420.269531  10974.841797
1912.000000  -24458.105469  10893.214844
1913.000000  -24389.351562  10854.291992
1914.000000  -24284.583984  10955.349609
1915.000000  -24452.894531  10934.633789
1916.000000  -24343.515625  10904.326172
1917.000000  -24207.845703  10889.076172
1918.000000  -24451.568359  10888.120117
1919.000000  -24598.837891  10966.286133
1920.000000  -24267.923828  10892.993164
1921.000000  -24281.869141  10893.320312
1922.000000  -24356.164062  10857.849609
1923.000000  -24247.373047  10908.291992
1924.000000  -24266.277344  10965.310547
1925.000000  -24398.593750  10799.466797
1926.000000  -24366.841797  11007.199219
1927.000000  -24382.361328  10954.333008
1928.000000  -24382.710938  11053.288086
1929.000000  -24302.041016  10999.517578
1930.000000  -24290.611328  10986.140625
1931.000000  -24488.033203  10986.009766
1932.000000  -24344.851562  10930.205078
1933.000000  -24327.646484  10959.656250
1934.000000  -24418.714844  10890.937500
1935.000000  -24528.152344  11022.525391
1936.000000  -24420.476562  11028.642578
1937.000000  -24280.603516  10853.082031
1938.000000  -24417.474609  10947.589844
1939.000000  -24476.263672  10909.605469
1940.000000  -24529.025391  10929.266602
1941.000000  -24613.500000  11043.287109
1942.000000  -24382.736328  10896.454102
1943.000000  -24576.974609  11005.463867
1944.000000  -24461.705078  10967.197266
1945.000000  -24276.525391  10980.027344
1946.000000  -24323.591797  11038.171875
1947.000000  -24411.042969  11011.082031
1948.000000  -24386.220703  11066.308594
1949.000000  -24540.001953  11086.558594
1950.000000  -24522.035156  11055.423828
1951.000000  -24431.291016  11041.482422
1952.000000  -24518.716797  11047.424805
1953.000000  -24597.134766  10975.115234
1954.000000  -24544.892578  10962.875977
1955.000000  -24294.140625  10956.089844
1956.000000  -24335.921875  11040.191406
1957.000000  -24377.048828  10975.115234
1958.000000  -24424.919922  11013.164062
1959.000000  -24277.228516  10953.404297
1960.000000  -24485.761719  11006.089844
1961.000000  -24487.574219  10897.379883
1962.000000  -24469.962891  10937.512695
1963.000000  -24470.628906  11042.121094
1964.000000  -24372.410156  11031.838867
1965.000000  -24380.390625  11022.745117
1966.000000  -24482.894531  10945.710938
1967.000000  -24642.015625  10942.937500
1968.000000  -24584.761719  10900.407227
1969.000000  -24580.306641  10978.382812
1970.000000  -24674.164062  11045.146484
1971.000000  -24415.962891  11168.945312
1972.000000  -24454.406250  11114.396484
1973.000000  -24354.052734  11045.446289
1974.000000  -24280.535156  11012.801758
1975.000000  -24410.568359  11107.031250
1976.000000  -24450.919922  10942.689453
1977.000000  -24545.556641  10974.718750
1978.000000  -24694.632812  10944.841797
1979.000000  -24563.212891  10886.381836
1980.000000  -24711.271484  10994.403320
1981.000000  -24575.720703  10814.021484
1982.000000  -24517.976562  10901.215820
1983.000000  -24355.402344  11007.810547
1984.000000  -24293.451172  11000.169922
1985.000000  -24348.892578  10954.960938
1986.000000  -24195.548828  11143.553711
1987.000000  -24454.330078  11044.780273
1988.000000  -24511.099609  11068.520508
1989.000000  -24323.082031  10932.752930
1990.000000  -24214.134766  10943.140625
1991.000000  -24502.748047  10992.217773
1992.000000  -24281.474609  10979.331055
1993.000000  -24643.242188  11060.637695
1994.000000  -24417.691406  11035.093750
1995.000000  -24306.511719  10952.472656
1996.000000  -24343.039062  11006.668945
1997.000000  -24432.019531  10917.638672
1998.000000  -24283.380859  11079.052734
1999.000000  -24313.507812  11121.995117
2000.000000  -24442.138672  11123.212891
2001.000000  -24399.031250  11077.278320
2002.000000  -24616.322266  11023.116211
2003.000000  -24446.330078  11094.767578
2004.000000  -24376.935547  11013.430664
2005.000000  -24661.240234  10958.083984
2006.000000  -24467.158203  10974.215820
2007.000000  -24656.308594  11059.005859
2008.000000  -24498.611328  10972.163086
2009.000000  -24423.947266  11042.265625
2010.000000  -24402.072266  11054.848633
2011.000000  -24352.781250  11067.002930
2012.000000  -24576.753906  10944.808594
2013.000000  -24376.033203  11055.945312
2014.000000  -24421.234375  11034.696289
2015.000000  -24450.328125  11022.557617
2016.000000  -24359.464844  10919.586914
2017.000000  -24436.410156  11088.610352
2018.000000  -24562.128906  10965.454102
2019.000000  -24375.980469  11071.875977
2020.000000  -24363.054688  11039.998047
2021.000000  -24247.972656  11086.739258
2022.000000  -24358.833984  11050.961914
2023.000000  -24332.808594  11030.551758
2024.000000  -24187.714844  10976.802734
2025.000000  -24624.031250  11047.062500
2026.000000  -24682.482422  11090.285156
2027.000000  -24489.033203  10865.608398
2028.000000  -24498.169922  10930.699219
2029.000000  -24504.148438  10949.685547
2030.000000  -24501.847656  11014.239258
2031.000000  -24431.126953  10793.155273
2032.000000  -24564.992188  10891.640625
2033.000000  -24494.769531  10890.139648
2034.000000  -24426.960938  10934.294922
2035.000000  -24575.210938  10849.019531
2036.000000  -24380.035156  10850.433594
2037.000000  -24606.195312  10853.215820
2038.000000  -24304.138672  10840.185547
2039.000000  -24304.574219  10778.290039
2040.000000  -24454.669922  10904.944336
2041.000000  -24261.941406  10886.817383
2042.000000  -24445.701172  10764.619141
2043.000000  -24341.923828  10801.042969
2044.000000  -24416.941406  11006.493164
2045.000000  -24512.662109  11020.164062
2046.000000  -24408.429688  10893.190430
2047.000000  -24389.431641  10862.410156
2048.000000  -24605.253906  10920.242188
2049.000000  -24302.669922  10902.632812
2050.000000  -24439.158203  10914.404297
2051.000000  -24247.328125  10955.960938
2052.000000  -24490.675781  10916.153320
2053.000000  -24340.468750  10875.772461
2054.000000  -24251.345703  10946.502930
2055.000000  -24478.529297  10965.039062
2056.000000  -24344.042969  10990.848633
2057.000000  -24452.328125  10795.304688
2058.000000  -24765.759766  10868.844727
2059.000000  -24566.033203  10895.464844
2060.000000  -24536.343750  10803.836914
2061.000000  -24487.183594  10966.979492
2062.000000  -24530.886719  10856.478516
2063.000000  -24510.599609  10947.126953
2064.000000  -24487.443359  10874.432617
2065.000000  -24280.751953  10879.802734
2066.000000  -24429.445312  11038.985352
2067.000000  -24481.439453  10918.384766
2068.000000  -24749.244141  11051.689453
2069.000000  -24798.941406  10993.237305
2070.000000  -24726.746094  10972.302734
2071.000000  -24678.212891  10926.972656
2072.000000  -24752.892578  10987.876953
2073.000000  -24693.623047  10948.016602
2074.000000  -24656.986328  10939.131836
2075.000000  -24574.728516  10941.026367
2076.000000  -24673.482422  11047.062500
2077.000000  -24793.488281  10897.345703
2078.000000  -24790.123047  11077.131836
2079.000000  -24619.287109  10860.627930
2080.000000  -24559.439453  11040.348633
2081.000000  -24576.283203  11058.992188
2082.000000  -24494.230469  10953.102539
2083.000000  -24398.109375  10938.882812
2084.000000  -24508.318359  11077.409180
2085.000000  -24510.089844  11010.978516
2086.000000  -24319.466797  10937.753906
2087.000000  -24436.781250  10782.777344
2088.000000  -24612.849609  10879.767578
2089.000000  -24453.371094  10840.857422
2090.000000  -24452.851562  10914.971680
2091.000000  -24498.630859  10923.588867
2092.000000  -24355.248047  10911.406250
2093.000000  -24494.201172  10907.629883
2094.000000  -24484.486328  10986.487305
2095.000000  -24574.003906  11036.452148
2096.000000  -24730.644531  11060.081055
2097.000000  -24570.218750  11004.748047
2098.000000  -24343.716797  10985.340820
2099.000000  -24468.789062  10969.208008
2100.000000  -24350.857422  11071.330078
2101.000000  -24318.771484  11074.675781
2102.000000  -24435.738281  11196.329102
2103.000000  -24344.476562  10946.357422
2104.000000  -24513.185547  11064.243164
2105.000000  -24435.578125  11044.499023
2106.000000  -24411.630859  11027.212891
2107.000000  -24482.906250  11080.360352
2108.000000  -24688.884766  10945.309570
2109.000000  -24592.064453  10977.957031
2110.000000  -24654.535156  11001.069336
2111.000000  -24520.779297  10983.461914
2112.000000  -24709.439453  11084.708008
2113.000000  -24547.425781  11067.561523
2114.000000  -24713.482422  10942.551758
2115.000000  -24602.867188  11038.370117
2116.000000  -24547.968750  11032.373047
2117.000000  -24711.677734  11099.853516
2118.000000  -24585.048828  11093.820312
2119.000000  -24699.396484  11051.282227
2120.000000  -24609.927734  11125.143555
2121.000000  -24768.210938  11113.912109
2122.000000  -24738.300781  11102.308594
2123.000000  -24851.396484  11067.666016
2124.000000  -24741.982422  11028.923828
2125.000000  -24623.453125  10991.543945
2126.000000  -24776.871094  11007.009766
2127.000000  -24743.240234  11020.747070
2128.000000  -24667.330078  11004.700195
2129.000000  -24739.919922  11014.599609
2130.000000  -24472.804688  10992.354492
2131.000000  -24650.712891  10963.448242
2132.000000  -24560.605469  10995.984375
2133.000000  -24614.279297  11004.737305
2134.000000  -24481.207031  10944.956055
2135.000000  -24599.017578  11174.349609
2136.000000  -24455.144531  10972.161133
2137.000000  -24462.746094  11081.348633
2138.000000  -24330.275391  10997.334961
2139.000000  -24301.925781  11062.587891
2140.000000  -24592.773438  11041.454102
2141.000000  -24559.091797  11115.766602
2142.000000  -24598.541016  10913.496094
2143.000000  -24690.195312  10928.220703
2144.000000  -24653.080078  10973.805664
2145.000000  -24797.455078  11073.123047
2146.000000  -24740.093750  10994.972656
2147.000000  -24770.740234  10924.701172
2148.000000  -24679.500000  11078.774414
2149.000000  -24775.699219  11069.551758
2150.000000  -24760.308594  11093.707031
2151.000000  -24786.945312  11018.496094
2152.000000  -24544.671875  11009.657227
2153.000000  -24815.628906  10907.961914
2154.000000  -24782.486328  10916.464844
2155.000000  -24676.087891  11092.357422
2156.000000  -24555.867188  10966.962891
2157.000000  -24672.078125  10911.763672
2158.000000  -24610.968750  10986.434570
2159.000000  -24768.455078  10871.136719
2160.000000  -24559.591797  10999.284180
2161.000000  -24740.539062  10900.101562
2162.000000  -24783.126953  11026.001953
2163.000000  -24545.445312  10965.967773
2164.000000  -24505.761719  10979.416992
2165.000000  -24606.957031  10991.073242
2166.000000  -24666.464844  10875.019531
2167.000000  -24589.402344  10847.920898
2168.000000  -24687.509766  10919.445312
2169.000000  -24750.238281  10901.372070
2170.000000  -24575.437500  10900.028320
2171.000000  -24456.771484  10961.856445
2172.000000  -24631.566406  10962.513672
2173.000000  -24572.080078  11001.044922
2174.000000  -24502.234375  11028.428711
2175.000000  -24881.921875  11028.929688
2176.000000  -24666.271484  11024.951172
2177.000000  -24574.185547  10930.135742
2178.000000  -24451.654297  10974.760742
2179.000000  -24730.587891  10906.805664
2180.000000  -24611.751953  10872.181641
2181.000000  -24665.619141  11005.384766
2182.000000  -24601.193359  11086.079102
2183.000000  -24594.953125  10903.395508
2184.000000  -24509.613281  10891.840820
2185.000000  -24572.617188  10984.623047
2186.000000  -24626.833984  10963.942383
2187.000000  -24577.117188  10923.681641
2188.000000  -24488.986328  11035.496094
2189.000000  -24448.875000  10959.590820
2190.000000  -24529.148438  11034.445312
2191.000000  -24484.189453  11092.666992
2192.000000  -24593.457031  10996.961914
2193.000000  -24499.843750  11081.500000
2194.000000  -24520.560547  11008.355469
2195.000000  -24558.826172  11171.821289
2196.000000  -24570.550781  10953.607422
2197.000000  -24515.695312  11070.250977
2198.000000  -24457.832031  11050.855469
2199.000000  -24560.201172  11014.613281
2200.000000  -24535.246094  10999.922852
2201.000000  -24504.101562  11050.644531
2202.000000  -24327.009766  10942.512695
2203.000000  -24289.228516  11015.155273
2204.000000  -24660.230469  11077.665039
2205.000000  -24441.650391  11115.682617
2206.000000  -24722.201172  11128.633789
2207.000000  -24453.419922  11049.831055
2208.000000  -24757.541016  11037.134766
2209.000000  -24432.126953  11110.487305
2210.000000  -24470.750000  10916.423828
2211.000000  -24557.460938  11001.840820
2212.000000  -24856.001953  10999.167969
2213.000000  -24600.707031  10988.656250
2214.000000  -24763.648438  10984.434570
2215.000000  -24510.552734  10999.892578
2216.000000  -24625.972656  11060.439453
2217.000000  -24631.638672  11009.415039
2218.000000  -24640.816406  10908.565430
2219.000000  -24554.328125  11048.054688
2220.000000  -24498.560547  10864.387695
2221.000000  -24485.062500  10980.538086
2222.000000  -24583.882812  10976.375000
2223.000000  -24383.597656  10968.851562
2224.000000  -24378.949219  11020.355469
2225.000000  -24547.025391  11068.662109
2226.000000  -24463.507812  11032.734375
2227.000000  -24335.318359  11026.387695
2228.000000  -24461.062500  11053.915039
2229.000000  -24542.958984  10944.191406
2230.000000  -24639.873047  11080.498047
2231.000000  -24200.853516  10991.882812
2232.000000  -24376.359375  11020.367188
2233.000000  -24393.591797  11080.883789
2234.000000  -24255.408203  11005.003906
2235.000000  -24128.066406  11036.540039
2236.000000  -24390.804688  10965.042969
2237.000000  -24339.017578  11034.942383
2238.000000  -24418.496094  11000.205078
2239.000000  -24519.007812  11016.713867
2240.000000  -24463.843750  10937.454102
2241.000000  -24601.593750  11036.412109
2242.000000  -24434.345703  10997.769531
2243.000000  -24498.763672  11012.598633
2244.000000  -24392.376953  11050.176758
2245.000000  -24424.546875  11098.766602
2246.000000  -24571.123047  11043.573242
2247.000000  -24597.701172  10958.494141
2248.000000  -24503.761719  10931.191406
2249.000000  -24614.917969  11081.402344
2250.000000  -24661.980469  11068.636719
2251.000000  -24542.847656  10985.820312
2252.000000  -24671.558594  11014.100586
2253.000000  -24395.449219  10972.129883
2254.000000  -24567.933594  11021.818359
2255.000000  -24711.251953  11066.357422
2256.000000  -24561.101562  11033.242188
2257.000000  -24578.759766  10987.406250
2258.000000  -24599.941406  11154.368164
2259.000000  -24450.488281  11010.086914
2260.000000  -24589.324219  11027.089844
2261.000000  -24470.972656  11017.152344
2262.000000  -24527.855469  11061.534180
2263.000000  -24560.447266  10955.371094
2264.000000  -24659.398438  11028.855469
2265.000000  -24704.097656  11102.353516
2266.000000  -24674.041016  11060.729492
2267.000000  -24559.632812  10890.125977
2268.000000  -24680.248047  10982.875000
2269.000000  -24616.373047  10870.532227
2270.000000  -24650.746094  11028.434570
2271.000000  -24643.195312  11005.976562
2272.000000  -24591.585938  11026.786133
2273.000000  -24477.351562  10953.469727
2274.000000  -24525.257812  10912.055664
2275.000000  -24562.697266  10913.632812
2276.000000  -24673.294922  11031.307617
2277.000000  -24535.859375  10963.791992
2278.000000  -24505.755859  10970.736328
2279.000000  -24675.503906  11002.745117
2280.000000  -24495.310547  10993.939453
2281.000000  -24562.066406  11005.942383
2282.000000  -24456.687500  11033.880859
2283.000000  -24517.744141  11095.666992
2284.000000  -24368.972656  11119.074219
2285.000000  -24601.458984  11011.130859
2286.000000  -24503.191406  11035.244141
2287.000000  -24435.277344  11028.502930
2288.000000  -24531.191406  11093.513672
2289.000000  -24710.191406  11094.104492
2290.000000  -24665.753906  11052.434570
2291.000000  -24592.761719  11033.222656
2292.000000  -24611.505859  11092.125000
2293.000000  -24506.644531  11057.293945
2294.000000  -24514.093750  10978.801758
2295.000000  -24511.894531  10884.541016
2296.000000  -24634.306641  10972.451172
2297.000000  -24596.501953  10955.998047
2298.000000  -24472.892578  11051.033203
2299.000000  -24627.908203  11047.767578
2300.000000  -24425.941406  11039.473633
2301.000000  -24536.953125  11031.694336
2302.000000  -24555.093750  10921.665039
2303.000000  -24409.595703  11020.060547
2304.000000  -24275.521484  10935.050781
2305.000000  -24225.435547  10955.962891
2306.000000  -24307.509766  10993.814453
2307.000000  -24178.214844  11029.983398
2308.000000  -24379.740234  11057.069336
2309.000000  -24096.062500  10976.940430
2310.000000  -24339.062500  11106.500977
2311.000000  -24498.806641  11126.655273
2312.000000  -24293.769531  11055.766602
2313.000000  -24523.880859  10927.697266
2314.000000  -24580.560547  11043.445312
2315.000000  -24518.199219  11091.599609
2316.000000  -24294.916016  11029.899414
2317.000000  -24457.197266  10815.636719
2318.000000  -24482.042969  10910.932617
2319.000000  -24491.978516  10925.188477
2320.000000  -24657.210938  11078.864258
2321.000000  -24671.710938  10991.257812
2322.000000  -24533.417969  11064.734375
2323.000000  -24523.984375  10987.784180
2324.000000  -24616.214844  11058.543945
2325.000000  -24402.035156  10958.901367
2326.000000  -24528.470703  10983.479492
2327.000000  -24562.746094  10981.474609
2328.000000  -24420.605469  11001.726562
2329.000000  -24306.970703  11045.077148
2330.000000  -24314.402344  10953.757812
2331.000000  -24499.962891  10983.789062
2332.000000  -24297.251953  10919.215820
2333.000000  -24338.660156  10845.943359
2334.000000  -24530.394531  10975.578125
2335.000000  -24463.029297  10986.877930
2336.000000  -24488.294922  10867.943359
2337.000000  -24253.873047  11043.480469
2338.000000  -24490.500000  10987.546875
2339.000000  -24510.041016  10945.269531
2340.000000  -24380.867188  11010.928711
2341.000000  -24432.830078  10954.891602
2342.000000  -24599.056641  10947.675781
2343.000000  -24656.808594  11020.040039
2344.000000  -24582.103516  11016.003906
2345.000000  -24608.400391  11084.250000
2346.000000  -24538.062500  10931.994141
2347.000000  -24621.193359  11029.805664
2348.000000  -24703.564453  11083.309570
2349.000000  -24552.708984  11056.473633
2350.000000  -24559.439453  11159.760742
2351.000000  -24681.884766  11044.079102
2352.000000  -24881.046875  10988.937500
2353.000000  -24603.486328  11014.062500
2354.000000  -24590.046875  11063.539062
2355.000000  -24749.207031  11058.413086
2356.000000  -24631.009766  11026.460938
2357.000000  -24687.666016  10991.291992
2358.000000  -24531.142578  11073.003906
2359.000000  -24791.169922  11012.765625
2360.000000  -24752.859375  11037.782227
2361.000000  -24712.980469  10940.937500
2362.000000  -24668.734375  11034.843750
2363.000000  -24521.865234  10893.031250
2364.000000  -24753.261719  11002.765625
2365.000000  -24632.894531  11079.937500
2366.000000  -24518.986328  11052.065430
2367.000000  -24678.644531  10977.949219
2368.000000  -24786.482422  10969.158203
2369.000000  -24719.949219  10957.255859
2370.000000  -24684.582031  10941.276367
2371.000000  -24612.296875  10894.321289
2372.000000  -24781.583984  10980.319336
2373.000000  -24608.509766  11008.841797
2374.000000  -24694.064453  11035.075195
2375.000000  -24599.613281  11007.386719
2376.000000  -24655.445312  11103.542969
2377.000000  -24775.695312  10946.604492
2378.000000  -24657.783203  11001.361328
2379.000000  -24676.720703  10980.909180
2380.000000  -24800.974609  11089.896484
2381.000000  -24749.445312  10970.263672
2382.000000  -24771.462891  11170.680664
2383.000000  -24596.908203  11067.456055
2384.000000  -24688.210938  10981.071289
2385.000000  -24733.845703  11085.361328
2386.000000  -24569.896484  10957.027344
2387.000000  -24622.183594  11070.852539
2388.000000  -24704.613281  10965.015625
2389.000000  -24358.277344  11077.667969
2390.000000  -24513.964844  11156.666016
2391.000000  -24477.658203  11050.505859
2392.000000  -24480.888672  11003.381836
2393.000000  -24605.738281  11117.441406
2394.000000  -24532.017578  11073.383789
2395.000000  -24527.019531  11066.878906
2396.000000  -24591.960938  10999.799805
2397.000000  -24554.492188  11041.248047
2398.000000  -24480.007812  10958.080078
2399.000000  -24545.431641  11047.545898
2400.000000  -24468.994141  11001.291992
2401.000000  -24588.875000  11001.537109
2402.000000  -24689.068359  11057.261719
2403.000000  -24626.121094  10954.154297
2404.000000  -24576.833984  11010.143555
2405.000000  -24545.337891  11000.184570
2406.000000  -24528.978516  10918.750977
2407.000000  -24644.148438  10823.625000
2408.000000  -24747.773438  10971.559570
2409.000000  -24544.726562  10960.203125
2410.000000  -24616.314453  10952.958008
2411.000000  -24809.007812  10836.643555
2412.000000  -24799.703125  10939.906250
2413.000000  -24755.769531  10985.297852
2414.000000  -24478.037109  10971.826172
2415.000000  -24434.544922  11017.676758
2416.000000  -24483.027344  10998.245117
2417.000000  -24314.378906  11042.963867
2418.000000  -24352.164062  11138.467773
2419.000000  -24302.505859  11077.690430
2420.000000  -24533.199219  10983.519531
2421.000000  -24166.400391  11051.046875
2422.000000  -24402.894531  11059.916016
2423.000000  -24363.125000  11031.491211
2424.000000  -24578.367188  10963.208984
2425.000000  -24624.552734  11006.775391
2426.000000  -24671.830078  10996.438477
2427.000000  -24706.513672  11021.088867
2428.000000  -24308.576172  11063.150391
2429.000000  -24358.603516  11014.345703
2430.000000  -24494.630859  10964.006836
2431.000000  -24566.371094  10958.307617
2432.000000  -24544.884766  10956.042969
2433.000000  -24713.800781  10991.821289
2434.000000  -24529.050781  10954.283203
2435.000000  -24480.263672  11074.490234
2436.000000  -24673.041016  10999.269531
2437.000000  -24607.685547  11066.415039
2438.000000  -24727.994141  10966.125000
2439.000000  -24592.978516  10877.852539
2440.000000  -24498.673828  11012.329102
2441.000000  -24582.736328  11016.679688
2442.000000  -24548.550781  11020.562500
2443.000000  -24405.230469  10904.228516
2444.000000  -24512.527344  10957.877930
2445.000000  -24622.132812  10941.308594
2446.000000  -24555.017578  10889.787109
2447.000000  -24618.332031  10912.555664
2448.000000  -24682.158203  11082.231445
2449.000000  -24626.181641  10955.511719
2450.000000  -24579.062500  10947.845703
2451.000000  -24728.470703  10846.221680
2452.000000  -24650.042969  10968.438477
2453.000000  -24660.248047  10844.424805
2454.000000  -24910.027344  10885.027344
2455.000000  -24772.070312  11004.725586
2456.000000  -24578.470703  10884.192383
2457.000000  -24477.378906  10856.087891
2458.000000  -24498.355469  10862.916016
2459.000000  -24595.697266  10853.057617
2460.000000  -24649.710938  10943.467773
2461.000000  -24455.242188  10923.958984
2462.000000  -24457.230469  10807.743164
2463.000000  -24634.498047  10929.645508
2464.000000  -24714.175781  10955.099609
2465.000000  -24536.152344  10873.793945
2466.000000  -24595.464844  10916.425781
2467.000000  -24623.044922  10837.652344
2468.000000  -24624.451172  10855.252930
2469.000000  -24643.308594  11001.610352
2470.000000  -24568.820312  10921.644531
2471.000000  -24638.976562  10862.575195
2472.000000  -24664.269531  10882.425781
2473.000000  -24560.824219  11025.688477
2474.000000  -24785.992188  10978.763672
2475.000000  -24750.207031  10885.505859
2476.000000  -24654.164062  10905.812500
2477.000000  -24847.718750  11052.656250
2478.000000  -24647.109375  11031.068359
2479.000000  -24705.652344  11037.161133
2480.000000  -24715.583984  10956.320312
2481.000000  -24460.707031  10912.677734
2482.000000  -24789.160156  10964.835938
2483.000000  -24588.107422  10829.877930
2484.000000  -24644.921875  10912.724609
2485.000000  -24639.242188  10849.694336
2486.000000  -24881.976562  10950.197266
2487.000000  -24798.427734  10925.535156
2488.000000  -24966.507812  10811.244141
2489.000000  -24974.939453  10967.132812
2490.000000  -24814.376953  10895.676758
2491.000000  -25056.304688  10891.041992
2492.000000  -24839.718750  10806.062500
2493.000000  -24841.382812  10791.981445
2494.000000  -24973.166016  10876.471680
2495.000000  -24928.353516  10861.886719
2496.000000  -24914.412109  10866.659180
2497.000000  -24954.421875  10968.426758
2498.000000  -24810.638672  10955.027344
2499.000000  -25009.466797  10849.253906
2500.000000  -24852.359375  10853.125000
2501.000000  -24646.062500  10887.995117
2502.000000  -24752.080078  10749.772461
2503.000000  -24805.171875  10750.402344
2504.000000  -24686.253906  10744.412109
2505.000000  -24825.466797  10797.570312
2506.000000  -24722.263672  10716.857422
2507.000000  -24797.351562  10793.568359
2508.000000  -24896.613281  10932.536133
2509.000000  -24725.541016  10832.912109
2510.000000  -25032.150391  10878.570312
2511.000000  -24811.365234  10817.973633
2512.000000  -24820.068359  10781.711914
2513.000000  -24809.523438  10780.702148
2514.000000  -24606.845703  10890.425781
2515.000000  -24625.798828  10814.624023
2516.000000  -24730.019531  10903.329102
2517.000000  -24702.914062  10814.281250
2518.000000  -24549.320312  10951.029297
2519.000000  -24507.349609  10875.131836
2520.000000  -24569.363281  10810.068359
2521.000000  -24676.482422  10732.558594
2522.000000  -24718.855469  10908.245117
2523.000000  -24860.132812  10950.391602
2524.000000  -24703.660156  10845.236328
2525.000000  -24829.876953  10814.319336
2526.000000  -24864.417969  10815.298828
2527.000000  -24799.617188  10833.791992
2528.000000  -24685.160156  10897.002930
2529.000000  -24641.138672  10939.998047
2530.000000  -24663.037109  10825.033203
2531.000000  -24649.126953  10912.661133
2532.000000  -24657.785156  10790.387695
2533.000000  -24593.496094  10976.929688
2534.000000  -24614.644531  10841.314453
2535.000000  -24661.089844  10817.210938
2536.000000  -24458.199219  10939.718750
2537.000000  -24485.464844  10960.289062
2538.000000  -24545.925781  10870.626953
2539.000000  -24634.931641  10852.431641
2540.000000  -24536.130859  10887.067383
2541.000000  -24665.857422  10913.291016
2542.000000  -24632.851562  10938.209961
2543.000000  -24556.125000  10886.549805
2544.000000  -24611.517578  10947.765625
2545.000000  -24497.320312  10784.994141
2546.000000  -24770.279297  10752.220703
2547.000000  -24665.837891  10908.058594
2548.000000  -24606.574219  10831.036133
2549.000000  -24771.363281  10799.171875
2550.000000  -24717.009766  10798.282227
2551.000000  -24649.318359  10912.141602
2552.000000  -24869.394531  10852.726562
2553.000000  -24864.574219  10875.073242
2554.000000  -24782.298828  10946.446289
2555.000000  -24706.070312  10830.185547
2556.000000  -24731.869141  10894.777344
2557.000000  -24719.332031  10813.640625
2558.000000  -24820.515625  10814.445312
2559.000000  -24707.960938  10813.439453
2560.000000  -24911.927734  10797.646484
2561.000000  -24874.193359  10806.031250
2562.000000  -24754.140625  10809.850586
2563.000000  -24621.146484  10773.604492
2564.000000  -24602.041016  10919.486328
2565.000000  -24575.138672  10897.918945
2566.000000  -24618.720703  10858.355469
2567.000000  -24678.031250  10833.254883
2568.000000  -24504.382812  10893.022461
2569.000000  -24613.273438  10881.945312
2570.000000  -24653.751953  10938.949219
2571.000000  -24727.658203  10922.203125
2572.000000  -24702.603516  10908.960938
2573.000000  -24693.857422  10877.543945
2574.000000  -24851.593750  10883.093750
2575.000000  -24549.156250  10892.140625
2576.000000  -24541.152344  10816.886719
2577.000000  -24637.224609  10877.053711
2578.000000  -24489.095703  10961.792969
2579.000000  -24525.832031  10933.166992
2580.000000  -24752.197266  10885.806641
2581.000000  -24401.066406  10775.281250
2582.000000  -24464.242188  10804.494141
2583.000000  -24788.406250  10923.680664
2584.000000  -24487.617188  10933.125977
2585.000000  -24560.806641  10875.452148
2586.000000  -24685.296875  10869.076172
2587.000000  -24808.457031  10988.733398
2588.000000  -24525.007812  11033.208984
2589.000000  -24674.617188  10919.102539
2590.000000  -24654.185547  10942.915039
2591.000000  -24659.146484  10903.794922
2592.000000  -24670.773438  10886.706055
2593.000000  -24602.085938  10971.017578
2594.000000  -24764.558594  10897.332031
2595.000000  -24702.718750  11002.752930
2596.000000  -24727.800781  10998.351562
2597.000000  -24478.982422  10996.609375
2598.000000  -24736.007812  10869.934570
2599.000000  -24705.187500  10943.105469
2600.000000  -24504.458984  10934.217773
2601.000000  -24472.650391  10908.720703
2602.000000  -24447.365234  10914.351562
2603.000000  -24414.812500  11001.322266
2604.000000  -24362.685547  10870.787109
2605.000000  -24434.253906  10994.537109
2606.000000  -24563.894531  10936.090820
2607.000000  -24539.515625  11134.342773
2608.000000  -24462.613281  11038.768555
2609.000000  -24622.015625  10969.980469
2610.000000  -24504.472656  10976.887695
2611.000000  -24499.246094  10987.489258
2612.000000  -24392.791016  11087.920898
2613.000000  -24636.837891  11045.264648
2614.000000  -24649.615234  11067.276367
2615.000000  -24609.806641  11027.875977
2616.000000  -24684.750000  10981.767578
2617.000000  -24584.644531  11108.476562
2618.000000  -24686.921875  11016.771484
2619.000000  -24703.242188  11088.653320
2620.000000  -24743.207031  11015.908203
2621.000000  -24543.736328  11019.246094
2622.000000  -24509.195312  11058.086914
2623.000000  -24729.349609  11185.260742
2624.000000  -24670.937500  11015.221680
2625.000000  -24792.220703  11151.642578
2626.000000  -24594.845703  11058.542969
2627.000000  -24636.736328  11027.956055
2628.000000  -24763.521484  11072.952148
2629.000000  -24733.601562  11123.391602
2630.000000  -24536.398438  11092.556641
2631.000000  -24814.828125  11046.754883
2632.000000  -24867.917969  11004.671875
2633.000000  -24676.648438  11007.172852
2634.000000  -24726.937500  11001.753906
2635.000000  -24525.375000  11119.698242
2636.000000  -24748.687500  11087.476562
2637.000000  -24513.031250  11092.535156
2638.000000  -24610.156250  11017.633789
2639.000000  -24656.628906  11094.980469
2640.000000  -24793.464844  10986.920898
2641.000000  -24623.787109  11067.313477
2642.000000  -24741.373047  11033.501953
2643.000000  -24776.835938  11149.535156
2644.000000  -24781.369141  11042.908203
2645.000000  -24740.220703  11024.125977
2646.000000  -24775.779297  11084.283203
2647.000000  -24642.144531  11163.391602
2648.000000  -24693.533203  11092.756836
2649.000000  -24648.474609  11181.563477
2650.000000  -24623.759766  11086.887695
2651.000000  -24522.650391  11138.302734
2652.000000  -24647.916016  11069.923828
2653.000000  -24503.519531  11041.629883
2654.000000  -24714.816406  11079.878906
2655.000000  -24815.335938  11051.723633
2656.000000  -24622.935547  10983.139648
2657.000000  -24598.958984  11066.587891
2658.000000  -24503.566406  11148.976562
2659.000000  -24747.431641  11067.052734
2660.000000  -24825.037109  11103.493164
2661.000000  -24835.457031  11111.185547
2662.000000  -24867.062500  11097.454102
2663.000000  -24738.011719  11046.826172
2664.000000  -24782.425781  11068.645508
2665.000000  -24714.314453  11135.362305
2666.000000  -24655.187500  11036.425781
2667.000000  -24723.822266  11047.431641
2668.000000  -24857.183594  10994.474609
2669.000000  -24900.910156  11177.037109
2670.000000  -24976.525391  11117.911133
2671.000000  -24836.947266  11145.805664
2672.000000  -24715.482422  11030.416992
2673.000000  -24713.455078  11112.312500
2674.000000  -24790.074219  11165.349609
2675.000000  -24640.224609  11073.189453
2676.000000  -24571.105469  11121.290039
2677.000000  -24444.060547  10999.162109
2678.000000  -24738.593750  11017.591797
2679.000000  -24750.765625  11101.812500
2680.000000  -24658.453125  11042.315430
2681.000000  -24604.064453  11163.661133
2682.000000  -24618.914062  11172.139648
2683.000000  -24652.808594  11185.923828
2684.000000  -24767.160156  11098.374023
2685.000000  -24557.142578  11273.582031
2686.000000  -24709.791016  11092.612305
2687.000000  -24538.902344  11160.603516
2688.000000  -24568.085938  11176.028320
2689.000000  -24710.519531  11098.842773
2690.000000  -24719.001953  11101.734375
2691.000000  -24593.257812  11255.692383
2692.000000  -24603.853516  11059.737305
2693.000000  -24668.228516  11082.850586
2694.000000  -24497.474609  11118.347656
2695.000000  -24599.789062  11138.764648
2696.000000  -24621.675781  11096.221680
2697.000000  -24460.212891  11274.220703
2698.000000  -24453.156250  11007.775391
2699.000000  -24497.121094  10986.588867
2700.000000  -24732.603516  11009.381836
2701.000000  -24527.802734  10985.223633
2702.000000  -24573.568359  10983.243164
2703.000000  -24641.156250  11027.630859
2704.000000  -24477.093750  11102.179688
2705.000000  -24566.982422  10986.990234
2706.000000  -24488.507812  10952.352539
2707.000000  -24481.742188  10989.317383
2708.000000  -24311.537109  10948.749023
2709.000000  -24474.214844  11081.965820
2710.000000  -24518.119141  11154.026367
2711.000000  -24340.583984  11057.541016
2712.000000  -24503.183594  11067.975586
2713.000000  -24258.492188  11003.269531
2714.000000  -24308.462891  11033.764648
2715.000000  -24504.060547  11024.233398
2716.000000  -24522.207031  10944.265625
2717.000000  -24337.050781  11043.666016
2718.000000  -24384.769531  11020.547852
2719.000000  -24368.041016  11103.946289
2720.000000  -24238.185547  11008.345703
2721.000000  -24190.558594  11141.200195
2722.000000  -24246.992188  10978.086914
2723.000000  -24411.294922  11018.792969
2724.000000  -24472.955078  10943.277344
2725.000000  -24386.970703  11019.274414
2726.000000  -24529.146484  10883.865234
2727.000000  -24592.580078  11044.146484
2728.000000  -24579.369141  10946.531250
2729.000000  -24513.812500  10975.374023
2730.000000  -24485.273438  10940.100586
2731.000000  -24397.574219  10874.864258
2732.000000  -24405.519531  10992.441406
2733.000000  -24198.507812  10967.536133
2734.000000  -24322.128906  10996.088867
2735.000000  -24493.625000  11015.612305
2736.000000  -24669.589844  11057.461914
2737.000000  -24551.642578  11125.608398
2738.000000  -24456.169922  11046.531250
2739.000000  -24219.248047  11044.074219
2740.000000  -24467.892578  11123.467773
2741.000000  -24336.677734  10948.947266
2742.000000  -24503.644531  11021.149414
2743.000000  -24475.828125  10957.396484
2744.000000  -24388.396484  10987.786133
2745.000000  -24317.294922  10985.207031
2746.000000  -24311.667969  11002.073242
2747.000000  -24303.291016  11019.218750
2748.000000  -24314.779297  11047.721680
2749.000000  -24384.091797  11095.692383
2750.000000  -24387.978516  11169.179688
2751.000000  -24372.916016  11016.255859
2752.000000  -24633.990234  11066.251953
2753.000000  -24513.093750  11100.624023
2754.000000  -24594.132812  11017.047852
2755.000000  -24665.900391  10933.722656
2756.000000  -24701.990234  10973.998047
2757.000000  -24319.435547  11006.539062
2758.000000  -24344.837891  10947.383789
2759.000000  -24550.564453  11022.082031
2760.000000  -24625.304688  11013.711914
2761.000000  -24592.755859  11032.197266
2762.000000  -24700.371094  10947.859375
2763.000000  -24597.085938  11031.204102
2764.000000  -24505.683594  11103.903320
2765.000000  -24716.562500  10972.672852
2766.000000  -24608.492188  11112.463867
2767.000000  -24573.554688  10905.739258
2768.000000  -24788.218750  10961.251953
2769.000000  -24461.146484  10950.984375
2770.000000  -24465.433594  10965.103516
2771.000000  -24358.572266  10931.373047
2772.000000  -24432.515625  10944.486328
2773.000000  -24577.927734  11032.309570
2774.000000  -24497.867188  11076.652344
2775.000000  -24563.421875  10912.122070
2776.000000  -24484.226562  10986.300781
2777.000000  -24677.253906  10957.212891
2778.000000  -24530.830078  11021.911133
2779.000000  -24515.662109  11017.214844
2780.000000  -24746.599609  10985.991211
2781.000000  -24591.103516  11094.108398
2782.000000  -24751.810547  10924.310547
2783.000000  -24774.048828  10925.479492
2784.000000  -24862.779297  10989.310547
2785.000000  -24787.933594  11005.942383
2786.000000  -24643.904297  11076.647461
2787.000000  -24659.943359  10996.905273
2788.000000  -24578.117188  11049.123047
2789.000000  -24596.632812  11064.515625
2790.000000  -24642.880859  11030.056641
2791.000000  -24816.095703  11039.624023
2792.000000  -24703.519531  10983.406250
2793.000000  -24639.283203  11017.155273
2794.000000  -24645.916016  11106.471680
2795.000000  -24597.107422  11042.687500
2796.000000  -24664.843750  11047.117188
2797.000000  -24593.275391  11112.254883
2798.000000  -24465.439453  10952.574219
2799.000000  -24618.083984  11110.450195
2800.000000  -24634.697266  10989.397461
2801.000000  -24532.931641  10939.777344
2802.000000  -24514.332031  11051.371094
2803.000000  -24445.318359  10969.441406
2804.000000  -24674.023438  11009.146484
2805.000000  -24723.763672  11016.677734
2806.000000  -24721.583984  10969.852539
2807.000000  -24787.302734  11044.860352
2808.000000  -24968.070312  10995.055664
2809.000000  -24754.398438  11003.007812
2810.000000  -24819.658203  10963.447266
2811.000000  -24686.468750  10999.801758
2812.000000  -24644.693359  10822.125977
2813.000000  -24689.468750  10823.830078
2814.000000  -24706.230469  10851.980469
2815.000000  -24805.113281  10919.467773
2816.000000  -25098.548828  10897.674805
2817.000000  -24807.501953  10894.084961
2818.000000  -24700.546875  11014.466797
2819.000000  -24792.701172  10946.245117
2820.000000  -24680.099609  10931.053711
2821.000000  -24799.201172  10929.641602
2822.000000  -24867.814453  10969.890625
2823.000000  -24608.455078  10873.220703
2824.000000  -24897.294922  10971.999023
2825.000000  -24730.164062  10893.714844
2826.000000  -24699.533203  10899.676758
2827.000000  -24681.449219  10896.542969
2828.000000  -24599.160156  10871.246094
2829.000000  -24799.369141  10976.880859
2830.000000  -24593.236328  10997.251953
2831.000000  -24587.179688  10919.534180
2832.000000  -24563.076172  10754.844727
2833.000000  -24622.597656  10899.366211
2834.000000  -24576.949219  10931.931641
2835.000000  -24426.265625  11008.953125
2836.000000  -24483.873047  11035.633789
2837.000000  -24413.005859  11014.407227
2838.000000  -24454.873047  10943.165039
2839.000000  -24434.650391  10934.815430
2840.000000  -24441.970703  10892.044922
2841.000000  -24435.513672  10909.047852
2842.000000  -24407.908203  10996.010742
2843.000000  -24221.621094  11101.313477
2844.000000  -24631.474609  10935.843750
2845.000000  -24789.464844  10997.127930
2846.000000  -24625.464844  11008.065430
2847.000000  -24702.546875  11016.084961
2848.000000  -24653.638672  10976.487305
2849.000000  -24701.242188  10993.324219
2850.000000  -24694.027344  10952.108398
2851.000000  -24713.712891  10923.809570
2852.000000  -24525.160156  10936.374023
2853.000000  -24549.171875  10932.608398
2854.000000  -24447.662109  11042.178711
2855.000000  -24566.447266  11015.310547
2856.000000  -24498.449219  11031.276367
2857.000000  -24504.132812  10875.304688
2858.000000  -24449.041016  11000.152344
2859.000000  -24428.257812  10979.324219
2860.000000  -24579.976562  11064.512695
2861.000000  -24688.496094  10833.988281
2862.000000  -24750.568359  10938.415039
2863.000000  -24565.355469  10911.722656
2864.000000  -24441.669922  11013.358398
2865.000000  -24493.460938  10904.135742
2866.000000  -24583.187500  10913.495117
2867.000000  -24618.980469  10900.557617
2868.000000  -24546.136719  10939.171875
2869.000000  -24471.880859  11060.879883
2870.000000  -24443.939453  10985.835938
2871.000000  -24478.699219  10994.930664
2872.000000  -24459.228516  10986.696289
2873.000000  -24700.410156  10973.698242
2874.000000  -24696.339844  10970.016602
2875.000000  -24549.283203  10970.076172
2876.000000  -24841.085938  11024.479492
2877.000000  -24781.724609  11009.200195
2878.000000  -24762.232422  10979.043945
2879.000000  -24785.683594  10931.085938
2880.000000  -24493.458984  10906.891602
2881.000000  -24741.472656  10983.009766
2882.000000  -24687.343750  10952.675781
2883.000000  -24542.464844  10890.851562
2884.000000  -24587.724609  10947.458008
2885.000000  -24692.955078  10918.813477
2886.000000  -24890.015625  10959.829102
2887.000000  -24727.755859  10946.585938
2888.000000  -24788.232422  11022.183594
2889.000000  -24749.142578  10930.131836
2890.000000  -24669.099609  10916.812500
2891.000000  -24673.292969  10865.847656
2892.000000  -24884.548828  10831.305664
2893.000000  -24704.867188  10875.266602
2894.000000  -24620.185547  10840.827148
2895.000000  -24669.166016  10846.018555
2896.000000  -24502.472656  10868.881836
2897.000000  -24689.833984  10891.922852
2898.000000  -24707.916016  10912.923828
2899.000000  -24881.382812  10936.635742
2900.000000  -24551.693359  10912.628906
2901.000000  -24459.535156  10941.836914
2902.000000  -24588.068359  11015.232422
2903.000000  -24544.669922  10850.208008
2904.000000  -24814.476562  10983.094727
2905.000000  -24640.552734  10904.351562
2906.000000  -24604.468750  10894.853516
2907.000000  -24559.759766  10933.714844
2908.000000  -24662.859375  10963.094727
2909.000000  -24585.830078  10921.711914
2910.000000  -24589.451172  10974.384766
2911.000000  -24608.359375  11003.779297
2912.000000  -24722.169922  10956.878906
2913.000000  -24763.542969  10973.288086
2914.000000  -24564.251953  11026.872070
2915.000000  -24754.990234  11029.951172
2916.000000  -24662.845703  10982.707031
2917.000000  -24570.873047  10976.815430
2918.000000  -24508.277344  10872.503906
2919.000000  -24748.289062  10941.437500
2920.000000  -24497.656250  10962.026367
2921.000000  -24629.402344  10945.934570
2922.000000  -24632.500000  10972.073242
2923.000000  -24456.027344  10933.623047
2924.000000  -24666.771484  10873.417969
2925.000000  -24592.378906  10874.117188
2926.000000  -24503.845703  10818.863281
2927.000000  -24594.847656  10958.308594
2928.000000  -24703.332031  10951.553711
2929.000000  -24641.695312  10917.339844
2930.000000  -24627.164062  10944.877930
2931.000000  -24680.886719  10914.404297
2932.000000  -24790.513672  10961.690430
2933.000000  -24900.714844  10908.953125
2934.000000  -24623.445312  10939.142578
2935.000000  -24599.039062  11007.441406
2936.000000  -24741.994141  11036.879883
2937.000000  -24552.806641  10966.904297
2938.000000  -24546.062500  10844.424805
2939.000000  -24731.054688  10842.510742
2940.000000  -24777.562500  10924.774414
2941.000000  -24658.537109  10973.389648
2942.000000  -24612.037109  11062.500977
2943.000000  -24724.333984  11043.837891
2944.000000  -24710.626953  11042.417969
2945.000000  -24656.291016  10906.788086
2946.000000  -24723.285156  10890.266602
2947.000000  -24669.460938  10889.667969
2948.000000  -24437.460938  10891.082031
2949.000000  -24495.802734  10970.887695
2950.000000  -24592.443359  10870.824219
2951.000000  -24762.253906  10910.245117
2952.000000  -24715.068359  10943.613281
2953.000000  -24603.070312  10990.116211
2954.000000  -24748.921875  10866.554688
2955.000000  -24465.193359  11050.601562
2956.000000  -24653.005859  10882.792969
2957.000000  -24942.277344  10915.005859
2958.000000  -24578.605469  10919.327148
2959.000000  -24657.146484  10858.247070
2960.000000  -24556.253906  10838.741211
2961.000000  -24583.812500  10820.263672
2962.000000  -24829.214844  10833.560547
2963.000000  -24732.144531  10872.079102
2964.000000  -24782.179688  10818.223633
2965.000000  -24838.164062  10874.440430
2966.000000  -24580.300781  10911.880859
2967.000000  -24493.230469  10852.322266
2968.000000  -24720.789062  10917.071289
2969.000000  -24690.308594  10921.065430
2970.000000  -24574.306641  10917.044922
2971.000000  -24735.085938  10931.503906
2972.000000  -24877.628906  10976.338867
2973.000000  -24665.917969  10940.151367
2974.000000  -24795.658203  11010.679688
2975.000000  -24768.736328  10993.479492
2976.000000  -24614.798828  10995.226562
2977.000000  -24450.167969  11081.045898
2978.000000  -24690.875000  10768.659180
2979.000000  -24617.796875  11002.685547
2980.000000  -24718.447266  11010.051758
2981.000000  -24744.703125  10910.444336
2982.000000  -24570.718750  10939.708008
2983.000000  -24733.490234  10986.237305
2984.000000  -24816.728516  10794.162109
2985.000000  -24714.609375  10961.909180
2986.000000  -24670.160156  10883.082031
2987.000000  -24839.119141  10939.267578
2988.000000  -24965.835938  10938.340820
2989.000000  -24830.818359  10999.666016
2990.000000  -24671.746094  10825.689453
2991.000000  -24999.117188  10913.571289
2992.000000  -24754.230469  10888.218750
2993.000000  -24741.353516  10889.028320
2994.000000  -24792.847656  10958.227539
2995.000000  -24665.271484  10923.017578
2996.000000  -24564.166016  10960.422852
2997.000000  -24782.226562  10935.612305
2998.000000  -24639.468750  10790.907227
2999.000000  -24633.880859  10951.008789
3000.000000  -24737.123047  11022.580078
3001.000000  -24626.031250  10983.142578
3002.000000  -24669.882812  10853.012695
3003.000000  -24721.246094  10965.873047
3004.000000  -24495.443359  10969.155273
3005.000000  -24688.107422  10923.816406
3006.000000  -24423.748047  10848.671875
3007.000000  -24665.314453  10895.787109
3008.000000  -24641.126953  10983.746094
3009.000000  -24704.210938  10889.531250
3010.000000  -24640.849609  10866.222656
3011.000000  -24460.666016  10881.913086
3012.000000  -24571.226562  10954.306641
3013.000000  -24466.656250  10937.739258
3014.000000  -24609.660156  10941.375977
3015.000000  -24515.191406  10944.286133
3016.000000  -24874.460938  11071.389648
3017.000000  -24592.195312  10957.433594
3018.000000  -24575.113281  10989.271484
3019.000000  -24708.396484  10994.820312
3020.000000  -24579.972656  11004.305664
3021.000000  -24739.898438  10929.357422
3022.000000  -24617.748047  10957.958984
3023.000000  -24811.996094  11001.394531
3024.000000  -24716.423828  10969.732422
3025.000000  -24571.462891  10970.908203
3026.000000  -24840.496094  10930.182617
3027.000000  -24828.921875  10924.994141
3028.000000  -24734.480469  10887.653320
3029.000000  -24599.960938  10917.991211
3030.000000  -24727.093750  11059.840820
3031.000000  -24553.736328  11154.717773
3032.000000  -24525.246094  11064.596680
3033.000000  -24477.716797  10856.505859
3034.000000  -24608.218750  10928.947266
3035.000000  -24643.839844  10952.542969
3036.000000  -24365.337891  10920.645508
3037.000000  -24368.654297  10785.522461
3038.000000  -24502.587891  10824.120117
3039.000000  -24391.226562  10871.890625
3040.000000  -24581.791016  10876.507812
3041.000000  -24557.103516  10861.619141
3042.000000  -24654.107422  10847.932617
3043.000000  -24621.535156  10832.350586
3044.000000  -24576.279297  10914.924805
3045.000000  -24527.734375  10792.159180
3046.000000  -24618.308594  10885.980469
3047.000000  -24661.765625  11010.439453
3048.000000  -24726.583984  10938.820312
3049.000000  -24650.529297  10953.776367
3050.000000  -24537.074219  10925.105469
3051.000000  -24820.218750  10916.396484
3052.000000  -24745.574219  10953.750977
3053.000000  -24893.468750  10846.713867
3054.000000  -24676.546875  10862.228516
3055.000000  -24577.154297  10785.552734
3056.000000  -24604.492188  10870.510742
3057.000000  -24453.601562  10841.702148
3058.000000  -24575.964844  10944.477539
3059.000000  -24587.732422  10793.793945
3060.000000  -24579.544922  10908.494141
3061.000000  -24604.898438  10769.672852
3062.000000  -24503.394531  10859.583984
3063.000000  -24729.265625  10937.389648
3064.000000  -24821.765625  10936.498047
3065.000000  -24793.335938  10946.371094
3066.000000  -24453.332031  10920.050781
3067.000000  -24359.373047  10970.107422
3068.000000  -24587.527344  10851.215820
3069.000000  -24561.095703  10896.717773
3070.000000  -24647.214844  10977.666016
3071.000000  -24521.986328  10915.177734
3072.000000  -24409.660156  10982.380859
3073.000000  -24538.919922  10933.668945
3074.000000  -24528.343750  10903.182617
3075.000000  -24552.550781  10887.299805
3076.000000  -24529.597656  10836.136719
3077.000000  -24442.068359  10949.143555
3078.000000  -24568.126953  10916.840820
3079.000000  -24685.269531  10846.304688
3080.000000  -24541.115234  10937.043945
3081.000000  -24504.496094  10971.027344
3082.000000  -24570.785156  10913.785156
3083.000000  -24557.734375  10991.973633
3084.000000  -24517.300781  10917.292969
3085.000000  -24500.330078  10876.492188
3086.000000  -24676.308594  10883.972656
3087.000000  -24679.658203  10903.451172
3088.000000  -24506.916016  10824.569336
3089.000000  -24639.156250  10804.734375
3090.000000  -24524.966797  10854.969727
3091.000000  -24616.140625  10932.163086
3092.000000  -24559.759766  11030.032227
3093.000000  -24689.621094  10960.938477
3094.000000  -24709.923828  10928.209961
3095.000000  -24696.958984  10922.092773
3096.000000  -24633.771484  10966.781250
3097.000000  -24650.056641  10843.819336
3098.000000  -24782.238281  10932.917969
3099.000000  -24840.654297  10940.691406
3100.000000  -24885.595703  10890.556641
3101.000000  -24677.833984  10827.661133
3102.000000  -24718.699219  10939.478516
3103.000000  -24540.742188  10927.067383
3104.000000  -24727.355469  10954.957031
3105.000000  -24595.375000  10875.669922
3106.000000  -24587.160156  10879.356445
3107.000000  -24627.576172  10826.475586
3108.000000  -24806.900391  10806.595703
3109.000000  -24739.894531  10892.103516
3110.000000  -24821.810547  10961.113281
3111.000000  -24692.964844  10826.125977
3112.000000  -24923.113281  10847.166016
3113.000000  -24597.244141  10904.400391
3114.000000  -24596.685547  10838.278320
3115.000000  -24727.919922  10914.155273
3116.000000  -24618.806641  10969.110352
3117.000000  -24485.841797  10858.791016
3118.000000  -24665.488281  10916.999023
3119.000000  -24574.640625  10993.140625
3120.000000  -24706.318359  10853.915039
3121.000000  -24487.220703  10896.902344
3122.000000  -24536.837891  10843.404297
3123.000000  -24716.894531  10811.655273
3124.000000  -24630.394531  10932.762695
3125.000000  -24530.833984  10842.122070
3126.000000  -24583.191406  10933.048828
3127.000000  -24622.363281  10734.761719
3128.000000  -24634.681641  10996.659180
3129.000000  -24666.464844  10961.100586
3130.000000  -24368.964844  10901.542969
3131.000000  -24563.308594  10849.980469
3132.000000  -24508.070312  11030.742188
3133.000000  -24474.804688  10913.020508
3134.000000  -24488.361328  10890.950195
3135.000000  -24393.494141  10865.815430
3136.000000  -24459.101562  10968.195312
3137.000000  -24653.660156  10839.487305
3138.000000  -24293.898438  10968.121094
3139.000000  -24497.630859  10936.348633
3140.000000  -24402.728516  10805.166992
3141.000000  -24463.013672  10807.727539
3142.000000  -24612.005859  10972.108398
3143.000000  -24636.099609  10967.320312
3144.000000  -24461.119141  10898.285156
3145.000000  -24665.562500  11070.529297
3146.000000  -24509.468750  10926.922852
3147.000000  -24621.517578  10901.459961
3148.000000  -24676.445312  10904.182617
3149.000000  -24676.470703  10927.452148
3150.000000  -24658.146484  11010.847656
3151.000000  -24436.814453  11012.840820
3152.000000  -24394.998047  10842.206055
3153.000000  -24575.460938  11019.208008
3154.000000  -24650.976562  11028.910156
3155.000000  -24403.378906  10991.400391
3156.000000  -24596.222656  10999.780273
3157.000000  -24684.548828  10925.178711
3158.000000  -24671.072266  10999.938477
3159.000000  -24570.931641  10893.194336
3160.000000  -24581.111328  11000.668945
3161.000000  -24641.167969  10896.469727
3162.000000  -24581.810547  11033.321289
3163.000000  -24569.443359  10960.294922
3164.000000  -24650.000000  11107.974609
3165.000000  -24625.402344  10916.465820
3166.000000  -24754.392578  10914.048828
3167.000000  -24862.580078  10873.395508
3168.000000  -24859.083984  10769.156250
3169.000000  -24691.107422  10840.777344
3170.000000  -24593.798828  10860.011719
3171.000000  -24872.884766  11019.630859
3172.000000  -24696.322266  11032.944336
3173.000000  -24532.203125  11007.722656
3174.000000  -24526.361328  10930.163086
3175.000000  -24509.068359  10955.569336
3176.000000  -24652.761719  10931.883789
3177.000000  -24851.644531  10874.122070
3178.000000  -24479.152344  11032.753906
3179.000000  -24541.363281  10867.385742
3180.000000  -24733.220703  11005.539062
3181.000000  -24698.357422  10945.294922
3182.000000  -24603.691406  11023.143555
3183.000000  -24450.023438  10993.813477
3184.000000  -24472.996094  10905.138672
3185.000000  -24527.261719  11077.693359
3186.000000  -24386.177734  11039.270508
3187.000000  -24511.250000  11090.306641
3188.000000  -24444.976562  10934.250000
3189.000000  -24330.156250  11024.684570
3190.000000  -24339.337891  11043.278320
3191.000000  -24456.593750  11000.363281
3192.000000  -24521.917969  11031.713867
3193.000000  -24483.960938  11041.777344
3194.000000  -24425.181641  11080.210938
3195.000000  -24468.882812  11027.201172
3196.000000  -24357.193359  11055.250000
3197.000000  -24557.693359  11079.379883
3198.000000  -24572.765625  10934.157227
3199.000000  -24641.371094  10947.703125
3200.000000  -24514.224609  10907.651367
3201.000000  -24535.585938  10858.726562
3202.000000  -24784.015625  10924.844727
3203.000000  -24534.955078  10935.994141
3204.000000  -24554.892578  10892.040039
3205.000000  -24458.560547  10922.372070
3206.000000  -24479.337891  11009.789062
3207.000000  -24749.830078  10930.486328
3208.000000  -24630.939453  11051.629883
3209.000000  -24653.152344  11044.957031
3210.000000  -24582.523438  10979.114258
3211.000000  -24593.189453  10990.976562
3212.000000  -24587.310547  10915.099609
3213.000000  -24487.781250  11036.525391
3214.000000  -24610.867188  10981.492188
3215.000000  -24629.892578  10930.460938
3216.000000  -24653.824219  11031.368164
3217.000000  -24573.800781  11008.187500
3218.000000  -24586.970703  10938.399414
3219.000000  -24481.304688  11010.898438
3220.000000  -24823.503906  11084.722656
3221.000000  -24713.949219  10968.674805
3222.000000  -24628.404297  10937.405273
3223.000000  -24564.656250  10948.250000
3224.000000  -24762.388672  11003.077148
3225.000000  -24648.951172  10963.327148
3226.000000  -24357.087891  10866.514648
3227.000000  -24431.458984  10978.625000
3228.000000  -24392.509766  10963.032227
3229.000000  -24327.015625  10919.869141
3230.000000  -24540.712891  10948.078125
3231.000000  -24585.238281  10882.862305
3232.000000  -24456.005859  10916.543945
3233.000000  -24595.964844  10850.939453
3234.000000  -24572.662109  10908.811523
3235.000000  -24670.191406  10922.478516
3236.000000  -24671.880859  10914.397461
3237.000000  -24598.417969  10845.873047
3238.000000  -24655.597656  10967.168945
3239.000000  -24639.302734  10940.923828
3240.000000  -24591.054688  10911.728516
3241.000000  -24655.623047  10920.508789
3242.000000  -24649.609375  10911.867188
3243.000000  -24798.126953  10915.256836
3244.000000  -24594.269531  10916.113281
3245.000000  -24608.195312  10958.427734
3246.000000  -24594.916016  10894.439453
3247.000000  -24750.320312  10907.834961
3248.000000  -24763.003906  10862.977539
3249.000000  -24855.333984  10904.478516
3250.000000  -24657.320312  10921.410156
3251.000000  -24856.802734  10899.706055
3252.000000  -24612.876953  10981.422852
3253.000000  -24720.843750  10887.003906
3254.000000  -24747.203125  10791.461914
3255.000000  -24836.554688  10807.627930
3256.000000  -24501.285156  10893.311523
3257.000000  -24551.558594  10882.182617
3258.000000  -24638.343750  11000.906250
3259.000000  -24672.546875  10939.188477
3260.000000  -24653.392578  11012.046875
3261.000000  -24509.365234  10993.301758
3262.000000  -24540.689453  10946.972656
3263.000000  -24682.353516  10899.791016
3264.000000  -24711.355469  10910.483398
3265.000000  -24675.789062  10852.602539
3266.000000  -24730.828125  10881.559570
3267.000000  -24740.414062  10911.588867
3268.000000  -24746.351562  10929.160156
3269.000000  -24870.193359  10995.456055
3270.000000  -24702.544922  10897.668945
3271.000000  -24426.787109  10899.291992
3272.000000  -24565.583984  10972.326172
3273.000000  -24587.988281  10846.732422
3274.000000  -24602.876953  10949.352539
3275.000000  -24759.501953  10915.056641
3276.000000  -24940.966797  10956.472656
3277.000000  -24940.753906  10901.670898
3278.000000  -24650.695312  10817.766602
3279.000000  -24680.449219  11023.849609
3280.000000  -24732.009766  10885.571289
3281.000000  -24747.033203  10846.304688
3282.000000  -24609.605469  10915.124023
3283.000000  -24544.457031  10888.230469
3284.000000  -24595.675781  10849.605469
3285.000000  -24754.537109  10947.681641
3286.000000  -24849.925781  10918.735352
3287.000000  -24694.373047  10959.733398
3288.000000  -24668.261719  10931.449219
3289.000000  -24791.304688  10988.750977
3290.000000  -24487.474609  10902.576172
3291.000000  -24580.150391  10859.487305
3292.000000  -24634.498047  10970.350586
3293.000000  -24738.345703  10843.118164
3294.000000  -24709.482422  10913.275391
3295.000000  -24569.732422  10834.368164
3296.000000  -24686.289062  10806.743164
3297.000000  -24668.625000  10890.845703
3298.000000  -24850.957031  10910.851562
3299.000000  -24633.458984  10887.546875
3300.000000  -24627.894531  10808.578125
3301.000000  -24760.273438  10802.653320
3302.000000  -24700.285156  10862.657227
3303.000000  -24753.470703  10935.590820
3304.000000  -24858.210938  10971.228516
3305.000000  -24835.808594  10896.428711
3306.000000  -24559.548828  10880.803711
3307.000000  -24614.617188  10993.898438
3308.000000  -24719.769531  10959.889648
3309.000000  -24700.617188  11013.813477
3310.000000  -24769.917969  10970.533203
3311.000000  -24550.783203  10991.402344
3312.000000  -24627.552734  10967.853516
3313.000000  -24521.347656  10959.840820
3314.000000  -24462.060547  10871.154297
3315.000000  -24682.181641  10934.902344
3316.000000  -24408.253906  10917.382812
3317.000000  -24605.574219  10894.976562
3318.000000  -24637.441406  10880.790039
3319.000000  -24538.656250  10936.540039
3320.000000  -24709.011719  10913.801758
3321.000000  -24528.771484  10929.818359
3322.000000  -24544.568359  10945.569336
3323.000000  -24511.552734  11110.787109
3324.000000  -24627.378906  10993.143555
3325.000000  -24439.171875  10933.094727
3326.000000  -24702.712891  10949.456055
3327.000000  -24575.466797  10971.205078
3328.000000  -24373.710938  10816.678711
3329.000000  -24536.363281  10913.485352
3330.000000  -24422.533203  11000.476562
3331.000000  -24342.812500  10923.429688
3332.000000  -24472.804688  10942.253906
3333.000000  -24593.261719  10957.555664
3334.000000  -24414.339844  10892.121094
3335.000000  -24358.523438  10857.730469
3336.000000  -24511.812500  10821.774414
3337.000000  -24386.052734  10837.768555
3338.000000  -24423.255859  10966.610352
3339.000000  -24394.328125  10834.205078
3340.000000  -24372.542969  10823.918945
3341.000000  -24531.806641  11000.379883
3342.000000  -24601.238281  10957.933594
3343.000000  -24698.669922  10975.436523
3344.000000  -24524.617188  10898.157227
3345.000000  -24620.724609  10817.766602
3346.000000  -24496.445312  10899.193359
3347.000000  -24470.199219  10741.769531
3348.000000  -24443.544922  10889.823242
3349.000000  -24496.070312  10898.583008
3350.000000  -24479.376953  11008.505859
3351.000000  -24554.705078  10835.780273
3352.000000  -24634.181641  10881.023438
3353.000000  -24232.917969  11044.543945
3354.000000  -24623.248047  10999.436523
3355.000000  -24827.646484  10977.449219
3356.000000  -24712.224609  10947.789062
3357.000000  -24421.472656  10864.378906
3358.000000  -24453.708984  10867.614258
3359.000000  -24288.083984  10891.028320
3360.000000  -24390.304688  10963.485352
3361.000000  -24358.615234  10921.288086
3362.000000  -24449.279297  10945.514648
3363.000000  -24529.781250  10834.879883
3364.000000  -24680.867188  10824.476562
3365.000000  -24597.429688  10846.787109
3366.000000  -24791.648438  10893.860352
3367.000000  -24684.134766  11039.359375
3368.000000  -24517.248047  11085.024414
3369.000000  -24548.691406  10891.172852
3370.000000  -24499.390625  10930.824219
3371.000000  -24386.083984  10944.083008
3372.000000  -24354.824219  10956.812500
3373.000000  -24594.675781  10957.908203
3374.000000  -24550.082031  10987.831055
3375.000000  -24456.724609  11064.469727
3376.000000  -24587.701172  11069.238281
3377.000000  -24704.375000  11026.749023
3378.000000  -24582.093750  11035.141602
3379.000000  -24498.095703  11031.407227
3380.000000  -24682.025391  11082.596680
3381.000000  -24513.712891  11016.776367
3382.000000  -24559.142578  10936.210938
3383.000000  -24507.779297  11047.632812
3384.000000  -24683.642578  10933.574219
3385.000000  -24804.271484  10934.943359
3386.000000  -24678.332031  10912.061523
3387.000000  -24722.796875  10887.780273
3388.000000  -24860.523438  10900.582031
3389.000000  -24778.277344  10877.079102
3390.000000  -24774.064453  10971.121094
3391.000000  -24512.105469  10871.634766
3392.000000  -24503.380859  10988.620117
3393.000000  -24672.333984  10994.933594
3394.000000  -24421.945312  10934.646484
3395.000000  -24472.613281  10933.710938
3396.000000  -24428.523438  10991.178711
3397.000000  -24564.234375  11007.358398
3398.000000  -24492.400391  10920.211914
3399.000000  -24531.333984  11000.640625
3400.000000  -24508.773438  11003.305664
3401.000000  -24440.593750  10940.788086
3402.000000  -24415.564453  10899.356445
3403.000000  -24694.501953  11037.695312
3404.000000  -24493.179688  11054.776367
3405.000000  -24517.744141  10945.715820
3406.000000  -24497.455078  11011.729492
3407.000000  -24300.718750  11071.296875
3408.000000  -24423.427734  10979.786133
3409.000000  -24546.818359  10952.342773
3410.000000  -24624.761719  11127.163086
3411.000000  -24779.039062  11019.736328
3412.000000  -24577.816406  11067.846680
3413.000000  -24467.783203  11000.196289
3414.000000  -24559.921875  10980.497070
3415.000000  -24501.384766  11054.398438
3416.000000  -24630.353516  11009.958008
3417.000000  -24318.679688  11034.912109
3418.000000  -24461.273438  11113.795898
3419.000000  -24580.039062  11109.658203
3420.000000  -24599.330078  11127.945312
3421.000000  -24720.609375  11083.153320
3422.000000  -24569.318359  11122.538086
3423.000000  -24576.439453  11113.268555
3424.000000  -24448.199219  10998.831055
3425.000000  -24528.509766  11160.351562
3426.000000  -24539.423828  11166.401367
3427.000000  -24423.994141  11161.762695
3428.000000  -24570.673828  11309.764648
3429.000000  -24442.904297  11185.778320
3430.000000  -24487.105469  11214.031250
3431.000000  -24382.917969  11157.397461
3432.000000  -24611.796875  11081.849609
3433.000000  -24293.357422  11172.874023
3434.000000  -24327.611328  11253.734375
3435.000000  -24377.785156  11138.812500
3436.000000  -24369.859375  11136.857422
3437.000000  -24459.787109  11096.599609
3438.000000  -24429.964844  11203.977539
3439.000000  -24581.394531  11161.795898
3440.000000  -24574.705078  11242.275391
3441.000000  -24492.921875  11247.311523
3442.000000  -24452.115234  11116.747070
3443.000000  -24612.105469  11151.222656
3444.000000  -24645.691406  11108.159180
3445.000000  -24448.789062  11092.346680
3446.000000  -24591.005859  11090.557617
3447.000000  -24591.546875  11167.789062
3448.000000  -24372.468750  11135.469727
3449.000000  -24503.138672  11079.489258
3450.000000  -24462.662109  11119.644531
3451.000000  -24521.816406  11160.479492
3452.000000  -24579.693359  11078.737305
3453.000000  -24734.548828  11115.053711
3454.000000  -24724.132812  10987.061523
3455.000000  -24610.289062  11096.651367
3456.000000  -24468.396484  11012.704102
3457.000000  -24615.609375  11149.517578
3458.000000  -24287.191406  11101.599609
3459.000000  -24239.884766  11170.800781
3460.000000  -24403.498047  11083.803711
3461.000000  -24375.818359  11105.359375
3462.000000  -24491.382812  11146.776367
3463.000000  -24433.007812  11179.916016
3464.000000  -24403.378906  11159.181641
3465.000000  -24512.123047  11328.747070
3466.000000  -24317.052734  11261.219727
3467.000000  -24340.734375  11223.076172
3468.000000  -24279.804688  11274.752930
3469.000000  -24273.800781  11250.713867
3470.000000  -24453.978516  11292.657227
3471.000000  -24440.386719  11242.874023
3472.000000  -24444.294922  11348.552734
3473.000000  -24237.705078  11135.581055
3474.000000  -24202.617188  11160.639648
3475.000000  -24348.664062  11179.994141
3476.000000  -24116.783203  11046.128906
3477.000000  -24180.845703  11135.654297
3478.000000  -24409.417969  11120.864258
3479.000000  -24569.804688  11212.903320
3480.000000  -24562.693359  11111.186523
3481.000000  -24478.042969  10986.766602
3482.000000  -24444.041016  11091.808594
3483.000000  -24517.160156  11023.428711
3484.000000  -24484.492188  11035.559570
3485.000000  -24570.662109  11153.198242
3486.000000  -24626.253906  11033.217773
3487.000000  -24445.160156  10969.994141
3488.000000  -24466.015625  11049.696289
3489.000000  -24662.888672  10940.339844
3490.000000  -24393.884766  10991.435547
3491.000000  -24366.357422  11042.031250
3492.000000  -24369.492188  11059.991211
3493.000000  -24338.986328  10962.728516
3494.000000  -24485.291016  10953.074219
3495.000000  -24435.765625  11015.042969
3496.000000  -24355.281250  11048.101562
3497.000000  -24391.449219  11003.021484
3498.000000  -24486.222656  10965.050781
3499.000000  -24553.257812  10932.831055
3500.000000  -24588.515625  10999.778320
3501.000000  -24491.152344  10983.036133
3502.000000  -24699.101562  10915.724609
3503.000000  -24634.687500  10992.049805
3504.000000  -24561.822266  10984.754883
3505.000000  -24568.636719  10961.478516
3506.000000  -24548.335938  11035.629883
3507.000000  -24497.251953  11095.756836
3508.000000  -24576.517578  11082.908203
3509.000000  -24529.849609  11204.814453
3510.000000  -24747.679688  11161.197266
3511.000000  -24666.871094  11060.607422
3512.000000  -24499.410156  11100.435547
3513.000000  -24593.875000  11069.955078
3514.000000  -24373.568359  10956.402344
3515.000000  -24507.185547  11178.187500
3516.000000  -24405.746094  11033.127930
3517.000000  -24507.240234  10997.499023
3518.000000  -24444.492188  10997.499023
3519.000000  -24448.275391  10969.700195
3520.000000  -24180.417969  11022.896484
3521.000000  -24446.253906  11089.230469
3522.000000  -24440.472656  10969.302734
3523.000000  -24442.826172  10926.437500
3524.000000  -24475.814453  10973.169922
3525.000000  -24458.419922  11006.701172
3526.000000  -24360.386719  10999.405273
3527.000000  -24450.787109  10940.713867
3528.000000  -24372.025391  11022.832031
3529.000000  -24489.310547  10996.963867
3530.000000  -24305.033203  10868.897461
3531.000000  -24581.066406  10995.844727
3532.000000  -24339.033203  11052.836914
3533.000000  -24406.406250  11150.031250
3534.000000  -24526.201172  11044.242188
3535.000000  -24633.671875  11147.083984
3536.000000  -24548.900391  10981.296875
3537.000000  -24617.425781  11063.689453
3538.000000  -24554.316406  11003.783203
3539.000000  -24482.519531  11009.990234
3540.000000  -24514.292969  10988.788086
3541.000000  -24435.154297  11061.545898
3542.000000  -24315.343750  10974.292969
3543.000000  -24474.556641  10965.164062
3544.000000  -24505.589844  10998.014648
3545.000000  -24377.871094  10946.809570
3546.000000  -24622.576172  11050.426758
3547.000000  -24301.597656  10886.703125
3548.000000  -24554.992188  10994.791016
3549.000000  -24437.333984  11004.917969
3550.000000  -24606.548828  11020.242188
3551.000000  -24703.835938  10983.182617
3552.000000  -24460.191406  11029.493164
3553.000000  -24476.328125  11007.539062
3554.000000  -24486.148438  11136.055664
3555.000000  -24386.396484  11075.307617
3556.000000  -24383.568359  11110.870117
3557.000000  -24528.060547  11102.171875
3558.000000  -24485.757812  10962.791016
3559.000000  -24545.093750  11015.949219
3560.000000  -24414.021484  10964.371094
3561.000000  -24488.568359  10946.310547
3562.000000  -24446.861328  11000.583008
3563.000000  -24329.789062  11019.358398
3564.000000  -24320.566406  11118.649414
3565.000000  -24406.439453  10995.868164
3566.000000  -24405.748047  11049.590820
3567.000000  -24477.392578  10986.197266
3568.000000  -24222.142578  11051.402344
3569.000000  -24523.929688  11064.906250
3570.000000  -24334.291016  11131.020508
3571.000000  -24401.898438  10973.012695
3572.000000  -24355.812500  11091.197266
3573.000000  -24339.435547  11074.380859
3574.000000  -24440.587891  10942.954102
3575.000000  -24468.517578  10928.531250
3576.000000  -24579.595703  10974.393555
3577.000000  -24585.568359  11015.148438
3578.000000  -24509.640625  10977.870117
3579.000000  -24382.732422  10921.782227
3580.000000  -24517.365234  11043.858398
3581.000000  -24408.847656  10963.905273
3582.000000  -24559.744141  11034.106445
3583.000000  -24388.578125  11065.710938
3584.000000  -24231.941406  11057.067383
3585.000000  -24471.931641  11144.653320
3586.000000  -24558.921875  11104.208984
3587.000000  -24547.791016  11077.844727
3588.000000  -24466.294922  11060.170898
3589.000000  -24553.785156  11110.100586
3590.000000  -24691.460938  11072.467773
3591.000000  -24410.105469  11072.572266
3592.000000  -24587.347656  11180.902344
3593.000000  -24604.224609  11085.865234
3594.000000  -24531.884766  10999.676758
3595.000000  -24238.041016  11116.583008
3596.000000  -24341.759766  10979.280273
3597.000000  -24558.861328  11064.313477
3598.000000  -24486.578125  10926.641602
3599.000000  -24405.277344  11081.900391
3600.000000  -24591.250000  11073.805664
3601.000000  -24268.525391  11035.938477
3602.000000  -24572.777344  10995.892578
3603.000000  -24365.230469  10955.447266
3604.000000  -24529.033203  10996.431641
3605.000000  -24615.099609  10968.060547
3606.000000  -24251.240234  10816.149414
3607.000000  -24573.863281  10915.714844
3608.000000  -24724.890625  10855.492188
3609.000000  -24607.064453  10916.466797
3610.000000  -24610.244141  10985.979492
3611.000000  -24633.476562  11075.915039
3612.000000  -24528.650391  10944.596680
3613.000000  -24593.619141  10974.049805
3614.000000  -24165.376953  10806.995117
3615.000000  -24340.435547  11001.303711
3616.000000  -24349.167969  10950.928711
3617.000000  -24571.226562  11014.892578
3618.000000  -24666.593750  11013.512695
3619.000000  -24440.802734  11102.854492
3620.000000  -24604.687500  10997.996094
3621.000000  -24630.376953  10944.755859
3622.000000  -24534.914062  10946.030273
3623.000000  -24460.199219  10981.164062
3624.000000  -24545.640625  10995.958984
3625.000000  -24683.986328  10987.596680
3626.000000  -24505.404297  11028.396484
3627.000000  -24519.505859  10970.546875
3628.000000  -24386.429688  10918.947266
3629.000000  -24522.023438  11017.603516
3630.000000  -24584.980469  10887.776367
3631.000000  -24632.007812  10931.454102
3632.000000  -24725.427734  11029.352539
3633.000000  -24667.699219  10993.618164
3634.000000  -24599.681641  10854.898438
3635.000000  -24564.859375  10994.324219
3636.000000  -24651.921875  11097.195312
3637.000000  -24702.816406  10997.372070
3638.000000  -24812.851562  11059.855469
3639.000000  -24696.308594  11065.105469
3640.000000  -24696.859375  11072.516602
3641.000000  -24632.253906  11023.275391
3642.000000  -24662.775391  11027.924805
3643.000000  -24750.230469  11054.455078
3644.000000  -24579.880859  11064.371094
3645.000000  -24456.240234  11038.359375
3646.000000  -24607.384766  11214.056641
3647.000000  -24450.945312  10962.576172
3648.000000  -24702.107422  11068.126953
3649.000000  -24716.656250  11009.770508
3650.000000  -24556.189453  11102.458984
3651.000000  -24420.634766  11091.366211
3652.000000  -24571.162109  11057.894531
3653.000000  -24497.382812  11100.505859
3654.000000  -24503.869141  11034.138672
3655.000000  -24523.074219  11043.696289
3656.000000  -24661.251953  10996.285156
3657.000000  -24364.404297  10988.047852
3658.000000  -24595.681641  11024.225586
3659.000000  -24471.628906  10987.736328
3660.000000  -24400.695312  11139.485352
3661.000000  -24402.599609  11014.224609
3662.000000  -24423.003906  10987.269531
3663.000000  -24670.990234  11075.294922
3664.000000  -24614.312500  11113.596680
3665.000000  -24465.958984  11142.444336
3666.000000  -24600.697266  11127.953125
3667.000000  -24539.015625  11065.912109
3668.000000  -24563.755859  11090.200195
3669.000000  -24643.482422  11113.348633
3670.000000  -24457.892578  11055.045898
3671.000000  -24339.904297  11084.444336
3672.000000  -24615.488281  11079.326172
3673.000000  -24590.566406  11135.137695
3674.000000  -24602.164062  10996.692383
3675.000000  -24595.017578  11028.566406
3676.000000  -24403.261719  11006.863281
3677.000000  -24527.728516  11009.963867
3678.000000  -24548.388672  11104.837891
3679.000000  -24345.705078  10870.983398
3680.000000  -24579.976562  11082.854492
3681.000000  -24506.296875  11059.987305
3682.000000  -24572.849609  11068.668945
3683.000000  -24649.382812  11144.781250
3684.000000  -24593.470703  11107.969727
3685.000000  -24477.166016  11092.709961
3686.000000  -24432.447266  11134.021484
3687.000000  -24476.933594  11003.745117
3688.000000  -24699.322266  11033.962891
3689.000000  -24656.171875  11086.820312
3690.000000  -24668.820312  11252.549805
3691.000000  -24472.867188  11011.869141
3692.000000  -24436.308594  11116.987305
3693.000000  -24593.158203  11020.758789
3694.000000  -24437.271484  11091.128906
3695.000000  -24445.343750  11120.533203
3696.000000  -24759.673828  11153.947266
3697.000000  -24381.201172  11104.721680
3698.000000  -24508.421875  11231.827148
3699.000000  -24501.681641  11109.970703
3700.000000  -24549.978516  11032.238281
3701.000000  -24523.039062  11132.171875
3702.000000  -24820.972656  11127.473633
3703.000000  -24608.373047  11271.430664
3704.000000  -24712.421875  11121.865234
3705.000000  -24590.460938  11175.798828
3706.000000  -24642.789062  11046.206055
3707.000000  -24714.636719  11057.657227
3708.000000  -24756.845703  11116.913086
3709.000000  -24636.279297  11034.336914
3710.000000  -24617.257812  11021.563477
3711.000000  -24544.859375  11132.980469
3712.000000  -24439.367188  11006.423828
3713.000000  -24566.869141  11133.510742
3714.000000  -24597.810547  11140.799805
3715.000000  -24670.693359  11113.558594
3716.000000  -24533.849609  11111.060547
3717.000000  -24452.468750  11089.199219
3718.000000  -24527.994141  10970.579102
3719.000000  -24671.292969  11018.547852
3720.000000  -24571.007812  11064.373047
3721.000000  -24779.968750  11136.075195
3722.000000  -24430.744141  11029.345703
3723.000000  -24603.683594  11071.222656
3724.000000  -24622.439453  11017.784180
3725.000000  -24704.091797  11024.635742
3726.000000  -24621.404297  11044.160156
3727.000000  -24646.052734  11066.431641
3728.000000  -24779.599609  11007.698242
3729.000000  -24897.486328  10965.172852
3730.000000  -24597.115234  10900.592773
3731.000000  -24390.076172  11009.039062
3732.000000  -24718.458984  10991.579102
3733.000000  -24575.787109  10995.011719
3734.000000  -24681.562500  11066.597656
3735.000000  -24554.669922  11003.923828
3736.000000  -24425.830078  11125.682617
3737.000000  -24678.494141  11132.760742
3738.000000  -24437.589844  11020.327148
3739.000000  -24414.945312  10983.493164
3740.000000  -24354.167969  11077.168945
3741.000000  -24581.281250  11118.274414
3742.000000  -24595.011719  11070.790039
3743.000000  -24707.455078  11121.653320
3744.000000  -24741.330078  11243.306641
3745.000000  -24637.599609  11108.582031
3746.000000  -24704.244141  11080.185547
3747.000000  -24558.880859  11145.627930
3748.000000  -24558.578125  11110.025391
3749.000000  -24570.097656  11038.526367
3750.000000  -24386.322266  11100.289062
3751.000000  -24671.419922  11117.955078
3752.000000  -24549.332031  11231.287109
3753.000000  -24667.310547  11104.175781
3754.000000  -24685.203125  11100.503906
3755.000000  -24785.875000  11053.546875
3756.000000  -24623.460938  11095.785156
3757.000000  -24592.714844  11190.537109
3758.000000  -24558.425781  11129.595703
3759.000000  -24325.367188  11214.593750
3760.000000  -24323.648438  11021.670898
3761.000000  -24682.890625  11096.200195
3762.000000  -24415.154297  11071.765625
3763.000000  -24479.265625  11153.007812
3764.000000  -24409.925781  11057.725586
3765.000000  -24492.123047  11159.316406
3766.000000  -24512.748047  11272.541992
3767.000000  -24690.929688  11172.671875
3768.000000  -24585.681641  11266.540039
3769.000000  -24331.894531  11190.021484
3770.000000  -24411.929688  11206.266602
3771.000000  -24567.525391  11156.515625
3772.000000  -24589.757812  11142.034180
3773.000000  -24331.951172  11193.572266
3774.000000  -24467.093750  11093.958984
3775.000000  -24698.615234  11128.955078
3776.000000  -24614.425781  11146.702148
3777.000000  -24670.126953  11149.548828
3778.000000  -24621.673828  11109.641602
3779.000000  -24779.835938  11031.142578
3780.000000  -24617.302734  11105.218750
3781.000000  -24659.710938  11121.840820
3782.000000  -24450.181641  11240.197266
3783.000000  -24665.697266  11199.161133
3784.000000  -24501.798828  11166.010742
3785.000000  -24556.082031  11219.582031
3786.000000  -24549.882812  11132.794922
3787.000000  -24778.335938  11155.528320
3788.000000  -24653.791016  11173.020508
3789.000000  -24689.441406  11170.337891
3790.000000  -24526.509766  11150.254883
3791.000000  -24503.451172  11082.944336
3792.000000  -24391.714844  11091.535156
3793.000000  -24535.669922  11191.040039
3794.000000  -24481.789062  11242.371094
3795.000000  -24718.287109  11232.019531
3796.000000  -24634.679688  11239.859375
3797.000000  -24760.847656  11271.750000
3798.000000  -24425.607422  11230.737305
3799.000000  -24476.597656  11199.987305
3800.000000  -24683.556641  11150.943359
3801.000000  -24482.894531  11137.144531
3802.000000  -24344.986328  11153.016602
3803.000000  -24554.308594  11182.992188
3804.000000  -24527.541016  11191.154297
3805.000000  -24488.197266  11076.930664
3806.000000  -24488.673828  11113.853516
3807.000000  -24659.982422  11259.604492
3808.000000  -24488.392578  11209.564453
3809.000000  -24676.179688  11087.945312
3810.000000  -24446.820312  11170.036133
3811.000000  -24544.798828  11146.738281
3812.000000  -24456.964844  11092.257812
3813.000000  -24403.853516  11078.023438
3814.000000  -24353.867188  11048.941406
3815.000000  -24551.451172  11145.572266
3816.000000  -24514.003906  11064.871094
3817.000000  -24533.818359  11102.677734
3818.000000  -24307.296875  11106.810547
3819.000000  -24471.224609  11099.443359
3820.000000  -24524.537109  11192.536133
3821.000000  -24404.230469  11144.764648
3822.000000  -24465.001953  11171.852539
3823.000000  -24504.285156  11187.439453
3824.000000  -24360.292969  11102.540039
3825.000000  -24533.437500  11125.184570
3826.000000  -24502.847656  11240.104492
3827.000000  -24226.863281  11125.700195
3828.000000  -24481.886719  11148.903320
3829.000000  -24515.353516  11161.916016
3830.000000  -24674.406250  11042.913086
3831.000000  -24559.658203  11088.714844
3832.000000  -24360.111328  11095.128906
3833.000000  -24427.572266  11138.297852
3834.000000  -24467.041016  11126.950195
3835.000000  -24402.808594  11069.981445
3836.000000  -24607.542969  11147.664062
3837.000000  -24383.648438  11229.534180
3838.000000  -24351.898438  11266.475586
3839.000000  -24360.978516  11190.867188
3840.000000  -24351.544922  11115.875977
3841.000000  -24464.015625  11102.720703
3842.000000  -24428.669922  11088.119141
3843.000000  -24400.447266  11132.309570
3844.000000  -24540.550781  11238.458008
3845.000000  -24494.613281  11052.881836
3846.000000  -24510.623047  11065.315430
3847.000000  -24659.804688  11088.191406
3848.000000  -24610.583984  11121.493164
3849.000000  -24551.210938  11136.573242
3850.000000  -24475.347656  11097.282227
3851.000000  -24449.517578  11114.000000
3852.000000  -24384.064453  11141.974609
3853.000000  -24488.851562  11159.805664
3854.000000  -24647.623047  11116.157227
3855.000000  -24492.638672  11113.521484
3856.000000  -24519.566406  11109.246094
3857.000000  -24489.273438  11099.640625
3858.000000  -24779.904297  11115.914062
3859.000000  -24616.914062  11014.841797
3860.000000  -24693.382812  11046.263672
3861.000000  -24447.929688  11163.200195
3862.000000  -24588.279297  11120.133789
3863.000000  -24726.712891  11070.352539
3864.000000  -24517.181641  11139.141602
3865.000000  -24511.435547  11031.021484
3866.000000  -24318.601562  11087.400391
3867.000000  -24673.000000  11078.456055
3868.000000  -24431.814453  11084.360352
3869.000000  -24399.400391  11080.505859
3870.000000  -24652.341797  11058.874023
3871.000000  -24425.179688  11160.811523
3872.000000  -24400.687500  10948.283203
3873.000000  -24557.910156  11059.896484
3874.000000  -24436.017578  11196.753906
3875.000000  -24633.580078  11100.122070
3876.000000  -24404.142578  11070.895508
3877.000000  -24859.214844  11102.723633
3878.000000  -24485.085938  11083.438477
3879.000000  -24586.162109  11065.261719
3880.000000  -24527.167969  11200.528320
3881.000000  -24671.037109  11144.098633
3882.000000  -24628.867188  11127.671875
3883.000000  -24528.974609  11291.536133
3884.000000  -24523.835938  11232.856445
3885.000000  -24459.523438  11217.261719
3886.000000  -24536.998047  11197.704102
3887.000000  -24510.154297  11129.654297
3888.000000  -24537.089844  11242.075195
3889.000000  -24545.205078  11143.794922
3890.000000  -24642.937500  11125.008789
3891.000000  -24666.886719  11070.746094
3892.000000  -24604.410156  11134.773438
3893.000000  -24617.685547  11219.706055
3894.000000  -24423.341797  11085.747070
3895.000000  -24383.363281  11153.876953
3896.000000  -24275.496094  11203.446289
3897.000000  -24229.765625  11150.063477
3898.000000  -24320.468750  11155.089844
3899.000000  -24344.082031  11118.621094
3900.000000  -24328.193359  11155.106445
3901.000000  -24478.201172  11086.409180
3902.000000  -24423.009766  11095.234375
3903.000000  -24511.332031  11098.041016
3904.000000  -24528.738281  11015.193359
3905.000000  -24300.429688  11094.674805
3906.000000  -24613.121094  11072.146484
3907.000000  -24462.669922  11072.051758
3908.000000  -24409.701172  11120.205078
3909.000000  -24451.457031  11229.547852
3910.000000  -24597.705078  11189.136719
3911.000000  -24496.224609  11131.921875
3912.000000  -24546.472656  11063.909180
3913.000000  -24678.714844  11205.702148
3914.000000  -24577.970703  11154.648438
3915.000000  -24868.888672  11113.336914
3916.000000  -24546.457031  11043.720703
3917.000000  -24789.316406  11146.485352
3918.000000  -24578.394531  11107.715820
3919.000000  -24593.306641  11156.854492
3920.000000  -24589.429688  11032.607422
3921.000000  -24726.576172  11065.403320
3922.000000  -24644.406250  11011.394531
3923.000000  -24655.964844  11069.114258
3924.000000  -24635.884766  11158.689453
3925.000000  -24499.921875  11079.317383
3926.000000  -24532.443359  10981.689453
3927.000000  -24467.587891  11159.460938
3928.000000  -24556.611328  11103.891602
3929.000000  -24664.556641  11179.758789
3930.000000  -24723.044922  11042.845703
3931.000000  -24593.156250  11139.848633
3932.000000  -24599.333984  11046.652344
3933.000000  -24623.017578  10919.584961
3934.000000  -24673.654297  11030.355469
3935.000000  -24687.921875  11037.620117
3936.000000  -24778.693359  10955.345703
3937.000000  -24611.529297  11076.590820
3938.000000  -24770.734375  11040.021484
3939.000000  -24648.593750  10990.528320
3940.000000  -24532.093750  11031.299805
3941.000000  -24669.458984  10917.618164
3942.000000  -24607.582031  10916.910156
3943.000000  -24674.666016  11117.710938
3944.000000  -24657.912109  10982.477539
3945.000000  -24893.164062  11027.577148
3946.000000  -24758.916016  10960.756836
3947.000000  -24624.425781  11067.656250
3948.000000  -24703.787109  11007.103516
3949.000000  -24799.720703  10881.583008
3950.000000  -24666.480469  10983.292969
3951.000000  -24596.828125  10945.245117
3952.000000  -24758.884766  10871.974609
3953.000000  -24622.500000  10968.766602
3954.000000  -24400.519531  10898.870117
3955.000000  -24555.361328  10919.945312
3956.000000  -24488.277344  10934.453125
3957.000000  -24671.400391  11065.279297
3958.000000  -24573.441406  11017.409180
3959.000000  -24586.669922  11122.173828
3960.000000  -24497.291016  11107.534180
3961.000000  -24718.072266  11212.664062
3962.000000  -24517.371094  11064.350586
3963.000000  -24663.980469  11064.208984
3964.000000  -24597.246094  11039.466797
3965.000000  -24664.439453  10971.143555
3966.000000  -24548.609375  10948.539062
3967.000000  -24583.802734  11120.323242
3968.000000  -24612.099609  11076.790039
3969.000000  -24489.298828  10967.656250
3970.000000  -24520.898438  10965.839844
3971.000000  -24479.310547  11118.697266
3972.000000  -24411.753906  11045.343750
3973.000000  -24675.908203  11070.170898
3974.000000  -24725.482422  11173.379883
3975.000000  -24467.421875  11029.049805
3976.000000  -24462.476562  10983.161133
3977.000000  -24358.519531  11065.580078
3978.000000  -24524.880859  10948.725586
3979.000000  -24412.960938  11092.508789
3980.000000  -24462.843750  10956.649414
3981.000000  -24642.314453  10927.376953
3982.000000  -24382.345703  10963.344727
3983.000000  -24478.750000  11032.185547
3984.000000  -24242.025391  10912.983398
3985.000000  -24558.431641  11026.448242
3986.000000  -24327.886719  11215.836914
3987.000000  -24475.580078  11087.254883
3988.000000  -24400.574219  11104.512695
3989.000000  -24585.384766  10943.640625
3990.000000  -24543.365234  11039.383789
3991.000000  -24737.136719  11086.058594
3992.000000  -24797.591797  11146.360352
3993.000000  -24772.908203  11063.148438
3994.000000  -24636.443359  11036.111328
3995.000000  -24793.375000  11073.702148
3996.000000  -24731.470703  11254.965820
3997.000000  -24801.845703  11101.784180
3998.000000  -24668.376953  11009.693359
3999.000000  -24520.308594  10992.959961
4000.000000  -24555.951172  11046.538086
4001.000000  -24570.292969  11046.336914
4002.000000  -24673.070312  11088.770508
4003.000000  -24579.267578  11070.554688
4004.000000  -24675.970703  11116.015625
4005.000000  -24527.888672  11041.114258
4006.000000  -24540.652344  10976.638672
4007.000000  -24564.646484  11113.770508
4008.000000  -24504.677734  11096.987305
4009.000000  -24419.958984  11070.602539
4010.000000  -24642.066406  11142.091797
4011.000000  -24602.740234  11027.218750
4012.000000  -24577.597656  11105.220703
4013.000000  -24584.642578  11105.015625
4014.000000  -24707.757812  11062.331055
4015.000000  -24668.275391  10962.435547
4016.000000  -24656.378906  11124.282227
4017.000000  -24549.353516  11052.023438
4018.000000  -24701.537109  11080.358398
4019.000000  -24521.089844  10967.669922
4020.000000  -24459.072266  11071.146484
4021.000000  -24415.130859  11111.839844
4022.000000  -24459.912109  11027.361328
4023.000000  -24608.558594  11027.268555
4024.000000  -24793.837891  11030.963867
4025.000000  -24626.382812  11079.833984
4026.000000  -24540.148438  11090.935547
4027.000000  -24701.115234  11105.659180
4028.000000  -24618.261719  11004.321289
4029.000000  -24716.091797  11080.277344
4030.000000  -24788.724609  11064.797852
4031.000000  -24598.125000  11048.837891
4032.000000  -24681.714844  11165.770508
4033.000000  -24736.466797  10989.182617
4034.000000  -24724.832031  11130.221680
4035.000000  -24686.576172  11181.461914
4036.000000  -24786.201172  11085.823242
4037.000000  -24621.615234  11109.792969
4038.000000  -24628.019531  11022.334961
4039.000000  -24478.361328  11070.428711
4040.000000  -24532.587891  11092.037109
4041.000000  -24554.777344  11021.369141
4042.000000  -24617.265625  11083.309570
4043.000000  -24384.027344  11027.555664
4044.000000  -24604.083984  11173.152344
4045.000000  -24661.121094  11032.497070
4046.000000  -24569.964844  11060.544922
4047.000000  -24724.857422  11122.079102
4048.000000  -24694.652344  10997.414062
4049.000000  -24687.607422  11063.545898
4050.000000  -24536.695312  11045.260742
4051.000000  -24731.224609  11045.989258
4052.000000  -24723.521484  10996.272461
4053.000000  -24575.845703  11091.627930
4054.000000  -24698.017578  11018.354492
4055.000000  -24646.478516  11029.891602
4056.000000  -24724.025391  11062.699219
4057.000000  -24552.355469  10985.347656
4058.000000  -24581.394531  11008.350586
4059.000000  -24651.964844  11043.386719
4060.000000  -24680.222656  11042.985352
4061.000000  -24588.033203  11087.176758
4062.000000  -24702.378906  10983.176758
4063.000000  -24771.058594  11108.965820
4064.000000  -24467.353516  11117.197266
4065.000000  -24301.216797  11164.607422
4066.000000  -24405.558594  10989.394531
4067.000000  -24565.683594  11099.016602
4068.000000  -24555.398438  11088.722656
4069.000000  -24514.238281  11029.848633
4070.000000  -24490.974609  11046.666992
4071.000000  -24600.232422  11090.174805
4072.000000  -24469.017578  11014.987305
4073.000000  -24628.142578  11046.820312
4074.000000  -24611.822266  11004.218750
4075.000000  -24496.316406  11009.265625
4076.000000  -24526.939453  11071.239258
4077.000000  -24667.007812  11128.855469
4078.000000  -24568.669922  10964.941406
4079.000000  -24550.660156  11167.437500
4080.000000  -24463.791016  11070.206055
4081.000000  -24380.128906  11128.828125
4082.000000  -24537.792969  11119.340820
4083.000000  -24294.720703  10933.847656
4084.000000  -24476.927734  11080.932617
4085.000000  -24446.406250  11114.035156
4086.000000  -24537.964844  11100.362305
4087.000000  -24600.773438  11168.345703
4088.000000  -24356.734375  11134.245117
4089.000000  -24380.173828  11054.831055
4090.000000  -24483.802734  10991.499023
4091.000000  -24280.123047  11170.476562
4092.000000  -24458.419922  11087.964844
4093.000000  -24447.882812  10955.251953
4094.000000  -24536.865234  11037.082031
4095.000000  -24359.455078  11161.647461
4096.000000  -24430.775391  11162.099609
4097.000000  -24481.755859  11097.811523
4098.000000  -24456.806641  11098.021484
4099.000000  -24405.769531  11160.315430
4100.000000  -24481.250000  11059.119141
4101.000000  -24343.453125  11114.340820
4102.000000  -24225.365234  11170.353516
4103.000000  -24320.343750  11175.466797
4104.000000  -24355.375000  11055.435547
4105.000000  -24409.828125  11164.211914
4106.000000  -24336.224609  11102.177734
4107.000000  -24493.404297  11109.608398
4108.000000  -24411.865234  11149.133789
4109.000000  -24453.447266  11096.670898
4110.000000  -24672.917969  11068.812500
4111.000000  -24556.824219  11168.651367
4112.000000  -24550.667969  11189.132812
4113.000000  -24539.935547  11153.153320
4114.000000  -24469.916016  11200.657227
4115.000000  -24393.832031  10956.461914
4116.000000  -24437.566406  11074.590820
4117.000000  -24310.365234  11195.661133
4118.000000  -24452.964844  11189.154297
4119.000000  -24509.919922  11040.028320
4120.000000  -24399.765625  11214.109375
4121.000000  -24357.660156  11190.119141
4122.000000  -24585.173828  11109.039062
4123.000000  -24539.431641  11126.671875
4124.000000  -24648.972656  11199.868164
4125.000000  -24701.193359  11109.676758
4126.000000  -24708.162109  11198.885742
4127.000000  -24725.089844  11248.475586
4128.000000  -24474.148438  11091.641602
4129.000000  -24569.880859  11042.241211
4130.000000  -24697.535156  11133.883789
4131.000000  -24587.132812  11097.799805
4132.000000  -24461.250000  11100.372070
4133.000000  -24487.580078  11007.950195
4134.000000  -24435.001953  11196.020508
4135.000000  -24424.943359  11244.978516
4136.000000  -24558.660156  11148.505859
4137.000000  -24644.544922  11183.474609
4138.000000  -24430.078125  11110.237305
4139.000000  -24833.306641  11155.123047
4140.000000  -24487.837891  11085.287109
4141.000000  -24464.722656  11078.096680
4142.000000  -24359.132812  11038.018555
4143.000000  -24491.484375  11087.969727
4144.000000  -24301.318359  10990.869141
4145.000000  -24507.666016  11003.390625
4146.000000  -24361.826172  10962.973633
4147.000000  -24597.062500  11015.321289
4148.000000  -24701.888672  11124.394531
4149.000000  -24460.638672  11042.818359
4150.000000  -24536.175781  10947.671875
4151.000000  -24713.644531  11010.510742
4152.000000  -24609.593750  11096.465820
4153.000000  -24564.972656  11005.131836
4154.000000  -24572.183594  11056.628906
4155.000000  -24702.267578  11098.018555
4156.000000  -24749.539062  10966.204102
4157.000000  -24630.070312  10954.648438
4158.000000  -24731.929688  11043.100586
4159.000000  -24699.578125  11116.392578
4160.000000  -24647.283203  10950.164062
4161.000000  -24624.828125  11161.295898
4162.000000  -24762.078125  10973.015625
4163.000000  -24670.781250  11078.084961
4164.000000  -24741.369141  11071.545898
4165.000000  -24618.878906  11130.382812
4166.000000  -24540.654297  11094.776367
4167.000000  -24502.423828  11021.974609
4168.000000  -24829.929688  11046.461914
4169.000000  -24652.041016  11043.318359
4170.000000  -24701.093750  11125.121094
4171.000000  -24637.808594  11113.651367
4172.000000  -24735.996094  11078.689453
4173.000000  -24604.316406  11110.905273
4174.000000  -24729.064453  11034.582031
4175.000000  -24522.906250  11082.648438
4176.000000  -24617.718750  11011.338867
4177.000000  -24694.654297  11043.666016
4178.000000  -24534.566406  11036.824219
4179.000000  -24652.240234  11028.036133
4180.000000  -24494.769531  11052.328125
4181.000000  -24537.435547  11081.809570
4182.000000  -24824.021484  11069.883789
4183.000000  -24856.919922  11164.498047
4184.000000  -24828.531250  11118.819336
4185.000000  -24731.992188  11022.423828
4186.000000  -24808.998047  11088.123047
4187.000000  -24668.871094  11170.030273
4188.000000  -24661.576172  11162.393555
4189.000000  -24519.554688  11101.285156
4190.000000  -24703.269531  11011.506836
4191.000000  -24552.603516  11091.929688
4192.000000  -24691.259766  11105.205078
4193.000000  -24777.339844  11033.600586
4194.000000  -24630.408203  11117.385742
4195.000000  -24601.082031  11157.900391
4196.000000  -24528.341797  11025.973633
4197.000000  -24488.757812  11125.621094
4198.000000  -24644.343750  11085.440430
4199.000000  -24538.279297  11089.434570
4200.000000  -24595.341797  11161.879883
4201.000000  -24585.753906  11235.468750
4202.000000  -24852.097656  11171.330078
4203.000000  -24660.376953  11114.851562
4204.000000  -24586.802734  11144.685547
4205.000000  -24467.089844  11144.799805
4206.000000  -24644.460938  11155.330078
4207.000000  -24481.896484  11063.189453
4208.000000  -24687.433594  11236.617188
4209.000000  -24530.613281  11154.850586
4210.000000  -24557.833984  11054.908203
4211.000000  -24490.189453  11164.602539
4212.000000  -24647.648438  11200.382812
4213.000000  -24496.927734  11143.371094
4214.000000  -24548.478516  11038.766602
4215.000000  -24555.714844  11147.491211
4216.000000  -24716.269531  11138.901367
4217.000000  -24697.554688  11077.122070
4218.000000  -24680.656250  10949.840820
4219.000000  -24747.687500  11143.141602
4220.000000  -24617.482422  11148.571289
4221.000000  -24712.951172  11068.992188
4222.000000  -24527.875000  11100.380859
4223.000000  -24724.451172  10985.245117
4224.000000  -24663.025391  11076.074219
4225.000000  -24724.966797  11131.770508
4226.000000  -24823.976562  11150.709961
4227.000000  -24746.021484  11172.321289
4228.000000  -24692.779297  11107.378906
4229.000000  -24801.873047  11156.738281
4230.000000  -24689.544922  11147.978516
4231.000000  -24659.087891  11149.704102
4232.000000  -24438.318359  11095.420898
4233.000000  -24412.580078  11142.021484
4234.000000  -24628.726562  11060.851562
4235.000000  -24689.117188  11031.752930
4236.000000  -24739.285156  11087.591797
4237.000000  -24608.662109  11139.517578
4238.000000  -24543.792969  11113.577148
4239.000000  -24750.177734  11157.533203
4240.000000  -24591.761719  11207.987305
4241.000000  -24431.644531  11162.965820
4242.000000  -24575.474609  11058.846680
4243.000000  -24683.541016  11039.927734
4244.000000  -24627.087891  11095.606445
4245.000000  -24630.291016  11123.542969
4246.000000  -24533.101562  11236.692383
4247.000000  -24506.787109  11198.132812
4248.000000  -24622.759766  11187.763672
4249.000000  -24578.048828  11225.945312
4250.000000  -24564.123047  11064.989258
4251.000000  -24533.791016  11053.573242
4252.000000  -24849.623047  11122.803711
4253.000000  -24641.673828  11044.177734
4254.000000  -24466.644531  11155.465820
4255.000000  -24614.667969  11154.548828
4256.000000  -24582.791016  11187.507812
4257.000000  -24938.738281  11026.200195
4258.000000  -24668.552734  11160.212891
4259.000000  -25047.181641  11172.685547
4260.000000  -24671.068359  11102.666992
4261.000000  -24802.376953  11139.226562
4262.000000  -24607.183594  11103.183594
4263.000000  -24650.597656  11043.037109
4264.000000  -24818.046875  11110.315430
4265.000000  -24607.562500  11214.012695
4266.000000  -24609.712891  11053.317383
4267.000000  -24496.101562  11072.354492
4268.000000  -24478.072266  11125.462891
4269.000000  -24721.376953  11147.724609
4270.000000  -24465.183594  11095.698242
4271.000000  -24632.710938  11093.931641
4272.000000  -24651.076172  11079.354492
4273.000000  -24745.675781  11006.926758
4274.000000  -24611.505859  11053.487305
4275.000000  -24833.646484  11035.824219
4276.000000  -24818.285156  11088.559570
4277.000000  -24914.230469  11164.400391
4278.000000  -24757.572266  11078.780273
4279.000000  -24708.541016  11150.073242
4280.000000  -24758.630859  11120.083984
4281.000000  -24588.675781  11053.758789
4282.000000  -24844.003906  11162.653320
4283.000000  -24648.626953  11058.774414
4284.000000  -24653.207031  11113.633789
4285.000000  -24620.964844  11096.189453
4286.000000  -24799.390625  10963.489258
4287.000000  -24660.314453  11059.621094
4288.000000  -24538.390625  11021.311523
4289.000000  -24583.357422  10986.593750
4290.000000  -24680.761719  11127.374023
4291.000000  -24734.484375  11142.779297
4292.000000  -24720.757812  11039.318359
4293.000000  -24502.691406  11074.384766
4294.000000  -24466.121094  11135.875977
4295.000000  -24641.714844  11091.921875
4296.000000  -24397.093750  11157.764648
4297.000000  -24636.517578  11144.335938
4298.000000  -24468.292969  11171.786133
4299.000000  -24595.642578  11135.911133
4300.000000  -24579.179688  11050.660156
4301.000000  -24437.996094  11098.607422
4302.000000  -24405.701172  11128.661133
4303.000000  -24537.505859  11014.697266
4304.000000  -24617.015625  11099.332031
4305.000000  -24567.933594  11175.496094
4306.000000  -24719.236328  11106.159180
4307.000000  -24509.091797  11204.928711
4308.000000  -24667.359375  11072.937500
4309.000000  -24621.814453  11101.720703
4310.000000  -24471.558594  11132.591797
4311.000000  -24604.384766  11142.774414
4312.000000  -24401.451172  11208.300781
4313.000000  -24547.398438  11001.103516
4314.000000  -24480.824219  11126.098633
4315.000000  -24467.697266  11129.460938
4316.000000  -24566.039062  10939.062500
4317.000000  -24367.048828  11077.665039
4318.000000  -24536.398438  11106.283203
4319.000000  -24314.462891  11189.673828
4320.000000  -24584.880859  11136.731445
4321.000000  -24213.582031  11174.324219
4322.000000  -24475.669922  11019.314453
4323.000000  -24306.412109  11047.900391
4324.000000  -24395.039062  11118.067383
4325.000000  -24280.169922  11047.534180
4326.000000  -24680.373047  11059.758789
4327.000000  -24558.947266  11089.988281
4328.000000  -24667.566406  11058.688477
4329.000000  -24501.580078  10989.336914
4330.000000  -24448.527344  11140.741211
4331.000000  -24468.947266  10976.250977
4332.000000  -24489.601562  10953.685547
4333.000000  -24607.218750  11037.279297
4334.000000  -24743.253906  11019.736328
4335.000000  -24547.884766  11007.007812
4336.000000  -24618.029297  11101.130859
4337.000000  -24636.900391  11102.762695
4338.000000  -24581.371094  11179.374023
4339.000000  -24506.789062  11103.185547
4340.000000  -24765.644531  11159.855469
4341.000000  -24745.662109  11018.250977
4342.000000  -24445.953125  11045.188477
4343.000000  -24512.367188  11138.626953
4344.000000  -24689.468750  11082.009766
4345.000000  -24713.089844  11040.075195
4346.000000  -24614.953125  10978.911133
4347.000000  -24614.865234  11118.616211
4348.000000  -24590.181641  11132.509766
4349.000000  -24681.027344  11142.347656
4350.000000  -24551.533203  11074.197266
4351.000000  -24480.130859  11176.871094
4352.000000  -24650.490234  11082.005859
4353.000000  -24669.533203  11052.271484
4354.000000  -24514.564453  11041.527344
4355.000000  -24420.242188  10966.434570
4356.000000  -24384.404297  11054.257812
4357.000000  -24455.394531  11069.748047
4358.000000  -24419.798828  11043.804688
4359.000000  -24369.281250  11106.908203
4360.000000  -24341.701172  11117.151367
4361.000000  -24442.585938  11103.576172
4362.000000  -24548.128906  11140.429688
4363.000000  -24398.478516  10931.166992
4364.000000  -24537.769531  11019.271484
4365.000000  -24339.660156  11066.310547
4366.000000  -24497.900391  11126.568359
4367.000000  -24362.890625  10989.450195
4368.000000  -24362.718750  10974.614258
4369.000000  -24477.695312  11007.513672
4370.000000  -24271.001953  10988.151367
4371.000000  -24369.062500  11091.818359
4372.000000  -24217.847656  11074.541992
4373.000000  -24188.392578  10984.785156
4374.000000  -24493.960938  11033.229492
4375.000000  -24481.156250  11151.560547
4376.000000  -24433.470703  11055.235352
4377.000000  -24508.697266  11040.087891
4378.000000  -24658.658203  11057.158203
4379.000000  -24754.625000  11009.443359
4380.000000  -24766.476562  10958.768555
4381.000000  -24697.697266  10996.510742
4382.000000  -24586.562500  11000.611328
4383.000000  -24560.199219  10894.371094
4384.000000  -24785.158203  10989.177734
4385.000000  -24740.578125  11160.575195
4386.000000  -24517.685547  11057.042969
4387.000000  -24704.650391  11161.916992
4388.000000  -24468.248047  11083.291016
4389.000000  -24613.888672  11133.891602
4390.000000  -24778.904297  11066.169922
4391.000000  -24725.419922  11016.864258
4392.000000  -24562.246094  11057.038086
4393.000000  -24512.193359  11006.647461
4394.000000  -24675.603516  11018.959961
4395.000000  -24567.160156  11097.988281
4396.000000  -24607.753906  11095.358398
4397.000000  -24544.855469  11097.785156
4398.000000  -24593.646484  11013.681641
4399.000000  -24516.078125  11015.298828
4400.000000  -24652.830078  10987.512695
4401.000000  -24432.650391  11103.025391
4402.000000  -24616.287109  11099.960938
4403.000000  -24674.021484  11091.546875
4404.000000  -24300.597656  11140.326172
4405.000000  -24581.847656  11156.333984
4406.000000  -24618.955078  11111.876953
4407.000000  -24483.898438  10967.843750
4408.000000  -24442.750000  11119.017578
4409.000000  -24517.013672  11086.471680
4410.000000  -24634.742188  11142.247070
4411.000000  -24352.697266  11133.514648
4412.000000  -24513.328125  11092.464844
4413.000000  -24596.800781  11115.566406
4414.000000  -24435.566406  11148.499023
4415.000000  -24567.328125  11025.642578
4416.000000  -24706.378906  11100.859375
4417.000000  -24673.015625  11091.242188
4418.000000  -24586.699219  11165.626953
4419.000000  -24611.498047  11148.297852
4420.000000  -24675.580078  11123.143555
4421.000000  -24570.683594  11146.247070
4422.000000  -24616.166016  11236.052734
4423.000000  -24460.587891  11199.701172
4424.000000  -24561.306641  11145.881836
4425.000000  -24677.914062  11095.570312
4426.000000  -24792.375000  11063.861328
4427.000000  -24597.347656  11203.191406
4428.000000  -24867.794922  11090.019531
4429.000000  -24777.210938  11220.383789
4430.000000  -24799.189453  11120.431641
4431.000000  -24757.447266  11095.883789
4432.000000  -24690.337891  11154.887695
4433.000000  -24645.042969  11104.035156
4434.000000  -24771.333984  11124.327148
4435.000000  -24694.050781  11038.832031
4436.000000  -24742.341797  11086.570312
4437.000000  -24834.662109  11207.060547
4438.000000  -24704.662109  11088.876953
4439.000000  -24793.113281  11081.855469
4440.000000  -24599.962891  11065.382812
4441.000000  -24719.343750  11037.296875
4442.000000  -24751.421875  11113.607422
4443.000000  -24830.707031  11159.132812
4444.000000  -24824.541016  11046.985352
4445.000000  -24550.945312  10966.968750
4446.000000  -24625.376953  11014.661133
4447.000000  -24664.294922  11087.626953
4448.000000  -24309.640625  11098.044922
4449.000000  -24478.304688  11165.209961
4450.000000  -24343.876953  11130.099609
4451.000000  -24555.691406  11122.142578
4452.000000  -24515.107422  11056.097656
4453.000000  -24598.515625  11083.042969
4454.000000  -24544.265625  11124.676758
4455.000000  -24565.177734  11108.476562
4456.000000  -24312.298828  11051.365234
4457.000000  -24463.925781  11188.689453
4458.000000  -24486.554688  11144.819336
4459.000000  -24558.750000  11042.835938
4460.000000  -24635.632812  11056.738281
4461.000000  -24598.601562  11128.582031
4462.000000  -24494.660156  11156.606445
4463.000000  -24717.318359  11199.130859
4464.000000  -24545.693359  11096.335938
4465.000000  -24676.517578  11156.875000
4466.000000  -24607.968750  11064.567383
4467.000000  -24729.560547  11030.686523
4468.000000  -24530.859375  11224.448242
4469.000000  -24708.896484  11052.453125
4470.000000  -24545.085938  11219.500977
4471.000000  -24572.523438  11135.108398
4472.000000  -24586.556641  11224.263672
4473.000000  -24639.113281  11152.637695
4474.000000  -24666.076172  11270.867188
4475.000000  -24350.396484  11265.056641
4476.000000  -24534.470703  11327.465820
4477.000000  -24405.025391  11285.283203
4478.000000  -24388.169922  11361.797852
4479.000000  -24525.000000  11304.163086
4480.000000  -24516.054688  11202.318359
4481.000000  -24489.314453  11263.310547
4482.000000  -24340.681641  11211.868164
4483.000000  -24407.076172  11255.807617
4484.000000  -24561.439453  11275.401367
4485.000000  -24593.369141  11204.753906
4486.000000  -24461.003906  11300.756836
4487.000000  -24394.746094  11241.563477
4488.000000  -24406.076172  11217.141602
4489.000000  -24437.427734  11210.909180
4490.000000  -24402.558594  11163.204102
4491.000000  -24496.802734  11324.733398
4492.000000  -24495.480469  11236.539062
4493.000000  -24448.220703  11249.782227
4494.000000  -24467.623047  11270.499023
4495.000000  -24526.013672  11172.492188
4496.000000  -24650.000000  11193.518555
4497.000000  -24487.099609  11126.431641
4498.000000  -24414.955078  11309.371094
4499.000000  -24453.291016  11206.691406
4500.000000  -24443.603516  11176.474609
4501.000000  -24244.958984  11057.085938
4502.000000  -24502.470703  11223.719727
4503.000000  -24555.490234  11192.423828
4504.000000  -24547.042969  11234.343750
4505.000000  -24440.816406  11173.870117
4506.000000  -24603.195312  11192.459961
4507.000000  -24667.599609  11188.172852
4508.000000  -24737.167969  11233.047852
4509.000000  -24602.015625  11162.459961
4510.000000  -24736.951172  11204.083984
4511.000000  -24714.136719  11037.208984
4512.000000  -24651.599609  11263.967773
4513.000000  -24691.324219  11194.785156
4514.000000  -24775.013672  11188.557617
4515.000000  -24730.140625  11169.505859
4516.000000  -24748.927734  11075.899414
4517.000000  -24634.248047  11134.313477
4518.000000  -24640.798828  11234.492188
4519.000000  -24580.687500  11137.068359
4520.000000  -24517.849609  11131.285156
4521.000000  -24594.238281  11133.209961
4522.000000  -24642.689453  11156.298828
4523.000000  -24693.578125  11185.385742
4524.000000  -24879.687500  11195.548828
4525.000000  -24698.052734  11148.711914
4526.000000  -24758.089844  11159.464844
4527.000000  -24702.101562  11230.702148
4528.000000  -24690.388672  11295.731445
4529.000000  -24565.751953  11163.307617
4530.000000  -24723.240234  11353.986328
4531.000000  -24560.074219  11298.965820
4532.000000  -24560.070312  11231.699219
4533.000000  -24522.179688  11328.430664
4534.000000  -24558.898438  11280.422852
4535.000000  -24561.470703  11114.442383
4536.000000  -24509.212891  11190.892578
4537.000000  -24698.349609  11223.562500
4538.000000  -24659.750000  11174.829102
4539.000000  -24642.250000  11211.003906
4540.000000  -24542.968750  11169.782227
4541.000000  -24555.705078  11159.655273
4542.000000  -24602.417969  11139.017578
4543.000000  -24702.455078  11243.707031
4544.000000  -24597.986328  11133.328125
4545.000000  -24613.251953  11212.008789
4546.000000  -24551.957031  11295.495117
4547.000000  -24511.306641  11285.782227
4548.000000  -24471.605469  11249.366211
4549.000000  -24513.919922  11237.277344
4550.000000  -24504.064453  11252.189453
4551.000000  -24586.669922  11142.316406
4552.000000  -24522.675781  11050.097656
4553.000000  -24465.466797  11110.800781
4554.000000  -24559.068359  11087.911133
4555.000000  -24619.398438  11145.420898
4556.000000  -24602.939453  11253.721680
4557.000000  -24583.087891  11144.680664
4558.000000  -24531.671875  11213.092773
4559.000000  -24604.769531  11158.706055
4560.000000  -24528.921875  11094.653320
4561.000000  -24589.464844  11227.647461
4562.000000  -24667.244141  11078.129883
4563.000000  -24502.792969  11070.031250
4564.000000  -24591.511719  11023.403320
4565.000000  -24440.500000  11064.025391
4566.000000  -24596.367188  11154.958984
4567.000000  -24533.349609  11200.264648
4568.000000  -24298.826172  11265.412109
4569.000000  -24462.933594  11180.568359
4570.000000  -24444.677734  11161.864258
4571.000000  -24552.683594  11185.409180
4572.000000  -24756.431641  11138.217773
4573.000000  -24612.597656  11112.022461
4574.000000  -24699.091797  11206.869141
4575.000000  -24632.863281  11161.253906
4576.000000  -24713.255859  11157.556641
4577.000000  -24656.830078  11128.408203
4578.000000  -24691.765625  11208.619141
4579.000000  -24477.212891  11255.206055
4580.000000  -24431.955078  11194.875000
4581.000000  -24531.740234  11043.541016
4582.000000  -24366.802734  11123.045898
4583.000000  -24405.123047  11190.115234
4584.000000  -24413.007812  11147.904297
4585.000000  -24495.697266  11156.250977
4586.000000  -24424.517578  11261.003906
4587.000000  -24646.113281  11153.112305
4588.000000  -24585.351562  11203.380859
4589.000000  -24547.900391  11207.332031
4590.000000  -24603.154297  11258.768555
4591.000000  -24659.632812  11049.203125
4592.000000  -24645.521484  11134.507812
4593.000000  -24767.382812  11079.522461
4594.000000  -24781.011719  11146.975586
4595.000000  -24676.804688  11138.234375
4596.000000  -24816.509766  11197.275391
4597.000000  -24881.300781  11199.145508
4598.000000  -24583.917969  11122.021484
4599.000000  -24736.373047  11138.415039
4600.000000  -24790.533203  11200.882812
4601.000000  -24764.541016  11176.400391
4602.000000  -24753.750000  11212.639648
4603.000000  -24715.998047  11131.392578
4604.000000  -24671.525391  11153.633789
4605.000000  -24850.906250  11113.257812
4606.000000  -24774.882812  11138.147461
4607.000000  -24773.222656  11084.250000
4608.000000  -24684.583984  11123.835938
4609.000000  -24556.611328  11212.721680
4610.000000  -24548.298828  11143.281250
4611.000000  -24793.931641  11091.355469
4612.000000  -24686.185547  11102.582031
4613.000000  -24844.603516  11050.784180
4614.000000  -24678.980469  11145.762695
4615.000000  -24603.876953  11104.120117
4616.000000  -24669.242188  11171.338867
4617.000000  -24537.710938  11176.581055
4618.000000  -24572.908203  11145.625977
4619.000000  -24658.658203  11159.666016
4620.000000  -24641.689453  11099.220703
4621.000000  -24664.019531  11147.713867
4622.000000  -24683.177734  11063.870117
4623.000000  -24821.392578  11195.395508
4624.000000  -24527.951172  11109.457031
4625.000000  -24414.011719  11008.536133
4626.000000  -24630.048828  11074.249023
4627.000000  -24752.074219  11163.748047
4628.000000  -24712.085938  11260.740234
4629.000000  -24513.300781  11273.231445
4630.000000  -24656.007812  11187.829102
4631.000000  -24744.933594  11034.337891
4632.000000  -24857.912109  11206.674805
4633.000000  -24844.966797  11184.994141
4634.000000  -24647.837891  11120.055664
4635.000000  -24453.570312  11295.430664
4636.000000  -24595.544922  11316.350586
4637.000000  -24523.652344  11202.373047
4638.000000  -24676.888672  11261.514648
4639.000000  -24585.333984  11216.520508
4640.000000  -24598.771484  11260.324219
4641.000000  -24563.054688  11209.312500
4642.000000  -24433.402344  11178.255859
4643.000000  -24674.363281  11178.693359
4644.000000  -24405.324219  11139.132812
4645.000000  -24444.871094  11034.240234
4646.000000  -24695.025391  11121.549805
4647.000000  -24467.328125  11246.714844
4648.000000  -24584.091797  11125.374023
4649.000000  -24594.107422  11238.124023
4650.000000  -24658.820312  11235.477539
4651.000000  -24582.441406  11109.372070
4652.000000  -24707.671875  11051.362305
4653.000000  -24606.908203  11176.408203
4654.000000  -24616.621094  11127.195312
4655.000000  -24709.736328  11217.379883
4656.000000  -24575.996094  11183.416992
4657.000000  -24569.173828  11191.621094
4658.000000  -24616.865234  11229.834961
4659.000000  -24453.431641  11288.267578
4660.000000  -24451.761719  11225.802734
4661.000000  -24519.105469  11295.819336
4662.000000  -24583.845703  11194.471680
4663.000000  -24569.947266  11102.653320
4664.000000  -24440.908203  11165.492188
4665.000000  -24548.837891  11095.646484
4666.000000  -24585.044922  11210.613281
4667.000000  -24670.423828  11255.068359
4668.000000  -24683.035156  11183.329102
4669.000000  -24834.236328  11233.223633
4670.000000  -24762.419922  11237.285156
4671.000000  -24564.628906  11145.011719
4672.000000  -24681.966797  11210.992188
4673.000000  -24626.105469  11178.121094
4674.000000  -24641.312500  11242.987305
4675.000000  -24390.013672  11133.187500
4676.000000  -24533.152344  11281.477539
4677.000000  -24537.701172  11233.918945
4678.000000  -24518.423828  11233.602539
4679.000000  -24566.041016  11271.609375
4680.000000  -24488.302734  11183.840820
4681.000000  -24408.925781  11202.796875
4682.000000  -24212.066406  11086.188477
4683.000000  -24302.027344  11056.748047
4684.000000  -24244.361328  11126.550781
4685.000000  -24329.859375  11149.518555
4686.000000  -24089.427734  11174.067383
4687.000000  -24113.814453  11189.270508
4688.000000  -24339.058594  11291.875000
4689.000000  -24495.548828  11250.208008
4690.000000  -24234.722656  11093.838867
4691.000000  -24392.003906  11162.921875
4692.000000  -24199.992188  11254.418945
4693.000000  -24365.607422  11155.099609
4694.000000  -24503.052734  11201.695312
4695.000000  -24430.826172  11170.728516
4696.000000  -24302.908203  11177.353516
4697.000000  -24267.023438  11262.583984
4698.000000  -24461.199219  11238.885742
4699.000000  -24496.718750  11292.623047
4700.000000  -24447.654297  11229.031250
4701.000000  -24219.849609  11196.886719
4702.000000  -24229.068359  11154.229492
4703.000000  -24406.224609  11237.256836
4704.000000  -24287.330078  11155.638672
4705.000000  -24167.503906  11230.174805
4706.000000  -24369.392578  11223.629883
4707.000000  -24342.695312  11204.656250
4708.000000  -24413.419922  11236.201172
4709.000000  -24549.892578  11124.366211
4710.000000  -24506.441406  11089.346680
4711.000000  -24438.757812  11031.579102
4712.000000  -24564.236328  11238.985352
4713.000000  -24509.595703  11136.330078
4714.000000  -24601.023438  11144.054688
4715.000000  -24608.531250  11190.775391
4716.000000  -24407.029297  11081.309570
4717.000000  -24299.830078  11119.274414
4718.000000  -24278.750000  11189.274414
4719.000000  -24235.478516  11234.153320
4720.000000  -24311.617188  11206.176758
4721.000000  -24308.552734  11215.041016
4722.000000  -24575.039062  11253.410156
4723.000000  -24626.927734  11288.417969
4724.000000  -24423.650391  11124.748047
4725.000000  -24373.300781  11269.541992
4726.000000  -24375.025391  11160.972656
4727.000000  -24384.939453  11173.372070
4728.000000  -24372.214844  11143.496094
4729.000000  -24572.601562  11194.656250
4730.000000  -24435.617188  11187.375977
4731.000000  -24510.238281  11141.796875
4732.000000  -24722.884766  11223.415039
4733.000000  -24608.634766  11229.285156
4734.000000  -24605.724609  11238.653320
4735.000000  -24550.947266  11310.286133
4736.000000  -24783.896484  11203.582031
4737.000000  -24616.130859  11249.789062
4738.000000  -24522.246094  11196.382812
4739.000000  -24449.064453  11154.952148
4740.000000  -24605.085938  11243.750000
4741.000000  -24639.765625  11217.765625
4742.000000  -24416.906250  11210.099609
4743.000000  -24488.333984  11237.193359
4744.000000  -24482.818359  11240.256836
4745.000000  -24436.757812  11197.939453
4746.000000  -24624.992188  11178.251953
4747.000000  -24463.621094  11012.600586
4748.000000  -24383.281250  11160.680664
4749.000000  -24314.271484  11039.181641
4750.000000  -24277.681641  11193.491211
4751.000000  -24206.947266  11227.254883
4752.000000  -24420.746094  11143.589844
4753.000000  -24465.273438  11206.372070
4754.000000  -24317.302734  11151.667969
4755.000000  -24326.890625  11170.088867
4756.000000  -24570.306641  11161.567383
4757.000000  -24506.109375  11137.299805
4758.000000  -24546.976562  11193.717773
4759.000000  -24606.978516  10997.461914
4760.000000  -24484.494141  11137.352539
4761.000000  -24357.003906  11103.597656
4762.000000  -24337.644531  11118.187500
4763.000000  -24460.363281  11141.772461
4764.000000  -24401.464844  11131.975586
4765.000000  -24509.433594  11148.070312
4766.000000  -24568.294922  11231.337891
4767.000000  -24495.865234  11183.843750
4768.000000  -24504.246094  11171.737305
4769.000000  -24560.699219  11338.266602
4770.000000  -24492.472656  11206.136719
4771.000000  -24585.115234  11129.864258
4772.000000  -24347.685547  11201.407227
4773.000000  -24253.085938  11110.378906
4774.000000  -24452.597656  11069.292969
4775.000000  -24322.732422  11170.828125
4776.000000  -24535.308594  11049.732422
4777.000000  -24602.523438  11045.426758
4778.000000  -24313.164062  11101.967773
4779.000000  -24553.125000  11254.923828
4780.000000  -24571.626953  11099.838867
4781.000000  -24420.400391  11267.595703
4782.000000  -24506.611328  11137.557617
4783.000000  -24792.955078  11132.779297
4784.000000  -24623.277344  11184.010742
4785.000000  -24681.824219  11179.583984
4786.000000  -24659.871094  11264.509766
4787.000000  -24607.955078  11179.653320
4788.000000  -24491.558594  11192.709961
4789.000000  -24620.185547  11219.075195
4790.000000  -24575.171875  11179.440430
4791.000000  -24706.509766  11149.821289
4792.000000  -24762.449219  11254.982422
4793.000000  -24859.472656  11165.916992
4794.000000  -24555.005859  11083.521484
4795.000000  -24675.523438  11207.985352
4796.000000  -24880.054688  11171.577148
4797.000000  -24825.570312  11083.744141
4798.000000  -24685.623047  11152.523438
4799.000000  -24819.599609  11058.855469
4800.000000  -24727.603516  11240.766602
4801.000000  -24726.017578  11258.115234
4802.000000  -24521.445312  11202.052734
4803.000000  -24623.173828  11276.434570
4804.000000  -24651.292969  11262.841797
4805.000000  -24577.154297  11240.891602
4806.000000  -24667.929688  11163.688477
4807.000000  -24407.619141  11092.949219
4808.000000  -24412.207031  11160.541992
4809.000000  -24806.511719  11109.820312
4810.000000  -24719.498047  11185.351562
4811.000000  -24613.740234  11191.862305
4812.000000  -24845.501953  11153.632812
4813.000000  -24538.121094  11090.468750
4814.000000  -24415.990234  11252.635742
4815.000000  -24319.763672  11141.133789
4816.000000  -24286.480469  11185.820312
4817.000000  -24585.406250  11288.506836
4818.000000  -24519.960938  11278.968750
4819.000000  -24372.582031  11170.752930
4820.000000  -24208.894531  11139.660156
4821.000000  -24314.431641  11101.973633
4822.000000  -24441.787109  11118.108398
4823.000000  -24303.644531  11080.380859
4824.000000  -24320.970703  11110.950195
4825.000000  -24548.378906  11166.225586
4826.000000  -24492.417969  11132.829102
4827.000000  -24493.814453  11064.953125
4828.000000  -24583.687500  10997.318359
4829.000000  -24528.628906  10986.025391
4830.000000  -24501.255859  11031.535156
4831.000000  -24517.210938  11014.271484
4832.000000  -24504.447266  11139.658203
4833.000000  -24569.027344  11162.880859
4834.000000  -24476.154297  11054.163086
4835.000000  -24458.154297  11072.517578
4836.000000  -24601.779297  10977.204102
4837.000000  -24563.707031  10965.324219
4838.000000  -24560.621094  10999.936523
4839.000000  -24619.154297  11106.327148
4840.000000  -24753.025391  11107.254883
4841.000000  -24439.855469  10976.675781
4842.000000  -24708.597656  11149.162109
4843.000000  -24549.294922  11104.589844
4844.000000  -24619.169922  11114.802734
4845.000000  -24651.863281  11009.550781
4846.000000  -24532.804688  11076.993164
4847.000000  -24470.701172  11132.218750
4848.000000  -24591.716797  11146.628906
4849.000000  -24601.111328  10977.539062
4850.000000  -24578.859375  11046.013672
4851.000000  -24671.218750  11047.045898
4852.000000  -24559.041016  10910.671875
4853.000000  -24461.087891  11048.477539
4854.000000  -24716.912109  11033.774414
4855.000000  -24372.083984  11072.836914
4856.000000  -24504.656250  11106.873047
4857.000000  -24431.796875  10986.430664
4858.000000  -24650.695312  10993.390625
4859.000000  -24650.964844  11055.086914
4860.000000  -24554.839844  11148.131836
4861.000000  -24453.710938  11112.956055
4862.000000  -24442.306641  11121.251953
4863.000000  -24578.212891  11152.700195
4864.000000  -24542.039062  11079.799805
4865.000000  -24554.199219  11079.645508
4866.000000  -24555.828125  11149.603516
4867.000000  -24545.996094  11127.761719
4868.000000  -24433.978516  11089.970703
4869.000000  -24579.783203  11037.640625
4870.000000  -24665.039062  11124.142578
4871.000000  -24694.146484  11129.291992
4872.000000  -24560.220703  11166.827148
4873.000000  -24617.419922  11198.253906
4874.000000  -24735.697266  11084.186523
4875.000000  -24545.695312  11194.836914
4876.000000  -24650.980469  11099.498047
4877.000000  -24491.433594  11169.355469
4878.000000  -24480.228516  11034.238281
4879.000000  -24600.492188  11046.333984
4880.000000  -24618.902344  11088.227539
4881.000000  -24445.117188  11069.740234
4882.000000  -24399.583984  11067.849609
4883.000000  -24558.806641  11058.754883
4884.000000  -24523.000000  11103.071289
4885.000000  -24498.064453  11118.344727
4886.000000  -24439.458984  11042.097656
4887.000000  -24572.417969  11178.089844
4888.000000  -24353.248047  11066.645508
4889.000000  -24723.875000  11171.729492
4890.000000  -24496.853516  11062.452148
4891.000000  -24499.509766  11039.779297
4892.000000  -24493.021484  11096.732422
4893.000000  -24535.976562  11084.719727
4894.000000  -24408.466797  10878.721680
4895.000000  -24642.734375  10933.052734
4896.000000  -24413.408203  11082.913086
4897.000000  -24562.181641  11171.077148
4898.000000  -24646.554688  10976.341797
4899.000000  -24562.412109  10963.656250
4900.000000  -24835.609375  11058.830078
4901.000000  -24689.179688  11008.846680
4902.000000  -24630.724609  11157.907227
4903.000000  -24630.572266  10983.582031
4904.000000  -24753.447266  11064.648438
4905.000000  -24785.710938  11015.938477
4906.000000  -24666.414062  11056.465820
4907.000000  -24770.478516  11030.485352
4908.000000  -24649.640625  11144.108398
4909.000000  -24577.191406  11013.122070
4910.000000  -24587.791016  10972.417969
4911.000000  -24564.939453  11018.117188
4912.000000  -24651.673828  11037.049805
4913.000000  -24676.007812  11098.695312
4914.000000  -24685.226562  11009.302734
4915.000000  -24534.695312  11024.721680
4916.000000  -24556.703125  11124.787109
4917.000000  -24729.484375  11184.847656
4918.000000  -24734.658203  11063.732422
4919.000000  -24911.222656  10978.283203
4920.000000  -24722.605469  11123.813477
4921.000000  -25010.181641  10950.508789
4922.000000  -24769.136719  11023.373047
4923.000000  -24732.519531  11091.056641
4924.000000  -24943.792969  11049.193359
4925.000000  -24831.615234  11191.138672
4926.000000  -24874.839844  11107.532227
4927.000000  -24833.220703  10963.974609
4928.000000  -24974.714844  11107.809570
4929.000000  -24718.378906  11109.753906
4930.000000  -24875.642578  11072.272461
4931.000000  -24782.187500  11214.242188
4932.000000  -24756.734375  11103.338867
4933.000000  -24733.847656  11066.659180
4934.000000  -24662.037109  11020.011719
4935.000000  -24807.130859  11146.873047
4936.000000  -24933.517578  11106.792969
4937.000000  -24916.533203  11091.043945
4938.000000  -24866.544922  11054.524414
4939.000000  -24653.214844  11108.421875
4940.000000  -24645.943359  11177.157227
4941.000000  -24953.355469  10990.318359
4942.000000  -24807.240234  11044.991211
4943.000000  -24767.080078  11081.274414
4944.000000  -24766.808594  11135.687500
4945.000000  -24675.761719  11124.037109
4946.000000  -24652.765625  10981.311523
4947.000000  -24586.451172  11115.258789
4948.000000  -24574.257812  10985.896484
4949.000000  -24561.148438  11139.066406
4950.000000  -24648.554688  11032.337891
4951.000000  -24624.738281  11126.898438
4952.000000  -24723.517578  10988.343750
4953.000000  -24514.990234  11073.165039
4954.000000  -24663.785156  11114.869141
4955.000000  -24566.458984  11091.034180
4956.000000  -24647.410156  11091.735352
4957.000000  -24910.998047  11041.265625
4958.000000  -24696.121094  11109.291992
4959.000000  -24742.753906  11048.936523
4960.000000  -24564.958984  11113.248047
4961.000000  -24655.779297  11026.216797
4962.000000  -24577.728516  11062.962891
4963.000000  -24613.523438  10988.389648
4964.000000  -24698.929688  11214.139648
4965.000000  -24566.416016  10976.335938
4966.000000  -24548.650391  11035.760742
4967.000000  -24590.017578  11080.830078
4968.000000  -24664.494141  11097.619141
4969.000000  -24640.675781  11085.356445
4970.000000  -24710.275391  11111.937500
4971.000000  -24624.718750  11071.629883
4972.000000  -24715.312500  11069.185547
4973.000000  -24617.517578  11052.117188
4974.000000  -24646.949219  11110.279297
4975.000000  -24453.177734  11052.381836
4976.000000  -24418.246094  11125.988281
4977.000000  -24546.283203  11116.313477
4978.000000  -24656.328125  11103.370117
4979.000000  -24712.646484  11180.745117
4980.000000  -24429.585938  11137.326172
4981.000000  -24534.408203  11199.346680
4982.000000  -24526.167969  11186.098633
4983.000000  -24547.994141  11179.821289
4984.000000  -24384.560547  11163.474609
4985.000000  -24626.716797  11207.955078
4986.000000  -24622.037109  11169.828125
4987.000000  -24621.431641  11089.690430
4988.000000  -24653.451172  11032.945312
4989.000000  -24649.595703  11059.087891
4990.000000  -24896.468750  11130.528320
4991.000000  -24718.062500  11072.915039
4992.000000  -24624.291016  11121.487305
4993.000000  -24694.363281  11175.696289
4994.000000  -24755.750000  11188.877930
4995.000000  -24719.271484  11072.820312
4996.000000  -24610.681641  11182.321289
4997.000000  -24673.910156  11165.265625
4998.000000  -24599.277344  11198.627930
4999.000000  -24824.888672  11168.102539
5000.000000  -24736.896484  11180.974609
5001.000000  -24666.382812  11209.954102
5002.000000  -24681.361328  11181.413086
5003.000000  -24574.212891  11178.257812
5004.000000  -24418.984375  11097.715820
5005.000000  -24380.939453  11086.708984
5006.000000  -24658.566406  11038.950195
5007.000000  -24356.173828  10951.859375
5008.000000  -24542.880859  11121.873047
5009.000000  -24618.091797  11117.928711
5010.000000  -24426.841797  11119.300781
5011.000000  -24721.531250  11169.710938
5012.000000  -24530.175781  11185.473633
5013.000000  -24645.707031  11119.294922
5014.000000  -24717.160156  11078.817383
5015.000000  -24618.023438  11097.414062
5016.000000  -24608.126953  11092.735352
5017.000000  -24505.324219  11231.918945
5018.000000  -24414.332031  11226.162109
5019.000000  -24524.818359  11106.437500
5020.000000  -24465.656250  11206.741211
5021.000000  -24529.218750  11074.574219
5022.000000  -24418.837891  11122.881836
5023.000000  -24486.970703  11083.865234
5024.000000  -24589.835938  11091.895508
5025.000000  -24419.222656  11147.403320
5026.000000  -24336.935547  11132.766602
5027.000000  -24386.242188  11073.829102
5028.000000  -24417.105469  11034.574219
5029.000000  -24482.566406  11080.872070
5030.000000  -24561.230469  11186.443359
5031.000000  -24439.447266  11226.510742
5032.000000  -24416.441406  11011.373047
5033.000000  -24572.328125  10998.974609
5034.000000  -24507.564453  11001.692383
5035.000000  -24433.039062  11119.262695
5036.000000  -24325.750000  11040.014648
5037.000000  -24339.296875  11093.938477
5038.000000  -24354.097656  11336.455078
5039.000000  -24283.919922  11319.049805
5040.000000  -24424.884766  11223.857422
5041.000000  -24400.195312  11284.691406
5042.000000  -24340.974609  11121.968750
5043.000000  -24529.873047  11240.111328
5044.000000  -24275.626953  11103.528320
5045.000000  -24411.767578  11265.788086
5046.000000  -24409.300781  11148.568359
5047.000000  -24468.814453  11157.765625
5048.000000  -24386.662109  11088.605469
5049.000000  -24331.583984  11175.258789
5050.000000  -24487.783203  11096.447266
5051.000000  -24283.226562  11129.440430
5052.000000  -24593.835938  11122.896484
5053.000000  -24394.400391  11280.713867
5054.000000  -24502.947266  11107.869141
5055.000000  -24431.064453  11260.051758
5056.000000  -24582.285156  11151.042969
5057.000000  -24308.976562  11118.969727
5058.000000  -24340.115234  11165.913086
5059.000000  -24350.869141  11201.659180
5060.000000  -24372.695312  11247.790039
5061.000000  -24511.023438  11274.496094
5062.000000  -24577.082031  11130.406250
5063.000000  -24456.087891  11138.821289
5064.000000  -24791.904297  11216.589844
5065.000000  -24476.054688  11112.872070
5066.000000  -24631.472656  11228.102539
5067.000000  -24396.658203  11103.262695
5068.000000  -24522.433594  11185.705078
5069.000000  -24476.775391  11054.889648
5070.000000  -24450.482422  11099.793945
5071.000000  -24401.652344  11088.250977
5072.000000  -24324.097656  11242.574219
5073.000000  -24349.990234  11163.026367
5074.000000  -24418.597656  11097.461914
5075.000000  -24468.611328  11255.749023
5076.000000  -24498.886719  11205.360352
5077.000000  -24486.433594  11121.126953
5078.000000  -24440.689453  11138.019531
5079.000000  -24273.359375  11100.857422
5080.000000  -24475.234375  11114.732422
5081.000000  -24572.158203  11121.677734
5082.000000  -24571.775391  11223.262695
5083.000000  -24540.980469  11111.757812
5084.000000  -24571.181641  11127.484375
5085.000000  -24573.871094  11105.316406
5086.000000  -24528.695312  11145.514648
5087.000000  -24608.849609  11038.022461
5088.000000  -24459.634766  10957.675781
5089.000000  -24494.818359  11088.393555
5090.000000  -24598.623047  11194.996094
5091.000000  -24637.328125  11092.655273
5092.000000  -24757.953125  11022.952148
5093.000000  -24674.667969  11127.324219
5094.000000  -24681.572266  11082.189453
5095.000000  -24519.892578  11091.967773
5096.000000  -24448.250000  11155.432617
5097.000000  -24352.912109  11130.594727
5098.000000  -24548.880859  11148.533203
5099.000000  -24403.951172  11162.643555
5100.000000  -24643.800781  11132.193359
5101.000000  -24568.572266  11107.226562
5102.000000  -24413.158203  11110.660156
5103.000000  -24693.328125  11070.359375
5104.000000  -24588.597656  11190.104492
5105.000000  -24450.472656  11122.761719
5106.000000  -24452.236328  11173.369141
5107.000000  -24601.175781  11090.945312
5108.000000  -24553.890625  11080.366211
5109.000000  -24565.142578  11145.211914
5110.000000  -24430.164062  11262.804688
5111.000000  -24569.097656  11174.432617
5112.000000  -24513.871094  11046.337891
5113.000000  -24709.468750  11025.213867
5114.000000  -24669.037109  10977.097656
5115.000000  -24805.015625  11152.483398
5116.000000  -24586.867188  11027.601562
5117.000000  -24630.957031  11084.755859
5118.000000  -24484.806641  10994.580078
5119.000000  -24549.121094  11169.255859
5120.000000  -24474.058594  10948.036133
5121.000000  -24556.943359  11014.589844
5122.000000  -24428.048828  11157.175781
5123.000000  -24484.048828  11133.183594
5124.000000  -24386.650391  11123.995117
5125.000000  -24590.888672  11105.249023
5126.000000  -24655.533203  11084.852539
5127.000000  -24449.287109  11098.541992
5128.000000  -24482.611328  11092.898438
5129.000000  -24427.269531  11125.602539
5130.000000  -24379.646484  11125.639648
5131.000000  -24571.750000  11122.805664
5132.000000  -24876.189453  11099.120117
5133.000000  -24586.072266  11156.198242
5134.000000  -24608.908203  11189.307617
5135.000000  -24504.828125  11072.918945
5136.000000  -24652.435547  11120.951172
5137.000000  -24561.548828  11166.117188
5138.000000  -24653.589844  11218.733398
5139.000000  -24596.572266  11138.027344
5140.000000  -24569.222656  11026.013672
5141.000000  -24464.203125  11083.121094
5142.000000  -24651.269531  11080.930664
5143.000000  -24787.130859  11013.667969
5144.000000  -24735.078125  11057.110352
5145.000000  -24669.843750  11065.796875
5146.000000  -24628.283203  11133.636719
5147.000000  -24669.150391  11100.453125
5148.000000  -24659.568359  11121.743164
5149.000000  -24601.806641  11092.108398
5150.000000  -24366.375000  11084.280273
5151.000000  -24456.048828  11038.166992
5152.000000  -24367.099609  11150.331055
5153.000000  -24435.150391  11124.011719
5154.000000  -24579.394531  11127.758789
5155.000000  -24512.884766  11095.017578
5156.000000  -24579.007812  11070.746094
5157.000000  -24601.636719  11058.705078
5158.000000  -24669.902344  11178.310547
5159.000000  -24795.150391  11156.703125
5160.000000  -24743.748047  11084.934570
5161.000000  -24665.630859  11140.691406
5162.000000  -24560.630859  11008.820312
5163.000000  -24861.929688  11166.429688
5164.000000  -24899.199219  11197.966797
5165.000000  -24635.552734  11095.141602
5166.000000  -24413.814453  11120.504883
5167.000000  -24467.718750  11077.460938
5168.000000  -24585.445312  11105.582031
5169.000000  -24812.900391  11033.508789
5170.000000  -24567.722656  11171.919922
5171.000000  -24844.408203  11105.003906
5172.000000  -24652.396484  11160.845703
5173.000000  -24559.507812  11055.378906
5174.000000  -24698.699219  11057.951172
5175.000000  -24594.650391  11098.714844
5176.000000  -24700.439453  10984.208008
5177.000000  -24763.021484  11021.589844
5178.000000  -24702.167969  11106.406250
5179.000000  -24778.794922  11033.444336
5180.000000  -24770.349609  11042.169922
5181.000000  -24702.667969  10974.039062
5182.000000  -24870.347656  11131.514648
5183.000000  -24616.052734  11030.005859
5184.000000  -24840.943359  11140.258789
5185.000000  -24803.000000  11160.839844
5186.000000  -24639.851562  11148.675781
5187.000000  -24651.392578  10952.794922
5188.000000  -24604.029297  11034.112305
5189.000000  -24850.402344  11039.028320
5190.000000  -25095.701172  11016.643555
5191.000000  -24704.931641  11021.438477
5192.000000  -24480.714844  11052.885742
5193.000000  -24729.513672  11030.843750
5194.000000  -24706.175781  11041.551758
5195.000000  -24774.417969  11081.994141
5196.000000  -24744.410156  11003.220703
5197.000000  -24785.087891  11156.010742
5198.000000  -24634.271484  11085.963867
5199.000000  -24812.724609  11158.229492
5200.000000  -24800.779297  11001.256836
5201.000000  -24884.800781  11084.574219
5202.000000  -24603.152344  11107.340820
5203.000000  -24768.626953  11130.059570
5204.000000  -24472.701172  11064.140625
5205.000000  -24512.097656  10999.803711
5206.000000  -24668.300781  11066.369141
5207.000000  -24473.882812  11086.283203
5208.000000  -24354.046875  11115.541016
5209.000000  -24462.443359  11244.730469
5210.000000  -24626.167969  11226.689453
5211.000000  -24483.906250  11243.988281
5212.000000  -24556.292969  11093.658203
5213.000000  -24678.279297  11107.308594
5214.000000  -24706.917969  11123.325195
5215.000000  -24563.806641  11171.561523
5216.000000  -24817.314453  11168.583984
5217.000000  -24840.273438  11143.115234
5218.000000  -24670.417969  11026.162109
5219.000000  -24681.462891  11178.389648
5220.000000  -24495.521484  11096.165039
5221.000000  -24631.123047  11100.820312
5222.000000  -24588.875000  11112.136719
5223.000000  -24784.406250  11143.228516
5224.000000  -24564.806641  11040.870117
5225.000000  -24781.738281  11069.194336
5226.000000  -24563.236328  11122.162109
5227.000000  -24563.669922  11181.281250
5228.000000  -24643.001953  11033.730469
5229.000000  -24679.474609  11110.557617
5230.000000  -24508.759766  11037.041992
5231.000000  -24712.714844  11124.957031
5232.000000  -24795.626953  11022.038086
5233.000000  -24596.337891  11045.870117
5234.000000  -24640.441406  11086.360352
5235.000000  -24644.732422  11169.642578
5236.000000  -24500.708984  11020.948242
5237.000000  -24575.093750  11063.550781
5238.000000  -24781.808594  11118.998047
5239.000000  -24827.746094  11030.998047
5240.000000  -24685.916016  11053.796875
5241.000000  -24747.863281  11112.876953
5242.000000  -24614.466797  11193.748047
5243.000000  -24729.228516  11130.405273
5244.000000  -24714.683594  11084.687500
5245.000000  -24643.681641  11128.478516
5246.000000  -24789.781250  10979.168945
5247.000000  -24709.742188  11052.271484
5248.000000  -24732.109375  11153.857422
5249.000000  -24985.605469  11051.095703
5250.000000  -24612.191406  10984.055664
5251.000000  -24567.384766  10964.900391
5252.000000  -24690.691406  11039.187500
5253.000000  -24596.009766  11011.114258
5254.000000  -24597.406250  10994.124023
5255.000000  -24625.308594  11030.292969
5256.000000  -24658.830078  11062.608398
5257.000000  -24732.154297  11008.835938
5258.000000  -24713.103516  11007.497070
5259.000000  -24646.761719  11047.487305
5260.000000  -24728.806641  11003.675781
5261.000000  -24509.714844  10966.233398
5262.000000  -24599.738281  11061.601562
5263.000000  -24584.814453  11071.325195
5264.000000  -24659.800781  11260.087891
5265.000000  -24709.107422  11024.290039
5266.000000  -24704.257812  11037.812500
5267.000000  -24513.853516  11145.474609
5268.000000  -24771.798828  11030.622070
5269.000000  -24695.880859  11126.458984
5270.000000  -24682.087891  11125.928711
5271.000000  -24663.779297  10999.289062
5272.000000  -24709.365234  10929.090820
5273.000000  -24741.718750  11093.768555
5274.000000  -24743.718750  10932.635742
5275.000000  -24772.320312  11049.964844
5276.000000  -24816.244141  11035.497070
5277.000000  -24573.865234  10937.919922
5278.000000  -24518.419922  11015.230469
5279.000000  -24596.162109  11026.231445
5280.000000  -24613.121094  10925.408203
5281.000000  -24596.695312  11040.545898
5282.000000  -24499.476562  10968.179688
5283.000000  -24639.910156  11003.942383
5284.000000  -24823.615234  10983.919922
5285.000000  -24697.021484  11012.782227
5286.000000  -24567.662109  11042.779297
5287.000000  -24635.541016  11126.115234
5288.000000  -24661.628906  11057.977539
5289.000000  -24730.435547  11094.660156
5290.000000  -24690.460938  10952.485352
5291.000000  -24602.421875  11021.753906
5292.000000  -24666.664062  10935.538086
5293.000000  -24907.376953  11010.829102
5294.000000  -24791.730469  10965.082031
5295.000000  -24702.837891  11033.466797
5296.000000  -24844.113281  11043.133789
5297.000000  -24771.310547  10955.361328
5298.000000  -24789.544922  10988.968750
5299.000000  -24903.796875  10983.997070
5300.000000  -24780.748047  11101.253906
5301.000000  -24776.039062  11061.599609
5302.000000  -24920.105469  11061.050781
5303.000000  -24805.033203  11013.583008
5304.000000  -24800.681641  11063.402344
5305.000000  -24939.986328  11029.384766
5306.000000  -24913.939453  11028.385742
5307.000000  -25016.091797  11040.520508
5308.000000  -24864.593750  10928.604492
5309.000000  -24806.794922  11099.741211
5310.000000  -24881.330078  11084.367188
5311.000000  -24888.417969  10997.544922
5312.000000  -24799.601562  11127.390625
5313.000000  -24961.839844  11060.885742
5314.000000  -24729.097656  11034.441406
5315.000000  -24783.035156  11058.890625
5316.000000  -24853.500000  11049.900391
5317.000000  -24892.699219  11111.757812
5318.000000  -24872.173828  11098.015625
5319.000000  -24828.345703  11034.942383
5320.000000  -24951.900391  11169.319336
5321.000000  -24758.617188  11175.235352
5322.000000  -24839.259766  11160.286133
5323.000000  -24879.134766  11033.898438
5324.000000  -24774.195312  11104.067383
5325.000000  -24655.648438  10981.749023
5326.000000  -24663.291016  11154.805664
5327.000000  -24706.548828  11198.580078
5328.000000  -24645.871094  11136.120117
5329.000000  -24745.296875  11090.126953
5330.000000  -24645.183594  11121.905273
5331.000000  -24509.458984  10950.917969
5332.000000  -24611.863281  11048.609375
5333.000000  -24739.328125  11055.354492
5334.000000  -24867.259766  11082.886719
5335.000000  -24679.205078  10992.419922
5336.000000  -24622.701172  11069.733398
5337.000000  -24636.050781  11040.927734
5338.000000  -24612.570312  11081.367188
5339.000000  -24749.335938  11026.970703
5340.000000  -24675.531250  11039.544922
5341.000000  -24519.244141  11069.331055
5342.000000  -24647.093750  11049.726562
5343.000000  -24461.705078  11032.356445
5344.000000  -24772.306641  10936.208008
5345.000000  -24623.070312  11001.768555
5346.000000  -24710.677734  11036.452148
5347.000000  -24642.585938  10951.162109
5348.000000  -24683.292969  10985.612305
5349.000000  -24740.117188  11033.566406
5350.000000  -24890.759766  10905.983398
5351.000000  -24881.552734  10918.678711
5352.000000  -24940.929688  11039.031250
5353.000000  -24865.355469  11025.187500
5354.000000  -24905.957031  10939.544922
5355.000000  -24639.267578  10933.985352
5356.000000  -24730.275391  10938.146484
5357.000000  -24700.794922  10952.287109
5358.000000  -24661.974609  10987.515625
5359.000000  -24804.306641  11075.626953
5360.000000  -24722.466797  11038.800781
5361.000000  -24655.177734  11007.778320
5362.000000  -24637.162109  10920.937500
5363.000000  -24678.126953  11014.424805
5364.000000  -24784.337891  11068.941406
5365.000000  -24579.324219  11035.403320
5366.000000  -24774.898438  10957.603516
5367.000000  -24723.835938  10967.579102
5368.000000  -24443.310547  10957.443359
5369.000000  -24817.529297  10976.923828
5370.000000  -24821.052734  11126.753906
5371.000000  -24726.634766  11075.394531
5372.000000  -24719.533203  11085.518555
5373.000000  -24551.048828  11074.545898
5374.000000  -24686.955078  10994.132812
5375.000000  -24710.244141  10951.998047
5376.000000  -24736.181641  10923.361328
5377.000000  -24355.816406  10943.358398
5378.000000  -24514.929688  11090.958984
5379.000000  -24677.132812  11013.415039
5380.000000  -24722.503906  10973.431641
5381.000000  -24796.718750  10984.104492
5382.000000  -24773.835938  11012.357422
5383.000000  -24718.363281  11006.558594
5384.000000  -24651.392578  10949.757812
5385.000000  -24765.927734  11064.052734
5386.000000  -24563.693359  10956.239258
5387.000000  -24534.767578  10990.252930
5388.000000  -24615.462891  10889.321289
5389.000000  -24755.091797  11032.935547
5390.000000  -24618.683594  11067.761719
5391.000000  -24482.830078  11020.504883
5392.000000  -24762.474609  11026.438477
5393.000000  -24629.986328  10974.464844
5394.000000  -24633.167969  11123.907227
5395.000000  -24577.300781  11145.044922
5396.000000  -24581.496094  11016.844727
5397.000000  -24484.546875  11056.285156
5398.000000  -24521.228516  11027.308594
5399.000000  -24634.453125  10980.721680
5400.000000  -24533.128906  11124.513672
5401.000000  -24595.566406  11032.666992
5402.000000  -24518.361328  11032.800781
5403.000000  -24528.777344  10975.625000
5404.000000  -24645.095703  11065.996094
5405.000000  -24633.220703  11112.259766
5406.000000  -24639.589844  11026.748047
5407.000000  -24851.824219  10917.229492
5408.000000  -24785.210938  10929.473633
5409.000000  -24697.333984  11052.924805
5410.000000  -24775.445312  11058.028320
5411.000000  -24850.417969  10948.307617
5412.000000  -24761.900391  11110.841797
5413.000000  -24817.142578  11001.549805
5414.000000  -24848.732422  11034.622070
5415.000000  -24849.103516  10898.159180
5416.000000  -24747.453125  10938.650391
5417.000000  -24707.189453  11105.574219
5418.000000  -24604.296875  11060.578125
5419.000000  -24699.371094  11026.018555
5420.000000  -24531.681641  11137.876953
5421.000000  -24534.394531  10973.341797
5422.000000  -24438.574219  11013.345703
5423.000000  -24444.724609  11118.541992
5424.000000  -24493.322266  11015.955078
5425.000000  -24528.408203  10944.958008
5426.000000  -24604.531250  10861.187500
5427.000000  -24700.689453  10964.389648
5428.000000  -24665.166016  10998.499023
5429.000000  -24686.921875  11006.037109
5430.000000  -24756.693359  10956.082031
5431.000000  -24771.839844  10998.836914
5432.000000  -24920.132812  10943.037109
5433.000000  -24770.865234  11047.324219
5434.000000  -24643.726562  11061.191406
5435.000000  -24701.251953  10938.422852
5436.000000  -24703.994141  10954.375977
5437.000000  -24827.943359  11085.971680
5438.000000  -24669.810547  11036.347656
5439.000000  -25111.541016  10948.319336
5440.000000  -24918.855469  10967.699219
5441.000000  -24595.634766  10874.679688
5442.000000  -24676.333984  10943.015625
5443.000000  -24735.708984  10948.200195
5444.000000  -24690.945312  10980.277344
5445.000000  -24816.140625  11023.894531
5446.000000  -24665.951172  10907.507812
5447.000000  -24678.347656  10905.094727
5448.000000  -24521.583984  10943.268555
5449.000000  -24658.839844  10995.717773
5450.000000  -24610.302734  10990.566406
5451.000000  -24650.208984  10930.427734
5452.000000  -24658.554688  10988.029297
5453.000000  -24668.734375  11079.810547
5454.000000  -24665.773438  10873.655273
5455.000000  -24651.478516  10888.833984
5456.000000  -24753.572266  10801.488281
5457.000000  -24616.453125  10953.603516
5458.000000  -24615.144531  10948.583008
5459.000000  -24648.421875  10898.207031
5460.000000  -24715.144531  10975.523438
5461.000000  -24657.693359  10961.920898
5462.000000  -24404.953125  10887.181641
5463.000000  -24640.912109  10906.235352
5464.000000  -24755.535156  10941.110352
5465.000000  -24753.574219  10847.614258
5466.000000  -24891.357422  10930.719727
5467.000000  -24868.171875  10998.724609
5468.000000  -24851.982422  10976.808594
5469.000000  -24909.953125  10971.638672
5470.000000  -24856.974609  10979.506836
5471.000000  -24895.607422  10954.745117
5472.000000  -24867.162109  10888.230469
5473.000000  -24731.224609  10990.979492
5474.000000  -24601.703125  10968.401367
5475.000000  -24714.763672  11046.495117
5476.000000  -24795.873047  10904.415039
5477.000000  -24775.789062  10955.408203
5478.000000  -24655.210938  10970.137695
5479.000000  -24696.021484  11043.249023
5480.000000  -24818.220703  10976.051758
5481.000000  -24673.230469  10844.855469
5482.000000  -24663.392578  11020.328125
5483.000000  -24654.462891  10958.455078
5484.000000  -24585.001953  10979.480469
5485.000000  -24678.546875  10948.348633
5486.000000  -24789.568359  10970.297852
5487.000000  -24767.892578  10970.259766
5488.000000  -24476.779297  11055.014648
5489.000000  -24721.283203  11071.275391
5490.000000  -24735.039062  10999.434570
5491.000000  -24785.539062  11105.755859
5492.000000  -24588.083984  10988.679688
5493.000000  -24676.654297  11019.781250
5494.000000  -24679.574219  11068.119141
5495.000000  -24581.648438  11071.507812
5496.000000  -24652.335938  11005.674805
5497.000000  -24505.253906  10889.062500
5498.000000  -24703.041016  11025.161133
5499.000000  -24515.263672  11186.983398
5500.000000  -24479.742188  11111.913086
5501.000000  -24671.808594  11006.628906
5502.000000  -24715.275391  11090.132812
5503.000000  -24705.277344  11103.548828
5504.000000  -24580.261719  11157.563477
5505.000000  -24552.423828  11120.584961
5506.000000  -24668.701172  11015.652344
5507.000000  -24582.003906  11045.205078
5508.000000  -24735.304688  11006.188477
5509.000000  -24707.570312  11009.566406
5510.000000  -24393.578125  11019.327148
5511.000000  -24547.398438  11067.444336
5512.000000  -24704.490234  11164.319336
5513.000000  -24763.132812  11149.275391
5514.000000  -24753.400391  11109.322266
5515.000000  -24614.820312  11034.789062
5516.000000  -24594.494141  10973.589844
5517.000000  -24589.195312  11115.577148
5518.000000  -24475.136719  11026.938477
5519.000000  -24586.443359  11008.580078
5520.000000  -24724.238281  10971.689453
5521.000000  -24603.244141  10893.956055
5522.000000  -24637.023438  10978.219727
5523.000000  -24741.597656  10949.204102
5524.000000  -24626.279297  11015.615234
5525.000000  -24540.103516  10948.826172
5526.000000  -24673.615234  11025.681641
5527.000000  -24575.441406  11054.521484
5528.000000  -24622.765625  11044.365234
5529.000000  -24631.074219  11045.918945
5530.000000  -24578.189453  10966.943359
5531.000000  -24638.966797  10998.119141
5532.000000  -24668.337891  10938.239258
5533.000000  -24639.103516  11051.732422
5534.000000  -24554.730469  11060.823242
5535.000000  -24582.138672  11041.175781
5536.000000  -24678.783203  10970.190430
5537.000000  -24506.142578  11051.042969
5538.000000  -24715.361328  11025.164062
5539.000000  -24577.771484  10903.358398
5540.000000  -24618.650391  11003.571289
5541.000000  -24633.232422  11077.794922
5542.000000  -24795.324219  11134.211914
5543.000000  -24648.876953  11220.709961
5544.000000  -24562.914062  11142.506836
5545.000000  -24631.208984  11118.532227
5546.000000  -24790.640625  11134.578125
5547.000000  -24508.794922  11024.973633
5548.000000  -24602.708984  10965.656250
5549.000000  -24623.505859  11047.460938
5550.000000  -24525.722656  11119.369141
5551.000000  -24525.058594  11183.314453
5552.000000  -24748.492188  11154.240234
5553.000000  -24770.156250  11007.350586
5554.000000  -24752.273438  10971.634766
5555.000000  -24803.652344  10919.397461
5556.000000  -24740.960938  10986.697266
5557.000000  -24814.406250  11019.593750
5558.000000  -24733.728516  10909.358398
5559.000000  -24625.527344  10924.727539
5560.000000  -24530.623047  10964.537109
5561.000000  -24754.658203  10965.775391
5562.000000  -24613.392578  10941.315430
5563.000000  -24802.267578  10892.494141
5564.000000  -24630.291016  11020.191406
5565.000000  -24731.296875  10992.242188
5566.000000  -24723.748047  11083.937500
5567.000000  -24542.109375  11009.230469
5568.000000  -24590.089844  10864.913086
5569.000000  -24793.580078  10905.421875
5570.000000  -24647.357422  10938.695312
5571.000000  -24595.841797  10947.689453
5572.000000  -24549.666016  11091.823242
5573.000000  -24483.503906  11088.516602
5574.000000  -24538.716797  10988.870117
5575.000000  -24676.291016  10995.535156
5576.000000  -24607.833984  11005.482422
5577.000000  -24634.882812  11085.236328
5578.000000  -24701.271484  11059.112305
5579.000000  -24722.412109  11102.227539
5580.000000  -24705.382812  10984.140625
5581.000000  -24821.755859  11005.016602
5582.000000  -24736.054688  11001.050781
5583.000000  -24643.511719  10925.410156
5584.000000  -24680.982422  11040.110352
5585.000000  -24664.835938  11090.065430
5586.000000  -24513.107422  11123.428711
5587.000000  -24559.347656  10927.866211
5588.000000  -24599.175781  10893.408203
5589.000000  -24650.861328  11023.398438
5590.000000  -24611.474609  11023.862305
5591.000000  -24466.664062  10894.587891
5592.000000  -24571.892578  10948.797852
5593.000000  -24508.326172  10925.281250
5594.000000  -24519.660156  11026.948242
5595.000000  -24619.685547  11015.363281
5596.000000  -24547.380859  11002.121094
5597.000000  -24803.484375  11005.655273
5598.000000  -24843.181641  11045.821289
5599.000000  -24587.611328  10965.592773
5600.000000  -24504.486328  10948.459961
5601.000000  -24521.933594  10922.251953
5602.000000  -24645.871094  11000.463867
5603.000000  -24595.156250  10845.346680
5604.000000  -24748.416016  10871.462891
5605.000000  -24587.093750  10867.994141
5606.000000  -24849.656250  10983.090820
5607.000000  -24602.189453  11005.886719
5608.000000  -24665.437500  10921.670898
5609.000000  -24606.292969  10882.098633
5610.000000  -24681.675781  10870.567383
5611.000000  -24752.144531  10947.971680
5612.000000  -24711.896484  11093.916992
5613.000000  -24718.203125  11017.622070
5614.000000  -24623.947266  11031.771484
5615.000000  -24613.681641  11110.486328
5616.000000  -24476.515625  11034.905273
5617.000000  -24721.931641  10968.255859
5618.000000  -24639.507812  10919.974609
5619.000000  -24869.029297  10987.916016
5620.000000  -24581.679688  11010.870117
5621.000000  -24587.101562  11025.495117
5622.000000  -24811.378906  10959.923828
5623.000000  -24621.316406  10968.960938
5624.000000  -24673.804688  10895.946289
5625.000000  -24753.896484  10848.992188
5626.000000  -24580.138672  10844.051758
5627.000000  -24749.277344  10939.948242
5628.000000  -24538.855469  11007.865234
5629.000000  -24636.283203  10956.707031
5630.000000  -24726.419922  10883.725586
5631.000000  -24873.841797  10873.949219
5632.000000  -24659.214844  10937.463867
5633.000000  -24782.113281  10946.052734
5634.000000  -24685.869141  10999.951172
5635.000000  -24773.662109  10938.795898
5636.000000  -24670.693359  10910.711914
5637.000000  -24689.035156  10932.606445
5638.000000  -24744.478516  10895.008789
5639.000000  -24526.404297  10997.496094
5640.000000  -24540.734375  10971.539062
5641.000000  -24600.361328  11092.767578
5642.000000  -24751.068359  11012.426758
5643.000000  -24330.003906  11050.934570
5644.000000  -24748.908203  10931.638672
5645.000000  -24445.958984  10972.860352
5646.000000  -24683.919922  11036.821289
5647.000000  -24722.603516  10892.359375
5648.000000  -24813.595703  11036.778320
5649.000000  -24878.156250  10985.024414
5650.000000  -24742.960938  11030.233398
5651.000000  -24800.546875  10882.210938
5652.000000  -24777.066406  11015.212891
5653.000000  -24787.742188  10961.063477
5654.000000  -24871.193359  11108.065430
5655.000000  -24946.460938  11026.090820
5656.000000  -24787.091797  11004.061523
5657.000000  -24877.111328  11057.515625
5658.000000  -24896.777344  10996.389648
5659.000000  -24949.417969  11029.834961
5660.000000  -24829.384766  11024.783203
5661.000000  -24745.105469  10890.181641
5662.000000  -24866.781250  11072.057617
5663.000000  -24680.097656  10965.543945
5664.000000  -24801.380859  10987.761719
5665.000000  -24765.427734  10997.782227
5666.000000  -24761.304688  10950.406250
5667.000000  -24697.189453  11052.413086
5668.000000  -24722.277344  10942.857422
5669.000000  -24833.085938  10916.791992
5670.000000  -24727.501953  11025.617188
5671.000000  -24715.019531  11000.249023
5672.000000  -24919.433594  10843.227539
5673.000000  -24781.074219  10855.428711
5674.000000  -24713.785156  10868.223633
5675.000000  -24548.875000  10816.188477
5676.000000  -24837.855469  10955.777344
5677.000000  -24592.167969  10845.326172
5678.000000  -24782.113281  10897.688477
5679.000000  -24906.736328  10940.612305
5680.000000  -24696.042969  10829.726562
5681.000000  -24787.585938  10919.598633
5682.000000  -24606.255859  10884.308594
5683.000000  -24664.304688  10705.114258
5684.000000  -24732.257812  10934.407227
5685.000000  -24515.058594  10845.830078
5686.000000  -24642.730469  10739.712891
5687.000000  -24564.685547  10870.497070
5688.000000  -24565.468750  10886.353516
5689.000000  -24428.820312  10906.389648
5690.000000  -24610.937500  10966.115234
5691.000000  -24494.750000  11033.964844
5692.000000  -24502.875000  10956.621094
5693.000000  -24349.859375  10872.478516
5694.000000  -24445.423828  10881.779297
5695.000000  -24431.410156  10963.205078
5696.000000  -24523.083984  10851.869141
5697.000000  -24394.148438  10993.114258
5698.000000  -24375.720703  10946.255859
5699.000000  -24591.591797  11023.464844
5700.000000  -24555.054688  10951.133789
5701.000000  -24614.052734  10826.174805
5702.000000  -24609.683594  10998.086914
5703.000000  -24547.253906  10949.803711
5704.000000  -24680.335938  10950.251953
5705.000000  -24529.697266  10925.035156
5706.000000  -24582.337891  10875.147461
5707.000000  -24637.568359  11014.546875
5708.000000  -24792.445312  10950.075195
5709.000000  -24735.107422  10947.676758
5710.000000  -24576.537109  10939.361328
5711.000000  -24853.736328  10885.129883
5712.000000  -24573.179688  10962.361328
5713.000000  -24489.412109  11005.244141
5714.000000  -24608.328125  10986.757812
5715.000000  -24689.822266  10896.150391
5716.000000  -24678.189453  11032.476562
5717.000000  -24611.818359  10911.438477
5718.000000  -24559.777344  11008.034180
5719.000000  -24508.296875  10947.871094
5720.000000  -24326.148438  11095.713867
5721.000000  -24594.884766  11074.397461
5722.000000  -24610.861328  11087.583008
5723.000000  -24744.929688  10985.681641
5724.000000  -24705.173828  10867.254883
5725.000000  -24728.287109  11045.775391
5726.000000  -24573.345703  11022.986328
5727.000000  -24738.652344  10976.918945
5728.000000  -24534.894531  11015.718750
5729.000000  -24578.845703  10993.981445
5730.000000  -24704.013672  10963.022461
5731.000000  -24515.738281  11011.886719
5732.000000  -24663.416016  10963.605469
5733.000000  -24568.832031  10999.645508
5734.000000  -24475.156250  10908.166016
5735.000000  -24392.044922  10863.971680
5736.000000  -24602.242188  10929.809570
5737.000000  -24584.681641  11010.094727
5738.000000  -24511.291016  11032.120117
5739.000000  -24508.160156  10899.444336
5740.000000  -24586.359375  10965.180664
5741.000000  -24646.753906  10942.566406
5742.000000  -24827.441406  10969.219727
5743.000000  -24630.205078  10887.690430
5744.000000  -24778.722656  11136.572266
5745.000000  -24677.921875  10912.125977
5746.000000  -24561.982422  11002.534180
5747.000000  -24860.640625  11020.848633
5748.000000  -24518.917969  11150.371094
5749.000000  -24637.792969  10982.350586
5750.000000  -24534.992188  10989.607422
5751.000000  -24684.732422  11052.484375
5752.000000  -24657.142578  11007.094727
5753.000000  -24514.560547  11039.526367
5754.000000  -24655.210938  11113.593750
5755.000000  -24517.046875  11084.791992
5756.000000  -24450.605469  11009.220703
5757.000000  -24558.617188  11137.602539
5758.000000  -24556.406250  11101.791992
5759.000000  -24581.591797  11095.391602
5760.000000  -24775.189453  11162.261719
5761.000000  -24599.029297  11022.436523
5762.000000  -24458.474609  11063.618164
5763.000000  -24631.373047  11054.982422
5764.000000  -24554.597656  11192.460938
5765.000000  -24601.796875  11113.801758
5766.000000  -24665.884766  11210.409180
5767.000000  -24608.083984  11135.698242
5768.000000  -24649.691406  11098.012695
5769.000000  -24677.294922  11082.451172
5770.000000  -24547.687500  11096.655273
5771.000000  -24795.199219  10995.825195
5772.000000  -24715.003906  11077.999023
5773.000000  -24694.708984  11130.856445
5774.000000  -24646.628906  10956.578125
5775.000000  -24733.794922  11072.627930
5776.000000  -24603.316406  11000.289062
5777.000000  -24619.984375  10986.504883
5778.000000  -24726.324219  10932.875977
5779.000000  -24663.527344  10986.664062
5780.000000  -24663.017578  11037.823242
5781.000000  -24530.498047  10955.163086
5782.000000  -24597.123047  10897.679688
5783.000000  -24704.080078  10982.345703
5784.000000  -24446.958984  11057.935547
5785.000000  -24464.634766  11074.399414
5786.000000  -24494.154297  11012.487305
5787.000000  -24343.119141  10996.416016
5788.000000  -24436.425781  10996.000000
5789.000000  -24509.105469  10970.302734
5790.000000  -24359.921875  11006.022461
5791.000000  -24570.228516  11051.939453
5792.000000  -24819.230469  11005.421875
5793.000000  -24504.214844  11034.874023
5794.000000  -24579.593750  11039.660156
5795.000000  -24563.896484  10967.895508
5796.000000  -24478.845703  10894.538086
5797.000000  -24419.923828  11041.455078
5798.000000  -24599.847656  11019.696289
5799.000000  -24545.917969  11057.230469
5800.000000  -24471.599609  10962.220703
5801.000000  -24386.001953  10927.726562
5802.000000  -24707.177734  11007.792969
5803.000000  -24510.929688  10961.787109
5804.000000  -24479.011719  10910.172852
5805.000000  -24515.849609  11028.623047
5806.000000  -24490.769531  11030.354492
5807.000000  -24557.218750  10954.591797
5808.000000  -24545.890625  10997.589844
5809.000000  -24561.126953  11040.062500
5810.000000  -24492.259766  11082.607422
5811.000000  -24354.533203  11012.828125
5812.000000  -24534.781250  11007.665039
5813.000000  -24662.753906  11076.891602
5814.000000  -24556.871094  10951.117188
5815.000000  -24549.669922  11058.062500
5816.000000  -24782.156250  10978.299805
5817.000000  -24576.152344  10950.287109
5818.000000  -24666.460938  11043.323242
5819.000000  -24516.056641  10947.900391
5820.000000  -24454.519531  10947.427734
5821.000000  -24513.998047  11179.794922
5822.000000  -24619.228516  11005.218750
5823.000000  -24515.005859  10994.958008
5824.000000  -24438.730469  11058.333984
5825.000000  -24548.001953  11033.210938
5826.000000  -24470.339844  10865.507812
5827.000000  -24529.923828  10965.670898
5828.000000  -24544.462891  11029.059570
5829.000000  -24540.730469  11063.972656
5830.000000  -24634.574219  11067.414062
5831.000000  -24279.203125  10969.848633
5832.000000  -24564.599609  10961.989258
5833.000000  -24736.968750  10969.797852
5834.000000  -24848.421875  10982.353516
5835.000000  -24542.316406  11029.064453
5836.000000  -24513.160156  11033.384766
5837.000000  -24685.763672  11104.337891
5838.000000  -24626.109375  11073.540039
5839.000000  -24495.511719  11037.355469
5840.000000  -24482.519531  11082.749023
5841.000000  -24594.650391  10998.671875
5842.000000  -24620.869141  10986.419922
5843.000000  -24557.232422  10976.305664
5844.000000  -24571.771484  11089.832031
5845.000000  -24412.880859  10983.478516
5846.000000  -24702.988281  10942.015625
5847.000000  -24581.923828  10948.872070
5848.000000  -24537.390625  10913.869141
5849.000000  -24546.755859  10972.274414
5850.000000  -24445.755859  10928.357422
5851.000000  -24755.556641  11085.830078
5852.000000  -24430.769531  10915.125977
5853.000000  -24456.548828  10998.464844
5854.000000  -24479.275391  11010.902344
5855.000000  -24495.501953  10990.716797
5856.000000  -24421.580078  10938.152344
5857.000000  -24538.613281  10901.083008
5858.000000  -24581.458984  10873.291016
5859.000000  -24591.162109  10952.061523
5860.000000  -24584.097656  10836.056641
5861.000000  -24747.341797  10900.900391
5862.000000  -24752.410156  10830.264648
5863.000000  -24748.876953  10942.775391
5864.000000  -24774.441406  10980.160156
5865.000000  -24953.873047  10968.787109
5866.000000  -24723.214844  10988.925781
5867.000000  -24751.537109  10975.315430
5868.000000  -24715.007812  10972.648438
5869.000000  -24787.224609  10891.908203
5870.000000  -24861.458984  10956.331055
5871.000000  -24706.917969  11004.021484
5872.000000  -24686.486328  11002.239258
5873.000000  -24566.412109  11044.521484
5874.000000  -24454.158203  10953.698242
5875.000000  -24667.568359  10939.362305
5876.000000  -24767.609375  10938.490234
5877.000000  -24657.615234  10914.583008
5878.000000  -24764.306641  11006.177734
5879.000000  -24663.535156  10947.574219
5880.000000  -24771.947266  10879.065430
5881.000000  -24667.869141  11065.307617
5882.000000  -24736.449219  10975.871094
5883.000000  -24734.394531  11041.483398
5884.000000  -24693.253906  10920.592773
5885.000000  -24738.035156  11075.098633
5886.000000  -24446.417969  10996.308594
5887.000000  -24609.382812  10954.170898
5888.000000  -24668.193359  10992.155273
5889.000000  -24883.501953  11016.601562
5890.000000  -24677.044922  10991.077148
5891.000000  -24787.250000  10977.530273
5892.000000  -24904.912109  11088.501953
5893.000000  -24692.123047  10986.232422
5894.000000  -24751.966797  10959.994141
5895.000000  -24705.023438  11028.850586
5896.000000  -24800.912109  10998.858398
5897.000000  -24749.000000  11047.463867
5898.000000  -24900.175781  11081.539062
5899.000000  -24775.318359  11086.556641
5900.000000  -24712.177734  11050.824219
5901.000000  -24576.476562  11055.804688
5902.000000  -24856.669922  10989.456055
5903.000000  -24850.843750  10886.982422
5904.000000  -24775.710938  10979.586914
5905.000000  -24808.058594  10969.101562
5906.000000  -24833.253906  10934.538086
5907.000000  -24712.835938  10938.067383
5908.000000  -24479.388672  10939.776367
5909.000000  -24625.484375  10912.079102
5910.000000  -24794.570312  11000.634766
5911.000000  -24792.074219  10991.949219
5912.000000  -24693.029297  10842.639648
5913.000000  -24692.458984  10919.980469
5914.000000  -24618.791016  10975.671875
5915.000000  -24804.785156  11021.146484
5916.000000  -24696.978516  11028.324219
5917.000000  -24533.048828  11044.625000
5918.000000  -24544.423828  11100.912109
5919.000000  -24650.398438  10879.680664
5920.000000  -24505.779297  10830.437500
5921.000000  -24490.248047  11058.854492
5922.000000  -24478.431641  10958.144531
5923.000000  -24587.630859  11072.866211
5924.000000  -24640.001953  11061.407227
5925.000000  -24566.000000  10961.825195
5926.000000  -24382.437500  10867.258789
5927.000000  -24620.865234  11017.974609
5928.000000  -24387.439453  10935.339844
5929.000000  -24501.628906  10921.664062
5930.000000  -24490.568359  10844.457031
5931.000000  -24493.554688  10902.319336
5932.000000  -24436.513672  10846.783203
5933.000000  -24326.500000  10852.105469
5934.000000  -24405.365234  10855.031250
5935.000000  -24269.738281  10947.406250
5936.000000  -24502.822266  10929.604492
5937.000000  -24564.710938  10905.385742
5938.000000  -24220.585938  10928.332031
5939.000000  -24595.417969  10763.112305
5940.000000  -24913.513672  10837.935547
5941.000000  -24599.634766  10825.541992
5942.000000  -24937.433594  10823.105469
5943.000000  -24793.947266  10861.836914
5944.000000  -24918.632812  10880.293945
5945.000000  -24688.677734  10919.995117
5946.000000  -24694.113281  10841.107422
5947.000000  -24517.082031  10831.681641
5948.000000  -24565.511719  10881.274414
5949.000000  -24535.638672  10770.887695
5950.000000  -24510.669922  10818.239258
5951.000000  -24510.343750  10900.399414
5952.000000  -24579.080078  10911.942383
5953.000000  -24491.076172  10993.833008
5954.000000  -24555.205078  10966.834961
5955.000000  -24610.443359  11026.892578
5956.000000  -24603.052734  10990.842773
5957.000000  -24481.373047  11028.494141
5958.000000  -24492.666016  10987.307617
5959.000000  -24608.591797  10827.727539
5960.000000  -24723.439453  10986.137695
5961.000000  -24698.279297  10970.223633
5962.000000  -24643.912109  10906.689453
5963.000000  -24692.439453  10962.950195
5964.000000  -24625.798828  10769.465820
5965.000000  -24555.357422  10904.537109
5966.000000  -24410.384766  10916.425781
5967.000000  -24688.091797  10939.424805
5968.000000  -24568.158203  10847.000000
5969.000000  -24773.667969  10908.848633
5970.000000  -24717.019531  10915.861328
5971.000000  -24539.681641  10827.417969
5972.000000  -24589.919922  10917.717773
5973.000000  -24529.119141  10919.100586
5974.000000  -24511.265625  10970.943359
5975.000000  -24560.355469  10864.496094
5976.000000  -24632.166016  10901.389648
5977.000000  -24486.751953  10900.846680
5978.000000  -24885.271484  11007.276367
5979.000000  -24782.015625  10779.267578
5980.000000  -24659.500000  10835.864258
5981.000000  -24567.853516  10878.339844
5982.000000  -24608.515625  10905.271484
5983.000000  -24860.896484  10865.775391
5984.000000  -24684.810547  10975.617188
5985.000000  -24674.791016  10796.474609
5986.000000  -24822.701172  10882.689453
5987.000000  -24883.837891  10842.541992
5988.000000  -24794.511719  10886.403320
5989.000000  -24772.503906  10874.504883
5990.000000  -25018.068359  10807.260742
5991.000000  -24841.238281  10771.745117
5992.000000  -24838.460938  10786.431641
5993.000000  -25155.769531  10943.751953
5994.000000  -24867.076172  10901.800781
5995.000000  -24885.644531  10850.219727
5996.000000  -24863.523438  10861.881836
5997.000000  -24839.343750  10819.825195
5998.000000  -24935.062500  10937.024414
5999.000000  -24837.210938  10883.257812
6000.000000  -24721.177734  10833.039062
6001.000000  -24782.408203  10845.342773
6002.000000  -24889.771484  10817.228516
6003.000000  -24918.105469  10916.480469
6004.000000  -24722.988281  10815.263672
6005.000000  -24919.367188  10894.059570
6006.000000  -24992.876953  10892.206055
6007.000000  -24711.751953  10863.879883
6008.000000  -24841.193359  10908.463867
6009.000000  -24805.902344  11000.256836
6010.000000  -24899.392578  11020.048828
6011.000000  -24972.544922  10949.060547
6012.000000  -24631.484375  10893.732422
6013.000000  -24949.447266  10866.106445
6014.000000  -24867.697266  10898.124023
6015.000000  -25001.410156  10900.169922
6016.000000  -24837.181641  10894.330078
6017.000000  -24814.669922  10956.951172
6018.000000  -24483.783203  10847.183594
6019.000000  -24782.287109  10845.051758
6020.000000  -24852.632812  10812.147461
6021.000000  -24804.810547  10861.009766
6022.000000  -25074.154297  10790.408203
6023.000000  -24866.001953  10836.465820
6024.000000  -24999.697266  10842.897461
6025.000000  -24777.208984  10797.777344
6026.000000  -24935.359375  10867.517578
6027.000000  -24811.251953  10868.743164
6028.000000  -24988.115234  10798.688477
6029.000000  -24740.917969  10797.227539
6030.000000  -24812.822266  10808.412109
6031.000000  -24994.722656  10749.451172
6032.000000  -24790.884766  10697.962891
6033.000000  -24777.166016  10775.448242
6034.000000  -24911.564453  10773.435547
6035.000000  -24809.423828  10744.743164
6036.000000  -24870.814453  10784.079102
6037.000000  -24703.431641  10788.695312
6038.000000  -24753.617188  10806.312500
6039.000000  -24799.636719  10824.425781
6040.000000  -24753.179688  10740.254883
6041.000000  -24897.257812  10719.746094
6042.000000  -24862.796875  10770.800781
6043.000000  -24937.988281  10935.024414
6044.000000  -24878.220703  10937.550781
6045.000000  -24661.132812  10951.807617
6046.000000  -24770.955078  10952.622070
6047.000000  -24673.845703  10856.628906
6048.000000  -24768.171875  10813.899414
6049.000000  -24693.912109  10835.078125
6050.000000  -24902.103516  10822.197266
6051.000000  -24794.121094  10718.288086
6052.000000  -25014.845703  10735.501953
6053.000000  -24805.494141  10790.972656
6054.000000  -24742.423828  10787.754883
6055.000000  -24863.537109  10822.578125
6056.000000  -24872.228516  10913.963867
6057.000000  -24947.658203  10984.742188
6058.000000  -24926.017578  10931.975586
6059.000000  -24880.066406  10897.851562
6060.000000  -24770.691406  10885.217773
6061.000000  -24703.611328  10931.770508
6062.000000  -24717.578125  10863.896484
6063.000000  -24583.359375  10930.485352
6064.000000  -24818.101562  10850.279297
6065.000000  -24682.699219  10894.250000
6066.000000  -24787.572266  10945.544922
6067.000000  -24683.765625  11048.158203
6068.000000  -24546.695312  10920.085938
6069.000000  -24659.248047  10999.701172
6070.000000  -24622.978516  10971.550781
6071.000000  -24465.144531  10936.958008
6072.000000  -24562.207031  10902.283203
6073.000000  -24589.056641  10960.630859
6074.000000  -24649.980469  10965.724609
6075.000000  -24650.992188  10939.188477
6076.000000  -24794.162109  10803.955078
6077.000000  -24690.707031  10960.109375
6078.000000  -24708.076172  10888.018555
6079.000000  -24491.056641  10904.038086
6080.000000  -24636.710938  10975.254883
6081.000000  -24638.056641  10847.268555
6082.000000  -24614.500000  10892.550781
6083.000000  -24626.972656  10894.901367
6084.000000  -24483.185547  10862.871094
6085.000000  -24602.880859  10841.291992
6086.000000  -24773.330078  10725.050781
6087.000000  -24537.675781  10781.813477
6088.000000  -24622.287109  10887.028320
6089.000000  -24632.804688  10915.919922
6090.000000  -24496.103516  10948.469727
6091.000000  -24334.505859  10871.123047
6092.000000  -24526.792969  10926.757812
6093.000000  -24649.304688  10866.004883
6094.000000  -24507.978516  11014.923828
6095.000000  -24612.796875  10909.896484
6096.000000  -24598.255859  10942.828125
6097.000000  -24728.779297  10875.215820
6098.000000  -24683.482422  10861.818359
6099.000000  -24650.119141  10958.000977
6100.000000  -24505.619141  10974.604492
6101.000000  -24583.652344  10965.633789
6102.000000  -24602.017578  10948.430664
6103.000000  -24804.062500  10844.711914
6104.000000  -24699.353516  10921.135742
6105.000000  -24833.166016  11030.231445
6106.000000  -24695.308594  10860.811523
6107.000000  -24579.683594  10931.639648
6108.000000  -24580.724609  10980.345703
6109.000000  -24464.906250  11045.621094
6110.000000  -24448.800781  10978.395508
6111.000000  -24489.666016  10911.210938
6112.000000  -24497.826172  10938.772461
6113.000000  -24448.562500  10905.448242
6114.000000  -24652.691406  10967.845703
6115.000000  -24726.603516  10852.901367
6116.000000  -24647.183594  10930.483398
6117.000000  -24554.703125  10839.131836
6118.000000  -24431.654297  10978.672852
6119.000000  -24472.050781  10895.273438
6120.000000  -24533.941406  11054.163086
6121.000000  -24471.158203  10990.313477
6122.000000  -24569.023438  11018.655273
6123.000000  -24503.957031  10905.495117
6124.000000  -24760.203125  11012.558594
6125.000000  -24759.453125  11046.120117
6126.000000  -24683.853516  11002.268555
6127.000000  -24540.744141  10985.547852
6128.000000  -24543.085938  10965.642578
6129.000000  -24591.394531  10945.775391
6130.000000  -24517.857422  11060.289062
6131.000000  -24559.007812  11020.655273
6132.000000  -24547.320312  10959.537109
6133.000000  -24725.246094  11028.541992
6134.000000  -24552.302734  11012.890625
6135.000000  -24450.849609  11006.551758
6136.000000  -24702.392578  10966.700195
6137.000000  -24568.396484  10856.242188
6138.000000  -24657.843750  10963.357422
6139.000000  -24547.150391  11020.870117
6140.000000  -24487.958984  11139.908203
6141.000000  -24576.687500  11023.828125
6142.000000  -24267.503906  10844.619141
6143.000000  -24320.738281  10826.416016
6144.000000  -24461.734375  11010.364258
6145.000000  -24474.226562  11103.217773
6146.000000  -24696.787109  10977.966797
6147.000000  -24550.367188  11002.899414
6148.000000  -24545.220703  10912.609375
6149.000000  -24636.558594  11062.997070
6150.000000  -24635.408203  11037.333984
6151.000000  -24588.910156  11001.826172
6152.000000  -24899.318359  11107.249023
6153.000000  -24540.156250  11000.862305
6154.000000  -24640.068359  11080.035156
6155.000000  -24935.566406  11098.618164
6156.000000  -24780.968750  10965.190430
6157.000000  -24581.832031  11052.400391
6158.000000  -24598.677734  11096.328125
6159.000000  -24639.412109  11056.173828
6160.000000  -24703.316406  11142.832031
6161.000000  -24740.408203  11188.104492
6162.000000  -24805.560547  11140.518555
6163.000000  -24660.402344  11035.124023
6164.000000  -24618.585938  11072.978516
6165.000000  -24555.964844  11180.581055
6166.000000  -24577.113281  11182.184570
6167.000000  -24703.353516  11043.011719
6168.000000  -24727.791016  11066.859375
6169.000000  -24659.640625  11069.084961
6170.000000  -24814.535156  11132.410156
6171.000000  -24634.136719  11138.216797
6172.000000  -24667.115234  11186.831055
6173.000000  -24658.341797  11121.104492
6174.000000  -24607.796875  11179.587891
6175.000000  -24688.931641  11130.626953
6176.000000  -24639.806641  11067.413086
6177.000000  -24648.800781  11082.251953
6178.000000  -24725.671875  11011.058594
6179.000000  -24781.724609  11166.135742
6180.000000  -24744.701172  11054.755859
6181.000000  -24689.742188  11165.953125
6182.000000  -24713.130859  11082.436523
6183.000000  -24724.349609  11022.515625
6184.000000  -24924.806641  11155.221680
6185.000000  -24706.531250  11170.130859
6186.000000  -24629.091797  11162.264648
6187.000000  -24897.367188  11044.104492
6188.000000  -24719.843750  11111.693359
6189.000000  -24729.806641  11124.369141
6190.000000  -24613.632812  10980.602539
6191.000000  -24663.691406  11054.960938
6192.000000  -24784.027344  11025.049805
6193.000000  -24508.126953  11023.318359
6194.000000  -24709.367188  11031.277344
6195.000000  -24805.298828  11075.874023
6196.000000  -24549.496094  11002.750977
6197.000000  -24590.832031  11050.853516
6198.000000  -24685.236328  11151.347656
6199.000000  -24569.585938  10948.790039
6200.000000  -24587.878906  11009.756836
6201.000000  -24472.203125  11102.238281
6202.000000  -24512.539062  10976.275391
6203.000000  -24615.628906  11024.965820
6204.000000  -24537.703125  11188.826172
6205.000000  -24567.976562  11089.096680
6206.000000  -24533.146484  11131.073242
6207.000000  -24532.671875  11074.455078
6208.000000  -24588.335938  11050.653320
6209.000000  -24486.689453  11079.085938
6210.000000  -24579.496094  11043.602539
6211.000000  -24592.886719  11054.776367
6212.000000  -24546.984375  10965.110352
6213.000000  -24432.998047  11180.615234
6214.000000  -24654.945312  11124.673828
6215.000000  -24582.863281  11123.005859
6216.000000  -24642.425781  10930.148438
6217.000000  -24764.958984  11102.571289
6218.000000  -24657.267578  11243.089844
6219.000000  -24890.695312  10979.755859
6220.000000  -24765.212891  11020.103516
6221.000000  -24668.417969  11201.057617
6222.000000  -24758.761719  11100.918945
6223.000000  -24541.144531  11045.963867
6224.000000  -24749.074219  11093.966797
6225.000000  -24734.484375  10949.458008
6226.000000  -24743.583984  10990.013672
6227.000000  -24629.816406  11012.524414
6228.000000  -24660.994141  11181.164062
6229.000000  -24850.253906  11093.048828
6230.000000  -24644.201172  10956.129883
6231.000000  -24820.173828  10965.390625
6232.000000  -25029.136719  10984.501953
6233.000000  -24765.240234  10972.855469
6234.000000  -24521.505859  10989.015625
6235.000000  -24699.013672  11027.387695
6236.000000  -24694.265625  11036.686523
6237.000000  -24712.943359  10931.565430
6238.000000  -24777.330078  10933.191406
6239.000000  -24703.916016  10986.894531
6240.000000  -24651.087891  10966.626953
6241.000000  -24646.058594  10950.280273
6242.000000  -24467.560547  10971.878906
6243.000000  -24359.425781  10948.741211
6244.000000  -24510.582031  10990.156250
6245.000000  -24666.166016  10942.776367
6246.000000  -24619.140625  10848.937500
6247.000000  -24604.503906  10953.043945
6248.000000  -24552.480469  10987.679688
6249.000000  -24648.013672  10927.830078
6250.000000  -24628.119141  10940.785156
6251.000000  -24553.863281  11010.980469
6252.000000  -24596.394531  10897.700195
6253.000000  -24680.281250  10772.218750
6254.000000  -24680.726562  10801.524414
6255.000000  -24774.166016  10854.403320
6256.000000  -24529.128906  10854.257812
6257.000000  -24773.558594  10995.897461
6258.000000  -24590.154297  10950.321289
6259.000000  -24862.734375  10956.136719
6260.000000  -24821.720703  11026.336914
6261.000000  -24668.656250  10944.411133
6262.000000  -24692.642578  11083.309570
6263.000000  -24715.271484  10960.759766
6264.000000  -24753.027344  11004.251953
6265.000000  -24793.544922  11041.454102
6266.000000  -24689.410156  10971.402344
6267.000000  -24524.449219  11038.060547
6268.000000  -24535.289062  10992.870117
6269.000000  -24569.667969  11047.460938
6270.000000  -24785.896484  10993.077148
6271.000000  -24486.560547  10989.126953
6272.000000  -24390.207031  10961.224609
6273.000000  -24600.589844  11027.772461
6274.000000  -24767.203125  10939.154297
6275.000000  -24630.410156  10898.870117
6276.000000  -24756.494141  10977.384766
6277.000000  -24649.472656  11028.101562
6278.000000  -24505.576172  11004.036133
6279.000000  -24612.080078  10931.216797
6280.000000  -24521.062500  10963.722656
6281.000000  -24448.779297  11054.424805
6282.000000  -24587.271484  11084.301758
6283.000000  -24523.156250  10979.259766
6284.000000  -24521.865234  10943.335938
6285.000000  -24743.400391  11017.364258
6286.000000  -24778.353516  10985.003906
6287.000000  -24754.621094  10898.083008
6288.000000  -24583.564453  10944.660156
6289.000000  -24657.738281  10995.481445
6290.000000  -24670.531250  11011.859375
6291.000000  -24735.236328  10980.775391
6292.000000  -24637.953125  10958.163086
6293.000000  -24684.128906  10897.033203
6294.000000  -24550.025391  10914.990234
6295.000000  -24622.902344  11041.509766
6296.000000  -24547.791016  10985.145508
6297.000000  -24578.599609  11013.149414
6298.000000  -24475.542969  11044.913086
6299.000000  -24634.705078  11042.644531
6300.000000  -24413.710938  10900.170898
6301.000000  -24630.019531  11074.307617
6302.000000  -24596.720703  11004.197266
6303.000000  -24487.267578  10988.106445
6304.000000  -24699.593750  11177.989258
6305.000000  -24611.214844  11008.081055
6306.000000  -24634.230469  10964.712891
6307.000000  -24557.332031  11076.795898
6308.000000  -24426.908203  11033.409180
6309.000000  -24463.857422  11068.784180
6310.000000  -24529.496094  11074.980469
6311.000000  -24408.417969  11123.480469
6312.000000  -24562.886719  11044.102539
6313.000000  -24466.441406  10995.096680
6314.000000  -24465.126953  10989.462891
6315.000000  -24310.607422  11072.580078
6316.000000  -24506.292969  10904.122070
6317.000000  -24664.568359  11075.067383
6318.000000  -24680.662109  11057.607422
6319.000000  -24515.208984  11071.999023
6320.000000  -24748.343750  11092.502930
6321.000000  -24637.414062  11000.704102
6322.000000  -24349.294922  10987.019531
6323.000000  -24683.205078  11000.539062
6324.000000  -24538.244141  11113.400391
6325.000000  -24605.912109  11180.598633
6326.000000  -24576.978516  11084.365234
6327.000000  -24582.128906  11125.507812
6328.000000  -24609.435547  11021.882812
6329.000000  -24650.240234  11129.318359
6330.000000  -24614.839844  10988.058594
6331.000000  -24608.181641  10959.923828
6332.000000  -24597.683594  10999.184570
6333.000000  -24695.417969  10976.664062
6334.000000  -24749.101562  10859.886719
6335.000000  -24688.181641  11035.708008
6336.000000  -24703.251953  10985.757812
6337.000000  -24590.488281  10999.334961
6338.000000  -24761.050781  10990.585938
6339.000000  -24713.732422  11025.890625
6340.000000  -24725.851562  11002.161133
6341.000000  -24757.953125  10964.245117
6342.000000  -24720.263672  10900.109375
6343.000000  -24822.019531  10928.224609
6344.000000  -24803.099609  11005.869141
6345.000000  -24702.503906  10909.520508
6346.000000  -24610.662109  10836.433594
6347.000000  -24774.865234  10851.329102
6348.000000  -24784.507812  10957.162109
6349.000000  -24473.111328  10892.329102
6350.000000  -24821.732422  10909.280273
6351.000000  -24588.732422  10926.958008
6352.000000  -24626.082031  10842.299805
6353.000000  -24893.158203  10911.143555
6354.000000  -24640.638672  10824.375000
6355.000000  -24575.312500  10959.447266
6356.000000  -24679.351562  10895.643555
6357.000000  -24695.912109  10938.561523
6358.000000  -24564.728516  10910.661133
6359.000000  -24602.408203  10863.712891
6360.000000  -24674.349609  10916.794922
6361.000000  -24629.285156  10909.496094
6362.000000  -24788.585938  10861.154297
6363.000000  -24737.089844  10794.787109
6364.000000  -24691.107422  10953.234375
6365.000000  -24631.521484  10927.698242
6366.000000  -24404.566406  10909.744141
6367.000000  -24394.187500  10862.133789
6368.000000  -24559.091797  10995.614258
6369.000000  -24708.990234  10943.291992
6370.000000  -24533.740234  10839.472656
6371.000000  -24524.156250  10857.337891
6372.000000  -24453.214844  10750.120117
6373.000000  -24575.210938  10832.292969
6374.000000  -24382.189453  10777.843750
6375.000000  -24633.062500  10938.289062
6376.000000  -24272.242188  10888.671875
6377.000000  -24534.890625  10840.756836
6378.000000  -24592.427734  10874.234375
6379.000000  -24639.117188  10872.316406
6380.000000  -24675.365234  10816.212891
6381.000000  -24531.132812  10786.841797
6382.000000  -24555.654297  10860.004883
6383.000000  -24565.373047  10827.868164
6384.000000  -24660.544922  10875.075195
6385.000000  -24454.541016  10857.951172
6386.000000  -24376.726562  10841.087891
6387.000000  -24457.056641  10943.679688
6388.000000  -24463.087891  10949.761719
6389.000000  -24487.050781  10936.313477
6390.000000  -24386.035156  10878.579102
6391.000000  -24372.218750  11016.432617
6392.000000  -24429.324219  11052.727539
6393.000000  -24528.083984  10971.335938
6394.000000  -24432.652344  11083.308594
6395.000000  -24534.630859  11029.056641
6396.000000  -24473.531250  11007.263672
6397.000000  -24481.662109  10932.970703
6398.000000  -24475.333984  11009.396484
6399.000000  -24386.087891  11095.893555
6400.000000  -24472.984375  11037.889648
6401.000000  -24619.025391  11077.123047
6402.000000  -24519.371094  11040.360352
6403.000000  -24536.144531  11116.637695
6404.000000  -24749.904297  11039.625977
6405.000000  -24702.929688  10930.843750
6406.000000  -24574.173828  11029.748047
6407.000000  -24494.753906  10999.751953
6408.000000  -24668.976562  10993.758789
6409.000000  -24545.564453  11024.978516
6410.000000  -24450.832031  11105.528320
6411.000000  -24605.005859  11099.828125
6412.000000  -24708.777344  10906.411133
6413.000000  -24494.080078  11005.759766
6414.000000  -24265.748047  11073.613281
6415.000000  -24341.531250  11096.345703
6416.000000  -24303.419922  11042.737305
6417.000000  -24571.011719  11025.687500
6418.000000  -24575.039062  11116.778320
6419.000000  -24353.701172  11023.473633
6420.000000  -24289.113281  11106.288086
6421.000000  -24493.785156  11090.437500
6422.000000  -24420.300781  11032.990234
6423.000000  -24305.929688  11136.172852
6424.000000  -24379.935547  11071.338867
6425.000000  -24462.337891  11158.142578
6426.000000  -24523.240234  11080.090820
6427.000000  -24438.785156  11075.186523
6428.000000  -24581.648438  11031.750977
6429.000000  -24568.621094  11033.225586
6430.000000  -24387.001953  11049.795898
6431.000000  -24479.716797  11008.845703
6432.000000  -24483.828125  10913.331055
6433.000000  -24710.236328  11045.447266
6434.000000  -24516.429688  10974.528320
6435.000000  -24390.000000  10987.747070
6436.000000  -24406.279297  10914.024414
6437.000000  -24473.138672  10925.956055
6438.000000  -24350.300781  10889.886719
6439.000000  -24623.341797  11131.094727
6440.000000  -24679.964844  10998.299805
6441.000000  -24581.972656  11029.677734
6442.000000  -24576.152344  11040.008789
6443.000000  -24639.619141  11022.525391
6444.000000  -24807.273438  11021.750977
6445.000000  -24618.126953  10971.498047
6446.000000  -24325.279297  10982.620117
6447.000000  -24507.023438  10983.275391
6448.000000  -24399.966797  11021.944336
6449.000000  -24469.238281  10880.890625
6450.000000  -24486.519531  11060.813477
6451.000000  -24624.132812  11113.764648
6452.000000  -24682.925781  11084.389648
6453.000000  -24314.761719  11085.332031
6454.000000  -24702.150391  10994.393555
6455.000000  -24524.351562  11008.865234
6456.000000  -24469.482422  10966.082031
6457.000000  -24565.242188  10858.348633
6458.000000  -24463.175781  10956.314453
6459.000000  -24454.013672  10833.916016
6460.000000  -24454.789062  10926.744141
6461.000000  -24413.322266  10959.130859
6462.000000  -24586.449219  10925.437500
6463.000000  -24246.888672  10959.833008
6464.000000  -24481.779297  10943.803711
6465.000000  -24770.408203  10971.743164
6466.000000  -24842.228516  10884.581055
6467.000000  -24694.144531  10970.408203
6468.000000  -24712.542969  10980.065430
6469.000000  -24530.984375  10967.700195
6470.000000  -24668.656250  10985.884766
6471.000000  -24693.738281  11026.720703
6472.000000  -24780.210938  10985.376953
6473.000000  -24579.443359  10988.030273
6474.000000  -24713.529297  11070.624023
6475.000000  -24608.501953  10951.514648
6476.000000  -24614.421875  11004.185547
6477.000000  -24757.437500  11033.922852
6478.000000  -24684.332031  11023.854492
6479.000000  -24694.679688  10943.858398
6480.000000  -24662.587891  11005.727539
6481.000000  -24752.025391  10979.195312
6482.000000  -24679.847656  10992.827148
6483.000000  -24527.113281  10913.562500
6484.000000  -24854.042969  10910.344727
6485.000000  -24828.574219  10890.568359
6486.000000  -24885.175781  11031.698242
6487.000000  -24865.593750  11022.679688
6488.000000  -24850.902344  10982.355469
6489.000000  -24841.285156  10967.193359
6490.000000  -24769.548828  10786.857422
6491.000000  -24611.537109  10849.168945
6492.000000  -24703.511719  10933.094727
6493.000000  -24779.136719  10967.949219
6494.000000  -24777.798828  11030.404297
6495.000000  -24732.402344  10949.175781
6496.000000  -24542.744141  11135.063477
6497.000000  -24645.783203  11070.208984
6498.000000  -24380.677734  10953.034180
6499.000000  -24685.871094  11061.482422
6500.000000  -24666.804688  11049.125000
6501.000000  -24492.201172  11093.041016
6502.000000  -24646.640625  11087.161133
6503.000000  -24671.443359  11026.693359
6504.000000  -24754.876953  11032.014648
6505.000000  -24656.523438  11043.862305
6506.000000  -24762.009766  10990.216797
6507.000000  -24543.664062  11007.295898
6508.000000  -24727.337891  10979.526367
6509.000000  -24597.837891  10990.540039
6510.000000  -24908.486328  11034.161133
6511.000000  -24699.158203  11032.743164
6512.000000  -24623.386719  10976.937500
6513.000000  -24781.972656  11041.053711
6514.000000  -24863.208984  11004.731445
6515.000000  -24584.605469  11006.500977
6516.000000  -24494.585938  11053.912109
6517.000000  -24542.802734  11007.463867
6518.000000  -24572.908203  11010.054688
6519.000000  -24671.355469  10969.388672
6520.000000  -24883.875000  11048.331055
6521.000000  -24771.449219  11050.146484
6522.000000  -24751.636719  11096.580078
6523.000000  -24905.287109  11051.842773
6524.000000  -24714.357422  11090.468750
6525.000000  -24623.886719  11065.498047
6526.000000  -24627.623047  10999.826172
6527.000000  -24603.056641  11064.611328
6528.000000  -24770.451172  11079.196289
6529.000000  -24649.322266  11012.928711
6530.000000  -24471.800781  11066.376953
6531.000000  -24673.615234  11142.216797
6532.000000  -24737.330078  11081.362305
6533.000000  -24572.039062  11089.990234
6534.000000  -24697.447266  11093.708984
6535.000000  -24661.972656  11069.338867
6536.000000  -24839.638672  11057.716797
6537.000000  -24920.714844  11044.149414
6538.000000  -24752.181641  11049.872070
6539.000000  -24692.648438  11087.594727
6540.000000  -24746.476562  11076.764648
6541.000000  -24674.207031  11026.466797
6542.000000  -24825.029297  10917.328125
6543.000000  -24606.697266  10867.473633
6544.000000  -24569.876953  10929.350586
6545.000000  -24624.421875  10927.414062
6546.000000  -24482.314453  11015.485352
6547.000000  -24313.763672  10970.791016
6548.000000  -24709.177734  10952.234375
6549.000000  -24518.277344  10981.364258
6550.000000  -24518.083984  11025.878906
6551.000000  -24703.880859  11046.438477
6552.000000  -24678.048828  10981.708984
6553.000000  -24803.173828  10980.853516
6554.000000  -24589.828125  11027.465820
6555.000000  -24682.785156  11019.945312
6556.000000  -24622.132812  11058.256836
6557.000000  -24601.779297  11022.863281
6558.000000  -24700.167969  11001.756836
6559.000000  -24735.574219  11083.821289
6560.000000  -24778.222656  11016.612305
6561.000000  -24726.001953  11014.655273
6562.000000  -24797.218750  10925.637695
6563.000000  -24665.316406  10979.351562
6564.000000  -24729.810547  10933.512695
6565.000000  -24745.404297  10962.855469
6566.000000  -24586.244141  11017.721680
6567.000000  -24475.244141  11043.381836
6568.000000  -24680.550781  10961.402344
6569.000000  -24478.687500  10956.484375
6570.000000  -24408.376953  10945.413086
6571.000000  -24327.404297  10993.000000
6572.000000  -24377.945312  11057.023438
6573.000000  -24455.564453  10871.477539
6574.000000  -24614.046875  10943.206055
6575.000000  -24631.162109  10929.302734
6576.000000  -24662.101562  10925.673828
6577.000000  -24691.863281  10988.714844
6578.000000  -24759.671875  10952.306641
6579.000000  -24686.212891  10954.502930
6580.000000  -24671.951172  10919.619141
6581.000000  -24708.822266  10958.540039
6582.000000  -24725.205078  10937.656250
6583.000000  -24662.976562  10957.053711
6584.000000  -24626.269531  11036.984375
6585.000000  -24533.488281  10974.208984
6586.000000  -24712.855469  11003.990234
6587.000000  -24513.777344  11059.119141
6588.000000  -24799.353516  10964.807617
6589.000000  -24716.914062  10938.716797
6590.000000  -24758.283203  11031.043945
6591.000000  -24746.529297  11084.958008
6592.000000  -24732.652344  11013.724609
6593.000000  -24553.285156  10889.133789
6594.000000  -24523.185547  10970.289062
6595.000000  -24709.773438  11048.454102
6596.000000  -24625.699219  10866.083984
6597.000000  -24735.294922  11023.014648
6598.000000  -24692.326172  10911.217773
6599.000000  -24708.265625  10769.459961
6600.000000  -24835.585938  10890.460938
6601.000000  -24561.695312  10929.438477
6602.000000  -24517.154297  10935.138672
6603.000000  -24651.140625  10889.477539
6604.000000  -24658.275391  10943.392578
6605.000000  -24631.771484  10973.004883
6606.000000  -24882.957031  10951.783203
6607.000000  -24728.269531  10941.375000
6608.000000  -24501.226562  10963.579102
6609.000000  -24592.714844  10793.313477
6610.000000  -24684.843750  10965.554688
6611.000000  -24510.966797  10937.361328
6612.000000  -24702.052734  10905.602539
6613.000000  -24720.767578  10869.602539
6614.000000  -24674.404297  10913.072266
6615.000000  -24747.531250  10951.517578
6616.000000  -24734.166016  10906.904297
6617.000000  -24794.726562  10971.959961
6618.000000  -24861.566406  10931.547852
6619.000000  -24711.316406  10802.882812
6620.000000  -24726.607422  10939.924805
6621.000000  -24513.890625  10905.972656
6622.000000  -24611.056641  10902.118164
6623.000000  -24557.646484  10878.635742
6624.000000  -24710.380859  10838.041016
6625.000000  -24642.554688  10919.419922
6626.000000  -24541.921875  10796.838867
6627.000000  -24756.351562  10928.043945
6628.000000  -24613.781250  10862.316406
6629.000000  -24578.750000  10869.842773
6630.000000  -24840.144531  10901.812500
6631.000000  -24559.574219  10812.780273
6632.000000  -24857.019531  10934.643555
6633.000000  -24690.093750  10831.607422
6634.000000  -24688.169922  10883.329102
6635.000000  -24685.187500  10819.791992
6636.000000  -24754.628906  10954.751953
6637.000000  -24591.996094  10864.117188
6638.000000  -24674.087891  10941.329102
6639.000000  -24564.080078  10936.083984
6640.000000  -24669.525391  10934.077148
6641.000000  -24458.115234  10974.943359
6642.000000  -24700.447266  10848.625000
6643.000000  -24640.751953  10976.541016
6644.000000  -24639.433594  10995.907227
6645.000000  -24570.386719  10971.112305
6646.000000  -24600.394531  10854.760742
6647.000000  -24612.531250  10910.257812
6648.000000  -24661.396484  10976.067383
6649.000000  -24731.968750  10968.618164
6650.000000  -24689.562500  10935.087891
6651.000000  -24695.083984  10979.929688
6652.000000  -24856.228516  10943.385742
6653.000000  -24731.468750  10916.376953
6654.000000  -24713.355469  10811.599609
6655.000000  -24775.562500  10969.414062
6656.000000  -24735.095703  10901.824219
6657.000000  -24615.595703  10925.617188
6658.000000  -24868.679688  11026.243164
6659.000000  -24717.925781  10973.347656
6660.000000  -24797.515625  10987.510742
6661.000000  -24735.214844  10904.667969
6662.000000  -24747.861328  10782.635742
6663.000000  -24693.796875  10852.733398
6664.000000  -24730.248047  10873.559570
6665.000000  -24666.042969  10916.406250
6666.000000  -24655.640625  10835.767578
6667.000000  -24637.593750  10897.924805
6668.000000  -24579.097656  10927.496094
6669.000000  -24847.486328  10814.698242
6670.000000  -24701.240234  10954.817383
6671.000000  -24584.419922  10915.401367
6672.000000  -24722.181641  10875.109375
6673.000000  -24632.808594  10832.312500
6674.000000  -24643.314453  10734.154297
6675.000000  -24676.105469  10858.894531
6676.000000  -24547.531250  10787.059570
6677.000000  -24687.380859  10910.473633
6678.000000  -24706.304688  10795.976562
6679.000000  -24862.781250  10877.017578
6680.000000  -24733.490234  10865.243164
6681.000000  -24837.988281  10885.808594
6682.000000  -24796.306641  10891.858398
6683.000000  -24781.966797  10840.530273
6684.000000  -24613.525391  10790.158203
6685.000000  -24546.728516  10924.004883
6686.000000  -24654.464844  10872.185547
6687.000000  -24744.818359  10854.187500
6688.000000  -24526.417969  10852.432617
6689.000000  -24729.671875  10843.533203
6690.000000  -24656.335938  10781.274414
6691.000000  -24661.843750  10817.601562
6692.000000  -24476.683594  10809.137695
6693.000000  -24590.966797  10875.908203
6694.000000  -24554.314453  10765.641602
6695.000000  -24747.035156  10881.962891
6696.000000  -24662.755859  10742.772461
6697.000000  -24576.589844  10891.667969
6698.000000  -24654.539062  10915.819336
6699.000000  -24535.185547  10777.815430
6700.000000  -24550.513672  10864.014648
6701.000000  -24862.236328  10957.700195
6702.000000  -24779.216797  10835.378906
6703.000000  -24742.416016  10780.763672
6704.000000  -24672.066406  10874.124023
6705.000000  -24758.703125  10885.795898
6706.000000  -24715.167969  10793.187500
6707.000000  -24811.068359  10839.051758
6708.000000  -24735.371094  10884.312500
6709.000000  -24756.335938  10832.992188
6710.000000  -24686.833984  10970.270508
6711.000000  -24900.269531  10953.863281
6712.000000  -24733.857422  10934.645508
6713.000000  -24782.554688  10939.691406
6714.000000  -24691.876953  10868.797852
6715.000000  -24770.853516  10971.041016
6716.000000  -24637.746094  10792.977539
6717.000000  -24672.988281  10914.654297
6718.000000  -24603.943359  10924.597656
6719.000000  -24640.406250  10826.008789
6720.000000  -24505.216797  10794.179688
6721.000000  -24805.546875  10906.286133
6722.000000  -24618.351562  10807.632812
6723.000000  -24751.509766  10839.854492
6724.000000  -24681.578125  10835.792969
6725.000000  -24650.697266  10827.530273
6726.000000  -24672.134766  10889.890625
6727.000000  -24668.294922  10876.342773
6728.000000  -24814.244141  10812.818359
6729.000000  -24664.369141  10790.661133
6730.000000  -24493.640625  10831.199219
6731.000000  -24580.503906  10844.845703
6732.000000  -24800.839844  10941.686523
6733.000000  -24761.552734  10833.583984
6734.000000  -24807.667969  10826.500000
6735.000000  -24809.242188  10949.057617
6736.000000  -24805.775391  10825.111328
6737.000000  -24773.824219  10840.425781
6738.000000  -24748.644531  10877.421875
6739.000000  -24711.312500  10827.705078
6740.000000  -24769.333984  10832.672852
6741.000000  -24660.105469  10784.214844
6742.000000  -24775.560547  10757.641602
6743.000000  -24931.300781  10839.736328
6744.000000  -24857.796875  10842.596680
6745.000000  -24873.021484  10873.859375
6746.000000  -24806.935547  10857.341797
6747.000000  -24858.130859  10878.044922
6748.000000  -24722.476562  10873.612305
6749.000000  -24723.265625  10853.727539
6750.000000  -24860.640625  10900.427734
6751.000000  -24817.042969  10936.629883
6752.000000  -24879.859375  10877.068359
6753.000000  -24743.533203  10946.384766
6754.000000  -24908.085938  10899.496094
6755.000000  -25013.294922  11014.429688
6756.000000  -24903.289062  10894.699219
6757.000000  -24880.875000  11055.553711
6758.000000  -24782.134766  10911.550781
6759.000000  -25055.496094  10977.096680
6760.000000  -24932.472656  10959.155273
6761.000000  -24916.044922  10983.381836
6762.000000  -24892.605469  11035.264648
6763.000000  -25053.644531  10928.203125
6764.000000  -24894.666016  10831.907227
6765.000000  -24923.847656  11101.295898
6766.000000  -24794.703125  11010.658203
6767.000000  -24883.396484  10973.839844
6768.000000  -24893.544922  10944.853516
6769.000000  -24855.599609  10999.117188
6770.000000  -24752.140625  10974.123047
6771.000000  -24727.060547  11007.338867
6772.000000  -24927.542969  10916.545898
6773.000000  -24710.650391  10929.075195
6774.000000  -24693.845703  10846.522461
6775.000000  -24722.248047  10911.532227
6776.000000  -24584.318359  10929.915039
6777.000000  -24660.146484  10905.903320
6778.000000  -24571.826172  10913.819336
6779.000000  -24505.486328  10919.669922
6780.000000  -24781.619141  10891.783203
6781.000000  -24755.390625  10828.231445
6782.000000  -24711.216797  10869.766602
6783.000000  -24896.333984  10874.659180
6784.000000  -24708.865234  11036.850586
6785.000000  -24686.734375  10987.208984
6786.000000  -24591.978516  10990.911133
6787.000000  -24671.642578  10916.710938
6788.000000  -24594.332031  11094.302734
6789.000000  -24509.886719  11001.080078
6790.000000  -24565.888672  10975.825195
6791.000000  -24574.589844  10969.653320
6792.000000  -24448.183594  11056.978516
6793.000000  -24586.503906  10954.433594
6794.000000  -24457.482422  11059.099609
6795.000000  -24594.480469  10985.262695
6796.000000  -24645.779297  11104.247070
6797.000000  -24378.570312  10953.954102
6798.000000  -24544.554688  10969.659180
6799.000000  -24697.146484  10999.309570
6800.000000  -24689.996094  10965.554688
6801.000000  -24686.412109  10941.719727
6802.000000  -24792.324219  10851.188477
6803.000000  -24827.443359  10920.965820
6804.000000  -24924.222656  10883.498047
6805.000000  -24779.296875  10802.071289
6806.000000  -24729.250000  10948.362305
6807.000000  -24658.744141  10929.571289
6808.000000  -24740.744141  10871.025391
6809.000000  -24698.677734  11022.250977
6810.000000  -24488.332031  10985.415039
6811.000000  -24727.164062  10940.510742
6812.000000  -24606.091797  11087.733398
6813.000000  -24788.882812  10945.924805
6814.000000  -24641.982422  10937.244141
6815.000000  -24597.000000  11007.305664
6816.000000  -24807.863281  10869.791992
6817.000000  -24698.347656  10978.291992
6818.000000  -24738.371094  11064.139648
6819.000000  -24770.154297  10993.299805
6820.000000  -24714.031250  11062.278320
6821.000000  -24749.257812  10980.079102
6822.000000  -24682.978516  10960.576172
6823.000000  -24572.390625  10966.459961
6824.000000  -24588.751953  11004.750977
6825.000000  -24409.962891  10953.497070
6826.000000  -24544.134766  10985.480469
6827.000000  -24737.230469  10898.208008
6828.000000  -24768.865234  10947.623047
6829.000000  -24649.820312  10896.976562
6830.000000  -24597.675781  10915.669922
6831.000000  -24689.474609  10853.799805
6832.000000  -24520.708984  10978.971680
6833.000000  -24640.082031  10981.101562
6834.000000  -24703.980469  10990.863281
6835.000000  -24754.689453  10967.888672
6836.000000  -24727.244141  10974.525391
6837.000000  -24659.951172  10955.650391
6838.000000  -24843.005859  10992.815430
6839.000000  -24709.656250  10995.492188
6840.000000  -24855.732422  10939.075195
6841.000000  -24769.513672  10854.847656
6842.000000  -24842.003906  10808.583984
6843.000000  -24649.714844  10904.534180
6844.000000  -24745.060547  10918.944336
6845.000000  -24443.009766  11001.385742
6846.000000  -24606.679688  11032.464844
6847.000000  -24561.591797  11001.963867
6848.000000  -24670.910156  10932.752930
6849.000000  -24634.925781  10907.391602
6850.000000  -24689.818359  11006.661133
6851.000000  -24608.740234  11013.078125
6852.000000  -24718.712891  10917.412109
6853.000000  -24763.349609  11017.273438
6854.000000  -24918.759766  10911.950195
6855.000000  -24698.953125  10943.418945
6856.000000  -24794.640625  10932.490234
6857.000000  -24958.957031  11004.002930
6858.000000  -24592.251953  10881.561523
6859.000000  -24639.904297  10866.122070
6860.000000  -24384.830078  10966.576172
6861.000000  -24562.878906  11014.523438
6862.000000  -24612.152344  10889.041992
6863.000000  -24612.150391  10985.562500
6864.000000  -24536.650391  10957.056641
6865.000000  -24566.958984  10917.574219
6866.000000  -24651.539062  10917.685547
6867.000000  -24672.652344  10989.083984
6868.000000  -24661.960938  10987.335938
6869.000000  -24569.535156  10949.596680
6870.000000  -24689.496094  11035.728516
6871.000000  -24559.394531  11160.100586
6872.000000  -24615.753906  10998.825195
6873.000000  -24643.601562  10929.281250
6874.000000  -24603.833984  10970.675781
6875.000000  -24622.859375  10973.063477
6876.000000  -24562.740234  10965.946289
6877.000000  -24752.931641  10785.781250
6878.000000  -24806.550781  10956.659180
6879.000000  -24747.910156  10829.434570
6880.000000  -24674.226562  10909.136719
6881.000000  -24576.054688  10907.584961
6882.000000  -24654.470703  11039.146484
6883.000000  -24809.583984  10894.130859
6884.000000  -24802.980469  10936.497070
6885.000000  -24591.623047  10954.136719
6886.000000  -24846.152344  10980.077148
6887.000000  -24776.044922  10984.668945
6888.000000  -24689.505859  11016.645508
6889.000000  -24654.570312  11056.057617
6890.000000  -24635.824219  11075.571289
6891.000000  -24647.013672  10975.463867
6892.000000  -24834.583984  10964.574219
6893.000000  -24570.169922  11117.817383
6894.000000  -24599.373047  11009.098633
6895.000000  -24804.134766  10992.507812
6896.000000  -24638.859375  11033.806641
6897.000000  -24647.878906  10961.559570
6898.000000  -24557.787109  10899.651367
6899.000000  -24650.011719  10979.609375
6900.000000  -24725.603516  10982.668945
6901.000000  -24710.443359  10999.036133
6902.000000  -24788.666016  11040.554688
6903.000000  -24877.947266  10979.699219
6904.000000  -24779.958984  11036.273438
6905.000000  -24926.375000  10969.645508
6906.000000  -24823.367188  11029.851562
6907.000000  -24810.535156  10954.775391
6908.000000  -24987.951172  11075.340820
6909.000000  -24649.898438  11085.154297
6910.000000  -24728.351562  11010.754883
6911.000000  -24609.470703  10938.374023
6912.000000  -24613.804688  10979.837891
6913.000000  -24618.839844  10985.258789
6914.000000  -24732.519531  10921.346680
6915.000000  -24742.437500  10864.244141
6916.000000  -24862.751953  10909.661133
6917.000000  -24687.744141  10989.350586
6918.000000  -24734.632812  10901.535156
6919.000000  -24617.566406  10844.344727
6920.000000  -24501.146484  10981.056641
6921.000000  -24688.994141  10908.351562
6922.000000  -24613.994141  10818.348633
6923.000000  -24692.576172  10951.049805
6924.000000  -24595.958984  10886.620117
6925.000000  -24770.841797  11004.928711
6926.000000  -24615.429688  10949.511719
6927.000000  -24409.347656  10924.590820
6928.000000  -24448.115234  11047.561523
6929.000000  -24600.929688  10961.496094
6930.000000  -24820.066406  10823.182617
6931.000000  -24727.552734  10909.094727
6932.000000  -24768.447266  10895.333984
6933.000000  -24823.363281  10846.100586
6934.000000  -24635.082031  10989.624023
6935.000000  -24821.810547  10894.484375
6936.000000  -24690.054688  10930.470703
6937.000000  -24636.667969  10976.614258
6938.000000  -24504.478516  10883.746094
6939.000000  -24447.406250  10928.261719
6940.000000  -24688.808594  10934.934570
6941.000000  -24362.412109  10943.476562
6942.000000  -24463.369141  10976.836914
6943.000000  -24494.875000  10876.503906
6944.000000  -24502.236328  11010.280273
6945.000000  -24568.460938  10951.802734
6946.000000  -24607.062500  10961.090820
6947.000000  -24560.789062  10910.125977
6948.000000  -24420.402344  10999.809570
6949.000000  -24438.683594  10922.131836
6950.000000  -24434.326172  10971.021484
6951.000000  -24440.869141  10933.201172
6952.000000  -24312.056641  10984.254883
6953.000000  -24421.507812  10930.415039
6954.000000  -24400.544922  10974.961914
6955.000000  -24342.111328  11053.691406
6956.000000  -24423.855469  10911.480469
6957.000000  -24421.011719  10925.496094
6958.000000  -24462.875000  10996.479492
6959.000000  -24567.832031  10963.052734
6960.000000  -24318.386719  10825.277344
6961.000000  -24381.826172  10936.091797
6962.000000  -24361.785156  10826.832031
6963.000000  -24333.410156  10901.591797
6964.000000  -24562.699219  10782.741211
6965.000000  -24701.847656  10869.020508
6966.000000  -24582.326172  10885.529297
6967.000000  -24457.396484  10897.375977
6968.000000  -24581.722656  10976.736328
6969.000000  -24556.230469  10952.455078
6970.000000  -24810.171875  11051.322266
6971.000000  -24688.212891  10842.236328
6972.000000  -24595.695312  10902.911133
6973.000000  -24409.990234  10777.142578
6974.000000  -24697.345703  10810.129883
6975.000000  -24758.193359  10835.809570
6976.000000  -24391.523438  10926.273438
6977.000000  -24607.732422  10929.237305
6978.000000  -24546.343750  10937.590820
6979.000000  -24590.027344  10878.064453
6980.000000  -24684.291016  10847.713867
6981.000000  -24619.812500  10794.591797
6982.000000  -24723.117188  10832.195312
6983.000000  -24602.101562  10732.965820
6984.000000  -24664.904297  10768.125000
6985.000000  -24803.882812  10722.390625
6986.000000  -24781.183594  10836.976562
6987.000000  -24683.591797  10869.550781
6988.000000  -24767.115234  10931.479492
6989.000000  -24751.255859  10895.943359
6990.000000  -24778.908203  10903.699219
6991.000000  -24805.408203  10873.495117
6992.000000  -24727.902344  10842.387695
6993.000000  -24837.687500  10948.181641
6994.000000  -24854.613281  10919.291992
6995.000000  -24819.564453  10762.207031
6996.000000  -24638.380859  10854.048828
6997.000000  -24605.775391  10968.788086
6998.000000  -24866.244141  10841.343750
6999.000000  -24748.101562  10945.178711
7000.000000  -24860.552734  10968.798828
7001.000000  -24958.537109  11000.435547
7002.000000  -24941.646484  11039.844727
7003.000000  -24767.273438  10899.055664
7004.000000  -24711.601562  10917.442383
7005.000000  -24606.724609  11008.240234
7006.000000  -24659.314453  10982.259766
7007.000000  -24667.808594  10929.015625
7008.000000  -24732.867188  11075.341797
7009.000000  -24688.001953  11027.363281
7010.000000  -24664.871094  10854.605469
7011.000000  -24872.367188  11064.228516
7012.000000  -24851.509766  10958.003906
7013.000000  -24724.181641  10937.722656
7014.000000  -24709.177734  10886.862305
7015.000000  -24663.173828  10994.454102
7016.000000  -24553.468750  10948.021484
7017.000000  -24697.275391  11030.509766
7018.000000  -24700.458984  11016.489258
7019.000000  -24616.480469  10963.270508
7020.000000  -24668.089844  11059.348633
7021.000000  -24780.568359  10968.005859
7022.000000  -24651.662109  11049.189453
7023.000000  -24861.763672  11076.353516
7024.000000  -24760.949219  10990.598633
7025.000000  -24767.035156  10928.221680
7026.000000  -24890.429688  10985.181641
7027.000000  -24807.021484  10906.498047
7028.000000  -24848.712891  11011.353516
7029.000000  -24649.394531  10963.261719
7030.000000  -24633.898438  10892.466797
7031.000000  -24669.201172  10949.453125
7032.000000  -24475.744141  11030.674805
7033.000000  -24607.283203  10932.501953
7034.000000  -24561.369141  10926.262695
7035.000000  -24697.005859  10932.327148
7036.000000  -24735.869141  10910.778320
7037.000000  -24777.839844  10915.169922
7038.000000  -24577.896484  10913.481445
7039.000000  -24522.378906  10818.582031
7040.000000  -24614.283203  10793.600586
7041.000000  -24625.710938  10970.275391
7042.000000  -24510.027344  10987.058594
7043.000000  -24553.128906  11019.447266
7044.000000  -24699.779297  10978.038086
7045.000000  -24847.041016  10919.105469
7046.000000  -24653.019531  10976.108398
7047.000000  -24666.037109  11102.841797
7048.000000  -24773.486328  10964.829102
7049.000000  -24732.837891  10987.795898
7050.000000  -24650.519531  10880.656250
7051.000000  -24616.324219  10983.853516
7052.000000  -24613.113281  10970.811523
7053.000000  -24714.119141  11149.500000
7054.000000  -24614.212891  10989.476562
7055.000000  -24864.787109  10936.813477
7056.000000  -24676.835938  11078.769531
7057.000000  -24545.701172  11105.404297
7058.000000  -24608.595703  11031.786133
7059.000000  -24525.320312  11062.532227
7060.000000  -24565.792969  10965.734375
7061.000000  -24515.892578  10984.020508
7062.000000  -24753.328125  11011.932617
7063.000000  -24669.269531  10936.951172
7064.000000  -24535.453125  10898.701172
7065.000000  -24548.904297  10934.667969
7066.000000  -24602.966797  10979.408203
7067.000000  -24758.228516  10982.499023
7068.000000  -24571.361328  10930.476562
7069.000000  -24556.273438  10992.566406
7070.000000  -24586.105469  10947.749023
7071.000000  -24516.158203  11021.628906
7072.000000  -24637.480469  11067.151367
7073.000000  -24566.103516  10869.366211
7074.000000  -24714.498047  10964.434570
7075.000000  -24744.820312  11089.562500
7076.000000  -24810.429688  10951.021484
7077.000000  -24721.955078  11010.474609
7078.000000  -24941.431641  11074.460938
7079.000000  -24744.958984  10848.843750
7080.000000  -24650.654297  10977.243164
7081.000000  -24760.677734  10958.268555
7082.000000  -24695.964844  10943.097656
7083.000000  -24532.882812  11040.875977
7084.000000  -24649.158203  10982.871094
7085.000000  -24678.492188  10899.351562
7086.000000  -24427.238281  11013.682617
7087.000000  -24640.708984  10877.190430
7088.000000  -24633.927734  10987.096680
7089.000000  -24502.634766  10931.418945
7090.000000  -24330.560547  10995.528320
7091.000000  -24599.837891  10926.773438
7092.000000  -24423.986328  10896.511719
7093.000000  -24441.927734  11042.749023
7094.000000  -24382.792969  10907.997070
7095.000000  -24405.705078  11045.341797
7096.000000  -24541.597656  10916.248047
7097.000000  -24454.845703  10858.477539
7098.000000  -24642.417969  11053.758789
7099.000000  -24566.824219  10939.880859
7100.000000  -24400.607422  11081.971680
7101.000000  -24354.472656  11024.787109
7102.000000  -24410.009766  11074.828125
7103.000000  -24405.085938  10989.231445
7104.000000  -24458.302734  10993.703125
7105.000000  -24544.361328  11026.903320
7106.000000  -24260.166016  11101.699219
7107.000000  -24344.095703  11048.477539
7108.000000  -24317.259766  10992.708008
7109.000000  -24463.476562  11075.347656
7110.000000  -24468.812500  11010.387695
7111.000000  -24356.843750  11017.792969
7112.000000  -24356.525391  11025.852539
7113.000000  -24361.193359  11082.976562
7114.000000  -24224.480469  11025.027344
7115.000000  -24389.435547  11062.446289
7116.000000  -24504.771484  10995.741211
7117.000000  -24436.730469  11033.527344
7118.000000  -24453.660156  11045.482422
7119.000000  -24325.707031  10932.367188
7120.000000  -24415.447266  11026.308594
7121.000000  -24508.070312  11027.289062
7122.000000  -24662.691406  11026.084961
7123.000000  -24581.923828  10904.658203
7124.000000  -24639.013672  11013.979492
7125.000000  -24732.837891  11022.406250
7126.000000  -24677.855469  11082.383789
7127.000000  -24771.470703  10990.877930
7128.000000  -24609.984375  11047.588867
7129.000000  -24669.070312  11048.822266
7130.000000  -24596.431641  10954.191406
7131.000000  -24488.718750  10929.140625
7132.000000  -24537.720703  10977.163086
7133.000000  -24509.150391  10894.143555
7134.000000  -24675.771484  10941.602539
7135.000000  -24632.197266  10918.807617
7136.000000  -24635.531250  10971.295898
7137.000000  -24647.083984  10964.056641
7138.000000  -24530.478516  10897.761719
7139.000000  -24525.255859  10883.868164
7140.000000  -24450.570312  10903.841797
7141.000000  -24899.785156  11103.011719
7142.000000  -24616.376953  11008.919922
7143.000000  -24425.281250  11043.788086
7144.000000  -24598.441406  11013.963867
7145.000000  -24638.419922  11116.377930
7146.000000  -24506.720703  11043.776367
7147.000000  -24392.505859  11104.528320
7148.000000  -24606.654297  11149.486328
7149.000000  -24500.585938  10921.223633
7150.000000  -24437.796875  11050.022461
7151.000000  -24527.716797  10829.972656
7152.000000  -24412.912109  10944.136719
7153.000000  -24568.511719  10950.996094
7154.000000  -24671.589844  10985.709961
7155.000000  -24553.453125  10997.608398
7156.000000  -24590.753906  11018.176758
7157.000000  -24610.708984  10949.260742
7158.000000  -24593.597656  11053.684570
7159.000000  -24516.525391  11012.800781
7160.000000  -24739.382812  11007.549805
7161.000000  -24567.699219  10970.542969
7162.000000  -24614.900391  10941.046875
7163.000000  -24625.435547  11112.583008
7164.000000  -24567.232422  11042.320312
7165.000000  -24735.246094  11031.578125
7166.000000  -24680.244141  11039.177734
7167.000000  -24629.335938  11038.568359
7168.000000  -24619.224609  11039.851562
7169.000000  -24807.039062  11058.100586
7170.000000  -24641.416016  11076.291992
7171.000000  -24733.357422  10959.697266
7172.000000  -24784.333984  10968.277344
7173.000000  -24736.802734  11018.835938
7174.000000  -24648.742188  11017.459961
7175.000000  -24533.693359  11001.370117
7176.000000  -24605.025391  11035.802734
7177.000000  -24791.933594  11013.443359
7178.000000  -24657.146484  10980.068359
7179.000000  -24605.724609  11006.624023
7180.000000  -24906.996094  10926.744141
7181.000000  -24738.861328  10919.967773
7182.000000  -24757.523438  10927.746094
7183.000000  -24897.511719  10928.232422
7184.000000  -24664.707031  10846.533203
7185.000000  -24581.185547  10918.578125
7186.000000  -24827.371094  10926.050781
7187.000000  -24850.484375  10872.212891
7188.000000  -24783.449219  10852.659180
7189.000000  -24770.478516  10991.417969
7190.000000  -24551.244141  10972.568359
7191.000000  -24704.156250  10987.114258
7192.000000  -24656.154297  10983.358398
7193.000000  -24809.994141  10894.746094
7194.000000  -24681.339844  10774.746094
7195.000000  -24775.738281  10901.784180
7196.000000  -24775.101562  10925.117188
7197.000000  -24756.251953  10884.772461
7198.000000  -24907.482422  10806.629883
7199.000000  -24759.951172  10871.291992
7200.000000  -24676.589844  10949.552734
7201.000000  -24652.060547  11009.160156
7202.000000  -24758.414062  10858.822266
7203.000000  -24788.839844  10971.538086
7204.000000  -24580.349609  10962.206055
7205.000000  -24456.316406  10837.003906
7206.000000  -24601.269531  10985.653320
7207.000000  -24642.570312  10839.703125
7208.000000  -24531.908203  10901.498047
7209.000000  -24800.425781  10979.399414
7210.000000  -24500.703125  10842.763672
7211.000000  -24538.181641  10992.262695
7212.000000  -24596.171875  10942.053711
7213.000000  -24534.447266  10980.489258
7214.000000  -24643.712891  11036.635742
7215.000000  -24613.378906  10825.447266
7216.000000  -24611.978516  10910.767578
7217.000000  -24678.593750  10933.479492
7218.000000  -24673.048828  10958.455078
7219.000000  -24601.671875  11043.708984
7220.000000  -24442.908203  10913.275391
7221.000000  -24515.226562  10931.231445
7222.000000  -24553.097656  10855.541016
7223.000000  -24545.751953  10893.134766
7224.000000  -24573.281250  10974.606445
7225.000000  -24623.564453  11028.875000
7226.000000  -24506.824219  10931.990234
7227.000000  -24396.064453  11066.371094
7228.000000  -24338.287109  11023.355469
7229.000000  -24492.167969  10868.112305
7230.000000  -24586.279297  10824.263672
7231.000000  -24575.373047  10789.787109
7232.000000  -24545.521484  10924.564453
7233.000000  -24559.861328  10974.544922
7234.000000  -24592.505859  10924.224609
7235.000000  -24514.951172  10939.013672
7236.000000  -24552.634766  10909.723633
7237.000000  -24587.117188  10961.669922
7238.000000  -24512.408203  10903.524414
7239.000000  -24462.097656  10947.254883
7240.000000  -24547.318359  10926.196289
7241.000000  -24633.849609  10967.832031
7242.000000  -24594.273438  10926.050781
7243.000000  -24553.537109  10922.216797
7244.000000  -24740.248047  11004.844727
7245.000000  -24675.931641  10938.835938
7246.000000  -24419.468750  10912.812500
7247.000000  -24570.285156  10996.096680
7248.000000  -24668.933594  10825.736328
7249.000000  -24727.281250  10849.839844
7250.000000  -24740.669922  10919.536133
7251.000000  -24767.587891  11012.763672
7252.000000  -24743.960938  10953.904297
7253.000000  -24909.558594  10873.519531
7254.000000  -24760.382812  10872.111328
7255.000000  -24738.716797  10943.412109
7256.000000  -24811.154297  10823.610352
7257.000000  -24677.892578  10886.858398
7258.000000  -24868.035156  10886.403320
7259.000000  -24880.273438  10859.087891
7260.000000  -24867.173828  10858.977539
7261.000000  -24797.753906  10809.363281
7262.000000  -24872.066406  10853.506836
7263.000000  -24805.394531  10906.633789
7264.000000  -24681.642578  10920.925781
7265.000000  -24768.972656  10844.524414
7266.000000  -24758.064453  10917.829102
7267.000000  -24591.984375  10866.948242
7268.000000  -24707.949219  10893.334961
7269.000000  -24678.837891  10878.076172
7270.000000  -24597.107422  11047.830078
7271.000000  -24639.171875  10967.546875
7272.000000  -24788.814453  10895.693359
7273.000000  -24870.830078  10923.874023
7274.000000  -24828.269531  10948.419922
7275.000000  -24860.361328  10989.330078
7276.000000  -24748.126953  10888.693359
7277.000000  -24830.351562  10926.467773
7278.000000  -24671.703125  10895.777344
7279.000000  -24534.660156  10898.421875
7280.000000  -24788.337891  10799.630859
7281.000000  -24719.751953  10855.863281
7282.000000  -24705.269531  10838.901367
7283.000000  -24610.064453  10902.405273
7284.000000  -24408.187500  10933.876953
7285.000000  -24610.320312  11020.181641
7286.000000  -24513.615234  11004.811523
7287.000000  -24562.568359  10874.271484
7288.000000  -24574.679688  10809.829102
7289.000000  -24653.626953  10916.595703
7290.000000  -24486.646484  10975.205078
7291.000000  -24605.304688  10871.396484
7292.000000  -24759.767578  10850.958984
7293.000000  -24579.320312  10968.572266
7294.000000  -24609.423828  10985.004883
7295.000000  -24492.990234  10984.740234
7296.000000  -24633.476562  10961.775391
7297.000000  -24570.039062  11072.426758
7298.000000  -24661.958984  10952.447266
7299.000000  -24761.236328  11005.801758
7300.000000  -24704.353516  11034.451172
7301.000000  -24569.408203  10985.419922
7302.000000  -24397.248047  10806.368164
7303.000000  -24645.724609  11126.585938
7304.000000  -24527.660156  10998.553711
7305.000000  -24636.589844  10923.978516
7306.000000  -24544.701172  11075.748047
7307.000000  -24444.082031  11038.900391
7308.000000  -24760.609375  10969.333008
7309.000000  -24713.488281  11105.881836
7310.000000  -24681.457031  11054.021484
7311.000000  -24499.187500  10985.711914
7312.000000  -24465.808594  10946.020508
7313.000000  -24742.386719  10971.042969
7314.000000  -24667.396484  11052.360352
7315.000000  -24689.082031  10891.217773
7316.000000  -24738.650391  10996.115234
7317.000000  -24632.046875  11055.969727
7318.000000  -24641.087891  10963.204102
7319.000000  -24771.804688  10965.330078
7320.000000  -24394.246094  10850.929688
7321.000000  -24642.650391  10969.267578
7322.000000  -24509.175781  10884.134766
7323.000000  -24681.169922  10905.847656
7324.000000  -24843.015625  10947.850586
7325.000000  -24589.859375  11066.916016
7326.000000  -24636.744141  11055.113281
7327.000000  -24728.070312  10918.651367
7328.000000  -24642.478516  10853.012695
7329.000000  -24673.527344  10841.339844
7330.000000  -24713.300781  10807.410156
7331.000000  -24858.669922  10966.986328
7332.000000  -24548.166016  10941.437500
7333.000000  -24686.201172  11019.484375
7334.000000  -24452.958984  11061.326172
7335.000000  -24429.402344  11044.024414
7336.000000  -24496.226562  11041.870117
7337.000000  -24482.353516  11092.570312
7338.000000  -24598.951172  11085.262695
7339.000000  -24580.693359  10981.942383
7340.000000  -24498.115234  11107.100586
7341.000000  -24619.365234  11012.638672
7342.000000  -24399.380859  11028.999023
7343.000000  -24580.955078  11005.198242
7344.000000  -24650.347656  10975.696289
7345.000000  -24572.281250  11010.996094
7346.000000  -24562.132812  10989.987305
7347.000000  -24595.216797  10961.968750
7348.000000  -24513.695312  11076.537109
7349.000000  -24496.781250  11090.264648
7350.000000  -24650.822266  10913.666016
7351.000000  -24686.332031  10991.707031
7352.000000  -24577.792969  10965.171875
7353.000000  -24769.873047  10987.965820
7354.000000  -24695.750000  10982.939453
7355.000000  -24486.332031  11041.383789
7356.000000  -24399.548828  11015.292969
7357.000000  -24509.113281  11010.069336
7358.000000  -24494.074219  11056.349609
7359.000000  -24570.542969  10942.477539
7360.000000  -24619.714844  11073.633789
7361.000000  -24734.105469  10950.103516
7362.000000  -24577.304688  10940.439453
7363.000000  -24485.628906  11026.489258
7364.000000  -24575.921875  11026.240234
7365.000000  -24340.417969  11170.886719
7366.000000  -24766.695312  10998.814453
7367.000000  -24540.365234  10975.586914
7368.000000  -24348.000000  10988.151367
7369.000000  -24563.599609  10927.822266
7370.000000  -24488.568359  11031.986328
7371.000000  -24524.105469  11021.743164
7372.000000  -24475.134766  10938.936523
7373.000000  -24374.738281  10908.787109
7374.000000  -24541.998047  11007.905273
7375.000000  -24376.667969  10891.992188
7376.000000  -24570.521484  10915.063477
7377.000000  -24543.208984  10848.510742
7378.000000  -24476.910156  10926.712891
7379.000000  -24502.607422  10915.706055
7380.000000  -24573.794922  10997.213867
7381.000000  -24725.669922  10811.977539
7382.000000  -24638.228516  10844.712891
7383.000000  -24607.382812  10938.489258
7384.000000  -24391.962891  10969.723633
7385.000000  -24674.009766  10951.546875
7386.000000  -24611.031250  10855.992188
7387.000000  -24578.687500  10872.102539
7388.000000  -24568.482422  11004.848633
7389.000000  -24441.453125  11015.250000
7390.000000  -24643.992188  11069.546875
7391.000000  -24454.675781  10991.961914
7392.000000  -24435.908203  11039.950195
7393.000000  -24459.693359  10989.088867
7394.000000  -24648.894531  10910.292969
7395.000000  -24460.371094  10870.217773
7396.000000  -24548.593750  11004.722656
7397.000000  -24600.857422  10912.953125
7398.000000  -24675.738281  10996.159180
7399.000000  -24576.962891  11002.166992
7400.000000  -24433.404297  11032.366211
7401.000000  -24439.250000  10860.755859
7402.000000  -24445.640625  10978.129883
7403.000000  -24575.291016  10929.862305
7404.000000  -24486.048828  10931.528320
7405.000000  -24429.535156  10998.615234
7406.000000  -24606.914062  10904.795898
7407.000000  -24699.566406  10940.846680
7408.000000  -24616.701172  10930.417969
7409.000000  -24635.982422  10846.885742
7410.000000  -24507.839844  10837.097656
7411.000000  -24495.017578  10827.111328
7412.000000  -24579.085938  10945.775391
7413.000000  -24558.546875  10940.325195
7414.000000  -24626.552734  10845.158203
7415.000000  -24627.537109  10921.393555
7416.000000  -24697.433594  10845.592773
7417.000000  -24685.062500  10773.666016
7418.000000  -24567.042969  10863.412109
7419.000000  -24525.738281  10886.500000
7420.000000  -24507.175781  10899.763672
7421.000000  -24584.027344  10950.718750
7422.000000  -24539.908203  10847.583984
7423.000000  -24700.541016  10888.530273
7424.000000  -24857.478516  10852.576172
7425.000000  -24638.728516  10802.250977
7426.000000  -24559.890625  10933.525391
7427.000000  -24800.697266  10931.500000
7428.000000  -24703.380859  11076.749023
7429.000000  -24729.763672  11000.844727
7430.000000  -24647.167969  10987.416016
7431.000000  -24783.472656  10995.527344
7432.000000  -24517.658203  11005.262695
7433.000000  -24726.910156  10944.606445
7434.000000  -24735.027344  10986.828125
7435.000000  -24726.636719  10905.057617
7436.000000  -24638.089844  10939.952148
7437.000000  -24575.353516  10970.982422
7438.000000  -24705.886719  10954.173828
7439.000000  -24542.732422  10845.429688
7440.000000  -24584.185547  10985.654297
7441.000000  -24609.148438  10853.936523
7442.000000  -24723.548828  10933.807617
7443.000000  -24701.787109  10856.544922
7444.000000  -24650.636719  10936.756836
7445.000000  -24558.417969  10814.466797
7446.000000  -24554.773438  10866.304688
7447.000000  -24455.966797  10952.374023
7448.000000  -24391.810547  10881.881836
7449.000000  -24446.544922  10917.477539
7450.000000  -24615.742188  10857.316406
7451.000000  -24703.021484  10962.446289
7452.000000  -24549.085938  10812.165039
7453.000000  -24737.968750  10789.373047
7454.000000  -24660.597656  10786.598633
7455.000000  -24734.775391  10827.621094
7456.000000  -24582.378906  10903.493164
7457.000000  -24866.591797  10915.874023
7458.000000  -24683.195312  10913.149414
7459.000000  -24593.119141  10794.923828
7460.000000  -24743.923828  10912.384766
7461.000000  -24633.902344  10791.439453
7462.000000  -24440.902344  10842.769531
7463.000000  -24387.972656  10862.958008
7464.000000  -24492.705078  10923.519531
7465.000000  -24520.421875  10759.246094
7466.000000  -24516.388672  10763.702148
7467.000000  -24376.820312  10823.321289
7468.000000  -24460.537109  10839.006836
7469.000000  -24443.351562  10854.557617
7470.000000  -24353.730469  10876.560547
7471.000000  -24366.666016  10760.127930
7472.000000  -24321.408203  10833.489258
7473.000000  -24273.312500  10828.156250
7474.000000  -24514.082031  10735.109375
7475.000000  -24522.873047  10783.994141
7476.000000  -24615.728516  10852.346680
7477.000000  -24597.505859  10886.086914
7478.000000  -24593.023438  10820.076172
7479.000000  -24719.080078  10862.564453
7480.000000  -24625.757812  10863.327148
7481.000000  -24441.222656  10858.276367
7482.000000  -24717.503906  10899.917969
7483.000000  -24405.824219  10850.115234
7484.000000  -24581.589844  10742.775391
7485.000000  -24408.388672  10831.656250
7486.000000  -24626.388672  10728.520508
7487.000000  -24632.550781  10728.150391
7488.000000  -24598.894531  10854.601562
7489.000000  -24753.972656  10855.831055
7490.000000  -24618.857422  10786.552734
7491.000000  -24586.257812  10817.924805
7492.000000  -24542.017578  10817.059570
7493.000000  -24768.183594  10695.000977
7494.000000  -24531.994141  10842.126953
7495.000000  -24463.853516  10774.205078
7496.000000  -24496.644531  10688.767578
7497.000000  -24375.150391  10890.238281
7498.000000  -24352.314453  10876.102539
7499.000000  -24246.203125  10795.830078
7500.000000  -24664.972656  10868.633789
7501.000000  -24447.253906  10796.949219
7502.000000  -24548.681641  10833.258789
7503.000000  -24512.265625  10882.712891
7504.000000  -24534.564453  10822.389648
7505.000000  -24592.773438  10664.568359
7506.000000  -24651.376953  10652.540039
7507.000000  -24804.597656  10839.488281
7508.000000  -24861.117188  10755.389648
7509.000000  -24876.296875  10828.474609
7510.000000  -24841.677734  10679.230469
7511.000000  -24910.296875  10654.374023
7512.000000  -24798.875000  10720.679688
7513.000000  -24829.685547  10755.177734
7514.000000  -24762.062500  10684.626953
7515.000000  -24753.507812  10688.211914
7516.000000  -24534.648438  10710.916016
7517.000000  -24721.101562  10642.828125
7518.000000  -24615.898438  10754.153320
7519.000000  -24719.705078  10811.292969
7520.000000  -24777.167969  10750.486328
7521.000000  -24652.861328  10704.049805
7522.000000  -24675.482422  10803.424805
7523.000000  -24611.177734  10868.575195
7524.000000  -24779.660156  10860.567383
7525.000000  -24791.966797  10799.422852
7526.000000  -24722.089844  10798.103516
7527.000000  -24574.337891  10830.642578
7528.000000  -24395.333984  10772.305664
7529.000000  -24690.513672  10808.696289
7530.000000  -24323.857422  10790.201172
7531.000000  -24414.201172  10740.552734
7532.000000  -24457.015625  10923.389648
7533.000000  -24649.574219  10865.346680
7534.000000  -24521.160156  10877.237305
7535.000000  -24430.796875  10836.898438
7536.000000  -24518.458984  10915.407227
7537.000000  -24627.863281  10831.371094
7538.000000  -24619.011719  10749.858398
7539.000000  -24500.363281  10844.169922
7540.000000  -24461.494141  10775.769531
7541.000000  -24557.601562  10744.659180
7542.000000  -24427.501953  10822.836914
7543.000000  -24473.220703  10760.700195
7544.000000  -24585.542969  10803.845703
7545.000000  -24347.966797  10794.311523
7546.000000  -24510.146484  10807.065430
7547.000000  -24563.035156  10872.582031
7548.000000  -24573.035156  10771.872070
7549.000000  -24570.125000  10801.590820
7550.000000  -24467.937500  10845.303711
7551.000000  -24323.361328  10878.082031
7552.000000  -24347.140625  10823.899414
7553.000000  -24332.712891  10712.368164
7554.000000  -24320.125000  10781.943359
7555.000000  -24364.242188  10932.531250
7556.000000  -24182.664062  10809.296875
7557.000000  -24413.605469  10826.260742
7558.000000  -24535.316406  10832.735352
7559.000000  -24370.728516  10776.563477
7560.000000  -24609.417969  10892.630859
7561.000000  -24429.121094  10857.558594
7562.000000  -24696.738281  10965.342773
7563.000000  -24395.275391  10795.246094
7564.000000  -24489.527344  10836.770508
7565.000000  -24483.312500  10721.864258
7566.000000  -24648.210938  10820.945312
7567.000000  -24394.242188  10826.375977
7568.000000  -24490.628906  10787.156250
7569.000000  -24559.990234  10770.035156
7570.000000  -24437.621094  10692.995117
7571.000000  -24466.121094  10744.000977
7572.000000  -24353.687500  10779.993164
7573.000000  -24516.025391  10838.074219
7574.000000  -24401.757812  10859.705078
7575.000000  -24489.035156  10818.641602
7576.000000  -24437.769531  10827.666992
7577.000000  -24496.587891  10780.540039
7578.000000  -24407.021484  10760.414062
7579.000000  -24399.904297  10761.534180
7580.000000  -24571.474609  10739.579102
7581.000000  -24559.937500  10758.468750
7582.000000  -24395.720703  10857.162109
7583.000000  -24685.929688  10808.589844
7584.000000  -24568.511719  10713.937500
7585.000000  -24687.912109  10781.246094
7586.000000  -24692.333984  10753.963867
7587.000000  -24479.246094  10891.068359
7588.000000  -24687.447266  10814.284180
7589.000000  -24633.279297  10799.040039
7590.000000  -24592.341797  10749.132812
7591.000000  -24649.460938  10760.579102
7592.000000  -24680.578125  10800.547852
7593.000000  -24738.980469  10745.204102
7594.000000  -24469.222656  10606.726562
7595.000000  -24477.013672  10825.001953
7596.000000  -24590.587891  10889.933594
7597.000000  -24673.128906  10797.242188
7598.000000  -24646.810547  10790.837891
7599.000000  -24667.054688  10770.791992
7600.000000  -24510.814453  10616.107422
7601.000000  -24509.552734  10759.693359
7602.000000  -24316.328125  10819.998047
7603.000000  -24534.812500  10824.825195
7604.000000  -24318.011719  10786.028320
7605.000000  -24213.435547  10840.410156
7606.000000  -24388.074219  10930.069336
7607.000000  -24213.498047  10816.715820
7608.000000  -24277.906250  10757.085938
7609.000000  -24519.005859  10851.625977
7610.000000  -24401.080078  10809.338867
7611.000000  -24317.685547  10904.312500
7612.000000  -24354.119141  10854.690430
7613.000000  -24364.369141  10812.110352
7614.000000  -24443.837891  10876.750000
7615.000000  -24340.064453  10733.801758
7616.000000  -24444.650391  10969.983398
7617.000000  -24370.611328  10737.703125
7618.000000  -24659.029297  10856.211914
7619.000000  -24484.167969  10890.294922
7620.000000  -24540.888672  10874.507812
7621.000000  -24608.062500  10820.315430
7622.000000  -24684.630859  10921.963867
7623.000000  -24713.960938  10953.580078
7624.000000  -24471.724609  10875.241211
7625.000000  -24701.013672  10854.136719
7626.000000  -24573.335938  10928.113281
7627.000000  -24666.974609  10890.101562
7628.000000  -24702.128906  10889.438477
7629.000000  -24639.458984  10811.803711
7630.000000  -24506.082031  10930.344727
7631.000000  -24649.767578  10830.703125
7632.000000  -24662.052734  10893.219727
7633.000000  -24507.175781  10964.904297
7634.000000  -24522.800781  10977.692383
7635.000000  -24797.392578  10931.577148
7636.000000  -25019.822266  10856.414062
7637.000000  -24812.457031  10854.407227
7638.000000  -25053.685547  11008.169922
7639.000000  -24759.777344  11027.198242
7640.000000  -24907.994141  10795.871094
7641.000000  -24602.607422  10911.927734
7642.000000  -24859.589844  10975.900391
7643.000000  -24645.023438  10891.563477
7644.000000  -24817.505859  10792.189453
7645.000000  -24641.716797  10867.836914
7646.000000  -24704.990234  10936.063477
7647.000000  -24718.207031  10845.647461
7648.000000  -24827.587891  11044.299805
7649.000000  -24601.888672  11041.102539
7650.000000  -24794.859375  10908.668945
7651.000000  -24560.611328  10914.515625
7652.000000  -24557.033203  10951.428711
7653.000000  -24575.919922  11078.661133
7654.000000  -24712.953125  10985.082031
7655.000000  -24606.474609  11000.988281
7656.000000  -24600.044922  11065.994141
7657.000000  -24670.185547  11062.326172
7658.000000  -24659.113281  11044.315430
7659.000000  -24787.757812  11028.344727
7660.000000  -24803.345703  11063.288086
7661.000000  -24840.462891  10972.695312
7662.000000  -24920.253906  11068.706055
7663.000000  -24680.554688  11046.690430
7664.000000  -24709.214844  11044.777344
7665.000000  -24632.273438  10986.298828
7666.000000  -24729.498047  11063.324219
7667.000000  -24553.306641  10976.337891
7668.000000  -24773.472656  11075.577148
7669.000000  -24734.689453  10984.624023
7670.000000  -24740.529297  11078.651367
7671.000000  -24593.916016  10866.682617
7672.000000  -24662.662109  11023.600586
7673.000000  -24588.919922  11011.357422
7674.000000  -24694.841797  10985.003906
7675.000000  -24636.017578  10937.648438
7676.000000  -24640.695312  10944.623047
7677.000000  -24597.228516  10889.584961
7678.000000  -24522.847656  11062.982422
7679.000000  -24577.337891  10986.592773
7680.000000  -24460.722656  10903.636719
7681.000000  -24454.734375  10918.237305
7682.000000  -24485.910156  10991.921875
7683.000000  -24529.027344  10972.917969
7684.000000  -24632.503906  10880.801758
7685.000000  -24521.974609  10783.849609
7686.000000  -24615.771484  10825.877930
7687.000000  -24634.802734  10978.828125
7688.000000  -24527.361328  10835.588867
7689.000000  -24614.396484  11021.901367
7690.000000  -24793.564453  10901.967773
7691.000000  -24571.142578  10876.182617
7692.000000  -24769.273438  10902.342773
7693.000000  -24823.855469  10869.839844
7694.000000  -24681.705078  10924.374023
7695.000000  -24627.419922  10902.002930
7696.000000  -24780.150391  10805.314453
7697.000000  -24567.964844  10892.500977
7698.000000  -24397.978516  10900.809570
7699.000000  -24613.179688  10797.068359
7700.000000  -24443.214844  10958.009766
7701.000000  -24752.244141  10907.096680
7702.000000  -24602.363281  11000.907227
7703.000000  -24408.261719  10879.044922
7704.000000  -24542.621094  10962.539062
7705.000000  -24693.583984  10877.655273
7706.000000  -24557.337891  10909.896484
7707.000000  -24585.597656  10921.236328
7708.000000  -24644.669922  10938.024414
7709.000000  -24534.992188  10882.705078
7710.000000  -24861.585938  10935.403320
7711.000000  -24597.974609  10883.885742
7712.000000  -24594.376953  10895.352539
7713.000000  -24675.785156  10956.367188
7714.000000  -24566.306641  10839.847656
7715.000000  -24599.150391  10876.577148
7716.000000  -24616.335938  10821.390625
7717.000000  -24736.283203  10860.041016
7718.000000  -24561.337891  10943.419922
7719.000000  -24612.255859  10905.780273
7720.000000  -24569.521484  10922.137695
7721.000000  -24425.841797  10975.171875
7722.000000  -24628.759766  10902.348633
7723.000000  -24543.369141  10853.626953
7724.000000  -24401.304688  10785.007812
7725.000000  -24592.396484  10828.696289
7726.000000  -24460.556641  10849.019531
7727.000000  -24556.480469  10846.141602
7728.000000  -24733.164062  10864.534180
7729.000000  -24629.744141  10801.801758
7730.000000  -24703.322266  10777.240234
7731.000000  -24560.884766  10788.660156
7732.000000  -24507.535156  10785.734375
7733.000000  -24656.326172  10818.260742
7734.000000  -24487.988281  10926.291992
7735.000000  -24471.404297  10878.616211
7736.000000  -24739.935547  10760.984375
7737.000000  -24468.056641  10845.260742
7738.000000  -24549.248047  10780.202148
7739.000000  -24635.289062  10745.604492
7740.000000  -24781.564453  10773.988281
7741.000000  -24877.515625  10837.195312
7742.000000  -24627.759766  10872.214844
7743.000000  -24806.917969  10754.418945
7744.000000  -24525.623047  10745.330078
7745.000000  -24612.730469  10827.691406
7746.000000  -24706.765625  10762.563477
7747.000000  -24554.802734  10813.669922
7748.000000  -24571.291016  10831.938477
7749.000000  -24523.964844  10852.065430
7750.000000  -24517.396484  10805.852539
7751.000000  -24618.033203  10839.502930
7752.000000  -24751.650391  10841.947266
7753.000000  -24553.687500  10856.081055
7754.000000  -24775.837891  10868.359375
7755.000000  -24637.150391  10902.750977
7756.000000  -24646.480469  10793.135742
7757.000000  -24702.525391  10859.583984
7758.000000  -24777.126953  10914.060547
7759.000000  -24580.558594  10884.769531
7760.000000  -24554.449219  10902.779297
7761.000000  -24436.566406  10845.217773
7762.000000  -24738.957031  10976.407227
7763.000000  -24576.486328  10917.563477
7764.000000  -24636.648438  10901.312500
7765.000000  -24665.550781  10852.775391
7766.000000  -24658.605469  10935.186523
7767.000000  -24752.462891  10918.875000
7768.000000  -24934.816406  11012.293945
7769.000000  -24776.550781  10938.153320
7770.000000  -24830.316406  10855.993164
7771.000000  -24697.375000  10756.856445
7772.000000  -24768.964844  10840.238281
7773.000000  -24521.009766  10884.036133
7774.000000  -24664.628906  10897.261719
7775.000000  -24742.755859  10782.467773
7776.000000  -24610.041016  10802.926758
7777.000000  -24609.296875  10736.109375
7778.000000  -24644.878906  10880.547852
7779.000000  -24732.708984  10805.502930
7780.000000  -24588.007812  10777.383789
7781.000000  -24425.222656  10830.259766
7782.000000  -24651.658203  10883.585938
7783.000000  -24700.828125  10851.642578
7784.000000  -24574.089844  10772.573242
7785.000000  -24759.125000  10878.711914
7786.000000  -24462.195312  10840.803711
7787.000000  -24624.179688  10924.084961
7788.000000  -24610.281250  10919.934570
7789.000000  -24583.664062  10817.514648
7790.000000  -24467.402344  10864.289062
7791.000000  -24683.542969  10978.544922
7792.000000  -24579.199219  10796.228516
7793.000000  -24416.898438  10828.041016
7794.000000  -24622.681641  10911.916992
7795.000000  -24537.726562  10850.743164
7796.000000  -24506.757812  10825.643555
7797.000000  -24525.445312  10868.728516
7798.000000  -24598.335938  10825.678711
7799.000000  -24513.929688  10945.608398
7800.000000  -24642.093750  10909.243164
7801.000000  -24574.029297  10980.904297
7802.000000  -24604.458984  11019.646484
7803.000000  -24458.830078  10999.013672
7804.000000  -24471.802734  10964.027344
7805.000000  -24416.191406  10959.580078
7806.000000  -24503.476562  10929.318359
7807.000000  -24402.830078  10881.475586
7808.000000  -24328.962891  10888.033203
7809.000000  -24199.878906  10916.555664
7810.000000  -24350.037109  10801.344727
7811.000000  -24396.869141  10983.340820
7812.000000  -24443.863281  10931.528320
7813.000000  -24504.564453  10825.095703
7814.000000  -24372.599609  10895.052734
7815.000000  -24522.203125  11032.629883
7816.000000  -24452.464844  10892.267578
7817.000000  -24483.253906  11066.392578
7818.000000  -24491.216797  10855.120117
7819.000000  -24578.898438  10903.434570
7820.000000  -24503.921875  10864.568359
7821.000000  -24539.078125  10859.168945
7822.000000  -24809.121094  10882.750977
7823.000000  -24603.169922  10876.546875
7824.000000  -24678.433594  10814.547852
7825.000000  -24627.681641  10806.627930
7826.000000  -24466.617188  10818.150391
7827.000000  -24423.517578  10889.630859
7828.000000  -24335.064453  11015.275391
7829.000000  -24397.572266  10943.044922
7830.000000  -24396.748047  10859.024414
7831.000000  -24391.240234  10966.702148
7832.000000  -24396.746094  10928.441406
7833.000000  -24417.013672  10968.003906
7834.000000  -24458.656250  10930.318359
7835.000000  -24459.070312  10951.231445
7836.000000  -24615.646484  10936.213867
7837.000000  -24389.765625  10810.523438
7838.000000  -24389.126953  10889.898438
7839.000000  -24494.029297  10893.420898
7840.000000  -24437.173828  10926.597656
7841.000000  -24632.068359  10950.331055
7842.000000  -24469.855469  10973.760742
7843.000000  -24546.876953  10893.325195
7844.000000  -24559.105469  10961.039062
7845.000000  -24587.074219  10892.131836
7846.000000  -24472.986328  10915.574219
7847.000000  -24578.859375  10956.037109
7848.000000  -24634.599609  11018.723633
7849.000000  -24334.335938  10970.696289
7850.000000  -24370.265625  10979.201172
7851.000000  -24436.167969  10962.919922
7852.000000  -24671.121094  10988.974609
7853.000000  -24647.974609  11055.510742
7854.000000  -24325.492188  10917.348633
7855.000000  -24331.792969  10863.290039
7856.000000  -24257.953125  11013.344727
7857.000000  -24335.431641  10988.172852
7858.000000  -24281.265625  10931.663086
7859.000000  -24218.351562  10929.100586
7860.000000  -24420.228516  10939.180664
7861.000000  -24204.134766  11000.164062
7862.000000  -24298.414062  10931.586914
7863.000000  -24514.367188  10992.579102
7864.000000  -24387.324219  10996.793945
7865.000000  -24455.568359  10980.281250
7866.000000  -24366.908203  11022.297852
7867.000000  -24557.419922  10967.364258
7868.000000  -24309.298828  10855.081055
7869.000000  -24621.480469  10958.498047
7870.000000  -24705.707031  10932.135742
7871.000000  -24676.589844  10807.214844
7872.000000  -24606.748047  10912.959961
7873.000000  -24487.236328  10784.440430
7874.000000  -24538.560547  10925.794922
7875.000000  -24237.621094  10960.208984
7876.000000  -24262.974609  10904.481445
7877.000000  -24082.712891  11052.869141
7878.000000  -24302.542969  11030.642578
7879.000000  -24470.382812  11034.313477
7880.000000  -24271.275391  10888.975586
7881.000000  -24401.337891  10934.335938
7882.000000  -24387.781250  10852.314453
7883.000000  -24437.683594  10905.767578
7884.000000  -24413.363281  10983.708984
7885.000000  -24465.681641  10987.773438
7886.000000  -24484.947266  11063.016602
7887.000000  -24424.640625  11069.879883
7888.000000  -24452.519531  10964.198242
7889.000000  -24454.632812  10922.953125
7890.000000  -24596.257812  10904.347656
7891.000000  -24491.214844  10926.410156
7892.000000  -24664.455078  10993.843750
7893.000000  -24505.466797  10859.038086
7894.000000  -24629.072266  10927.833984
7895.000000  -24516.462891  10915.712891
7896.000000  -24416.601562  10944.974609
7897.000000  -24471.128906  11068.904297
7898.000000  -24376.505859  10819.728516
7899.000000  -24413.595703  10952.297852
7900.000000  -24483.474609  10965.935547
7901.000000  -24555.160156  10971.607422
7902.000000  -24437.628906  10917.193359
7903.000000  -24427.173828  10952.339844
7904.000000  -24573.759766  11000.268555
7905.000000  -24516.259766  10915.854492
7906.000000  -24499.005859  10905.293945
7907.000000  -24661.076172  10929.017578
7908.000000  -24477.611328  10777.559570
7909.000000  -24686.351562  10925.772461
7910.000000  -24596.777344  11061.951172
7911.000000  -24435.050781  11085.226562
7912.000000  -24444.203125  11047.054688
7913.000000  -24512.423828  11017.141602
7914.000000  -24530.111328  10959.284180
7915.000000  -24570.101562  10986.645508
7916.000000  -24514.791016  10952.272461
7917.000000  -24716.216797  11021.328125
7918.000000  -24492.363281  11014.549805
7919.000000  -24484.539062  10951.381836
7920.000000  -24460.693359  10927.031250
7921.000000  -24589.603516  10932.197266
7922.000000  -24596.521484  10952.002930
7923.000000  -24443.841797  10918.066406
7924.000000  -24732.525391  10882.696289
7925.000000  -24638.996094  10952.779297
7926.000000  -24635.414062  10939.982422
7927.000000  -24502.714844  10982.880859
7928.000000  -24487.294922  10933.093750
7929.000000  -24461.089844  10953.438477
7930.000000  -24558.865234  10877.791016
7931.000000  -24550.169922  11005.102539
7932.000000  -24540.818359  10993.116211
7933.000000  -24656.416016  10918.966797
7934.000000  -24498.363281  10954.108398
7935.000000  -24581.443359  10893.916016
7936.000000  -24714.603516  11044.432617
7937.000000  -24669.447266  11040.921875
7938.000000  -24468.406250  10925.922852
7939.000000  -24574.841797  10848.156250
7940.000000  -24623.988281  10895.083984
7941.000000  -24511.044922  11026.850586
7942.000000  -24606.757812  10900.280273
7943.000000  -24596.048828  11020.675781
7944.000000  -24722.015625  11008.222656
7945.000000  -24497.056641  10933.827148
7946.000000  -24417.697266  10917.250977
7947.000000  -24400.142578  11014.883789
7948.000000  -24570.789062  10979.859375
7949.000000  -24510.527344  10925.921875
7950.000000  -24586.273438  10925.468750
7951.000000  -24359.560547  10918.029297
7952.000000  -24604.496094  10876.591797
7953.000000  -24589.843750  10877.641602
7954.000000  -24891.308594  10888.256836
7955.000000  -24597.474609  11034.671875
7956.000000  -24615.605469  11129.443359
7957.000000  -24664.193359  10933.496094
7958.000000  -24513.021484  11010.701172
7959.000000  -24819.025391  10952.842773
7960.000000  -24886.289062  10925.227539
7961.000000  -24539.535156  10844.011719
7962.000000  -24599.763672  10954.750977
7963.000000  -24700.597656  10874.300781
7964.000000  -24701.951172  10952.623047
7965.000000  -24675.060547  10890.539062
7966.000000  -24523.314453  10844.917969
7967.000000  -24627.531250  10767.464844
7968.000000  -24865.335938  10857.974609
7969.000000  -24684.033203  10913.089844
7970.000000  -24449.033203  10850.867188
7971.000000  -24786.447266  10880.225586
7972.000000  -24866.144531  10833.241211
7973.000000  -24755.218750  10891.206055
7974.000000  -24692.607422  10956.716797
7975.000000  -24690.111328  10939.208984
7976.000000  -24439.533203  10837.913086
7977.000000  -24732.335938  10967.502930
7978.000000  -24545.300781  10951.538086
7979.000000  -24615.410156  11048.957031
7980.000000  -24613.800781  10967.382812
7981.000000  -24670.660156  10947.376953
7982.000000  -24644.070312  10931.301758
7983.000000  -24414.804688  10889.525391
7984.000000  -24603.843750  10994.550781
7985.000000  -24579.527344  10984.673828
7986.000000  -24710.929688  11038.182617
7987.000000  -24678.693359  10909.572266
7988.000000  -24752.468750  10848.900391
7989.000000  -24774.757812  10887.128906
7990.000000  -24704.160156  10805.390625
7991.000000  -24441.550781  10889.364258
7992.000000  -24718.546875  10862.338867
7993.000000  -24798.810547  10873.858398
7994.000000  -24882.386719  10794.739258
7995.000000  -24601.951172  10878.261719
7996.000000  -24767.314453  10790.667969
7997.000000  -24587.837891  10917.827148
7998.000000  -24603.279297  10876.330078
7999.000000  -24440.929688  10810.326172
8000.000000  -24592.066406  10782.981445
8001.000000  -24626.185547  10872.565430
8002.000000  -24653.566406  10860.997070
8003.000000  -24595.332031  10885.762695
8004.000000  -24348.923828  10944.294922
8005.000000  -24493.648438  10959.466797
8006.000000  -24328.402344  10879.830078
8007.000000  -24598.376953  10852.494141
8008.000000  -24589.587891  10974.929688
8009.000000  -24513.683594  10876.882812
8010.000000  -24768.921875  10960.674805
8011.000000  -24526.083984  11019.017578
8012.000000  -24510.048828  10969.428711
8013.000000  -24373.353516  11038.538086
8014.000000  -24498.699219  11006.480469
8015.000000  -24338.781250  10999.307617
8016.000000  -24406.107422  11020.147461
8017.000000  -24406.667969  10922.934570
8018.000000  -24334.958984  11021.529297
8019.000000  -24430.144531  10908.671875
8020.000000  -24357.615234  10967.401367
8021.000000  -24458.708984  10914.045898
8022.000000  -24517.330078  10995.219727
8023.000000  -24449.775391  10879.742188
8024.000000  -24446.929688  10803.280273
8025.000000  -24499.539062  10916.086914
8026.000000  -24579.830078  10862.046875
8027.000000  -24639.646484  10892.982422
8028.000000  -24573.429688  10970.402344
8029.000000  -24609.693359  10903.222656
8030.000000  -24575.531250  10992.873047
8031.000000  -24707.425781  11030.860352
8032.000000  -24701.884766  10912.433594
8033.000000  -24678.781250  10958.434570
8034.000000  -24542.757812  10953.451172
8035.000000  -24518.900391  11000.621094
8036.000000  -24870.298828  10883.651367
8037.000000  -24554.222656  11060.279297
8038.000000  -24657.521484  10917.238281
8039.000000  -24526.839844  10846.284180
8040.000000  -24401.392578  10829.378906
8041.000000  -24504.402344  10915.389648
8042.000000  -24405.970703  10875.929688
8043.000000  -24551.273438  10815.843750
8044.000000  -24400.646484  10907.059570
8045.000000  -24320.988281  10948.295898
8046.000000  -24567.318359  10928.851562
8047.000000  -24456.121094  10872.096680
8048.000000  -24515.792969  10823.265625
8049.000000  -24478.376953  10910.596680
8050.000000  -24493.041016  10994.395508
8051.000000  -24504.173828  10942.268555
8052.000000  -24543.343750  11114.157227
8053.000000  -24561.513672  11009.223633
8054.000000  -24386.085938  10895.835938
8055.000000  -24410.224609  10939.559570
8056.000000  -24597.533203  10916.371094
8057.000000  -24528.810547  10882.683594
8058.000000  -24554.101562  10877.506836
8059.000000  -24620.412109  10923.215820
8060.000000  -24401.583984  10802.321289
8061.000000  -24664.884766  10850.305664
8062.000000  -24454.810547  10861.933594
8063.000000  -24501.933594  10961.625977
8064.000000  -24505.695312  10835.737305
8065.000000  -24435.775391  10973.057617
8066.000000  -24535.341797  10927.875977
8067.000000  -24525.894531  10970.336914
8068.000000  -24606.130859  10852.796875
8069.000000  -24579.333984  10926.056641
8070.000000  -24489.435547  10880.483398
8071.000000  -24585.009766  10907.746094
8072.000000  -24624.986328  10993.614258
8073.000000  -24468.638672  11090.181641
8074.000000  -24800.056641  11035.180664
8075.000000  -24570.701172  10967.637695
8076.000000  -24736.251953  10888.031250
8077.000000  -24583.138672  10857.510742
8078.000000  -24590.544922  10800.649414
8079.000000  -24522.800781  10924.868164
8080.000000  -24497.822266  10936.647461
8081.000000  -24594.896484  10926.237305
8082.000000  -24401.841797  10888.069336
8083.000000  -24645.445312  10963.244141
8084.000000  -24503.259766  11049.319336
8085.000000  -24653.492188  10904.108398
8086.000000  -24539.431641  10904.125000
8087.000000  -24484.234375  10874.006836
8088.000000  -24476.414062  10912.208984
8089.000000  -24600.255859  10788.036133
8090.000000  -24640.916016  10943.805664
8091.000000  -24666.955078  10933.775391
8092.000000  -24456.187500  11040.069336
8093.000000  -24916.353516  10963.924805
8094.000000  -24610.583984  10900.217773
8095.000000  -24708.074219  10895.687500
8096.000000  -24674.873047  10979.111328
8097.000000  -24681.757812  10971.538086
8098.000000  -24603.169922  10942.558594
8099.000000  -24658.607422  10979.472656
8100.000000  -24516.953125  10958.422852
8101.000000  -24801.445312  10928.948242
8102.000000  -24616.361328  10912.086914
8103.000000  -24703.576172  10905.760742
8104.000000  -24628.660156  10944.534180
8105.000000  -24626.488281  10926.489258
8106.000000  -24710.345703  10945.719727
8107.000000  -24720.517578  10957.196289
8108.000000  -24686.656250  10882.762695
8109.000000  -24454.335938  10882.642578
8110.000000  -24533.048828  10968.016602
8111.000000  -24298.304688  10790.035156
8112.000000  -24510.589844  10818.458008
8113.000000  -24463.333984  10928.497070
8114.000000  -24300.351562  10905.961914
8115.000000  -24356.929688  11042.925781
8116.000000  -24538.417969  11012.963867
8117.000000  -24338.949219  11004.531250
8118.000000  -24603.337891  10975.764648
8119.000000  -24605.263672  10928.703125
8120.000000  -24504.962891  10888.398438
8121.000000  -24463.109375  10978.552734
8122.000000  -24474.267578  10973.146484
8123.000000  -24553.011719  11009.414062
8124.000000  -24541.712891  11031.202148
8125.000000  -24481.496094  10944.692383
8126.000000  -24576.173828  11044.251953
8127.000000  -24569.066406  11032.938477
8128.000000  -24613.355469  10948.793945
8129.000000  -24520.017578  10978.238281
8130.000000  -24585.613281  10982.755859
8131.000000  -24527.884766  10905.109375
8132.000000  -24451.699219  10834.824219
8133.000000  -24460.839844  10848.885742
8134.000000  -24547.912109  10827.499023
8135.000000  -24428.037109  10856.662109
8136.000000  -24626.763672  10852.791992
8137.000000  -24658.359375  10787.899414
8138.000000  -24523.589844  10833.188477
8139.000000  -24677.035156  10782.376953
8140.000000  -24487.851562  10817.019531
8141.000000  -24608.115234  10844.855469
8142.000000  -24739.007812  10838.582031
8143.000000  -24594.207031  10885.785156
8144.000000  -24583.613281  10914.138672
8145.000000  -24693.119141  10865.977539
8146.000000  -24609.466797  10857.896484
8147.000000  -24432.587891  11017.335938
8148.000000  -24482.023438  10894.170898
8149.000000  -24563.326172  10916.647461
8150.000000  -24386.962891  10950.125000
8151.000000  -24492.958984  10976.785156
8152.000000  -24403.519531  10886.907227
8153.000000  -24437.763672  10840.263672
8154.000000  -24605.929688  10807.770508
8155.000000  -24568.187500  10817.589844
8156.000000  -24441.451172  10888.995117
8157.000000  -24582.947266  10842.435547
8158.000000  -24265.914062  10781.036133
8159.000000  -24230.058594  10909.925781
8160.000000  -24301.744141  10719.187500
8161.000000  -24394.537109  10816.742188
8162.000000  -24294.339844  10861.991211
8163.000000  -24327.632812  10826.961914
8164.000000  -24379.521484  10895.772461
8165.000000  -24511.257812  10886.317383
8166.000000  -24291.582031  10862.285156
8167.000000  -24402.871094  10927.395508
8168.000000  -24499.687500  10913.431641
8169.000000  -24720.242188  10879.498047
8170.000000  -24637.242188  10853.188477
8171.000000  -24452.093750  10807.651367
8172.000000  -24579.951172  10858.712891
8173.000000  -24529.384766  10876.947266
8174.000000  -24526.181641  10812.674805
8175.000000  -24523.916016  10798.397461
8176.000000  -24481.480469  10923.065430
8177.000000  -24592.722656  10888.476562
8178.000000  -24426.033203  10985.392578
8179.000000  -24577.371094  10868.673828
8180.000000  -24388.941406  10859.547852
8181.000000  -24410.980469  10947.531250
8182.000000  -24495.822266  10731.553711
8183.000000  -24668.400391  10790.415039
8184.000000  -24578.988281  10723.100586
8185.000000  -24741.302734  10758.212891
8186.000000  -24649.957031  10774.928711
8187.000000  -24465.875000  10814.738281
8188.000000  -24645.625000  10916.590820
8189.000000  -24573.994141  10892.656250
8190.000000  -24469.179688  10757.041016
8191.000000  -24647.048828  10755.254883
8192.000000  -24471.931641  10808.954102
8193.000000  -24389.240234  10867.626953
8194.000000  -24621.523438  10776.584961
8195.000000  -24608.171875  10842.222656
8196.000000  -24568.951172  10807.625977
8197.000000  -24404.484375  10885.885742
8198.000000  -24610.201172  10847.537109
8199.000000  -24410.736328  10913.118164
8200.000000  -24404.080078  10875.264648
8201.000000  -24584.468750  10959.288086
8202.000000  -24279.308594  10830.081055
8203.000000  -24451.951172  10774.224609
8204.000000  -24549.535156  10839.102539
8205.000000  -24625.361328  10907.538086
8206.000000  -24463.990234  10846.775391
8207.000000  -24519.789062  10926.928711
8208.000000  -24469.201172  10883.213867
8209.000000  -24484.689453  10898.166992
8210.000000  -24469.228516  10912.411133
8211.000000  -24337.759766  10883.815430
8212.000000  -24711.943359  10978.738281
8213.000000  -24389.320312  11028.697266
8214.000000  -24439.451172  10937.549805
8215.000000  -24530.126953  10855.971680
8216.000000  -24647.501953  10808.571289
8217.000000  -24546.679688  10879.806641
8218.000000  -24532.136719  10897.979492
8219.000000  -24449.457031  10846.476562
8220.000000  -24628.888672  10961.403320
8221.000000  -24310.478516  10866.426758
8222.000000  -24534.566406  10871.825195
8223.000000  -24486.939453  10868.583984
8224.000000  -24669.712891  10872.636719
8225.000000  -24588.287109  10867.586914
8226.000000  -24581.011719  10943.754883
8227.000000  -24375.519531  10906.036133
8228.000000  -24515.304688  10861.531250
8229.000000  -24414.773438  10913.285156
8230.000000  -24601.998047  10978.688477
8231.000000  -24396.605469  10976.303711
8232.000000  -24397.566406  11010.799805
8233.000000  -24460.439453  10986.689453
8234.000000  -24616.826172  10966.208008
8235.000000  -24515.845703  10926.678711
8236.000000  -24736.400391  10916.044922
8237.000000  -24487.585938  10996.961914
8238.000000  -24618.013672  10994.666992
8239.000000  -24756.414062  10965.344727
8240.000000  -24874.695312  10992.231445
8241.000000  -24747.347656  10896.782227
8242.000000  -24645.447266  10917.061523
8243.000000  -24876.701172  10996.462891
8244.000000  -24716.712891  10951.932617
8245.000000  -24676.517578  10944.617188
8246.000000  -24651.078125  10919.923828
8247.000000  -24636.683594  10894.621094
8248.000000  -24819.230469  10933.417969
8249.000000  -24629.957031  10985.788086
8250.000000  -24730.658203  10966.718750
8251.000000  -24599.568359  10905.448242
8252.000000  -24711.710938  10907.774414
8253.000000  -24615.943359  10989.474609
8254.000000  -24517.707031  10867.836914
8255.000000  -24541.160156  10989.620117
8256.000000  -24369.611328  10866.812500
8257.000000  -24571.054688  10885.274414
8258.000000  -24616.501953  10942.787109
8259.000000  -24577.781250  10999.997070
8260.000000  -24575.218750  10927.782227
8261.000000  -24323.814453  10876.549805
8262.000000  -24393.603516  10961.539062
8263.000000  -24413.873047  10986.094727
8264.000000  -24460.228516  10927.084961
8265.000000  -24497.783203  10974.418945
8266.000000  -24473.625000  10999.581055
8267.000000  -24516.921875  11025.404297
8268.000000  -24406.238281  10951.383789
8269.000000  -24380.925781  10949.008789
8270.000000  -24470.296875  10952.587891
8271.000000  -24423.769531  11025.709961
8272.000000  -24372.867188  10847.257812
8273.000000  -24515.187500  10937.834961
8274.000000  -24427.302734  10919.314453
8275.000000  -24386.367188  10983.403320
8276.000000  -24579.072266  10939.394531
8277.000000  -24387.443359  10843.802734
8278.000000  -24487.160156  10999.748047
8279.000000  -24405.736328  10906.217773
8280.000000  -24484.216797  10931.000977
8281.000000  -24467.507812  10916.618164
8282.000000  -24428.230469  10834.362305
8283.000000  -24491.302734  10923.100586
8284.000000  -24215.546875  10873.372070
8285.000000  -24409.808594  10821.270508
8286.000000  -24234.615234  10914.192383
8287.000000  -24498.810547  10885.953125
8288.000000  -24324.634766  10870.229492
8289.000000  -24487.955078  10923.810547
8290.000000  -24435.646484  10999.143555
8291.000000  -24472.904297  10929.013672
8292.000000  -24406.666016  10938.035156
8293.000000  -24480.142578  11050.616211
8294.000000  -24583.869141  10971.454102
8295.000000  -24498.708984  11054.636719
8296.000000  -24504.714844  10934.335938
8297.000000  -24595.927734  11008.843750
8298.000000  -24644.085938  11004.874023
8299.000000  -24663.240234  11028.956055
8300.000000  -24607.275391  11037.668945
8301.000000  -24662.160156  11063.086914
8302.000000  -24423.263672  11114.859375
8303.000000  -24358.363281  11056.489258
8304.000000  -24608.708984  11010.018555
8305.000000  -24595.347656  11023.084961
8306.000000  -24947.486328  11054.015625
8307.000000  -24709.207031  11024.253906
8308.000000  -24746.359375  10980.664062
8309.000000  -24679.314453  10988.195312
8310.000000  -24515.925781  11060.608398
8311.000000  -24534.246094  11020.034180
8312.000000  -24536.914062  10896.526367
8313.000000  -24475.437500  10953.604492
8314.000000  -24585.582031  11014.816406
8315.000000  -24652.783203  11106.503906
8316.000000  -24503.652344  11043.625000
8317.000000  -24472.390625  10932.712891
8318.000000  -24647.648438  11031.465820
8319.000000  -24541.318359  10945.491211
8320.000000  -24603.523438  11017.509766
8321.000000  -24754.240234  10953.480469
8322.000000  -24775.396484  11118.992188
8323.000000  -24690.193359  10882.446289
8324.000000  -24913.447266  10963.156250
8325.000000  -24897.544922  11095.364258
8326.000000  -24692.675781  11018.083008
8327.000000  -24702.771484  11018.651367
8328.000000  -24664.027344  11009.477539
8329.000000  -24580.886719  11030.077148
8330.000000  -24715.353516  10917.037109
8331.000000  -24522.814453  10889.860352
8332.000000  -24640.138672  10919.128906
8333.000000  -24683.785156  10951.307617
8334.000000  -24586.117188  10936.451172
8335.000000  -24636.597656  11068.588867
8336.000000  -24597.730469  11019.123047
8337.000000  -24496.886719  11063.939453
8338.000000  -24568.212891  11051.686523
8339.000000  -24461.310547  11106.167969
8340.000000  -24508.259766  10976.277344
8341.000000  -24409.871094  11016.375977
8342.000000  -24398.759766  11131.664062
8343.000000  -24565.580078  10982.477539
8344.000000  -24547.447266  11092.892578
8345.000000  -24288.769531  11069.942383
8346.000000  -24321.703125  11182.739258
8347.000000  -24573.775391  11117.492188
8348.000000  -24418.443359  11103.455078
8349.000000  -24352.253906  11085.300781
8350.000000  -24355.472656  11108.301758
8351.000000  -24298.238281  11143.877930
8352.000000  -24288.083984  11135.768555
8353.000000  -24321.232422  11052.780273
8354.000000  -24445.402344  11203.020508
8355.000000  -24378.207031  11110.423828
8356.000000  -24520.574219  11171.551758
8357.000000  -24384.539062  11161.745117
8358.000000  -24370.421875  11200.033203
8359.000000  -24546.220703  11169.775391
8360.000000  -24489.353516  10985.714844
8361.000000  -24479.396484  11017.609375
8362.000000  -24542.929688  11090.444336
8363.000000  -24443.798828  11081.435547
8364.000000  -24510.855469  11092.854492
8365.000000  -24548.576172  11247.667969
8366.000000  -24574.791016  11065.079102
8367.000000  -24559.648438  11047.129883
8368.000000  -24613.615234  11129.525391
8369.000000  -24663.494141  11135.264648
8370.000000  -24332.435547  11050.569336
8371.000000  -24555.775391  11123.688477
8372.000000  -24251.703125  11164.713867
8373.000000  -24575.878906  11218.958008
8374.000000  -24181.095703  11192.460938
8375.000000  -24338.148438  11120.426758
8376.000000  -24489.619141  11139.268555
8377.000000  -24406.498047  11066.771484
8378.000000  -24344.265625  11167.461914
8379.000000  -24454.144531  11161.008789
8380.000000  -24498.718750  11074.517578
8381.000000  -24441.375000  11109.746094
8382.000000  -24568.445312  11064.953125
8383.000000  -24354.888672  11151.852539
8384.000000  -24398.994141  11002.417969
8385.000000  -24334.089844  11011.399414
8386.000000  -24424.925781  11085.585938
8387.000000  -24164.382812  11115.126953
8388.000000  -24490.755859  11189.951172
8389.000000  -24621.894531  11085.048828
8390.000000  -24584.558594  11177.689453
8391.000000  -24567.873047  11176.045898
8392.000000  -24520.207031  11155.993164
8393.000000  -24607.117188  11112.811523
8394.000000  -24596.607422  11195.264648
8395.000000  -24524.197266  11091.258789
8396.000000  -24394.707031  11113.258789
8397.000000  -24611.023438  11091.012695
8398.000000  -24487.257812  11154.980469
8399.000000  -24322.023438  11106.023438
8400.000000  -24502.894531  11097.230469
8401.000000  -24476.873047  11099.839844
8402.000000  -24517.414062  11116.794922
8403.000000  -24456.705078  11034.903320
8404.000000  -24522.544922  10988.969727
8405.000000  -24750.263672  11125.106445
8406.000000  -24623.416016  11178.492188
8407.000000  -24741.195312  11066.387695
8408.000000  -24532.146484  11141.587891
8409.000000  -24802.148438  11095.972656
8410.000000  -24653.376953  11096.935547
8411.000000  -24594.005859  11124.469727
8412.000000  -24771.699219  11134.960938
8413.000000  -24869.722656  11109.210938
8414.000000  -24582.285156  11039.393555
8415.000000  -24813.919922  11069.193359
8416.000000  -24785.865234  11138.951172
8417.000000  -24908.230469  11042.750977
8418.000000  -24777.054688  11083.956055
8419.000000  -24722.796875  11105.912109
8420.000000  -24627.128906  11081.416992
8421.000000  -24858.460938  11127.167969
8422.000000  -24775.037109  11075.550781
8423.000000  -24798.320312  11198.089844
8424.000000  -24602.330078  11101.845703
8425.000000  -24784.527344  11059.163086
8426.000000  -24845.255859  11044.844727
8427.000000  -24679.136719  11052.038086
8428.000000  -24681.685547  11042.272461
8429.000000  -24743.095703  11021.519531
8430.000000  -24730.859375  11136.404297
8431.000000  -24867.957031  11124.494141
8432.000000  -24729.851562  11101.248047
8433.000000  -24790.191406  11152.296875
8434.000000  -24773.755859  11069.800781
8435.000000  -24755.556641  11048.435547
8436.000000  -24687.398438  10950.856445
8437.000000  -24958.171875  10960.884766
8438.000000  -24887.988281  10957.392578
8439.000000  -25000.830078  10999.100586
8440.000000  -24896.392578  10968.908203
8441.000000  -24995.115234  10921.457031
8442.000000  -24838.605469  10978.065430
8443.000000  -24820.562500  10936.775391
8444.000000  -24795.386719  10937.359375
8445.000000  -24654.636719  10979.833984
8446.000000  -24672.496094  10984.953125
8447.000000  -24554.173828  10985.817383
8448.000000  -24606.369141  11052.057617
8449.000000  -24652.431641  11036.563477
8450.000000  -24662.371094  11095.640625
8451.000000  -24475.000000  11149.701172
8452.000000  -24495.738281  10947.946289
8453.000000  -24535.011719  11091.036133
8454.000000  -24620.140625  10980.722656
8455.000000  -24543.369141  10945.791992
8456.000000  -24611.591797  11036.619141
8457.000000  -24536.410156  11071.202148
8458.000000  -24764.041016  11014.927734
8459.000000  -24731.388672  11182.288086
8460.000000  -24480.617188  11101.258789
8461.000000  -24740.707031  11059.008789
8462.000000  -24651.511719  10976.221680
8463.000000  -24719.871094  10986.052734
8464.000000  -24638.087891  11049.932617
8465.000000  -24649.810547  10944.886719
8466.000000  -24749.298828  11043.883789
8467.000000  -24690.320312  11072.746094
8468.000000  -24767.480469  11002.870117
8469.000000  -24782.859375  11069.385742
8470.000000  -24744.037109  11207.507812
8471.000000  -24902.546875  11172.013672
8472.000000  -24805.341797  11053.864258
8473.000000  -24717.673828  10990.732422
8474.000000  -24886.066406  10979.869141
8475.000000  -24850.367188  10974.297852
8476.000000  -24557.652344  11039.437500
8477.000000  -24777.742188  11014.293945
8478.000000  -24507.587891  10942.631836
8479.000000  -24615.667969  11062.158203
8480.000000  -24606.015625  11049.311523
8481.000000  -24413.896484  10975.283203
8482.000000  -24634.539062  10916.870117
8483.000000  -24624.417969  11023.508789
8484.000000  -24479.476562  10970.357422
8485.000000  -24553.166016  11026.115234
8486.000000  -24515.537109  10994.372070
8487.000000  -24608.638672  11022.375977
8488.000000  -24572.470703  11015.975586
8489.000000  -24603.562500  11064.296875
8490.000000  -24566.117188  10938.229492
8491.000000  -24713.912109  10921.426758
8492.000000  -24630.759766  11048.401367
8493.000000  -24816.275391  11089.019531
8494.000000  -24770.855469  11040.581055
8495.000000  -24640.406250  10916.810547
8496.000000  -24537.296875  10944.137695
8497.000000  -24624.845703  10890.716797
8498.000000  -24679.884766  10950.809570
8499.000000  -24764.019531  11025.312500
8500.000000  -24727.628906  11076.743164
8501.000000  -24610.625000  11131.123047
8502.000000  -24688.580078  10970.739258
8503.000000  -24816.554688  11077.387695
8504.000000  -24669.666016  10917.098633
8505.000000  -24587.832031  10967.763672
8506.000000  -24773.230469  10855.138672
8507.000000  -24734.710938  10933.888672
8508.000000  -24834.039062  11026.683594
8509.000000  -24651.638672  10988.958984
8510.000000  -24776.871094  11030.172852
8511.000000  -24636.882812  10938.740234
8512.000000  -24633.009766  10968.312500
8513.000000  -24521.914062  11032.121094
8514.000000  -24541.525391  11103.884766
8515.000000  -24440.808594  10919.116211
8516.000000  -24637.494141  10971.824219
8517.000000  -24313.546875  11065.962891
8518.000000  -24356.580078  11075.732422
8519.000000  -24186.181641  11019.832031
8520.000000  -24355.248047  11052.018555
8521.000000  -24200.498047  10992.319336
8522.000000  -24304.484375  11087.249023
8523.000000  -24472.988281  10940.921875
8524.000000  -24432.982422  10994.708984
8525.000000  -24554.662109  11100.573242
8526.000000  -24620.460938  10996.252930
8527.000000  -24660.638672  10950.401367
8528.000000  -24582.845703  11039.595703
8529.000000  -24762.203125  11006.980469
8530.000000  -24471.228516  11005.143555
8531.000000  -24668.304688  10938.519531
8532.000000  -24544.724609  11022.972656
8533.000000  -24592.800781  10895.620117
8534.000000  -24476.449219  10912.291992
8535.000000  -24606.201172  10938.646484
8536.000000  -24708.638672  10954.042969
8537.000000  -24568.005859  10933.741211
8538.000000  -24793.496094  10928.667969
8539.000000  -24744.068359  10987.810547
8540.000000  -24796.728516  10866.584961
8541.000000  -24863.900391  10784.767578
8542.000000  -24836.998047  10990.104492
8543.000000  -24627.515625  10744.244141
8544.000000  -24652.488281  10804.315430
8545.000000  -24718.205078  10933.187500
8546.000000  -24670.447266  10887.497070
8547.000000  -24761.750000  10862.387695
8548.000000  -24691.101562  10983.095703
8549.000000  -24637.353516  10932.360352
8550.000000  -24766.873047  10991.753906
8551.000000  -24517.513672  10920.520508
8552.000000  -24664.232422  10799.173828
8553.000000  -24868.402344  10932.531250
8554.000000  -24654.373047  10938.172852
8555.000000  -24759.666016  10981.783203
8556.000000  -24773.017578  10932.089844
8557.000000  -24714.597656  10849.821289
8558.000000  -24672.972656  10909.315430
8559.000000  -24544.160156  10896.523438
8560.000000  -24899.269531  11034.552734
8561.000000  -24851.607422  11058.774414
8562.000000  -24798.773438  10999.487305
8563.000000  -24532.740234  10977.776367
8564.000000  -24514.224609  11004.774414
8565.000000  -24659.289062  10898.514648
8566.000000  -24645.886719  11063.519531
8567.000000  -24605.064453  11038.481445
8568.000000  -24801.623047  10971.412109
8569.000000  -24704.851562  11015.507812
8570.000000  -24708.980469  10913.035156
8571.000000  -24724.423828  10889.110352
8572.000000  -24758.564453  10790.606445
8573.000000  -24785.919922  10966.841797
8574.000000  -24659.267578  10999.470703
8575.000000  -24583.919922  10975.123047
8576.000000  -24610.427734  10931.049805
8577.000000  -24511.013672  10810.424805
8578.000000  -24739.533203  10927.197266
8579.000000  -24643.277344  11005.888672
8580.000000  -24721.640625  10956.170898
8581.000000  -24578.992188  10934.145508
8582.000000  -24790.126953  10920.518555
8583.000000  -24707.458984  10905.461914
8584.000000  -24526.402344  10951.254883
8585.000000  -24656.867188  10924.783203
8586.000000  -24596.257812  10964.042969
8587.000000  -24585.996094  10966.988281
8588.000000  -24657.126953  10928.342773
8589.000000  -24573.148438  10825.691406
8590.000000  -24673.636719  10975.161133
8591.000000  -24599.958984  10975.118164
8592.000000  -24523.324219  11028.182617
8593.000000  -24510.003906  10944.818359
8594.000000  -24617.294922  10992.447266
8595.000000  -24284.931641  10911.065430
8596.000000  -24706.732422  10994.522461
8597.000000  -24662.222656  10984.665039
8598.000000  -24721.074219  10979.344727
8599.000000  -24604.853516  10948.049805
8600.000000  -24559.193359  11121.915039
8601.000000  -24638.322266  11000.449219
8602.000000  -24745.951172  11004.234375
8603.000000  -24503.386719  11045.619141
8604.000000  -24611.587891  10983.086914
8605.000000  -24455.964844  11090.051758
8606.000000  -24367.248047  10937.076172
8607.000000  -24526.193359  11006.136719
8608.000000  -24732.871094  10941.771484
8609.000000  -24805.910156  10906.110352
8610.000000  -24661.851562  10940.894531
8611.000000  -24613.583984  10905.507812
8612.000000  -24575.775391  10970.226562
8613.000000  -24560.263672  10968.732422
8614.000000  -24711.482422  10989.297852
8615.000000  -24500.695312  10885.076172
8616.000000  -24683.093750  10948.056641
8617.000000  -24568.744141  10981.794922
8618.000000  -24507.771484  11074.866211
8619.000000  -24601.652344  10921.297852
8620.000000  -24493.257812  10911.128906
8621.000000  -24553.216797  10993.795898
8622.000000  -24377.417969  10908.931641
8623.000000  -24468.748047  10905.142578
8624.000000  -24292.986328  10916.897461
8625.000000  -24487.093750  10894.309570
8626.000000  -24366.380859  10845.845703
8627.000000  -24656.244141  10996.929688
8628.000000  -24439.710938  10880.626953
8629.000000  -24544.404297  10969.761719
8630.000000  -24585.876953  10957.627930
8631.000000  -24648.291016  10949.586914
8632.000000  -24581.384766  11009.031250
8633.000000  -24637.826172  10903.266602
8634.000000  -24514.640625  10983.378906
8635.000000  -24563.019531  10872.975586
8636.000000  -24637.904297  10927.319336
8637.000000  -24657.142578  10955.401367
8638.000000  -24681.236328  10892.064453
8639.000000  -24490.576172  10888.436523
8640.000000  -24590.074219  10850.873047
8641.000000  -24465.117188  10890.185547
8642.000000  -24562.533203  10937.321289
8643.000000  -24460.261719  10948.926758
8644.000000  -24676.406250  10974.949219
8645.000000  -24727.335938  11049.673828
8646.000000  -24806.093750  11009.563477
8647.000000  -24689.804688  10997.820312
8648.000000  -24703.285156  10988.526367
8649.000000  -24575.267578  10890.752930
8650.000000  -24547.283203  10938.333008
8651.000000  -24719.873047  10956.515625
8652.000000  -24540.488281  11015.083008
8653.000000  -24538.666016  11003.123047
8654.000000  -24614.115234  10875.299805
8655.000000  -24462.904297  10751.002930
8656.000000  -24577.207031  10937.728516
8657.000000  -24392.025391  10870.281250
8658.000000  -24652.277344  10920.723633
8659.000000  -24701.281250  10933.536133
8660.000000  -24524.876953  10919.228516
8661.000000  -24458.021484  10888.953125
8662.000000  -24620.357422  10834.099609
8663.000000  -24505.173828  10899.679688
8664.000000  -24488.835938  10825.111328
8665.000000  -24549.882812  10868.361328
8666.000000  -24551.150391  10907.042969
8667.000000  -24639.107422  10881.815430
8668.000000  -24539.300781  10939.977539
8669.000000  -24747.978516  10852.279297
8670.000000  -24756.685547  10825.593750
8671.000000  -24531.978516  10878.974609
8672.000000  -24439.503906  10987.369141
8673.000000  -24518.160156  10863.991211
8674.000000  -24789.097656  10922.041992
8675.000000  -24796.630859  10965.398438
8676.000000  -24631.806641  10822.031250
8677.000000  -24636.685547  10942.078125
8678.000000  -24695.378906  10961.826172
8679.000000  -24707.902344  10850.085938
8680.000000  -24523.960938  10809.027344
8681.000000  -24772.031250  10868.951172
8682.000000  -24831.324219  10948.996094
8683.000000  -24804.892578  10862.601562
8684.000000  -24482.855469  10791.226562
8685.000000  -24616.279297  10926.383789
8686.000000  -24536.722656  10837.985352
8687.000000  -24586.082031  10727.915039
8688.000000  -24390.158203  10868.588867
8689.000000  -24516.228516  10858.583008
8690.000000  -24617.505859  10845.098633
8691.000000  -24486.933594  10814.194336
8692.000000  -24481.894531  10818.502930
8693.000000  -24440.203125  10859.537109
8694.000000  -24327.488281  10857.254883
8695.000000  -24586.630859  10792.708008
8696.000000  -24524.798828  10840.510742
8697.000000  -24502.460938  10955.482422
8698.000000  -24688.013672  10945.972656
8699.000000  -24610.351562  10826.522461
8700.000000  -24627.570312  10814.972656
8701.000000  -24740.376953  10810.836914
8702.000000  -24625.880859  10871.573242
8703.000000  -24495.613281  10916.681641
8704.000000  -24322.044922  10911.933594
8705.000000  -24517.376953  10817.162109
8706.000000  -24609.453125  10915.680664
8707.000000  -24415.585938  10914.776367
8708.000000  -24642.496094  10996.343750
8709.000000  -24721.515625  10856.844727
8710.000000  -24504.818359  10894.208008
8711.000000  -24662.722656  10993.977539
8712.000000  -24582.851562  10938.015625
8713.000000  -24533.605469  10876.454102
8714.000000  -24508.251953  10941.759766
8715.000000  -24566.238281  10915.282227
8716.000000  -24507.542969  10781.004883
8717.000000  -24562.730469  10833.601562
8718.000000  -24424.105469  10720.760742
8719.000000  -24602.900391  10899.507812
8720.000000  -24574.689453  10833.360352
8721.000000  -24602.595703  10852.658203
8722.000000  -24552.761719  10829.392578
8723.000000  -24658.363281  10967.792969
8724.000000  -24739.492188  10898.869141
8725.000000  -24791.591797  10967.700195
8726.000000  -24709.097656  10933.130859
8727.000000  -24712.863281  11013.721680
8728.000000  -24643.322266  10883.104492
8729.000000  -24869.531250  10851.850586
8730.000000  -24697.646484  11031.670898
8731.000000  -24767.451172  10938.077148
8732.000000  -24656.654297  10883.506836
8733.000000  -24687.365234  10927.271484
8734.000000  -24493.865234  10892.837891
8735.000000  -24592.121094  11002.382812
8736.000000  -24594.019531  10866.618164
8737.000000  -24667.195312  10889.500977
8738.000000  -24701.089844  10976.075195
8739.000000  -24691.222656  10972.908203
8740.000000  -24692.220703  10898.995117
8741.000000  -24693.933594  10956.167969
8742.000000  -24736.730469  10845.359375
8743.000000  -24797.484375  10860.048828
8744.000000  -24661.945312  10890.237305
8745.000000  -24695.976562  10828.814453
8746.000000  -24830.388672  10842.877930
8747.000000  -24686.412109  10875.584961
8748.000000  -24612.988281  10819.767578
8749.000000  -24568.394531  10812.696289
8750.000000  -24984.962891  11016.351562
8751.000000  -24679.279297  10892.004883
8752.000000  -24635.056641  10961.588867
8753.000000  -24758.167969  10849.251953
8754.000000  -24832.794922  10924.159180
8755.000000  -24645.359375  10919.746094
8756.000000  -24849.888672  10965.465820
8757.000000  -24724.550781  10926.201172
8758.000000  -24569.429688  10981.831055
8759.000000  -24890.207031  10829.040039
8760.000000  -24839.529297  10978.741211
8761.000000  -24656.609375  10894.851562
8762.000000  -24774.275391  11032.310547
8763.000000  -24646.099609  11016.933594
8764.000000  -24570.394531  10851.452148
8765.000000  -24627.230469  10881.580078
8766.000000  -24838.882812  10934.904297
8767.000000  -24614.986328  10815.663086
8768.000000  -24665.197266  10935.667969
8769.000000  -24620.941406  10905.888672
8770.000000  -24724.425781  10933.911133
8771.000000  -24661.345703  10969.131836
8772.000000  -24615.966797  10959.125977
8773.000000  -24548.410156  10998.697266
8774.000000  -24711.058594  11048.132812
8775.000000  -24528.494141  11009.355469
8776.000000  -24735.990234  11025.255859
8777.000000  -24596.029297  10921.136719
8778.000000  -24655.388672  10883.822266
8779.000000  -24662.380859  10845.464844
8780.000000  -24560.525391  10970.557617
8781.000000  -24694.148438  10838.099609
8782.000000  -24575.837891  10934.929688
8783.000000  -24486.988281  10932.304688
8784.000000  -24720.724609  10973.753906
8785.000000  -24653.134766  10920.477539
8786.000000  -24734.810547  10843.703125
8787.000000  -24857.867188  10873.340820
8788.000000  -24865.322266  10967.259766
8789.000000  -24860.205078  10896.618164
8790.000000  -24706.625000  10893.717773
8791.000000  -24763.523438  10918.272461
8792.000000  -24846.714844  10949.779297
8793.000000  -24718.783203  10983.304688
8794.000000  -24892.283203  10975.350586
8795.000000  -24816.375000  11034.279297
8796.000000  -24800.787109  11023.073242
8797.000000  -24670.378906  10923.927734
8798.000000  -24867.785156  10939.672852
8799.000000  -24793.242188  11024.033203
8800.000000  -24703.462891  10820.292969
8801.000000  -24561.646484  10920.319336
8802.000000  -24772.294922  10834.750000
8803.000000  -24779.361328  10908.914062
8804.000000  -24734.753906  10912.724609
8805.000000  -24752.345703  10858.880859
8806.000000  -24694.164062  11021.027344
8807.000000  -24789.539062  10906.198242
8808.000000  -24701.619141  11018.272461
8809.000000  -24700.083984  10995.131836
8810.000000  -24798.066406  10954.602539
8811.000000  -24713.576172  11010.491211
8812.000000  -24600.234375  10827.387695
8813.000000  -24715.625000  10987.635742
8814.000000  -24912.234375  11003.197266
8815.000000  -24736.083984  10898.298828
8816.000000  -24735.248047  11000.147461
8817.000000  -24668.542969  10951.892578
8818.000000  -24663.259766  10971.717773
8819.000000  -24589.273438  10949.699219
8820.000000  -24537.136719  10895.005859
8821.000000  -24590.810547  10887.492188
8822.000000  -24579.525391  10802.609375
8823.000000  -24662.912109  10900.245117
8824.000000  -24556.792969  10820.540039
8825.000000  -24613.929688  10906.889648
8826.000000  -24463.177734  10964.750977
8827.000000  -24581.958984  10921.833984
8828.000000  -24700.689453  10890.903320
8829.000000  -24604.490234  10953.370117
8830.000000  -24759.082031  10947.309570
8831.000000  -24686.654297  10911.427734
8832.000000  -24604.330078  10904.224609
8833.000000  -24659.353516  10910.453125
8834.000000  -24581.712891  10995.219727
8835.000000  -24623.281250  10974.073242
8836.000000  -24682.058594  10921.561523
8837.000000  -24583.330078  10867.210938
8838.000000  -24566.642578  10823.656250
8839.000000  -24477.179688  10891.171875
8840.000000  -24730.000000  10955.813477
8841.000000  -24592.623047  10928.269531
8842.000000  -24534.820312  11031.898438
8843.000000  -24501.982422  10969.071289
8844.000000  -24369.763672  10983.793945
8845.000000  -24385.945312  10881.303711
8846.000000  -24622.302734  11023.037109
8847.000000  -24485.353516  10961.646484
8848.000000  -24790.458984  11054.735352
8849.000000  -24562.359375  10918.022461
8850.000000  -24536.263672  10947.148438
8851.000000  -24539.673828  10856.867188
8852.000000  -24577.781250  10918.869141
8853.000000  -24393.253906  10930.245117
8854.000000  -24533.867188  10893.978516
8855.000000  -24618.228516  10831.018555
8856.000000  -24703.525391  10945.669922
8857.000000  -24787.546875  10915.021484
8858.000000  -24626.896484  11044.891602
8859.000000  -24763.705078  10955.683594
8860.000000  -24617.414062  10794.929688
8861.000000  -24586.312500  10903.043945
8862.000000  -24671.201172  10967.448242
8863.000000  -24489.921875  10959.652344
8864.000000  -24594.457031  10881.733398
8865.000000  -24689.607422  10921.705078
8866.000000  -24635.103516  10974.095703
8867.000000  -24560.818359  10940.525391
8868.000000  -24637.617188  10988.582031
8869.000000  -24573.123047  10836.213867
8870.000000  -24622.826172  10894.579102
8871.000000  -24706.525391  10863.966797
8872.000000  -24602.259766  10816.953125
8873.000000  -24585.369141  10951.593750
8874.000000  -24622.464844  10885.309570
8875.000000  -24595.958984  10967.076172
8876.000000  -24626.455078  10957.912109
8877.000000  -24708.281250  11049.024414
8878.000000  -24597.191406  10996.241211
8879.000000  -24444.419922  10978.086914
8880.000000  -24501.648438  10871.192383
8881.000000  -24592.312500  11014.609375
8882.000000  -24712.365234  11055.188477
8883.000000  -24817.828125  10959.889648
8884.000000  -24504.849609  10934.607422
8885.000000  -24531.519531  10904.341797
8886.000000  -24668.087891  10985.209961
8887.000000  -24666.673828  10904.230469
8888.000000  -24765.582031  10832.108398
8889.000000  -24762.832031  10950.898438
8890.000000  -24739.304688  11006.490234
8891.000000  -24810.166016  10869.918945
8892.000000  -24643.966797  10919.539062
8893.000000  -24490.958984  11012.177734
8894.000000  -24586.287109  10922.730469
8895.000000  -24627.472656  11012.261719
8896.000000  -24718.546875  10866.950195
8897.000000  -24574.572266  10987.642578
8898.000000  -24453.171875  10862.131836
8899.000000  -24702.177734  10976.865234
8900.000000  -24693.279297  10973.392578
8901.000000  -24622.496094  11024.502930
8902.000000  -24552.464844  10913.865234
8903.000000  -24579.283203  10945.539062
8904.000000  -24633.794922  10989.487305
8905.000000  -24547.746094  10929.416992
8906.000000  -24742.910156  10839.731445
8907.000000  -24814.367188  10889.019531
8908.000000  -24798.341797  10899.978516
8909.000000  -24524.203125  10912.932617
8910.000000  -24382.277344  10834.327148
8911.000000  -24533.400391  10884.379883
8912.000000  -24568.052734  10861.125977
8913.000000  -24534.119141  10920.680664
8914.000000  -24879.322266  10871.173828
8915.000000  -24824.955078  10862.652344
8916.000000  -24685.640625  10920.193359
8917.000000  -24815.949219  10976.900391
8918.000000  -24863.746094  10958.522461
8919.000000  -24671.341797  10978.017578
8920.000000  -24746.841797  10871.306641
8921.000000  -24731.738281  10950.800781
8922.000000  -24866.087891  10842.753906
8923.000000  -24775.439453  10771.566406
8924.000000  -24671.412109  10770.936523
8925.000000  -24802.451172  10875.856445
8926.000000  -24608.951172  10800.737305
8927.000000  -24591.519531  10856.351562
8928.000000  -24538.421875  10784.452148
8929.000000  -24618.611328  10938.357422
8930.000000  -24516.222656  10894.972656
8931.000000  -24516.281250  10854.920898
8932.000000  -24674.839844  10834.765625
8933.000000  -24488.134766  10818.804688
8934.000000  -24659.255859  10874.064453
8935.000000  -24807.853516  10918.019531
8936.000000  -24679.439453  10819.946289
8937.000000  -24787.156250  10980.157227
8938.000000  -24449.285156  10806.739258
8939.000000  -24567.402344  10853.995117
8940.000000  -24705.013672  10944.142578
8941.000000  -24581.130859  10877.722656
8942.000000  -24584.982422  11011.222656
8943.000000  -24616.396484  10912.343750
8944.000000  -24753.820312  10803.048828
8945.000000  -24689.595703  10908.609375
8946.000000  -24749.294922  10889.946289
8947.000000  -24696.351562  10817.458008
8948.000000  -24631.607422  10819.161133
8949.000000  -24417.324219  10792.664062
8950.000000  -24400.593750  10893.104492
8951.000000  -24385.623047  10863.785156
8952.000000  -24643.322266  10847.380859
8953.000000  -24634.708984  10826.329102
8954.000000  -24623.798828  10874.256836
8955.000000  -24375.687500  10848.725586
8956.000000  -24474.306641  10823.547852
8957.000000  -24598.009766  10904.800781
8958.000000  -24450.666016  10926.799805
8959.000000  -24539.320312  10880.430664
8960.000000  -24612.160156  10834.671875
8961.000000  -24606.916016  10861.691406
8962.000000  -24899.533203  10920.723633
8963.000000  -24691.511719  10907.620117
8964.000000  -24848.482422  10986.564453
8965.000000  -24807.226562  10824.014648
8966.000000  -24768.457031  10913.335938
8967.000000  -24728.892578  10935.816406
8968.000000  -24639.128906  10906.973633
8969.000000  -24735.357422  10823.996094
8970.000000  -24768.527344  10809.881836
8971.000000  -24697.179688  10903.034180
8972.000000  -24810.638672  10836.974609
8973.000000  -24671.449219  10878.978516
8974.000000  -24678.541016  10830.484375
8975.000000  -24950.109375  10842.501953
8976.000000  -24993.441406  10867.248047
8977.000000  -24732.521484  10849.205078
8978.000000  -24824.025391  10751.625000
8979.000000  -24887.679688  10752.221680
8980.000000  -24811.707031  10934.497070
8981.000000  -24679.273438  10796.761719
8982.000000  -24637.125000  10898.620117
8983.000000  -24618.183594  10893.291016
8984.000000  -24583.806641  10889.512695
8985.000000  -24708.062500  10892.369141
8986.000000  -24556.597656  10836.538086
8987.000000  -24633.712891  10812.438477
8988.000000  -24582.509766  10799.732422
8989.000000  -24546.710938  10761.671875
8990.000000  -24546.314453  10752.218750
8991.000000  -24653.980469  10966.632812
8992.000000  -24488.207031  10847.917969
8993.000000  -24655.068359  11027.165039
8994.000000  -24820.580078  10949.040039
8995.000000  -24634.621094  10833.807617
8996.000000  -24646.402344  10798.410156
8997.000000  -24634.150391  10855.764648
8998.000000  -24807.537109  10822.249023
8999.000000  -24614.351562  10807.989258
9000.000000  -24566.031250  10787.572266
9001.000000  -24674.869141  10738.845703
9002.000000  -24689.585938  10718.311523
9003.000000  -24529.291016  10798.976562
9004.000000  -24523.148438  10854.791992
9005.000000  -24504.451172  10840.160156
9006.000000  -24609.775391  10747.336914
9007.000000  -24418.882812  10787.779297
9008.000000  -24598.613281  10893.916016
9009.000000  -24670.628906  10867.067383
9010.000000  -24502.351562  10952.019531
9011.000000  -24655.115234  10978.724609
9012.000000  -24504.896484  10913.371094
9013.000000  -24608.837891  10874.444336
9014.000000  -24530.199219  10801.819336
9015.000000  -24519.308594  10860.674805
9016.000000  -24526.050781  10795.269531
9017.000000  -24548.964844  10893.155273
9018.000000  -24542.169922  10700.182617
9019.000000  -24769.931641  10810.836914
9020.000000  -24366.869141  10869.843750
9021.000000  -24477.142578  10904.455078
9022.000000  -24572.685547  10781.828125
9023.000000  -24444.943359  10808.638672
9024.000000  -24589.332031  10788.203125
9025.000000  -24547.775391  10692.686523
9026.000000  -24539.904297  10801.848633
9027.000000  -24643.798828  10890.915039
9028.000000  -24670.537109  10835.148438
9029.000000  -24488.494141  10857.607422
9030.000000  -24749.707031  10826.566406
9031.000000  -24565.738281  10955.039062
9032.000000  -24598.095703  10934.250000
9033.000000  -24511.628906  10852.250977
9034.000000  -24466.734375  10882.798828
9035.000000  -24604.087891  10943.416016
9036.000000  -24526.921875  10965.185547
9037.000000  -24458.162109  10956.488281
9038.000000  -24550.761719  10932.363281
9039.000000  -24644.484375  10961.080078
9040.000000  -24574.417969  11023.836914
9041.000000  -24706.529297  10901.932617
9042.000000  -24697.013672  10786.009766
9043.000000  -24777.474609  10718.221680
9044.000000  -24626.251953  10809.196289
9045.000000  -24386.861328  10930.838867
9046.000000  -24555.951172  10854.253906
9047.000000  -24581.019531  10864.234375
9048.000000  -24591.750000  10900.393555
9049.000000  -24554.753906  10767.707031
9050.000000  -24677.335938  10798.586914
9051.000000  -24491.400391  10847.416992
9052.000000  -24585.496094  10878.549805
9053.000000  -24745.712891  10785.097656
9054.000000  -24772.712891  10838.352539
9055.000000  -24739.951172  10894.664062
9056.000000  -24757.220703  10890.466797
9057.000000  -24853.152344  10807.869141
9058.000000  -24763.748047  10909.336914
9059.000000  -24770.197266  10892.713867
9060.000000  -24623.890625  10853.397461
9061.000000  -24828.312500  10890.983398
9062.000000  -24535.638672  10869.946289
9063.000000  -24380.298828  10924.983398
9064.000000  -24632.242188  10889.009766
9065.000000  -24595.582031  10976.307617
9066.000000  -24333.515625  10873.399414
9067.000000  -24379.300781  10886.001953
9068.000000  -24505.222656  10943.283203
9069.000000  -24412.484375  10867.625977
9070.000000  -24705.121094  10783.833008
9071.000000  -24764.775391  10976.352539
9072.000000  -24817.404297  10863.323242
9073.000000  -24780.117188  10916.622070
9074.000000  -24397.187500  10984.166016
9075.000000  -24489.029297  11057.335938
9076.000000  -24626.001953  10849.701172
9077.000000  -24598.644531  10915.892578
9078.000000  -24527.660156  10842.436523
9079.000000  -24638.736328  10908.337891
9080.000000  -24566.900391  10971.742188
9081.000000  -24787.701172  10901.119141
9082.000000  -24665.523438  10982.125000
9083.000000  -24703.501953  10980.124023
9084.000000  -24477.750000  10975.357422
9085.000000  -24390.863281  10856.280273
9086.000000  -24573.423828  10889.760742
9087.000000  -24722.250000  10845.875000
9088.000000  -24641.986328  10888.591797
9089.000000  -24722.066406  10944.526367
9090.000000  -24629.044922  10938.834961
9091.000000  -24593.259766  10979.794922
9092.000000  -24576.027344  10924.847656
9093.000000  -24456.261719  10945.585938
9094.000000  -24412.156250  10939.065430
9095.000000  -24585.792969  10934.710938
9096.000000  -24557.685547  10930.561523
9097.000000  -24574.916016  10995.615234
9098.000000  -24579.568359  10903.793945
9099.000000  -24705.339844  10984.054688
9100.000000  -24770.601562  10933.048828
9101.000000  -24619.937500  10972.391602
9102.000000  -24687.099609  10984.723633
9103.000000  -24636.587891  10890.004883
9104.000000  -24493.771484  10896.216797
9105.000000  -24603.619141  10880.914062
9106.000000  -24670.150391  10904.354492
9107.000000  -24593.537109  10852.767578
9108.000000  -24853.804688  10846.782227
9109.000000  -24798.708984  10908.521484
9110.000000  -24789.919922  10899.400391
9111.000000  -24659.501953  10814.319336
9112.000000  -24577.503906  10931.783203
9113.000000  -24639.458984  10884.417969
9114.000000  -24606.189453  10976.889648
9115.000000  -24522.025391  10930.234375
9116.000000  -24444.632812  10994.944336
9117.000000  -24440.218750  11034.196289
9118.000000  -24431.697266  11043.306641
9119.000000  -24449.761719  11022.309570
9120.000000  -24546.457031  10960.875977
9121.000000  -24582.125000  11020.347656
9122.000000  -24502.240234  11013.224609
9123.000000  -24573.398438  10931.500977
9124.000000  -24303.351562  11007.701172
9125.000000  -24446.757812  11080.858398
9126.000000  -24287.529297  11097.931641
9127.000000  -24289.570312  11012.321289
9128.000000  -24483.167969  10964.771484
9129.000000  -24404.029297  10996.026367
9130.000000  -24176.726562  10996.626953
9131.000000  -24365.576172  10949.736328
9132.000000  -24568.615234  11062.633789
9133.000000  -24548.677734  10937.148438
9134.000000  -24373.869141  10889.107422
9135.000000  -24411.076172  10974.848633
9136.000000  -24576.404297  11004.621094
9137.000000  -24522.865234  10923.004883
9138.000000  -24560.263672  10934.537109
9139.000000  -24680.273438  10873.453125
9140.000000  -24593.654297  10939.400391
9141.000000  -24678.761719  11070.792969
9142.000000  -24568.992188  10890.613281
9143.000000  -24503.162109  11012.156250
9144.000000  -24470.775391  11007.370117
9145.000000  -24551.759766  10909.306641
9146.000000  -24564.738281  10904.556641
9147.000000  -24713.693359  10793.549805
9148.000000  -24684.656250  10930.628906
9149.000000  -24608.753906  10912.947266
9150.000000  -24657.681641  10922.082031
9151.000000  -24705.384766  10972.722656
9152.000000  -24579.041016  11042.098633
9153.000000  -24610.208984  10966.763672
9154.000000  -24571.468750  10957.530273
9155.000000  -24565.255859  10923.607422
9156.000000  -24497.669922  10998.132812
9157.000000  -24467.636719  10968.717773
9158.000000  -24535.085938  10895.155273
9159.000000  -24631.095703  10899.461914
9160.000000  -24399.890625  10897.515625
9161.000000  -24486.583984  11085.868164
9162.000000  -24531.996094  10865.742188
9163.000000  -24459.025391  10904.991211
9164.000000  -24547.820312  11022.396484
9165.000000  -24468.851562  11065.865234
9166.000000  -24522.226562  11067.665039
9167.000000  -24430.832031  11005.902344
9168.000000  -24413.839844  10993.891602
9169.000000  -24574.748047  10898.657227
9170.000000  -24683.607422  10978.675781
9171.000000  -24713.552734  11023.171875
9172.000000  -24650.683594  10860.970703
9173.000000  -24699.785156  10882.497070
9174.000000  -24475.156250  10971.684570
9175.000000  -24335.486328  10931.316406
9176.000000  -24451.076172  11008.706055
9177.000000  -24466.179688  10937.846680
9178.000000  -24792.443359  10992.775391
9179.000000  -24587.875000  10979.546875
9180.000000  -24619.849609  11067.990234
9181.000000  -24765.632812  11094.530273
9182.000000  -24658.732422  11001.716797
9183.000000  -24676.640625  10984.436523
9184.000000  -24539.535156  10956.753906
9185.000000  -24831.312500  11046.823242
9186.000000  -24543.673828  10925.184570
9187.000000  -24776.814453  11011.342773
9188.000000  -24523.263672  10986.810547
9189.000000  -24680.968750  11080.374023
9190.000000  -24706.857422  11043.933594
9191.000000  -24697.056641  11063.527344
9192.000000  -24458.685547  11012.865234
9193.000000  -24625.353516  11100.430664
9194.000000  -24429.218750  10916.017578
9195.000000  -24570.140625  11082.424805
9196.000000  -24555.892578  11059.405273
9197.000000  -24880.078125  11040.882812
9198.000000  -24612.769531  10967.454102
9199.000000  -24696.025391  11082.467773
9200.000000  -24621.244141  10978.967773
9201.000000  -24609.210938  10940.740234
9202.000000  -24714.042969  11105.325195
9203.000000  -24585.058594  11104.751953
9204.000000  -24702.408203  11074.893555
9205.000000  -24565.175781  11038.348633
9206.000000  -24808.130859  11107.308594
9207.000000  -24617.195312  11151.372070
9208.000000  -24573.019531  11009.541016
9209.000000  -24476.560547  11032.291992
9210.000000  -24478.226562  10956.800781
9211.000000  -24647.320312  11041.027344
9212.000000  -24626.169922  11016.827148
9213.000000  -24636.480469  10914.468750
9214.000000  -24739.839844  11051.892578
9215.000000  -24661.072266  10976.146484
9216.000000  -24773.056641  11075.895508
9217.000000  -24747.841797  11097.187500
9218.000000  -24614.759766  11041.069336
9219.000000  -24623.640625  10949.029297
9220.000000  -24554.656250  11059.539062
9221.000000  -24507.500000  10950.738281
9222.000000  -24480.236328  10980.729492
9223.000000  -24655.345703  10965.350586
9224.000000  -24624.099609  11024.745117
9225.000000  -24387.093750  10965.399414
9226.000000  -24397.957031  11091.820312
9227.000000  -24446.435547  10927.303711
9228.000000  -24543.933594  11083.599609
9229.000000  -24419.539062  11104.938477
9230.000000  -24586.187500  11047.349609
9231.000000  -24705.693359  11047.725586
9232.000000  -24418.039062  11038.723633
9233.000000  -24791.033203  11153.039062
9234.000000  -24692.837891  11067.421875
9235.000000  -24787.230469  11072.339844
9236.000000  -24860.031250  10979.930664
9237.000000  -24401.486328  11039.227539
9238.000000  -24539.880859  10980.299805
9239.000000  -24597.488281  10981.147461
9240.000000  -24594.833984  10994.485352
9241.000000  -24490.128906  11010.128906
9242.000000  -24583.734375  10985.733398
9243.000000  -24430.000000  11071.392578
9244.000000  -24687.914062  11026.114258
9245.000000  -24457.626953  10974.020508
9246.000000  -24365.195312  10973.548828
9247.000000  -24365.351562  10894.300781
9248.000000  -24420.341797  11048.715820
9249.000000  -24590.216797  10988.681641
9250.000000  -24338.058594  11047.788086
9251.000000  -24594.761719  11128.414062
9252.000000  -24439.507812  11035.341797
9253.000000  -24807.273438  11048.585938
9254.000000  -24614.169922  11047.906250
9255.000000  -24591.968750  10952.015625
9256.000000  -24795.201172  11014.564453
9257.000000  -24828.435547  11092.459961
9258.000000  -24684.152344  11134.152344
9259.000000  -24613.250000  11018.965820
9260.000000  -24618.843750  11017.250977
9261.000000  -24764.095703  11062.765625
9262.000000  -24601.279297  11192.575195
9263.000000  -24684.042969  11140.138672
9264.000000  -24567.265625  11139.117188
9265.000000  -24717.806641  11035.928711
9266.000000  -24550.750000  11070.593750
9267.000000  -24627.974609  11070.747070
9268.000000  -24561.753906  11012.061523
9269.000000  -24547.093750  11084.521484
9270.000000  -24597.701172  10990.144531
9271.000000  -24535.845703  10868.818359
9272.000000  -24571.177734  10913.801758
9273.000000  -24471.765625  10995.564453
9274.000000  -24510.537109  11037.446289
9275.000000  -24475.691406  10982.746094
9276.000000  -24623.349609  10904.888672
9277.000000  -24641.792969  10962.543945
9278.000000  -24447.513672  10911.033203
9279.000000  -24611.894531  11094.378906
9280.000000  -24504.103516  10981.248047
9281.000000  -24545.949219  10949.270508
9282.000000  -24611.656250  11039.508789
9283.000000  -24570.994141  10998.531250
9284.000000  -24537.904297  11015.211914
9285.000000  -24679.158203  10949.385742
9286.000000  -24565.273438  10943.916992
9287.000000  -24606.007812  10910.155273
9288.000000  -24648.896484  10914.804688
9289.000000  -24319.490234  10966.989258
9290.000000  -24640.578125  10941.477539
9291.000000  -24702.216797  10902.932617
9292.000000  -24722.507812  10916.606445
9293.000000  -24738.880859  10979.592773
9294.000000  -24777.548828  10952.640625
9295.000000  -24770.861328  10955.355469
9296.000000  -24499.132812  10939.626953
9297.000000  -24731.535156  11090.282227
9298.000000  -24690.798828  11127.851562
9299.000000  -24487.701172  10963.302734
9300.000000  -24562.537109  11040.561523
9301.000000  -24639.179688  10979.512695
9302.000000  -24812.568359  10920.859375
9303.000000  -24787.812500  11016.523438
9304.000000  -24742.253906  10952.792969
9305.000000  -24691.841797  10956.641602
9306.000000  -24567.000000  11023.658203
9307.000000  -24704.683594  11142.343750
9308.000000  -24647.601562  11066.214844
9309.000000  -24658.648438  11056.440430
9310.000000  -24760.699219  11019.024414
9311.000000  -24634.970703  11056.603516
9312.000000  -24765.388672  10930.462891
9313.000000  -24703.392578  11052.996094
9314.000000  -24688.044922  10983.323242
9315.000000  -24571.638672  11138.202148
9316.000000  -24592.984375  11056.985352
9317.000000  -24555.646484  11068.582031
9318.000000  -24639.572266  11031.459961
9319.000000  -24610.726562  10944.657227
9320.000000  -24410.208984  11007.824219
9321.000000  -24435.705078  11129.422852
9322.000000  -24376.666016  11009.846680
9323.000000  -24424.574219  10884.159180
9324.000000  -24685.232422  10984.752930
9325.000000  -24603.634766  10959.406250
9326.000000  -24558.154297  11055.183594
9327.000000  -24473.017578  11034.549805
9328.000000  -24469.685547  11019.511719
9329.000000  -24583.935547  11003.178711
9330.000000  -24397.769531  11005.981445
9331.000000  -24681.378906  11072.875000
9332.000000  -24478.671875  11219.208008
9333.000000  -24537.779297  11037.570312
9334.000000  -24524.494141  10998.010742
9335.000000  -24527.406250  11001.483398
9336.000000  -24648.792969  11093.742188
9337.000000  -24566.308594  11028.800781
9338.000000  -24657.744141  10968.736328
9339.000000  -24600.166016  10980.650391
9340.000000  -24796.179688  11095.598633
9341.000000  -24722.880859  11156.448242
9342.000000  -24558.984375  10992.555664
9343.000000  -24673.076172  11169.497070
9344.000000  -24476.626953  10904.021484
9345.000000  -24450.566406  11003.528320
9346.000000  -24622.443359  10869.798828
9347.000000  -24636.724609  10993.999023
9348.000000  -24628.861328  11019.260742
9349.000000  -24775.986328  10957.356445
9350.000000  -24734.544922  11116.813477
9351.000000  -24707.898438  10970.638672
9352.000000  -24741.677734  11097.311523
9353.000000  -24605.882812  11063.451172
9354.000000  -24784.552734  10973.878906
9355.000000  -24532.621094  11018.456055
9356.000000  -24654.021484  11169.194336
9357.000000  -24582.306641  11108.619141
9358.000000  -24475.152344  11050.196289
9359.000000  -24584.697266  11046.216797
9360.000000  -24765.167969  11115.812500
9361.000000  -24639.029297  11142.817383
9362.000000  -24765.033203  11043.082031
9363.000000  -24686.433594  11126.548828
9364.000000  -24510.513672  11149.342773
9365.000000  -24522.746094  11124.397461
9366.000000  -24744.617188  11058.002930
9367.000000  -24597.582031  11081.329102
9368.000000  -24587.003906  11044.545898
9369.000000  -24655.388672  11011.351562
9370.000000  -24559.074219  11086.863281
9371.000000  -24406.255859  11119.375000
9372.000000  -24502.003906  11052.042969
9373.000000  -24399.634766  11149.975586
9374.000000  -24408.603516  11066.248047
9375.000000  -24310.248047  10972.666016
9376.000000  -24319.466797  11149.768555
9377.000000  -24258.925781  10964.954102
9378.000000  -24307.109375  11163.537109
9379.000000  -24571.328125  11121.974609
9380.000000  -24563.292969  11088.226562
9381.000000  -24542.972656  11047.387695
9382.000000  -24596.375000  11168.043945
9383.000000  -24415.718750  11059.964844
9384.000000  -24498.410156  10911.868164
9385.000000  -24572.730469  11082.370117
9386.000000  -24656.371094  11058.764648
9387.000000  -24633.583984  11007.399414
9388.000000  -24489.439453  11110.343750
9389.000000  -24495.894531  11051.431641
9390.000000  -24465.300781  11036.793945
9391.000000  -24338.332031  11040.447266
9392.000000  -24476.242188  10991.363281
9393.000000  -24543.980469  11024.593750
9394.000000  -24573.205078  11029.212891
9395.000000  -24457.062500  10994.308594
9396.000000  -24622.517578  11045.066406
9397.000000  -24432.695312  10924.027344
9398.000000  -24499.173828  11056.206055
9399.000000  -24591.248047  10945.180664
9400.000000  -24511.380859  10952.708008
9401.000000  -24606.804688  11026.419922
9402.000000  -24662.484375  11007.432617
9403.000000  -24572.908203  11001.555664
9404.000000  -24721.976562  11009.121094
9405.000000  -24789.773438  10942.920898
9406.000000  -24488.789062  10970.564453
9407.000000  -24613.466797  10839.321289
9408.000000  -24739.736328  10895.218750
9409.000000  -24776.978516  10866.523438
9410.000000  -24732.398438  10871.250000
9411.000000  -24614.052734  10962.374023
9412.000000  -24658.273438  10968.971680
9413.000000  -24497.142578  10882.130859
9414.000000  -24508.826172  11028.398438
9415.000000  -24672.646484  10923.154297
9416.000000  -24532.611328  10933.983398
9417.000000  -24744.927734  10951.718750
9418.000000  -24843.095703  10905.107422
9419.000000  -24588.099609  10970.469727
9420.000000  -24671.896484  11113.379883
9421.000000  -24566.978516  10901.148438
9422.000000  -24670.539062  10921.650391
9423.000000  -24649.103516  10984.500000
9424.000000  -24681.380859  11012.853516
9425.000000  -24698.646484  11014.754883
9426.000000  -24766.986328  10995.161133
9427.000000  -24650.396484  10926.438477
9428.000000  -24766.880859  11065.935547
9429.000000  -24772.056641  11003.910156
9430.000000  -24638.130859  11015.598633
9431.000000  -24714.539062  11024.725586
9432.000000  -24738.203125  11043.878906
9433.000000  -24545.443359  11000.140625
9434.000000  -24798.832031  11034.217773
9435.000000  -24543.435547  11107.113281
9436.000000  -24534.363281  11123.521484
9437.000000  -24630.228516  11023.633789
9438.000000  -24623.779297  11042.573242
9439.000000  -24576.216797  11090.203125
9440.000000  -24644.041016  10947.666992
9441.000000  -24686.355469  11143.934570
9442.000000  -24624.828125  11159.482422
9443.000000  -24707.023438  11204.152344
9444.000000  -24770.689453  11266.973633
9445.000000  -24979.253906  11192.416016
9446.000000  -24830.285156  11153.805664
9447.000000  -24829.017578  11161.280273
9448.000000  -24841.869141  11050.383789
9449.000000  -24864.437500  11132.635742
9450.000000  -24821.339844  11078.309570
9451.000000  -24540.955078  11086.844727
9452.000000  -24940.595703  10994.529297
9453.000000  -24704.523438  10965.333008
9454.000000  -24907.941406  11078.004883
9455.000000  -24778.345703  11036.372070
9456.000000  -24855.875000  11097.520508
9457.000000  -24855.619141  11068.601562
9458.000000  -24705.931641  11107.672852
9459.000000  -24720.244141  11102.526367
9460.000000  -24677.544922  11094.329102
9461.000000  -24840.888672  11095.919922
9462.000000  -24612.644531  11111.787109
9463.000000  -24751.697266  11137.701172
9464.000000  -24714.212891  11068.531250
9465.000000  -24836.541016  11000.323242
9466.000000  -24915.312500  11043.500000
9467.000000  -24784.550781  11013.727539
9468.000000  -24802.537109  11056.559570
9469.000000  -24729.021484  11083.921875
9470.000000  -24775.763672  11154.696289
9471.000000  -24715.851562  11280.516602
9472.000000  -24692.525391  11131.596680
9473.000000  -24612.468750  11169.507812
9474.000000  -24649.039062  11186.833984
9475.000000  -24662.535156  11107.605469
9476.000000  -24695.736328  11149.764648
9477.000000  -24967.601562  11171.477539
9478.000000  -24649.019531  11145.222656
9479.000000  -24557.875000  11203.875000
9480.000000  -24529.640625  11166.218750
9481.000000  -24669.505859  11187.337891
9482.000000  -24600.957031  11189.965820
9483.000000  -24773.277344  11150.589844
9484.000000  -24628.005859  11047.430664
9485.000000  -24451.433594  11243.148438
9486.000000  -24642.146484  10955.162109
9487.000000  -24623.664062  11178.227539
9488.000000  -24411.429688  11034.733398
9489.000000  -24563.003906  11050.964844
9490.000000  -24586.185547  11076.958984
9491.000000  -24544.308594  11179.623047
9492.000000  -24503.316406  11071.273438
9493.000000  -24585.128906  11072.314453
9494.000000  -24515.671875  11102.083984
9495.000000  -24777.390625  11041.667969
9496.000000  -24632.865234  10959.422852
9497.000000  -24732.748047  11113.521484
9498.000000  -24820.058594  11069.300781
9499.000000  -24716.468750  10944.510742
9500.000000  -24746.738281  11023.035156
9501.000000  -24735.970703  11165.920898
9502.000000  -24619.177734  11019.587891
9503.000000  -24621.601562  11092.329102
9504.000000  -24677.404297  11184.496094
9505.000000  -24657.552734  11174.808594
9506.000000  -24565.373047  11142.056641
9507.000000  -24694.876953  11274.881836
9508.000000  -24551.367188  11138.072266
9509.000000  -24431.269531  11198.255859
9510.000000  -24530.275391  11207.033203
9511.000000  -24618.455078  11068.338867
9512.000000  -24558.148438  11084.630859
9513.000000  -24686.656250  11082.744141
9514.000000  -24405.431641  11097.375000
9515.000000  -24502.042969  11099.328125
9516.000000  -24505.759766  11009.786133
9517.000000  -24662.722656  10960.180664
9518.000000  -24645.519531  11065.791016
9519.000000  -24630.158203  11077.898438
9520.000000  -24475.000000  11232.166992
9521.000000  -24679.984375  11107.038086
9522.000000  -24446.576172  11284.777344
9523.000000  -24530.078125  10998.393555
9524.000000  -24647.115234  11133.738281
9525.000000  -24700.201172  11083.799805
9526.000000  -24626.052734  11029.911133
9527.000000  -24761.058594  11085.184570
9528.000000  -24553.527344  10992.819336
9529.000000  -24493.449219  11031.897461
9530.000000  -24449.097656  11097.772461
9531.000000  -24606.488281  11070.996094
9532.000000  -24688.126953  10982.028320
9533.000000  -24682.509766  11031.568359
9534.000000  -24549.095703  11058.206055
9535.000000  -24636.564453  11081.088867
9536.000000  -24716.714844  11053.055664
9537.000000  -24720.402344  10913.519531
9538.000000  -24645.658203  11151.814453
9539.000000  -24854.169922  11020.620117
9540.000000  -24678.958984  10967.328125
9541.000000  -24691.419922  11136.098633
9542.000000  -24695.904297  11096.147461
9543.000000  -24588.443359  11029.469727
9544.000000  -24503.257812  11042.155273
9545.000000  -24554.867188  11058.206055
9546.000000  -24625.246094  10969.685547
9547.000000  -24489.410156  10948.829102
9548.000000  -24532.728516  10967.851562
9549.000000  -24764.818359  11071.932617
9550.000000  -24422.068359  11048.534180
9551.000000  -24499.416016  11025.169922
9552.000000  -24448.277344  10996.002930
9553.000000  -24388.263672  11169.401367
9554.000000  -24579.912109  10922.387695
9555.000000  -24457.095703  10999.262695
9556.000000  -24646.050781  10960.433594
9557.000000  -24556.396484  11030.909180
9558.000000  -24602.703125  10988.958008
9559.000000  -24532.240234  10969.155273
9560.000000  -24785.615234  11094.037109
9561.000000  -24536.416016  11004.706055
9562.000000  -24728.671875  10998.190430
9563.000000  -24611.509766  10948.458984
9564.000000  -24508.732422  11061.604492
9565.000000  -24585.617188  11070.303711
9566.000000  -24652.779297  11033.000977
9567.000000  -24515.714844  11134.730469
9568.000000  -24429.078125  10909.610352
9569.000000  -24556.460938  11013.117188
9570.000000  -24712.462891  11054.213867
9571.000000  -24523.476562  10926.138672
9572.000000  -24662.091797  10970.094727
9573.000000  -24627.304688  11016.466797
9574.000000  -24616.482422  11144.993164
9575.000000  -24453.376953  10977.571289
9576.000000  -24410.583984  10995.619141
9577.000000  -24350.000000  10990.737305
9578.000000  -24457.546875  10997.305664
9579.000000  -24312.947266  11006.799805
9580.000000  -24506.019531  10946.965820
9581.000000  -24498.257812  10957.362305
9582.000000  -24389.388672  10942.371094
9583.000000  -24551.738281  10974.667969
9584.000000  -24479.152344  11159.741211
9585.000000  -24293.531250  10887.290039
9586.000000  -24443.007812  11025.709961
9587.000000  -24361.755859  11047.682617
9588.000000  -24549.146484  11005.582031
9589.000000  -24347.365234  10964.211914
9590.000000  -24379.492188  11107.651367
9591.000000  -24696.324219  11039.000000
9592.000000  -24777.062500  10925.651367
9593.000000  -24583.398438  11004.936523
9594.000000  -24435.728516  11042.413086
9595.000000  -24426.796875  10812.807617
9596.000000  -24561.480469  10937.518555
9597.000000  -24456.728516  10982.520508
9598.000000  -24704.156250  10903.125977
9599.000000  -24753.378906  10912.794922
9600.000000  -24471.808594  10920.592773
9601.000000  -24641.546875  10932.206055
9602.000000  -24626.615234  10909.192383
9603.000000  -24603.814453  11033.928711
9604.000000  -24588.304688  10970.752930
9605.000000  -24546.611328  10927.384766
9606.000000  -24515.808594  10914.660156
9607.000000  -24492.744141  11057.845703
9608.000000  -24597.201172  10856.979492
9609.000000  -24750.644531  10902.891602
9610.000000  -24602.990234  10937.950195
9611.000000  -24576.671875  11041.865234
9612.000000  -24626.830078  11039.717773
9613.000000  -24569.050781  10969.066406
9614.000000  -24673.734375  11012.958008
9615.000000  -24559.957031  11057.446289
9616.000000  -24471.660156  11067.115234
9617.000000  -24633.798828  11013.785156
9618.000000  -24473.812500  11019.506836
9619.000000  -24585.410156  11100.527344
9620.000000  -24622.513672  11046.047852
9621.000000  -24566.083984  10954.845703
9622.000000  -24714.474609  11094.636719
9623.000000  -24428.185547  10972.692383
9624.000000  -24524.228516  10902.551758
9625.000000  -24541.216797  10987.699219
9626.000000  -24639.197266  10991.226562
9627.000000  -24517.937500  11038.874023
9628.000000  -24464.503906  11093.307617
9629.000000  -24684.712891  10990.975586
9630.000000  -24629.539062  11134.609375
9631.000000  -24718.566406  11095.436523
9632.000000  -24570.207031  11081.306641
9633.000000  -24782.318359  11041.646484
9634.000000  -24813.404297  10941.156250
9635.000000  -24781.255859  10997.546875
9636.000000  -24692.136719  11114.542969
9637.000000  -24923.125000  11064.533203
9638.000000  -24770.695312  11031.740234
9639.000000  -24590.849609  10977.884766
9640.000000  -24496.011719  11052.415039
9641.000000  -24539.533203  11119.377930
9642.000000  -24511.806641  11103.794922
9643.000000  -24821.533203  11024.696289
9644.000000  -24630.054688  11018.222656
9645.000000  -24623.914062  11160.981445
9646.000000  -24627.117188  11073.589844
9647.000000  -24659.789062  11051.000977
9648.000000  -24405.011719  11052.862305
9649.000000  -24627.314453  11154.518555
9650.000000  -24477.953125  11123.891602
9651.000000  -24700.640625  11094.979492
9652.000000  -24829.031250  11173.188477
9653.000000  -24453.160156  11207.835938
9654.000000  -24499.367188  11151.304688
9655.000000  -24560.201172  11152.653320
9656.000000  -24588.341797  11210.819336
9657.000000  -24484.023438  11177.220703
9658.000000  -24748.500000  11183.575195
9659.000000  -24437.244141  11067.860352
9660.000000  -24656.068359  11072.385742
9661.000000  -24455.998047  11050.878906
9662.000000  -24614.449219  11080.858398
9663.000000  -24726.482422  11122.893555
9664.000000  -24553.123047  11177.813477
9665.000000  -24508.708984  10977.540039
9666.000000  -24524.818359  10926.429688
9667.000000  -24616.468750  11113.392578
9668.000000  -24525.951172  10958.819336
9669.000000  -24532.019531  11026.030273
9670.000000  -24545.148438  11003.326172
9671.000000  -24529.136719  10916.938477
9672.000000  -24576.593750  11021.419922
9673.000000  -24488.050781  10881.524414
9674.000000  -24469.892578  11038.327148
9675.000000  -24435.628906  11186.092773
9676.000000  -24427.943359  11143.591797
9677.000000  -24589.164062  11039.922852
9678.000000  -24516.376953  11049.809570
9679.000000  -24621.023438  11033.800781
9680.000000  -24412.240234  10996.636719
9681.000000  -24466.630859  11012.364258
9682.000000  -24410.566406  11109.250000
9683.000000  -24470.328125  10976.839844
9684.000000  -24604.537109  11052.702148
9685.000000  -24716.890625  11060.547852
9686.000000  -24723.558594  11046.939453
9687.000000  -24623.119141  11007.749023
9688.000000  -24636.707031  10998.396484
9689.000000  -24604.017578  11030.346680
9690.000000  -24611.242188  11047.870117
9691.000000  -24410.957031  11038.347656
9692.000000  -24533.345703  11134.029297
9693.000000  -24504.492188  11092.282227
9694.000000  -24481.455078  11099.308594
9695.000000  -24431.966797  11064.558594
9696.000000  -24607.062500  11072.668945
9697.000000  -24576.923828  11080.033203
9698.000000  -24499.873047  10974.801758
9699.000000  -24501.962891  11145.109375
9700.000000  -24690.900391  11040.941406
9701.000000  -24514.822266  11102.970703
9702.000000  -24494.271484  11102.781250
9703.000000  -24432.339844  11080.205078
9704.000000  -24530.955078  11133.276367
9705.000000  -24553.472656  11135.384766
9706.000000  -24567.226562  11157.339844
9707.000000  -24646.234375  11031.866211
9708.000000  -24683.406250  11043.926758
9709.000000  -24541.166016  10985.656250
9710.000000  -24719.367188  11025.321289
9711.000000  -24587.271484  11005.024414
9712.000000  -24668.804688  10951.903320
9713.000000  -24788.462891  10990.828125
9714.000000  -24808.037109  11029.688477
9715.000000  -24641.169922  10985.587891
9716.000000  -24604.472656  11131.730469
9717.000000  -24724.328125  11046.658203
9718.000000  -24691.701172  11026.099609
9719.000000  -24909.253906  10978.767578
9720.000000  -24653.521484  10959.303711
9721.000000  -24599.966797  10969.956055
9722.000000  -24623.925781  11015.172852
9723.000000  -24707.472656  11078.429688
9724.000000  -24733.265625  10963.952148
9725.000000  -24560.984375  11023.479492
9726.000000  -24588.384766  11042.135742
9727.000000  -24480.962891  10991.806641
9728.000000  -24690.917969  10995.940430
9729.000000  -24526.662109  10965.424805
9730.000000  -24492.509766  10918.071289
9731.000000  -24758.851562  11008.146484
9732.000000  -24582.281250  10924.731445
9733.000000  -24510.628906  11095.100586
9734.000000  -24737.617188  11006.123047
9735.000000  -24709.242188  11025.412109
9736.000000  -24769.755859  11052.401367
9737.000000  -24807.101562  11013.808594
9738.000000  -24782.976562  11074.810547
9739.000000  -24667.406250  10968.436523
9740.000000  -24865.289062  11012.422852
9741.000000  -24743.423828  10981.819336
9742.000000  -24867.800781  11017.755859
9743.000000  -24770.310547  11102.878906
9744.000000  -24712.041016  11034.784180
9745.000000  -24624.669922  11117.456055
9746.000000  -24796.248047  11050.527344
9747.000000  -24673.107422  11014.520508
9748.000000  -24744.800781  11085.682617
9749.000000  -24696.896484  11150.248047
9750.000000  -24654.072266  11054.968750
9751.000000  -24668.789062  11129.462891
9752.000000  -24789.490234  11048.468750
9753.000000  -24805.775391  10952.773438
9754.000000  -24743.029297  11051.873047
9755.000000  -24782.908203  10982.480469
9756.000000  -24793.609375  11049.853516
9757.000000  -24705.363281  11172.080078
9758.000000  -24750.062500  10988.269531
9759.000000  -24773.625000  10939.179688
9760.000000  -24880.367188  11002.717773
9761.000000  -24711.732422  10997.552734
9762.000000  -24610.203125  10956.209961
9763.000000  -24619.593750  11073.273438
9764.000000  -24779.960938  11106.486328
9765.000000  -24651.015625  11153.493164
9766.000000  -24653.728516  11028.738281
[truncated: 6,369,597 more chars]
