# Supplementary material for: Asymmetric sulfonamide design enabling high-voltage sodium-ion pouch cells in wide temperature
Source: Nat Commun. 2026 Mar 24;17:4378. doi: 10.1038/s41467-026-70592-z (PMC13184103; doi:10.1038/s41467-026-70592-z)
Supplement: Supplementary file 3 — Supplementary Data [file 41467_2026_70592_MOESM3_ESM.zip › Supplementary Data files/Supplementary Data 1/DETMSA/msd_DETMSA_1.xvg]

# This file was created Tue Jun 10 10:48:59 2025
# Created by:
#                       :-) GROMACS - gmx msd, 2024.2 (-:
# 
# Executable:   /home/ruien/app/gmx/bin/gmx
# Data prefix:  /home/ruien/app/gmx
# Working dir:  /home/ruien/work/MP/400EE
# Command line:
#   gmx msd -f prod.xtc -s prod.tpr -sel 'resname EE' -o msd_EE_1.xvg -pbc -rmpbc -b 0 -e 500
# gmx msd is part of G R O M A C S:
#
# Gyas ROwers Mature At Cryogenic Speed
#
@    title "Mean Squared Displacement"
@    xaxis  label "tau (ps)"
@    yaxis  label "MSD (nm\\S2\\N)"
@TYPE xy
@ view 0.15, 0.15, 0.75, 0.85
@ legend on
@ legend box on
@ legend loctype view
@ legend 0.78, 0.8
@ legend length 2
@ s0 legend "D[resname EE] = 0.0362 (+/- 0.0174) (1e-5 cm^2/s)"
      0.000          0
      1.000 0.00977911
      2.000  0.0126248
      3.000  0.0143299
      4.000  0.0155027
      5.000   0.016636
      6.000  0.0177919
      7.000  0.0189511
      8.000   0.019934
      9.000  0.0209378
     10.000  0.0218357
     11.000  0.0225171
     12.000  0.0234045
     13.000   0.024298
     14.000  0.0249601
     15.000  0.0257777
     16.000  0.0265774
     17.000  0.0273764
     18.000  0.0279402
     19.000  0.0285317
     20.000  0.0292766
     21.000  0.0298167
     22.000  0.0304003
     23.000  0.0310572
     24.000  0.0315985
     25.000  0.0322953
     26.000  0.0328065
     27.000  0.0334103
     28.000  0.0339574
     29.000  0.0344807
     30.000  0.0351906
     31.000  0.0356805
     32.000  0.0362206
     33.000  0.0368689
     34.000  0.0371798
     35.000  0.0377368
     36.000  0.0382358
     37.000  0.0388468
     38.000  0.0393169
     39.000  0.0396865
     40.000  0.0402601
     41.000  0.0406473
     42.000  0.0410625
     43.000  0.0415189
     44.000  0.0418172
     45.000  0.0423117
     46.000  0.0428174
     47.000  0.0433389
     48.000  0.0438243
     49.000  0.0442592
     50.000  0.0447077
     51.000  0.0451579
     52.000   0.045648
     53.000  0.0460145
     54.000  0.0462944
     55.000  0.0466011
     56.000  0.0470772
     57.000  0.0476893
     58.000   0.048141
     59.000   0.048526
     60.000  0.0488996
     61.000    0.04923
     62.000   0.049616
     63.000  0.0501891
     64.000  0.0504195
     65.000  0.0506515
     66.000  0.0511649
     67.000  0.0516709
     68.000  0.0521561
     69.000  0.0525435
     70.000   0.052911
     71.000  0.0531849
     72.000  0.0536237
     73.000  0.0540255
     74.000  0.0542785
     75.000  0.0546252
     76.000  0.0551236
     77.000  0.0555168
     78.000  0.0558738
     79.000   0.056168
     80.000  0.0565311
     81.000  0.0568816
     82.000  0.0571711
     83.000  0.0575869
     84.000  0.0577921
     85.000  0.0580485
     86.000  0.0585671
     87.000  0.0588645
     88.000   0.059302
     89.000  0.0595207
     90.000  0.0598337
     91.000  0.0602085
     92.000  0.0604733
     93.000  0.0607937
     94.000  0.0610087
     95.000  0.0613142
     96.000  0.0618603
     97.000  0.0621212
     98.000   0.062554
     99.000  0.0629886
    100.000  0.0632258
    101.000  0.0633723
    102.000  0.0636206
    103.000  0.0640632
    104.000  0.0642656
    105.000  0.0645279
    106.000  0.0650169
    107.000   0.065406
    108.000  0.0656084
    109.000  0.0660535
    110.000  0.0662825
    111.000  0.0665508
    112.000  0.0667937
    113.000  0.0671402
    114.000  0.0673039
    115.000  0.0675292
    116.000  0.0681461
    117.000  0.0685962
    118.000  0.0687133
    119.000  0.0693595
    120.000  0.0695225
    121.000  0.0696679
    122.000    0.06995
    123.000  0.0702066
    124.000  0.0703022
    125.000  0.0705482
    126.000  0.0710482
    127.000   0.071454
    128.000  0.0715791
    129.000  0.0719801
    130.000  0.0721791
    131.000  0.0724407
    132.000   0.072766
    133.000  0.0728844
    134.000   0.072952
    135.000  0.0731742
    136.000  0.0736879
    137.000  0.0740635
    138.000  0.0741215
    139.000  0.0745169
    140.000  0.0746814
    141.000  0.0748711
    142.000  0.0754176
    143.000  0.0757089
    144.000  0.0757487
    145.000  0.0760224
    146.000  0.0764201
    147.000  0.0767815
    148.000  0.0768254
    149.000  0.0773762
    150.000  0.0774912
    151.000  0.0775984
    152.000  0.0779824
    153.000  0.0781447
    154.000  0.0783037
    155.000  0.0787022
    156.000  0.0791899
    157.000  0.0793544
    158.000  0.0793812
    159.000  0.0799737
    160.000  0.0800603
    161.000   0.080181
    162.000  0.0806126
    163.000  0.0809155
    164.000  0.0811361
    165.000  0.0815616
    166.000  0.0818321
    167.000  0.0819449
    168.000  0.0819574
    169.000  0.0824848
    170.000  0.0827999
    171.000  0.0830128
    172.000  0.0832648
    173.000  0.0834178
    174.000  0.0836734
    175.000  0.0840854
    176.000  0.0844439
    177.000  0.0846037
    178.000  0.0846434
    179.000  0.0850859
    180.000  0.0854231
    181.000  0.0853081
    182.000  0.0855766
    183.000  0.0857316
    184.000  0.0859722
    185.000  0.0862997
    186.000    0.08659
    187.000  0.0868777
    188.000   0.086858
    189.000  0.0873321
    190.000  0.0876285
    191.000  0.0874844
    192.000  0.0878906
    193.000  0.0880578
    194.000  0.0881074
    195.000  0.0885423
    196.000  0.0886806
    197.000  0.0889202
    198.000  0.0890056
    199.000  0.0894769
    200.000  0.0898245
    201.000  0.0897043
    202.000  0.0901397
    203.000   0.090376
    204.000  0.0905174
    205.000  0.0907084
    206.000  0.0909053
    207.000  0.0911583
    208.000  0.0913406
    209.000  0.0918471
    210.000  0.0920269
    211.000   0.091976
    212.000  0.0923075
    213.000  0.0925674
    214.000  0.0927967
    215.000  0.0930789
    216.000  0.0930497
    217.000  0.0932979
    218.000  0.0933185
    219.000  0.0938727
    220.000  0.0941543
    221.000  0.0941666
    222.000  0.0945212
    223.000   0.094857
    224.000  0.0949686
    225.000  0.0953465
    226.000  0.0955361
    227.000  0.0956605
    228.000  0.0956601
    229.000  0.0962403
    230.000  0.0964946
    231.000  0.0964438
    232.000  0.0968312
    233.000   0.097028
    234.000  0.0974582
    235.000    0.09773
    236.000  0.0978848
    237.000  0.0979395
    238.000  0.0978391
    239.000  0.0984177
    240.000  0.0987941
    241.000  0.0986348
    242.000   0.099062
    243.000  0.0992602
    244.000    0.09967
    245.000  0.0997495
    246.000  0.0999857
    247.000   0.100023
    248.000  0.0999066
    249.000   0.100514
    250.000   0.100893
    251.000   0.100842
    252.000   0.101206
    253.000   0.101315
    254.000   0.101648
    255.000    0.10194
    256.000   0.102188
    257.000    0.10233
    258.000   0.102166
    259.000   0.102839
    260.000   0.103286
    261.000   0.103104
    262.000   0.103529
    263.000   0.103639
    264.000   0.104012
    265.000   0.104213
    266.000   0.104364
    267.000   0.104383
    268.000   0.104126
    269.000   0.104891
    270.000   0.105229
    271.000   0.104811
    272.000   0.105467
    273.000   0.105446
    274.000   0.105954
    275.000   0.106102
    276.000   0.106124
    277.000   0.106292
    278.000   0.106222
    279.000    0.10675
    280.000   0.107286
    281.000   0.106815
    282.000   0.107588
    283.000   0.107523
    284.000   0.107831
    285.000   0.107794
    286.000   0.107916
    287.000   0.108065
    288.000   0.107919
    289.000   0.108526
    290.000   0.109174
    291.000   0.108956
    292.000     0.1094
    293.000   0.109338
    294.000   0.109715
    295.000   0.109821
    296.000    0.10998
    297.000   0.110135
    298.000   0.109851
    299.000   0.110583
    300.000   0.111189
    301.000   0.110995
    302.000   0.111642
    303.000   0.111448
    304.000   0.111544
    305.000   0.111609
    306.000    0.11177
    307.000   0.111966
    308.000   0.111688
    309.000   0.112492
    310.000   0.113098
    311.000   0.112995
    312.000   0.113467
    313.000   0.113607
    314.000   0.113869
    315.000   0.113785
    316.000   0.114012
    317.000   0.114213
    318.000   0.113867
    319.000   0.114606
    320.000   0.115086
    321.000   0.114919
    322.000   0.115621
    323.000   0.115675
    324.000   0.115751
    325.000   0.115634
    326.000   0.115857
    327.000   0.116161
    328.000   0.115779
    329.000   0.116609
    330.000   0.117433
    331.000   0.117115
    332.000   0.117348
    333.000   0.117663
    334.000   0.117769
    335.000   0.117582
    336.000   0.117846
    337.000   0.118122
    338.000   0.117787
    339.000     0.1186
    340.000   0.119387
    341.000   0.118946
    342.000    0.11934
    343.000   0.119323
    344.000   0.119391
    345.000   0.119237
    346.000    0.11942
    347.000   0.119782
    348.000   0.119508
    349.000   0.120239
    350.000   0.121101
    351.000   0.120569
    352.000   0.121076
    353.000    0.12097
    354.000   0.121049
    355.000   0.120976
    356.000    0.12114
    357.000   0.121664
    358.000    0.12116
    359.000   0.121714
    360.000   0.122415
    361.000   0.121547
    362.000   0.122181
    363.000   0.122317
    364.000   0.122227
    365.000   0.122233
    366.000   0.122007
    367.000   0.122713
    368.000   0.122319
    369.000   0.123098
    370.000   0.123705
    371.000   0.122998
    372.000   0.123343
    373.000   0.123608
    374.000   0.123489
    375.000   0.123579
    376.000   0.123376
    377.000   0.124099
    378.000   0.123774
    379.000    0.12436
    380.000   0.125196
    381.000   0.124501
    382.000   0.124897
    383.000    0.12539
    384.000   0.125185
    385.000     0.1253
    386.000    0.12511
    387.000   0.125756
    388.000   0.125162
    389.000   0.125674
    390.000   0.126607
    391.000   0.126061
    392.000   0.126346
    393.000    0.12673
    394.000   0.126735
    395.000   0.126842
    396.000   0.126778
    397.000    0.12726
    398.000   0.126819
    399.000   0.127245
    400.000   0.127796
    401.000   0.127214
    402.000   0.127594
    403.000   0.128242
    404.000   0.127876
    405.000   0.127989
    406.000   0.127878
    407.000   0.128512
    408.000   0.128099
    409.000   0.128402
    410.000   0.129122
    411.000   0.128583
    412.000   0.128881
    413.000   0.129324
    414.000   0.129201
    415.000   0.129384
    416.000   0.129001
    417.000   0.129781
    418.000   0.129312
    419.000   0.129696
    420.000   0.130495
    421.000   0.129676
    422.000   0.130142
    423.000   0.130595
    424.000   0.130427
    425.000   0.130605
    426.000   0.130233
    427.000   0.131128
    428.000   0.130549
    429.000   0.131382
    430.000   0.132309
    431.000   0.131834
    432.000   0.132302
    433.000    0.13287
    434.000   0.132914
    435.000   0.133005
    436.000   0.132538
    437.000    0.13334
    438.000   0.132426
    439.000   0.133496
    440.000   0.134421
    441.000    0.13386
    442.000   0.134315
    443.000   0.134705
    444.000   0.134463
    445.000   0.134756
    446.000   0.134165
    447.000   0.135254
    448.000   0.134813
    449.000   0.135599
    450.000   0.136369
    451.000   0.135193
    452.000   0.135814
    453.000    0.13624
    454.000    0.13597
    455.000   0.136219
    456.000   0.135575
    457.000   0.136325
    458.000   0.136128
    459.000    0.13704
    460.000   0.137555
    461.000   0.135644
    462.000    0.13697
    463.000   0.137432
    464.000   0.136738
    465.000   0.137211
    466.000   0.136483
    467.000   0.137128
    468.000   0.137215
    469.000   0.137998
    470.000   0.138839
    471.000   0.135928
    472.000   0.137253
    473.000   0.137973
    474.000   0.137705
    475.000   0.138135
    476.000   0.137087
    477.000   0.138057
    478.000   0.138168
    479.000   0.138721
    480.000   0.139745
    481.000   0.137897
    482.000   0.139245
    483.000   0.139188
    484.000    0.13914
    485.000   0.140332
    486.000    0.13836
    487.000   0.138451
    488.000   0.140084
    489.000   0.141446
    490.000   0.141414
    491.000   0.140518
    492.000   0.141774
    493.000   0.143011
    494.000   0.142485
    495.000   0.145428
    496.000   0.142432
    497.000   0.141682
    498.000   0.142331
    499.000   0.142988
    500.000   0.144117
