# Supplementary material for: Asymmetric sulfonamide design enabling high-voltage sodium-ion pouch cells in wide temperature
Source: Nat Commun. 2026 Mar 24;17:4378. doi: 10.1038/s41467-026-70592-z (PMC13184103; doi:10.1038/s41467-026-70592-z)
Supplement: Supplementary file 3 — Supplementary Data [file 41467_2026_70592_MOESM3_ESM.zip › Supplementary Data files/Supplementary Data 1/DETMSA/msd_DETMSA_160.xvg]

# This file was created Tue Jun 10 10:49:54 2025
# Created by:
#                       :-) GROMACS - gmx msd, 2024.2 (-:
# 
# Executable:   /home/ruien/app/gmx/bin/gmx
# Data prefix:  /home/ruien/app/gmx
# Working dir:  /home/ruien/work/MP/400EE
# Command line:
#   gmx msd -f prod.xtc -s prod.tpr -sel 'resname EE' -o msd_EE_160.xvg -pbc -rmpbc -b 79500 -e 80000
# gmx msd is part of G R O M A C S:
#
# Glycine aRginine prOline Methionine Alanine Cystine Serine
#
@    title "Mean Squared Displacement"
@    xaxis  label "tau (ps)"
@    yaxis  label "MSD (nm\\S2\\N)"
@TYPE xy
@ view 0.15, 0.15, 0.75, 0.85
@ legend on
@ legend box on
@ legend loctype view
@ legend 0.78, 0.8
@ legend length 2
@ s0 legend "D[resname EE] = 0.004313 (+/- 0.0015) (1e-5 cm^2/s)"
      0.000          0
      1.000 0.00601425
      2.000  0.0066472
      3.000 0.00699668
      4.000 0.00723245
      5.000 0.00746376
      6.000  0.0077719
      7.000 0.00798248
      8.000 0.00818059
      9.000  0.0082717
     10.000 0.00848936
     11.000 0.00875925
     12.000  0.0089305
     13.000  0.0090596
     14.000 0.00921447
     15.000  0.0093517
     16.000 0.00955121
     17.000 0.00961098
     18.000 0.00973317
     19.000 0.00978882
     20.000 0.00999777
     21.000  0.0100167
     22.000  0.0101287
     23.000  0.0102542
     24.000  0.0103856
     25.000  0.0105252
     26.000  0.0105667
     27.000  0.0105507
     28.000  0.0107057
     29.000  0.0108479
     30.000  0.0109593
     31.000  0.0110319
     32.000   0.011111
     33.000  0.0111865
     34.000  0.0112588
     35.000  0.0114146
     36.000  0.0114381
     37.000  0.0115082
     38.000  0.0115891
     39.000  0.0117179
     40.000  0.0119034
     41.000  0.0118867
     42.000  0.0119419
     43.000  0.0121076
     44.000  0.0120431
     45.000  0.0121501
     46.000  0.0122182
     47.000  0.0122567
     48.000  0.0123472
     49.000  0.0124587
     50.000  0.0125337
     51.000  0.0125767
     52.000  0.0126024
     53.000  0.0127517
     54.000  0.0127056
     55.000  0.0128032
     56.000  0.0128458
     57.000  0.0129277
     58.000  0.0130163
     59.000  0.0130666
     60.000  0.0131271
     61.000  0.0132275
     62.000  0.0133473
     63.000  0.0133573
     64.000  0.0133498
     65.000   0.013413
     66.000  0.0133988
     67.000  0.0135215
     68.000  0.0136502
     69.000  0.0136349
     70.000   0.013709
     71.000  0.0136811
     72.000  0.0137488
     73.000  0.0138974
     74.000  0.0138711
     75.000  0.0139925
     76.000   0.013955
     77.000  0.0140709
     78.000   0.014082
     79.000  0.0142043
     80.000  0.0142617
     81.000  0.0142448
     82.000  0.0143347
     83.000   0.014396
     84.000  0.0144618
     85.000  0.0144454
     86.000  0.0145022
     87.000  0.0145683
     88.000  0.0146215
     89.000  0.0146629
     90.000  0.0148584
     91.000  0.0148651
     92.000  0.0148479
     93.000  0.0148606
     94.000  0.0148911
     95.000  0.0149763
     96.000  0.0149638
     97.000  0.0149976
     98.000  0.0150244
     99.000  0.0151084
    100.000  0.0152896
    101.000   0.015226
    102.000  0.0153133
    103.000  0.0153974
    104.000  0.0153651
    105.000  0.0153714
    106.000  0.0154322
    107.000   0.015478
    108.000  0.0155263
    109.000  0.0156027
    110.000  0.0157114
    111.000  0.0157038
    112.000  0.0157117
    113.000  0.0157467
    114.000  0.0156716
    115.000  0.0157563
    116.000    0.01576
    117.000  0.0157715
    118.000  0.0158868
    119.000  0.0158997
    120.000  0.0159857
    121.000  0.0160064
    122.000  0.0160209
    123.000  0.0160966
    124.000  0.0160424
    125.000  0.0160541
    126.000  0.0161012
    127.000  0.0161787
    128.000  0.0162036
    129.000  0.0162919
    130.000  0.0164017
    131.000  0.0163862
    132.000  0.0163926
    133.000    0.01646
    134.000  0.0164563
    135.000   0.016393
    136.000  0.0165252
    137.000  0.0165692
    138.000  0.0165789
    139.000  0.0165217
    140.000   0.016673
    141.000   0.016687
    142.000  0.0166807
    143.000  0.0167519
    144.000  0.0167426
    145.000  0.0167203
    146.000  0.0167664
    147.000    0.01679
    148.000  0.0168652
    149.000  0.0168779
    150.000   0.017035
    151.000  0.0170146
    152.000  0.0169543
    153.000  0.0170606
    154.000  0.0170601
    155.000  0.0169765
    156.000  0.0170074
    157.000  0.0171742
    158.000  0.0171821
    159.000  0.0172161
    160.000  0.0173682
    161.000  0.0173725
    162.000  0.0173475
    163.000  0.0174604
    164.000  0.0173096
    165.000  0.0172668
    166.000   0.017349
    167.000  0.0174274
    168.000  0.0173892
    169.000  0.0174088
    170.000  0.0175178
    171.000   0.017561
    172.000   0.017573
    173.000  0.0175532
    174.000  0.0175271
    175.000  0.0174802
    176.000  0.0174199
    177.000  0.0175602
    178.000  0.0175721
    179.000  0.0176835
    180.000   0.017802
    181.000  0.0177408
    182.000  0.0177403
    183.000    0.01782
    184.000    0.01765
    185.000  0.0177416
    186.000  0.0177791
    187.000  0.0178192
    188.000  0.0178651
    189.000  0.0179095
    190.000  0.0180028
    191.000   0.017972
    192.000  0.0179358
    193.000  0.0180342
    194.000  0.0180018
    195.000  0.0180869
    196.000   0.018087
    197.000  0.0180332
    198.000  0.0180952
    199.000  0.0181954
    200.000  0.0182909
    201.000  0.0183191
    202.000  0.0182248
    203.000  0.0183151
    204.000   0.018366
    205.000  0.0183833
    206.000  0.0183379
    207.000  0.0183596
    208.000  0.0184029
    209.000  0.0183923
    210.000  0.0185356
    211.000  0.0184748
    212.000  0.0184385
    213.000  0.0185233
    214.000  0.0185244
    215.000  0.0185117
    216.000  0.0185699
    217.000  0.0186156
    218.000  0.0187227
    219.000  0.0186122
    220.000  0.0188094
    221.000  0.0187705
    222.000   0.018717
    223.000  0.0188144
    224.000  0.0187699
    225.000  0.0188272
    226.000  0.0187807
    227.000  0.0188801
    228.000  0.0189008
    229.000  0.0188549
    230.000  0.0189976
    231.000  0.0190394
    232.000  0.0190315
    233.000  0.0191097
    234.000  0.0190177
    235.000  0.0190739
    236.000  0.0191005
    237.000  0.0191852
    238.000  0.0191292
    239.000   0.019143
    240.000  0.0193581
    241.000  0.0192488
    242.000  0.0191692
    243.000  0.0193762
    244.000  0.0191785
    245.000  0.0193211
    246.000  0.0194015
    247.000  0.0193404
    248.000   0.019332
    249.000  0.0194232
    250.000  0.0194918
    251.000  0.0195517
    252.000  0.0193758
    253.000  0.0194991
    254.000  0.0194226
    255.000  0.0196136
    256.000  0.0195627
    257.000  0.0195174
    258.000  0.0194944
    259.000  0.0196819
    260.000  0.0197371
    261.000  0.0196663
    262.000  0.0196102
    263.000  0.0197901
    264.000  0.0196658
    265.000  0.0197415
    266.000  0.0197198
    267.000  0.0197496
    268.000  0.0198318
    269.000  0.0199089
    270.000  0.0199206
    271.000  0.0198504
    272.000  0.0198839
    273.000  0.0200216
    274.000  0.0199092
    275.000  0.0199972
    276.000  0.0200263
    277.000  0.0200852
    278.000   0.020041
    279.000  0.0200693
    280.000  0.0201731
    281.000  0.0201458
    282.000  0.0201107
    283.000  0.0201623
    284.000  0.0200435
    285.000  0.0202409
    286.000  0.0202524
    287.000  0.0202846
    288.000  0.0201977
    289.000  0.0202306
    290.000  0.0203309
    291.000  0.0202961
    292.000  0.0202801
    293.000  0.0204226
    294.000  0.0202779
    295.000    0.02037
    296.000  0.0204372
    297.000  0.0203823
    298.000  0.0203886
    299.000  0.0204754
    300.000  0.0205363
    301.000  0.0204281
    302.000  0.0203829
    303.000  0.0206399
    304.000  0.0204963
    305.000  0.0205253
    306.000  0.0205373
    307.000  0.0205506
    308.000  0.0204821
    309.000  0.0206344
    310.000  0.0206968
    311.000   0.020595
    312.000  0.0206488
    313.000  0.0208839
    314.000  0.0207241
    315.000  0.0207616
    316.000  0.0207898
    317.000  0.0207505
    318.000  0.0207759
    319.000  0.0209692
    320.000   0.020953
    321.000  0.0207928
    322.000  0.0208513
    323.000  0.0210606
    324.000  0.0209157
    325.000  0.0209874
    326.000  0.0209549
    327.000  0.0209268
    328.000  0.0210541
    329.000  0.0210849
    330.000  0.0211626
    331.000  0.0212125
    332.000  0.0211663
    333.000  0.0213147
    334.000  0.0211418
    335.000  0.0212696
    336.000  0.0211619
    337.000   0.021187
    338.000  0.0212352
    339.000  0.0211815
    340.000   0.021513
    341.000  0.0214363
    342.000  0.0212923
    343.000  0.0215356
    344.000  0.0213201
    345.000  0.0214719
    346.000  0.0216068
    347.000  0.0215503
    348.000   0.021417
    349.000  0.0215555
    350.000  0.0217831
    351.000  0.0216232
    352.000  0.0216238
    353.000  0.0217996
    354.000  0.0215488
    355.000  0.0217949
    356.000  0.0217035
    357.000  0.0217378
    358.000  0.0217088
    359.000  0.0217485
    360.000  0.0220796
    361.000  0.0219019
    362.000  0.0218244
    363.000  0.0220724
    364.000  0.0218992
    365.000  0.0219683
    366.000   0.021964
    367.000  0.0220069
    368.000  0.0219986
    369.000  0.0220899
    370.000  0.0222067
    371.000  0.0221121
    372.000  0.0220898
    373.000  0.0223822
    374.000  0.0221449
    375.000  0.0222498
    376.000  0.0221746
    377.000  0.0222256
    378.000  0.0222364
    379.000  0.0222225
    380.000  0.0223426
    381.000  0.0221861
    382.000  0.0221903
    383.000  0.0224374
    384.000  0.0223685
    385.000  0.0224202
    386.000  0.0222705
    387.000  0.0223816
    388.000   0.022408
    389.000   0.022422
    390.000  0.0226112
    391.000  0.0224507
    392.000  0.0223795
    393.000  0.0226559
    394.000  0.0225302
    395.000  0.0225364
    396.000  0.0224205
    397.000  0.0226086
    398.000  0.0225748
    399.000  0.0226665
    400.000  0.0227997
    401.000  0.0228704
    402.000  0.0226118
    403.000  0.0226857
    404.000   0.022633
    405.000  0.0228117
    406.000  0.0227149
    407.000  0.0227378
    408.000  0.0229801
    409.000  0.0229667
    410.000  0.0230531
    411.000  0.0232172
    412.000  0.0230609
    413.000  0.0231069
    414.000   0.022944
    415.000  0.0232149
    416.000  0.0229559
    417.000   0.023127
    418.000  0.0232958
    419.000  0.0232032
    420.000  0.0233568
    421.000  0.0235553
    422.000    0.02325
    423.000  0.0234376
    424.000  0.0234002
    425.000  0.0234709
    426.000  0.0232558
    427.000  0.0235103
    428.000   0.023527
    429.000  0.0236677
    430.000  0.0235412
    431.000  0.0237733
    432.000  0.0235867
    433.000  0.0237511
    434.000  0.0236804
    435.000  0.0239283
    436.000  0.0235483
    437.000  0.0236685
    438.000  0.0238117
    439.000  0.0240004
    440.000  0.0241061
    441.000  0.0242555
    442.000  0.0240457
    443.000  0.0240058
    444.000  0.0239385
    445.000  0.0242904
    446.000  0.0239473
    447.000  0.0240286
    448.000  0.0242435
    449.000  0.0243177
    450.000  0.0243878
    451.000  0.0244531
    452.000   0.024421
    453.000  0.0244307
    454.000  0.0245353
    455.000   0.024752
    456.000  0.0244631
    457.000  0.0244268
    458.000  0.0246491
    459.000  0.0246854
    460.000  0.0247375
    461.000   0.024863
    462.000  0.0244428
    463.000  0.0246119
    464.000  0.0248174
    465.000  0.0250221
    466.000  0.0247178
    467.000  0.0246757
    468.000  0.0248778
    469.000  0.0250651
    470.000  0.0251427
    471.000  0.0254445
    472.000  0.0249013
    473.000  0.0251688
    474.000  0.0253678
    475.000  0.0254385
    476.000  0.0252104
    477.000  0.0252092
    478.000  0.0257356
    479.000   0.025855
    480.000  0.0256679
    481.000  0.0257591
    482.000  0.0255375
    483.000  0.0259979
    484.000  0.0256197
    485.000  0.0257272
    486.000  0.0254603
    487.000  0.0259934
    488.000  0.0258129
    489.000  0.0255988
    490.000   0.025665
    491.000  0.0257973
    492.000  0.0258122
    493.000   0.026279
    494.000  0.0257291
    495.000  0.0254683
    496.000  0.0255018
    497.000  0.0263615
    498.000  0.0260717
    499.000  0.0253849
    500.000  0.0256621
