# Supplementary material for: Asymmetric sulfonamide design enabling high-voltage sodium-ion pouch cells in wide temperature
Source: Nat Commun. 2026 Mar 24;17:4378. doi: 10.1038/s41467-026-70592-z (PMC13184103; doi:10.1038/s41467-026-70592-z)
Supplement: Supplementary file 3 — Supplementary Data [file 41467_2026_70592_MOESM3_ESM.zip › Supplementary Data files/Supplementary Data 1/DETMSA/prod.gro]

400EE
 8800
    1EE     S01    1   0.426   2.382   0.910  0.1925 -0.0282 -0.3668
    1EE     F02    2   0.342   2.125   0.971  0.3760 -0.2469  0.1348
    1EE     F03    3   0.424   2.232   1.139  0.0822 -0.0756 -0.8009
    1EE     F04    4   0.230   2.285   1.076 -0.6404 -0.1079 -0.0871
    1EE     O05    5   0.552   2.317   0.880  0.1750  0.1031 -0.1320
    1EE     O06    6   0.414   2.504   0.988  0.2072 -0.2401 -0.1861
    1EE     N07    7   0.330   2.389   0.774 -0.1130  0.1410 -0.1464
    1EE     C08    8   0.378   2.466   0.661 -0.4557 -0.4308  0.3800
    1EE     C09    9   0.182   2.366   0.783  0.3053  0.1562 -0.0190
    1EE     C0A   10   0.347   2.248   1.030 -0.7004 -0.2424  0.1885
    1EE     C0B   11   0.359   2.396   0.526  0.2113  0.0128  0.0357
    1EE     C0C   12   0.097   2.483   0.832 -0.3052  0.2816  0.5203
    1EE     H0D   13   0.337   2.567   0.658 -0.6268 -0.4795  1.0179
    1EE     H0E   14   0.486   2.479   0.675 -0.4075  0.4570 -0.8520
    1EE     H0F   15   0.148   2.347   0.680 -0.7034  0.1041  0.3191
    1EE     H10   16   0.163   2.274   0.837 -0.1698  0.4925  0.3959
    1EE     H11   17   0.430   2.437   0.454  2.1660 -0.1037  1.8102
    1EE     H12   18   0.362   2.287   0.533  0.3769 -0.0676 -1.1549
    1EE     H13   19   0.262   2.414   0.478  0.7640 -0.5506 -1.3223
    1EE     H14   20   0.116   2.575   0.778  1.5114 -0.5877 -0.3783
    1EE     H15   21  -0.008   2.456   0.828 -0.1232 -0.5919  1.2593
    1EE     H16   22   0.125   2.501   0.937  2.0516 -2.3479  0.4169
    2EE     S01   23   0.274   3.533   4.073  0.0435  0.1445 -0.4618
    2EE     F02   24   0.284   3.685   4.311 -0.1035 -0.0344 -0.2222
    2EE     F03   25   0.455   3.706   4.177  0.3123 -0.1728 -0.0342
    2EE     F04   26   0.262   3.796   4.133 -0.4516  0.2197 -0.0365
    2EE     O05   27   0.135   3.516   4.113 -0.0022  0.1284  0.0709
    2EE     O06   28   0.375   3.431   4.102  0.3233  0.0917  0.3589
    2EE     N07   29   0.284   3.576   3.915 -0.2153  0.0310  0.4725
    2EE     C08   30   0.230   3.475   3.823 -0.2206 -0.1813  0.4891
    2EE     C09   31   0.405   3.657   3.869 -0.3556  0.2961  0.2661
    2EE     C0A   32   0.322   3.689   4.181 -0.2083 -0.1469 -0.2101
    2EE     C0B   33   0.196   3.541   3.679 -0.3414  0.1092  0.6734
    2EE     C0C   34   0.539   3.578   3.863 -0.3018 -0.1001 -0.0594
    2EE     H0D   35   0.304   3.397   3.809  0.4828  0.3904  0.9956
    2EE     H0E   36   0.142   3.430   3.871  0.5040 -0.0914  1.9280
    2EE     H0F   37   0.385   3.693   3.767 -0.0512  0.1357  0.1497
    2EE     H10   38   0.414   3.746   3.931 -1.0263  0.0632  0.7024
    2EE     H11   39   0.278   3.586   3.623  0.1641 -0.7859  0.6807
    2EE     H12   40   0.146   3.469   3.614  1.6288 -0.9691  0.3257
    2EE     H13   41   0.120   3.619   3.694  0.7837  1.1758  0.8028
    2EE     H14   42   0.578   3.571   3.964 -1.3198  2.7483  0.5653
    2EE     H15   43   0.532   3.483   3.808  0.3575  0.1073 -0.5123
    2EE     H16   44   0.609   3.638   3.804 -0.8634  0.4986 -0.1308
    3EE     S01   45   1.117   1.569   2.071  0.1403  0.2799  0.0911
    3EE     F02   46   0.988   1.807   2.050  0.2918  0.1678  0.0154
    3EE     F03   47   1.170   1.798   1.930 -0.0762  0.0176 -0.2634
    3EE     F04   48   0.993   1.693   1.867  0.2135  0.4413 -0.4051
    3EE     O05   49   1.176   1.494   1.963  0.4167 -0.2071  0.3015
    3EE     O06   50   1.004   1.517   2.146 -0.8170 -0.7105 -0.4022
    3EE     N07   51   1.236   1.604   2.179 -0.1957  0.1739  0.5388
    3EE     C08   52   1.338   1.504   2.204  0.1170  0.0912  0.6092
    3EE     C09   53   1.220   1.718   2.273 -0.0448  0.1114  0.0389
    3EE     C0A   54   1.064   1.728   1.975 -0.1550  0.1829 -0.1633
    3EE     C0B   55   1.291   1.384   2.296 -0.2038 -0.2010 -0.2012
    3EE     C0C   56   1.312   1.834   2.245 -0.3604 -0.8700  0.3016
    3EE     H0D   57   1.365   1.459   2.108 -0.5528  0.4277  0.2619
    3EE     H0E   58   1.427   1.556   2.242 -0.0688  0.1715  0.9415
    3EE     H0F   59   1.117   1.754   2.265 -0.2202 -0.2749  0.5638
    3EE     H10   60   1.235   1.685   2.375 -0.6008  1.8760  0.7087
    3EE     H11   61   1.370   1.311   2.314  0.1735  0.1351 -0.4878
    3EE     H12   62   1.249   1.421   2.390  0.4524 -0.3146  0.1385
    3EE     H13   63   1.205   1.336   2.248 -1.6391 -0.0615  2.1839
    3EE     H14   64   1.302   1.904   2.328  0.6322 -1.1484  0.6573
    3EE     H15   65   1.419   1.813   2.237  0.1447  0.4098  3.0465
    3EE     H16   66   1.277   1.886   2.155 -0.2206 -0.1780  0.6442
    4EE     S01   67   2.785   4.042   3.849 -0.1661 -0.0932  0.0662
    4EE     F02   68   2.671   4.062   3.619  0.0467 -0.0620 -0.2081
    4EE     F03   69   2.828   3.916   3.627  0.1752 -0.3966 -0.5328
    4EE     F04   70   2.638   3.866   3.716 -0.3271  0.2023  0.0842
    4EE     O05   71   2.843   4.170   3.809 -0.1475 -0.3058  0.1913
    4EE     O06   72   2.866   3.932   3.911  0.4548 -0.1061 -0.4314
    4EE     N07   73   2.659   4.065   3.950  0.1364 -0.0928  0.1065
    4EE     C08   74   2.688   4.075   4.090  0.4173 -0.5703 -0.0230
    4EE     C09   75   2.530   4.121   3.899  0.8786  0.2994  0.1824
    4EE     C0A   76   2.724   3.964   3.691 -0.2017  0.5209 -0.7045
    4EE     C0B   77   2.723   4.220   4.130 -0.0901 -0.1579 -0.1203
    4EE     C0C   78   2.519   4.264   3.844 -0.4753  0.2701  0.1372
    4EE     H0D   79   2.596   4.047   4.142 -0.1035  0.2347 -0.5004
    4EE     H0E   80   2.765   4.003   4.117 -0.0197 -1.2383 -0.5355
    4EE     H0F   81   2.497   4.043   3.828 -1.6108  0.8977  0.6087
    4EE     H10   82   2.453   4.112   3.976  0.2412 -1.2199 -0.6114
    4EE     H11   83   2.638   4.288   4.117 -0.5103 -0.6041  0.2709
    4EE     H12   84   2.756   4.232   4.233  0.2405 -1.1132 -0.1155
    4EE     H13   85   2.806   4.263   4.071 -1.9316  1.9909 -1.2509
    4EE     H14   86   2.575   4.269   3.750 -0.7567  2.0704  0.0563
    4EE     H15   87   2.415   4.289   3.825 -1.2162 -2.1280  0.8357
    4EE     H16   88   2.566   4.336   3.913  0.6977 -2.0830  1.8656
    5EE     S01   89   3.278   0.224   1.202 -0.0082  0.0826  0.2084
    5EE     F02   90   3.337   0.482   1.237  0.1760  0.0686 -0.1528
    5EE     F03   91   3.425   0.405   1.066  0.2667 -0.2068  0.3255
    5EE     F04   92   3.215   0.452   1.061 -0.3611  0.0075 -0.5767
    5EE     O05   93   3.174   0.253   1.297  0.4924  0.4676  0.0637
    5EE     O06   94   3.407   0.166   1.244  0.0724  0.7978  0.2774
    5EE     N07   95   3.216   0.133   1.084 -0.1042 -0.6789  0.4645
    5EE     C08   96   3.290   0.129   0.954 -0.0992 -0.5943  0.3802
    5EE     C09   97   3.084   0.071   1.102  0.0077  0.2680 -0.5010
    5EE     C0A   98   3.309   0.402   1.136  0.1964  0.1815  0.0851
    5EE     C0B   99   3.359  -0.003   0.930 -0.5684  0.3724 -0.1857
    5EE     C0C  100   2.976   0.146   1.027  0.3240 -0.0500  0.1883
    5EE     H0D  101   3.221   0.156   0.874  0.3499  0.5897  0.3838
    5EE     H0E  102   3.362   0.212   0.947 -0.4491 -0.2694  0.5548
    5EE     H0F  103   3.096  -0.031   1.064  1.6491  0.0552  0.5240
    5EE     H10  104   3.060   0.061   1.208 -0.2716  1.5922 -0.4258
    5EE     H11  105   3.404  -0.038   1.022  0.0650  2.8589  0.4920
    5EE     H12  106   3.292  -0.079   0.890  0.4254  0.0213 -1.2289
    5EE     H13  107   3.442   0.015   0.859 -0.7704  1.3729 -0.1788
    5EE     H14  108   2.973   0.248   1.065  0.3316 -0.7597  2.1611
    5EE     H15  109   3.005   0.142   0.922  0.5048 -1.2993  0.2730
    5EE     H16  110   2.875   0.107   1.046 -0.5420  1.7727 -0.5881
    6EE     S01  111   1.904   2.968   0.309  0.2072 -0.0732 -0.0565
    6EE     F02  112   1.711   2.998   0.493  0.1453  0.0629 -0.3796
    6EE     F03  113   1.753   3.174   0.378 -0.4443  0.2990 -0.0849
    6EE     F04  114   1.638   3.014   0.290 -0.0191  0.0898  0.2293
    6EE     O05  115   1.951   3.049   0.196  0.2515  0.1681  0.2836
    6EE     O06  116   1.862   2.830   0.289  0.0343  0.1763  0.2681
    6EE     N07  117   2.014   2.969   0.434  0.4937  0.6751 -0.5068
    6EE     C08  118   2.118   2.862   0.433 -0.5472 -0.3685 -0.2492
    6EE     C09  119   2.048   3.097   0.500  0.1656 -0.1564 -0.2536
    6EE     C0A  120   1.741   3.044   0.370  0.2314  0.0749 -0.1204
    6EE     C0B  121   2.227   2.895   0.327 -0.0382  0.4616  0.3418
    6EE     C0C  122   2.122   3.086   0.633  0.5460 -0.0023  0.2761
    6EE     H0D  123   2.164   2.854   0.532 -1.9506 -0.7535  0.3873
    6EE     H0E  124   2.073   2.763   0.420 -0.1510 -0.5179 -0.4776
    6EE     H0F  125   2.110   3.152   0.427  1.0960 -2.3333 -1.1650
    6EE     H10  126   1.959   3.157   0.518  0.2520 -0.1204  0.0471
    6EE     H11  127   2.321   2.839   0.331 -1.8264 -2.6636  0.2569
    6EE     H12  128   2.188   2.878   0.227  1.3084  0.9120 -0.2789
    6EE     H13  129   2.254   3.001   0.336  1.8280 -0.0185  0.7331
    6EE     H14  130   2.119   3.180   0.688 -0.0660 -0.7478  1.5488
    6EE     H15  131   2.085   3.010   0.702  0.8929  0.1467  0.6336
    6EE     H16  132   2.228   3.062   0.615  0.2761 -0.2157 -1.0220
    7EE     S01  133   1.152   3.905   0.768  0.0735  0.0652  0.0768
    7EE     F02  134   1.036   3.661   0.806  0.2688 -0.0467  0.1167
    7EE     F03  135   1.240   3.663   0.873  0.1945  0.0379 -0.2249
    7EE     F04  136   1.087   3.765   0.984 -0.1536 -0.3071 -0.0172
    7EE     O05  137   1.270   3.967   0.824 -0.2117 -0.3469 -0.0681
    7EE     O06  138   1.020   3.961   0.783  0.7458 -0.2441  0.0160
    7EE     N07  139   1.174   3.868   0.608  0.6714 -0.1298  0.1483
    7EE     C08  140   1.275   3.763   0.571  0.1740 -0.1804  0.1719
    7EE     C09  141   1.113   3.964   0.506 -0.1730 -0.1805 -0.0414
    7EE     C0A  142   1.129   3.738   0.863  0.3061 -0.1065 -0.4940
    7EE     C0B  143   1.385   3.813   0.476  0.4975 -0.0334 -0.6097
    7EE     C0C  144   1.192   4.099   0.495  0.1238 -0.2311  0.2579
    7EE     H0D  145   1.322   3.716   0.657  0.2781  1.2363  0.8940
    7EE     H0E  146   1.214   3.688   0.518 -3.3682  2.2225  0.6924
    7EE     H0F  147   1.116   3.909   0.411  0.6686  1.8772 -1.2432
    7EE     H10  148   1.008   3.983   0.529 -0.2150  0.5272 -0.8283
    7EE     H11  149   1.333   3.845   0.386 -1.3545 -1.8418 -0.2022
    7EE     H12  150   1.436   3.899   0.521 -0.2635 -0.6542  1.5128
    7EE     H13  151   1.465   3.740   0.457  0.7653  0.0162  0.2672
    7EE     H14  152   1.289   4.089   0.446 -1.0517 -1.0423 -1.9267
    7EE     H15  153   1.150   4.180   0.436 -0.4187 -1.5624 -1.1869
    7EE     H16  154   1.207   4.148   0.593  0.6626 -0.3324  0.2291
    8EE     S01  155   4.159   1.671   1.324  0.1089 -0.4135 -0.4017
    8EE     F02  156   3.926   1.792   1.280  0.2713  0.2504  0.3531
    8EE     F03  157   4.049   1.885   1.429 -0.0036  0.1027  0.2125
    8EE     F04  158   4.107   1.906   1.222  0.1973  0.1098  0.4398
    8EE     O05  159   4.087   1.601   1.432 -0.8242  0.0301 -0.1587
    8EE     O06  160   4.297   1.714   1.347  0.4734 -0.0803  0.7857
    8EE     N07  161   4.138   1.584   1.183 -0.1744  0.0199 -0.2414
    8EE     C08  162   4.124   1.654   1.050  0.0822 -0.0768  0.2087
    8EE     C09  163   4.196   1.445   1.183  0.2014 -0.2023 -0.4251
    8EE     C0A  164   4.054   1.823   1.310  0.5073  0.4094 -0.1962
    8EE     C0B  165   4.251   1.727   1.001  0.1042  1.0343 -0.2997
    8EE     C0C  166   4.347   1.436   1.200  0.2655 -0.3204 -0.6259
    8EE     H0D  167   4.089   1.581   0.977  1.6317 -0.3374 -0.3044
    8EE     H0E  168   4.047   1.731   1.054 -1.6974 -1.7512 -0.6922
    8EE     H0F  169   4.141   1.398   1.265  1.4833  0.7880  1.0456
    8EE     H10  170   4.164   1.395   1.092  0.9091 -0.3528 -0.5979
    8EE     H11  171   4.339   1.666   0.982 -0.0544  0.1315  1.7746
    8EE     H12  172   4.237   1.789   0.912  0.0377  0.9024 -0.3812
    8EE     H13  173   4.288   1.787   1.086  0.3629 -0.1223  0.4089
    8EE     H14  174   4.376   1.477   1.297  1.0728 -2.0430 -0.1127
    8EE     H15  175   4.392   1.336   1.194 -0.2352 -0.6928  1.4763
    8EE     H16  176   4.389   1.490   1.114 -0.8167  2.3134  0.4550
    9EE     S01  177   1.452   0.772   0.883  0.1733 -0.1432  0.0521
    9EE     F02  178   1.283   0.676   1.065 -0.1026  0.2617 -0.3336
    9EE     F03  179   1.341   0.885   1.102  0.0719 -0.1965  0.0148
    9EE     F04  180   1.194   0.837   0.951 -0.4776  0.0744  0.2787
    9EE     O05  181   1.407   0.687   0.773  0.4898 -0.4583 -0.2989
    9EE     O06  182   1.561   0.732   0.975  0.8776  0.2275  0.0347
    9EE     N07  183   1.493   0.922   0.819  0.3187 -0.4047  0.2596
    9EE     C08  184   1.384   1.017   0.791 -0.2448 -0.2026  0.0492
    9EE     C09  185   1.614   0.918   0.735  0.2033  0.2739  0.2033
    9EE     C0A  186   1.305   0.793   1.006 -0.3833 -0.2080  0.1794
    9EE     C0B  187   1.290   0.973   0.671 -0.2730  0.1589  0.1835
    9EE     C0C  188   1.680   1.052   0.686  0.1677  0.1231  0.3985
    9EE     H0D  189   1.323   1.031   0.881 -0.4217  0.6403 -0.2036
    9EE     H0E  190   1.423   1.117   0.769  0.0115 -0.5256 -0.9696
    9EE     H0F  191   1.690   0.864   0.793  0.6236  1.3067  0.6234
    9EE     H10  192   1.597   0.854   0.648 -0.0002 -0.9723  1.1569
    9EE     H11  193   1.206   1.042   0.665  0.4245  1.0928  0.9795
    9EE     H12  194   1.343   0.964   0.577  0.9988  0.8844  0.8217
    9EE     H13  195   1.255   0.870   0.692 -0.9335  0.6043  1.3035
    9EE     H14  196   1.611   1.105   0.620 -0.7501 -0.1890  1.0902
    9EE     H15  197   1.702   1.118   0.770 -0.0126 -1.0095  1.3512
    9EE     H16  198   1.771   1.033   0.627 -0.0956  0.1194 -0.0073
   10EE     S01  199   1.499   0.898   0.304 -0.3335  0.0743 -0.1119
   10EE     F02  200   1.473   0.915   0.042  0.3329 -0.1527 -0.1860
   10EE     F03  201   1.611   1.061   0.127  0.0614  0.1976  0.1183
   10EE     F04  202   1.672   0.855   0.102  0.2563 -0.1462 -0.2076
   10EE     O05  203   1.376   0.976   0.312  0.2167  0.3467  0.4182
   10EE     O06  204   1.612   0.920   0.393  0.1619 -0.1818  0.3160
   10EE     N07  205   1.461   0.736   0.310  0.1147  0.0769 -0.3847
   10EE     C08  206   1.412   0.687   0.441  0.1571  0.6155  0.1402
   10EE     C09  207   1.428   0.658   0.188 -0.2178 -0.0594 -0.1998
   10EE     C0A  208   1.571   0.936   0.132 -0.1962  0.0653  0.2851
   10EE     C0B  209   1.258   0.692   0.447 -0.1056  0.5178 -0.1590
   10EE     C0C  210   1.456   0.507   0.198 -0.1150  0.0842  0.0244
   10EE     H0D  211   1.449   0.585   0.452  0.8703  0.8781  0.2000
   10EE     H0E  212   1.456   0.742   0.526  0.9726 -0.5383  0.4771
   10EE     H0F  213   1.322   0.681   0.167 -0.1433 -0.4287 -1.0073
   10EE     H10  214   1.486   0.694   0.103  0.3460 -0.3311  0.0675
   10EE     H11  215   1.225   0.796   0.447 -0.6219  0.3552  0.4726
   10EE     H12  216   1.217   0.641   0.360 -0.1365 -0.3659  0.3770
   10EE     H13  217   1.228   0.642   0.540 -1.0474  0.1559 -0.6469
   10EE     H14  218   1.561   0.492   0.227  0.3661 -2.0723 -2.6235
   10EE     H15  219   1.387   0.457   0.266 -0.2037  1.0631  0.6674
   10EE     H16  220   1.436   0.451   0.106  2.3006 -1.0906  0.1778
   11EE     S01  221   3.523   1.376   1.742  0.0579 -0.1198  0.0231
   11EE     F02  222   3.762   1.304   1.859 -0.1634  0.2003 -0.1041
   11EE     F03  223   3.777   1.442   1.693 -0.1274 -0.2024  0.0390
   11EE     F04  224   3.703   1.513   1.879  0.0482 -0.1124  0.1369
   11EE     O05  225   3.545   1.259   1.658 -0.2109 -0.1990  0.5336
   11EE     O06  226   3.472   1.501   1.686  0.3411 -0.0163 -0.0882
   11EE     N07  227   3.437   1.327   1.877 -0.0979  0.0699  0.1312
   11EE     C08  228   3.297   1.299   1.847 -0.2063  0.2554 -0.2561
   11EE     C09  229   3.483   1.375   2.016  0.1762 -0.3133 -0.3594
   11EE     C0A  230   3.700   1.410   1.799 -0.2797 -0.0323 -0.0857
   11EE     C0B  231   3.216   1.249   1.966  0.1521 -0.0942 -0.0850
   11EE     C0C  232   3.430   1.515   2.059 -0.2382  0.2003  0.3216
   11EE     H0D  233   3.251   1.391   1.811  0.6279  1.1885  1.0060
   11EE     H0E  234   3.291   1.218   1.773  0.5206 -0.1564  0.1335
   11EE     H0F  235   3.444   1.299   2.086  0.3177 -0.9224 -0.9383
   11EE     H10  236   3.591   1.374   2.023  0.2678  2.1603 -0.9150
   11EE     H11  237   3.201   1.318   2.049 -1.0842 -1.5873  0.9614
   11EE     H12  238   3.116   1.219   1.935  0.4109  0.5238 -1.5458
   11EE     H13  239   3.267   1.156   1.998 -0.0237  0.0271  0.5496
   11EE     H14  240   3.468   1.587   1.987  0.8427 -0.4301  0.2535
   11EE     H15  241   3.322   1.523   2.056 -0.2268  1.0178  1.5878
   11EE     H16  242   3.466   1.544   2.159  0.0818 -1.0793  0.5932
   12EE     S01  243   0.294   4.009   3.842  0.0290  0.0704  0.3287
   12EE     F02  244   0.230   4.111   4.079  0.1010  0.1107 -0.3668
   12EE     F03  245   0.261   4.263   3.933  0.1066  0.0648  0.0401
   12EE     F04  246   0.075   4.151   3.922 -0.5853  0.0976 -0.0719
   12EE     O05  247   0.207   3.891   3.847 -0.1315  0.2416 -0.3913
   12EE     O06  248   0.431   4.001   3.891  0.0785 -0.1098 -0.3017
   12EE     N07  249   0.298   4.070   3.688  0.4255 -0.2642 -0.5825
   12EE     C08  250   0.173   4.137   3.630  0.0170  0.0946 -0.0902
   12EE     C09  251   0.392   4.017   3.589 -0.2099  0.5243  0.1879
   12EE     C0A  252   0.209   4.142   3.950 -0.0920 -0.0696  0.3074
   12EE     C0B  253   0.047   4.048   3.609 -0.3994 -0.1632  0.3580
   12EE     C0C  254   0.333   3.901   3.497  0.1041  0.2983 -0.1091
   12EE     H0D  255   0.149   4.222   3.693 -0.7897  0.1833 -0.5168
   12EE     H0E  256   0.196   4.178   3.531  1.7176 -0.9439 -0.1430
   12EE     H0F  257   0.429   4.104   3.533 -0.2730  0.0263 -0.6300
   12EE     H10  258   0.477   3.978   3.645  1.3531 -0.1579 -2.5853
   12EE     H11  259   0.065   3.958   3.550  2.0455  1.1921 -1.0511
   12EE     H12  260   0.004   4.020   3.705 -0.2699  0.7540  0.6892
   12EE     H13  261  -0.028   4.103   3.549 -0.1885 -0.2899 -0.0267
   12EE     H14  262   0.278   3.837   3.565  1.8979 -0.4383  0.6935
   12EE     H15  263   0.273   3.943   3.417 -0.2562 -1.2199 -0.6333
   12EE     H16  264   0.415   3.846   3.448  0.2019 -1.0090  1.4436
   13EE     S01  265   3.640   3.161   2.417  0.0418 -0.0866  0.0988
   13EE     F02  266   3.461   3.335   2.497  0.4045  0.0498 -0.1710
   13EE     F03  267   3.584   3.412   2.335 -0.0998  0.1648 -0.1751
   13EE     F04  268   3.420   3.266   2.295  0.0367 -0.2919  0.3052
   13EE     O05  269   3.744   3.236   2.488 -0.7163 -0.7795 -0.2732
   13EE     O06  270   3.666   3.095   2.290 -0.0087 -0.4702  0.5845
   13EE     N07  271   3.567   3.052   2.516  0.2698 -0.0671 -0.5457
   13EE     C08  272   3.429   3.019   2.492  0.1155  0.0968 -0.3559
   13EE     C09  273   3.656   2.944   2.581 -0.2187  0.0582 -0.2742
   13EE     C0A  274   3.519   3.302   2.382  0.1306  0.5282 -0.2122
   13EE     C0B  275   3.352   2.947   2.608 -0.1700 -0.2856 -0.2251
   13EE     C0C  276   3.680   2.824   2.489 -0.0993 -0.1247 -0.2386
   13EE     H0D  277   3.371   3.107   2.464  0.5856  0.6812  0.4780
   13EE     H0E  278   3.429   2.951   2.406  1.5842 -1.1071  0.5668
   13EE     H0F  279   3.750   2.996   2.606  0.5936 -0.5601 -2.0119
   13EE     H10  280   3.621   2.906   2.677 -0.6347  0.1144 -0.4027
   13EE     H11  281   3.391   2.847   2.623 -0.6205 -0.2016  1.5595
   13EE     H12  282   3.358   3.006   2.700 -0.3094 -1.1494  0.3397
   13EE     H13  283   3.246   2.941   2.578  0.5298 -0.5057 -2.7354
   13EE     H14  284   3.764   2.764   2.524  0.2386  1.1030  1.1059
   13EE     H15  285   3.589   2.767   2.473 -0.4552  0.1823  0.6838
   13EE     H16  286   3.709   2.865   2.391 -0.5905  0.1345 -0.2772
   14EE     S01  287   1.296   4.506   4.143  0.0278  0.2205  0.0674
   14EE     F02  288   1.207   4.654   3.937 -0.0829 -0.1223  0.7977
   14EE     F03  289   1.362   4.745   4.062 -0.2094 -0.1659  0.0993
   14EE     F04  290   1.418   4.586   3.922  0.1778 -0.5523  0.1007
   14EE     O05  291   1.404   4.526   4.235 -0.3157  0.1341  0.2890
   14EE     O06  292   1.277   4.379   4.077  0.1050  0.0511 -0.1605
   14EE     N07  293   1.158   4.547   4.217  0.0014  0.0739  0.0005
   14EE     C08  294   1.166   4.651   4.320 -0.0744 -0.5245 -0.1813
   14EE     C09  295   1.024   4.476   4.191  0.5752  0.1099 -0.3611
   14EE     C0A  296   1.322   4.628   4.003 -0.5910 -0.6331 -0.2135
   14EE     C0B  297   1.186   4.602   4.467  0.1461  0.0686 -0.1352
   14EE     C0C  298   0.916   4.566   4.137  0.2906 -0.4031  0.0597
   14EE     H0D  299   1.250   4.710   4.285 -0.5829  0.4638  0.2604
   14EE     H0E  300   1.075   4.713   4.313  0.8732  1.0466  1.1948
   14EE     H0F  301   1.046   4.398   4.115  2.0998  0.9556 -0.8176
   14EE     H10  302   0.988   4.420   4.277  1.5391  0.0248 -0.0018
   14EE     H11  303   1.110   4.526   4.483  0.2714  0.2645  1.4791
   14EE     H12  304   1.289   4.569   4.479  0.5866  1.0497 -1.0193
   14EE     H13  305   1.167   4.692   4.528  1.5448  0.6997 -0.5939
   14EE     H14  306   0.888   4.645   4.206 -0.1783 -0.7735  0.2934
   14EE     H15  307   0.940   4.599   4.036  0.0529 -1.2466 -0.2810
   14EE     H16  308   0.823   4.507   4.128 -0.4965  0.5507  1.7411
   15EE     S01  309   0.842   0.833   0.689 -0.1758 -0.3161  0.1634
   15EE     F02  310   1.041   0.679   0.784  0.4328  0.3322 -0.2148
   15EE     F03  311   0.837   0.594   0.808  0.1574  0.1253 -0.0610
   15EE     F04  312   0.936   0.595   0.614  0.0377 -0.2324 -0.2090
   15EE     O05  313   0.698   0.812   0.672  0.0507  0.0617  0.1538
   15EE     O06  314   0.925   0.887   0.579 -0.0543 -0.2458 -0.5761
   15EE     N07  315   0.859   0.937   0.822 -0.1716 -0.5326 -0.2975
   15EE     C08  316   0.872   1.077   0.792 -0.0798  0.2635  0.3270
   15EE     C09  317   0.804   0.883   0.948 -0.2400 -0.1264 -0.1012
   15EE     C0A  318   0.919   0.662   0.728  0.2142 -0.0173 -0.1097
   15EE     C0B  319   0.739   1.147   0.780 -0.1929  0.3709  0.2014
   15EE     C0C  320   0.852   0.956   1.078  0.2549  0.0030  0.7103
   15EE     H0D  321   0.929   1.120   0.875  0.0967 -1.4560  1.1205
   15EE     H0E  322   0.934   1.093   0.703  0.0395 -0.6178  0.2548
   15EE     H0F  323   0.695   0.890   0.950 -0.2779 -0.8208  1.0107
   15EE     H10  324   0.839   0.780   0.958 -0.1550  0.0265  1.3259
   15EE     H11  325   0.748   1.253   0.759 -0.5541  0.6635  1.4541
   15EE     H12  326   0.686   1.111   0.692 -0.4108 -0.6349  0.7376
   15EE     H13  327   0.673   1.133   0.867 -2.9595  0.4359 -1.7924
   15EE     H14  328   0.818   1.059   1.078 -1.2678 -0.4784  0.8088
   15EE     H15  329   0.808   0.913   1.169 -0.4016  0.2121  0.4948
   15EE     H16  330   0.962   0.954   1.087  0.2800  1.4585  0.7096
   16EE     S01  331   1.116   0.665   2.986 -0.1999 -0.2111  0.0440
   16EE     F02  332   1.305   0.584   3.161  0.0519 -0.4161 -0.3133
   16EE     F03  333   1.111   0.514   3.206  0.0090  0.0331  0.0446
   16EE     F04  334   1.215   0.416   3.045 -0.0038 -0.2398  0.3064
   16EE     O05  335   1.216   0.670   2.880  0.2235 -0.3222 -0.3345
   16EE     O06  336   1.089   0.780   3.072 -0.1064  0.1386  0.7538
   16EE     N07  337   0.966   0.613   2.922  0.0784 -0.4104 -0.1285
   16EE     C08  338   0.924   0.709   2.812  0.3122  0.0898 -0.0811
   16EE     C09  339   0.930   0.470   2.912 -0.1330  0.0903 -0.1100
   16EE     C0A  340   1.192   0.534   3.108  0.6700  0.5254 -0.1989
   16EE     C0B  341   0.766   0.726   2.796  0.1717 -0.2130  0.1959
   16EE     C0C  342   1.005   0.401   2.796  0.2423 -0.3128 -0.0938
   16EE     H0D  343   0.962   0.811   2.825 -0.7850  0.6989 -1.4562
   16EE     H0E  344   0.972   0.675   2.720  1.5048 -1.2057  0.9975
   16EE     H0F  345   0.941   0.424   3.011 -0.2381  1.2928  0.4696
   16EE     H10  346   0.824   0.466   2.888  0.5372 -0.5280 -3.2651
   16EE     H11  347   0.741   0.799   2.720  0.8866 -0.3134 -0.1407
   16EE     H12  348   0.724   0.629   2.769 -1.2095  0.2746  0.5523
   16EE     H13  349   0.727   0.759   2.894  0.6595  0.1627  0.2644
   16EE     H14  350   1.112   0.400   2.813  0.2297 -0.0066  0.0048
   16EE     H15  351   0.970   0.298   2.785 -1.2748  0.2317 -0.5625
   16EE     H16  352   0.982   0.454   2.703  0.5620  0.8127  0.4644
   17EE     S01  353   2.451   2.726   3.241  0.1301 -0.1399  0.0272
   17EE     F02  354   2.479   2.473   3.344  0.0516  0.2576 -0.2345
   17EE     F03  355   2.437   2.626   3.493 -0.0644  0.1757 -0.2280
   17EE     F04  356   2.282   2.553   3.354  0.2762  0.2351 -0.2300
   17EE     O05  357   2.378   2.840   3.292  0.1957 -0.2037  0.6127
   17EE     O06  358   2.432   2.668   3.107 -0.0443  0.4236  0.4572
   17EE     N07  359   2.615   2.762   3.251 -0.0633  0.4507  0.3496
   17EE     C08  360   2.658   2.859   3.149 -0.1884  0.2459 -0.1390
   17EE     C09  361   2.713   2.661   3.313 -0.2364 -0.0720 -0.1005
   17EE     C0A  362   2.410   2.582   3.367  0.0988 -0.0173 -0.0780
   17EE     C0B  363   2.773   2.945   3.188  0.3269  0.1259 -0.2561
   17EE     C0C  364   2.760   2.550   3.213  0.5158  0.2059  0.0385
   17EE     H0D  365   2.690   2.804   3.060 -0.8060  0.2323 -0.3488
   17EE     H0E  366   2.570   2.920   3.126 -0.6888 -0.1658  0.6414
   17EE     H0F  367   2.798   2.724   3.345 -0.2741 -0.1470  0.1471
   17EE     H10  368   2.675   2.618   3.405 -1.3077  1.0642  0.0022
   17EE     H11  369   2.860   2.894   3.231 -0.2284 -0.6189 -0.0070
   17EE     H12  370   2.812   3.004   3.105  0.0913 -0.4146 -0.7586
   17EE     H13  371   2.733   3.011   3.266  0.5108  0.7188 -0.6605
   17EE     H14  372   2.830   2.480   3.260 -0.6056  0.2019  1.7222
   17EE     H15  373   2.678   2.491   3.173  0.5515  1.1133 -1.3998
   17EE     H16  374   2.809   2.594   3.125  0.3093 -0.6725 -0.5174
   18EE     S01  375   4.495   0.741   2.565  0.2561 -0.1760  0.1540
   18EE     F02  376   4.626   0.649   2.770 -0.3955 -0.2624 -0.1364
   18EE     F03  377   4.681   0.851   2.728 -0.0110  0.0321  0.4630
   18EE     F04  378   4.495   0.804   2.830  0.2324  0.1469  0.1942
   18EE     O05  379   4.430   0.612   2.588 -0.1799 -0.0153  0.1201
   18EE     O06  380   4.593   0.764   2.459 -0.0678  0.0193 -0.5599
   18EE     N07  381   4.374   0.848   2.540 -0.1752  0.1490  0.1259
   18EE     C08  382   4.397   0.986   2.595 -0.0864  0.0615  0.3096
   18EE     C09  383   4.294   0.843   2.412  0.0224  0.3277  0.1566
   18EE     C0A  384   4.578   0.766   2.731 -0.4096 -0.2128 -0.1620
   18EE     C0B  385   4.518   1.062   2.539  0.6224 -0.0507  0.0623
   18EE     C0C  386   4.282   0.707   2.342 -0.2775  0.2332 -0.7057
   18EE     H0D  387   4.310   1.047   2.570  0.7067  0.3381 -1.8803
   18EE     H0E  388   4.395   0.988   2.705 -0.8530 -1.4284  0.3340
   18EE     H0F  389   4.197   0.890   2.437 -0.6895 -0.7504 -0.5866
   18EE     H10  390   4.337   0.908   2.336 -0.6467  1.7187  0.9218
   18EE     H11  391   4.615   1.020   2.568  0.3292 -1.0067 -0.3132
   18EE     H12  392   4.515   1.063   2.430  0.4461 -0.7101  0.0563
   18EE     H13  393   4.523   1.165   2.577  0.7329  0.1348 -0.4517
   18EE     H14  394   4.209   0.718   2.261 -0.8607 -1.2362 -0.3938
   18EE     H15  395   4.374   0.673   2.295 -0.3575  0.8481 -1.3144
   18EE     H16  396   4.241   0.634   2.413  0.5426  1.6441  1.2663
   19EE     S01  397   0.841   2.084   0.352 -0.0211 -0.2419 -0.2540
   19EE     F02  398   0.865   1.815   0.369  0.1975 -0.2587  0.4829
   19EE     F03  399   0.904   1.901   0.172 -0.1345  0.0596 -0.2313
   19EE     F04  400   1.056   1.919   0.335  0.2941 -0.1046 -0.1826
   19EE     O05  401   0.704   2.041   0.361  0.1518 -0.0813 -0.0403
   19EE     O06  402   0.892   2.180   0.256 -0.2442 -0.0926 -0.7337
   19EE     N07  403   0.893   2.128   0.507  0.4379 -0.1980  0.2730
   19EE     C08  404   0.916   2.016   0.605 -0.0711  0.2317  0.0374
   19EE     C09  405   0.854   2.265   0.552 -0.0673 -0.2024  0.4041
   19EE     C0A  406   0.926   1.918   0.302 -0.2409 -0.0102 -0.4784
   19EE     C0B  407   0.981   2.060   0.737  0.0816 -0.0488 -0.1401
   19EE     C0C  408   0.713   2.280   0.597 -0.8228  0.0663  0.4009
   19EE     H0D  409   0.818   1.972   0.624  0.8744 -1.6683  0.5995
   19EE     H0E  410   0.981   1.944   0.553 -1.1031  0.4171 -1.5405
   19EE     H0F  411   0.924   2.288   0.634  0.0673  0.4544  0.1075
   19EE     H10  412   0.878   2.336   0.473  0.1412 -0.6311  0.0818
   19EE     H11  413   0.921   2.113   0.811  1.2326  0.4516  0.4588
   19EE     H12  414   1.016   1.974   0.794 -0.0690  0.6446  1.0189
   19EE     H13  415   1.067   2.125   0.711  0.4077 -0.3095  0.2872
   19EE     H14  416   0.648   2.275   0.510  0.2482  0.4381 -0.4403
   19EE     H15  417   0.684   2.207   0.673 -0.4726 -0.3303  0.1529
   19EE     H16  418   0.709   2.378   0.647  0.0654 -0.2867  1.1779
   20EE     S01  419   3.886   1.376   2.217 -0.0452  0.0921  0.1353
   20EE     F02  420   3.961   1.361   2.477  0.1716 -0.0508 -0.5416
   20EE     F03  421   3.962   1.558   2.403 -0.1983 -0.4138  0.1563
   20EE     F04  422   3.773   1.466   2.438 -0.0398 -0.4358 -0.4233
   20EE     O05  423   3.796   1.469   2.148 -0.0096  0.0328  0.1688
   20EE     O06  424   3.853   1.238   2.228 -0.1094 -0.0490 -0.0336
   20EE     N07  425   4.037   1.392   2.153  0.2864 -0.3900  0.2246
   20EE     C08  426   4.056   1.418   2.011  0.0350  0.2961  0.6224
   20EE     C09  427   4.152   1.343   2.232  0.3784  0.1377 -0.3462
   20EE     C0A  428   3.897   1.448   2.396 -0.0196  0.2610  0.4575
   20EE     C0B  429   4.089   1.295   1.924  0.2486 -0.3236 -0.7858
   20EE     C0C  430   4.158   1.190   2.264  0.2750 -0.1057 -0.5599
   20EE     H0D  431   3.968   1.469   1.973  0.5715  0.7767  0.0195
   20EE     H0E  432   4.138   1.490   1.999 -1.3483  1.5376 -1.7010
   20EE     H0F  433   4.235   1.365   2.163 -0.0741 -0.6631 -1.1493
   20EE     H10  434   4.168   1.398   2.325 -0.3323 -0.8341  0.3568
   20EE     H11  435   4.108   1.310   1.817  0.5683 -1.3679 -0.8729
   20EE     H12  436   4.181   1.252   1.961  1.2966  0.8929 -1.8858
   20EE     H13  437   4.007   1.223   1.932 -0.4797  0.3825 -1.6138
   20EE     H14  438   4.075   1.163   2.330  0.6934 -0.0997 -0.0223
   20EE     H15  439   4.159   1.131   2.173 -0.6069  0.9489 -1.2642
   20EE     H16  440   4.255   1.176   2.314  0.2428 -0.3873 -0.5753
   21EE     S01  441   2.532   0.769   4.475  0.0044  0.3378 -0.0872
   21EE     F02  442   2.734   0.889   4.612  0.2190  0.0383 -0.0554
   21EE     F03  443   2.783   0.686   4.528 -0.4793  0.5548 -0.2328
   21EE     F04  444   2.760   0.861   4.393 -0.2019  0.2008  0.0104
   21EE     O05  445   2.528   0.636   4.414  0.1765 -0.4447 -0.5489
   21EE     O06  446   2.477   0.884   4.401 -0.2986  0.1298 -0.1767
   21EE     N07  447   2.464   0.755   4.629 -0.0929 -0.1234 -0.1145
   21EE     C08  448   2.315   0.778   4.629  0.1222 -0.3447  0.5933
   21EE     C09  449   2.527   0.653   4.719  0.0288  0.2245 -0.1641
   21EE     C0A  450   2.717   0.804   4.505  1.0266 -0.2219 -0.2247
   21EE     C0B  451   2.237   0.654   4.576 -0.3427  0.2933 -0.4266
   21EE     C0C  452   2.468   0.658   4.859  0.2052  0.4461 -0.0911
   21EE     H0D  453   2.287   0.798   4.732 -2.2674 -0.6804  0.0461
   21EE     H0E  454   2.282   0.867   4.574 -0.0171 -0.5277  0.3732
   21EE     H0F  455   2.516   0.555   4.669 -0.7456  0.2459 -0.0505
   21EE     H10  456   2.634   0.669   4.718  0.1386 -0.4858 -1.6315
   21EE     H11  457   2.265   0.618   4.477  1.3398  0.9112 -0.1805
   21EE     H12  458   2.244   0.572   4.647 -0.6999  0.2539 -0.4327
   21EE     H13  459   2.130   0.679   4.564 -1.1216 -1.9081  1.4161
   21EE     H14  460   2.373   0.605   4.864  0.7946 -0.5753  0.5793
   21EE     H15  461   2.530   0.603   4.929  0.1407 -0.9436 -1.0976
   21EE     H16  462   2.460   0.761   4.895 -0.7362  0.4567 -0.3183
   22EE     S01  463   2.969   0.888   1.975  0.2222 -0.0749  0.2889
   22EE     F02  464   3.182   0.964   1.829 -0.2650 -0.5564  0.1401
   22EE     F03  465   3.030   0.834   1.728  0.2842  0.0475  0.2917
   22EE     F04  466   2.990   1.039   1.762  0.2605 -0.1862 -0.1233
   22EE     O05  467   2.833   0.846   1.932 -0.3599  0.1561 -0.0700
   22EE     O06  468   2.994   0.993   2.071  0.0923 -0.0418 -0.0346
   22EE     N07  469   3.046   0.752   2.037 -0.0389  0.5948 -0.5400
   22EE     C08  470   3.196   0.738   2.047  0.0653  0.6819 -0.1022
   22EE     C09  471   2.961   0.662   2.123  0.6880  0.0079  0.0927
   22EE     C0A  472   3.048   0.934   1.812  0.2204 -0.3265  0.4990
   22EE     C0B  473   3.248   0.819   2.165 -0.2942 -0.0806  0.1731
   22EE     C0C  474   2.944   0.520   2.076  0.0014  0.1824  0.0839
   22EE     H0D  475   3.218   0.631   2.056  0.2272  0.6757 -0.5558
   22EE     H0E  476   3.237   0.775   1.952 -0.2898 -0.0233 -0.5337
   22EE     H0F  477   3.003   0.666   2.225 -1.0894  0.7174  0.8138
   22EE     H10  478   2.862   0.704   2.140  0.1916 -0.4095 -1.7134
   22EE     H11  479   3.206   0.778   2.257  0.8949 -1.4602  0.1020
   22EE     H12  480   3.356   0.821   2.159 -0.2154  2.6914  1.5952
   22EE     H13  481   3.211   0.923   2.158 -1.1468 -0.3386  0.6629
   22EE     H14  482   3.034   0.478   2.031  0.0170  0.0382  0.2502
   22EE     H15  483   2.918   0.455   2.160  1.2416 -2.1736 -1.2812
   22EE     H16  484   2.861   0.513   2.004  0.6202  1.6328 -0.7908
   23EE     S01  485   4.253   0.055   1.884 -0.0267 -0.0268 -0.0878
   23EE     F02  486   4.107  -0.159   1.837 -0.3123 -0.4939 -0.1114
   23EE     F03  487   3.994   0.023   1.816 -0.0629  0.0706 -0.4832
   23EE     F04  488   4.136  -0.036   1.660 -0.2061 -0.0552 -0.1437
   23EE     O05  489   4.385   0.020   1.834 -0.1908  0.0014 -0.2214
   23EE     O06  490   4.215   0.022   2.023 -0.1697 -0.1824  0.2600
   23EE     N07  491   4.225   0.213   1.855  0.0196 -0.3165 -0.5241
   23EE     C08  492   4.233   0.310   1.967  0.1700  0.1756 -0.2814
   23EE     C09  493   4.234   0.266   1.715  0.1145  0.0350  0.4756
   23EE     C0A  494   4.112  -0.035   1.788  0.3300 -0.3232  0.3081
   23EE     C0B  495   4.123   0.416   1.978  0.1114 -0.0703 -0.3748
   23EE     C0C  496   4.356   0.355   1.686  0.4598 -0.0108 -0.7764
   23EE     H0D  497   4.235   0.257   2.062  1.0009 -0.2572 -0.5398
   23EE     H0E  498   4.327   0.366   1.957  0.3049  0.1403  0.7774
   23EE     H0F  499   4.212   0.179   1.650 -0.3595 -0.0920  0.8029
   23EE     H10  500   4.145   0.328   1.701 -0.3978 -0.7389  0.2634
   23EE     H11  501   4.130   0.497   1.906 -0.5568  0.7316  0.4462
   23EE     H12  502   4.024   0.370   1.972 -0.0295  0.0813  0.6794
   23EE     H13  503   4.130   0.461   2.078  0.6776  0.1331 -0.5039
   23EE     H14  504   4.443   0.304   1.728 -0.3958 -0.9949 -0.1808
   23EE     H15  505   4.365   0.379   1.580 -0.2615  1.0266 -0.6154
   23EE     H16  506   4.344   0.448   1.744  0.8056 -0.2921 -0.2539
   24EE     S01  507   2.308   0.024   2.443 -0.1284  0.1122  0.2022
   24EE     F02  508   2.472   0.157   2.272  0.1139  0.1709 -0.1159
   24EE     F03  509   2.269   0.138   2.206  0.3668  0.3957 -0.7341
   24EE     F04  510   2.314   0.274   2.369 -0.1520 -0.0609  0.2510
   24EE     O05  511   2.167   0.046   2.469  0.0964 -0.1102 -0.3865
   24EE     O06  512   2.412   0.028   2.543 -0.3515  0.0030  0.3431
   24EE     N07  513   2.311  -0.125   2.373 -0.1908 -0.0496 -0.6983
   24EE     C08  514   2.427  -0.162   2.278  0.0314 -0.1270 -0.1685
   24EE     C09  515   2.250  -0.232   2.460  0.2025 -0.4481  0.0483
   24EE     C0A  516   2.347   0.159   2.312  0.3297 -0.0051  0.4348
   24EE     C0B  517   2.557  -0.176   2.358 -0.0700 -0.1075  0.4975
   24EE     C0C  518   2.194  -0.347   2.383 -0.2146  0.2250  0.1530
   24EE     H0D  519   2.407  -0.254   2.224  0.9440 -0.4777  0.0893
   24EE     H0E  520   2.441  -0.086   2.200  1.2962  1.6423  1.7150
   24EE     H0F  521   2.318  -0.256   2.542  1.5212  0.7372 -0.6623
   24EE     H10  522   2.165  -0.188   2.513  0.3996  0.1724 -0.1446
   24EE     H11  523   2.627  -0.226   2.291 -0.3763 -0.1407  0.2023
   24EE     H12  524   2.602  -0.082   2.391  0.8462  0.0260 -1.0606
   24EE     H13  525   2.550  -0.247   2.442  1.2476 -0.0526  0.6660
   24EE     H14  526   2.274  -0.411   2.345  0.5313  0.7420  0.8259
   24EE     H15  527   2.138  -0.409   2.452  0.8507  0.2188  1.0251
   24EE     H16  528   2.128  -0.309   2.304  0.0337 -1.4470 -0.8852
   25EE     S01  529   0.737   3.523   0.622  0.1971 -0.0320 -0.2444
   25EE     F02  530   0.955   3.635   0.514 -0.1041 -0.0730  0.0446
   25EE     F03  531   0.765   3.725   0.448 -0.1089 -0.3780  0.1577
   25EE     F04  532   0.848   3.777   0.643  0.1202  0.2587 -0.3327
   25EE     O05  533   0.607   3.583   0.652 -0.6006  0.4299  0.4746
   25EE     O06  534   0.817   3.463   0.728 -0.1480  0.2374  0.2620
   25EE     N07  535   0.717   3.411   0.499 -0.2506 -0.5671 -0.3861
   25EE     C08  536   0.621   3.300   0.527  0.4735  0.0844 -0.1981
   25EE     C09  537   0.829   3.382   0.406 -0.2890 -0.0430 -0.2114
   25EE     C0A  538   0.832   3.674   0.553  0.3579 -0.2146 -0.3859
   25EE     C0B  539   0.540   3.260   0.405  0.3235  0.3281  0.1390
   25EE     C0C  540   0.948   3.296   0.455  0.3867 -0.0490  0.1546
   25EE     H0D  541   0.675   3.216   0.570  0.4491  0.2355  0.1248
   25EE     H0E  542   0.548   3.331   0.603  1.2098  1.6067 -0.0811
   25EE     H0F  543   0.784   3.330   0.320 -0.7806 -0.2883  0.1905
   25EE     H10  544   0.872   3.471   0.359 -0.9746  0.5839  0.3296
   25EE     H11  545   0.595   3.202   0.331 -0.2962 -0.5060  0.3168
   25EE     H12  546   0.463   3.193   0.443  0.6491  0.2510  0.6686
   25EE     H13  547   0.495   3.346   0.354 -0.5505 -1.0457 -1.4647
   25EE     H14  548   1.002   3.351   0.532  0.0562  0.9164 -0.3012
   25EE     H15  549   0.912   3.205   0.503 -0.6025  0.7306  0.9298
   25EE     H16  550   1.017   3.265   0.375  0.8184  1.5015 -0.0829
   26EE     S01  551   2.164   1.618   2.951  0.1230 -0.1822  0.0046
   26EE     F02  552   2.375   1.479   2.875 -0.0211  0.2377  0.1638
   26EE     F03  553   2.192   1.361   2.886  0.2455 -0.0945  0.1627
   26EE     F04  554   2.230   1.504   2.724 -0.1720 -0.2768 -0.3322
   26EE     O05  555   2.023   1.616   2.917  0.2798  0.5926 -0.0116
   26EE     O06  556   2.243   1.742   2.929 -0.1041  0.5290 -0.2465
   26EE     N07  557   2.176   1.572   3.112  0.6696  0.1488  0.1371
   26EE     C08  558   2.078   1.632   3.210 -0.3873 -0.4577 -0.2789
   26EE     C09  559   2.294   1.504   3.170 -0.0760  0.0312 -0.1703
   26EE     C0A  560   2.241   1.483   2.855 -0.7089 -0.1204 -0.4485
   26EE     C0B  561   2.133   1.762   3.278 -0.1049 -0.0230 -0.5116
   26EE     C0C  562   2.425   1.584   3.173  0.1612  0.2289 -0.4097
   26EE     H0D  563   1.983   1.654   3.160 -0.3038 -0.2042 -0.3250
   26EE     H0E  564   2.050   1.551   3.280  0.0444  0.7745  1.3307
   26EE     H0F  565   2.260   1.472   3.270 -1.3122 -0.2380 -0.6683
   26EE     H10  566   2.323   1.413   3.117  1.4659  0.2602  0.2539
   26EE     H11  567   2.054   1.814   3.332  0.3315 -0.4220  0.5403
   26EE     H12  568   2.214   1.738   3.347  0.0434 -0.1559 -0.7305
   26EE     H13  569   2.188   1.828   3.210 -0.3695  0.6258 -0.1023
   26EE     H14  570   2.410   1.680   3.223  0.1634 -0.1164  0.2642
   26EE     H15  571   2.500   1.528   3.229 -1.0334  0.2920  1.2900
   26EE     H16  572   2.456   1.599   3.069  0.8286  1.5208 -0.0312
   27EE     S01  573   2.402   2.834   2.616  0.2577  0.1555  0.3630
   27EE     F02  574   2.553   2.772   2.828  0.3202 -0.0030 -0.0742
   27EE     F03  575   2.511   2.984   2.808  0.1631  0.0862  0.5027
   27EE     F04  576   2.355   2.856   2.885 -0.1981  0.3162 -0.0480
   27EE     O05  577   2.530   2.819   2.547 -0.5720  0.0357  0.0427
   27EE     O06  578   2.306   2.941   2.592 -0.2355  0.1476 -0.1490
   27EE     N07  579   2.315   2.687   2.603 -0.1083  0.2659 -0.1991
   27EE     C08  580   2.358   2.571   2.685  0.2066 -0.4461  0.5578
   27EE     C09  581   2.247   2.660   2.465 -0.2497  0.5767  0.3790
   27EE     C0A  582   2.457   2.861   2.797  0.6671 -0.0980  0.3584
   27EE     C0B  583   2.479   2.496   2.634 -0.1266  0.1132  0.6030
   27EE     C0C  584   2.142   2.549   2.468  0.0282  0.4118  0.2644
   27EE     H0D  585   2.388   2.613   2.781  1.4208  0.1803 -0.0872
   27EE     H0E  586   2.272   2.504   2.701 -0.2528 -0.0784 -0.3354
   27EE     H0F  587   2.200   2.755   2.437  0.2393  0.3010 -1.3914
   27EE     H10  588   2.323   2.642   2.390  0.5377  1.0545  1.0523
   27EE     H11  589   2.459   2.427   2.552  1.2383  0.8994 -0.4176
   27EE     H12  590   2.553   2.569   2.599  0.5698 -0.8525  0.0298
   27EE     H13  591   2.533   2.431   2.705 -0.2380 -0.1872  0.4099
   27EE     H14  592   2.188   2.452   2.490 -1.3864 -0.7401 -1.6262
   27EE     H15  593   2.067   2.572   2.544  0.2726  2.6605 -0.1657
   27EE     H16  594   2.090   2.545   2.371  0.9248 -1.5739 -0.1550
   28EE     S01  595   1.644   1.267   1.246 -0.1200  0.2452  0.0745
   28EE     F02  596   1.457   1.149   1.109  0.1681  0.6327 -0.3798
   28EE     F03  597   1.626   1.215   0.987  0.3909  0.3463  0.1129
   28EE     F04  598   1.645   1.033   1.109  0.0688  0.2298  0.1086
   28EE     O05  599   1.542   1.371   1.249 -0.2864  0.0652  0.0095
   28EE     O06  600   1.783   1.298   1.218  0.2680 -0.1063 -0.1336
   28EE     N07  601   1.634   1.169   1.384  0.1506 -0.0118 -0.4569
   28EE     C08  602   1.729   1.196   1.502 -0.7112 -0.1344 -0.1413
   28EE     C09  603   1.505   1.106   1.415 -0.3952 -0.3063 -0.5480
   28EE     C0A  604   1.592   1.157   1.104  0.1504 -0.0806 -0.0836
   28EE     C0B  605   1.669   1.296   1.607  0.1696 -0.2686 -0.1515
   28EE     C0C  606   1.506   0.986   1.511  0.4842  0.3320  0.0370
   28EE     H0D  607   1.742   1.100   1.551  1.9487  0.0314 -0.4373
   28EE     H0E  608   1.825   1.234   1.464 -1.0080 -0.6649 -1.4459
   28EE     H0F  609   1.448   1.192   1.451 -0.4919  0.3802 -2.2988
   28EE     H10  610   1.452   1.080   1.323 -1.0640  1.7373 -0.7422
   28EE     H11  611   1.576   1.262   1.652  0.6527 -0.4903  0.6878
   28EE     H12  612   1.737   1.314   1.690 -0.4884  0.2337  0.2801
   28EE     H13  613   1.648   1.393   1.558 -1.0141  0.0231  0.8977
   28EE     H14  614   1.571   0.903   1.483 -0.5950 -0.3700 -0.4283
   28EE     H15  615   1.543   1.005   1.611  0.5543 -0.5180  0.1732
   28EE     H16  616   1.404   0.947   1.520  0.1779  1.3729  1.1507
   29EE     S01  617   1.643   1.725   1.786  0.1494 -0.0948 -0.3680
   29EE     F02  618   1.477   1.692   1.993 -0.2069  0.4180  0.0465
   29EE     F03  619   1.676   1.629   2.033  0.0135 -0.1361  0.3208
   29EE     F04  620   1.641   1.839   2.027  0.1754  0.1114 -0.1351
   29EE     O05  621   1.579   1.608   1.727  0.4752  0.0628 -0.2297
   29EE     O06  622   1.786   1.744   1.789  0.0131  0.1260  0.2473
   29EE     N07  623   1.576   1.863   1.719  0.6618  0.5390  0.0320
   29EE     C08  624   1.429   1.871   1.712 -0.6244  0.0259  0.4263
   29EE     C09  625   1.655   1.924   1.618 -0.0083  0.0737 -0.0053
   29EE     C0A  626   1.606   1.721   1.970  0.9207 -0.1520  0.1500
   29EE     C0B  627   1.378   2.010   1.748 -0.0894 -0.0281 -0.4072
   29EE     C0C  628   1.668   1.856   1.486 -0.1212 -0.1917 -0.2199
   29EE     H0D  629   1.399   1.838   1.613 -0.2736  0.6618  0.1049
   29EE     H0E  630   1.388   1.793   1.779 -0.5021 -0.7250 -0.3669
   29EE     H0F  631   1.608   2.022   1.604 -1.5722 -0.4859  1.1830
   29EE     H10  632   1.751   1.952   1.663  0.0669  0.6002 -0.4969
   29EE     H11  633   1.409   2.043   1.848  0.2784  1.9908 -1.1643
   29EE     H12  634   1.405   2.086   1.675  0.2985 -1.4121 -1.7105
   29EE     H13  635   1.269   2.001   1.741  0.0194 -1.9501  0.1368
   29EE     H14  636   1.701   1.752   1.494  1.1970  0.2419  0.1009
   29EE     H15  637   1.572   1.858   1.435 -0.3350  0.8904  0.2398
   29EE     H16  638   1.738   1.911   1.421  1.7151 -0.2039  1.7007
   30EE     S01  639   4.197   0.633   4.250 -0.0046  0.0224 -0.1073
   30EE     F02  640   3.932   0.646   4.205 -0.2408  0.2208 -0.4797
   30EE     F03  641   3.985   0.647   4.419 -0.1135 -0.1952  0.0527
   30EE     F04  642   4.014   0.829   4.294  0.1339  0.4633 -0.0551
   30EE     O05  643   4.282   0.639   4.369 -0.4293 -0.2050 -0.1773
   30EE     O06  644   4.216   0.720   4.134  0.0646 -0.0437  0.1145
   30EE     N07  645   4.193   0.476   4.189  0.8280 -0.1688 -0.3974
   30EE     C08  646   4.308   0.432   4.108 -0.4789  0.3466 -0.1331
   30EE     C09  647   4.089   0.376   4.239 -0.1963  0.1454 -0.1295
   30EE     C0A  648   4.020   0.694   4.296  0.1892 -0.3062  0.0577
   30EE     C0B  649   4.434   0.396   4.179 -0.4034 -0.1675  0.3201
   30EE     C0C  650   3.995   0.326   4.129  0.2550  0.1300  0.4966
   30EE     H0D  651   4.273   0.345   4.053 -0.8291 -0.3935  1.2387
   30EE     H0E  652   4.327   0.507   4.030 -0.6124 -0.6293 -1.1128
   30EE     H0F  653   4.140   0.294   4.291  0.3687  0.6568  0.1314
   30EE     H10  654   4.029   0.421   4.319 -1.9300 -1.6184 -0.3995
   30EE     H11  655   4.422   0.307   4.242  1.1721  0.2103  1.1856
   30EE     H12  656   4.518   0.379   4.112 -0.2372  1.9346 -0.0081
   30EE     H13  657   4.464   0.479   4.244  0.5889  0.1714 -0.5545
   30EE     H14  658   4.049   0.300   4.037  0.7152  1.6379  0.3341
   30EE     H15  659   3.942   0.240   4.170 -1.2706  0.6418 -0.3416
   30EE     H16  660   3.923   0.404   4.101  0.7967  0.2408 -0.6348
   31EE     S01  661   3.294   4.398   3.141 -0.0858 -0.3535  0.2448
   31EE     F02  662   3.368   4.153   3.215  0.2365 -0.0156  0.2961
   31EE     F03  663   3.162   4.191   3.240  0.1471 -0.4108 -0.1784
   31EE     F04  664   3.236   4.149   3.053  0.1985 -0.0846  0.6973
   31EE     O05  665   3.332   4.431   3.279  0.4364 -0.4461 -0.3559
   31EE     O06  666   3.176   4.452   3.074 -0.4128  0.1161 -0.0085
   31EE     N07  667   3.426   4.425   3.045 -0.0699  0.0555 -0.8349
   31EE     C08  668   3.523   4.530   3.086 -0.3244  0.0992  0.1598
   31EE     C09  669   3.437   4.363   2.912  0.4955  0.2289  0.1762
   31EE     C0A  670   3.263   4.213   3.164  0.1062 -0.2082  0.3797
   31EE     C0B  671   3.639   4.478   3.161 -0.1186  0.1467 -0.1331
   31EE     C0C  672   3.396   4.459   2.800  0.0991  0.4153 -0.0538
   31EE     H0D  673   3.557   4.583   2.996  1.5036 -1.5691 -0.1717
   31EE     H0E  674   3.476   4.608   3.147  0.5147  0.4503  0.3718
   31EE     H0F  675   3.542   4.332   2.895  0.2300 -0.0738 -0.9626
   31EE     H10  676   3.383   4.269   2.911  1.7726 -0.5501  1.5207
   31EE     H11  677   3.712   4.556   3.183 -0.7375  0.6991 -0.0132
   31EE     H12  678   3.611   4.431   3.256 -0.3837 -2.9034 -1.6678
   31EE     H13  679   3.687   4.405   3.095 -0.1305  0.4888 -0.5247
   31EE     H14  680   3.291   4.485   2.811  0.3460  1.5325 -0.2920
   31EE     H15  681   3.454   4.552   2.805  0.6884  0.0075  0.8751
   31EE     H16  682   3.418   4.408   2.705 -0.6721  1.0492 -0.5799
   32EE     S01  683   2.963   1.870   0.365 -0.2813  0.0001  0.2070
   32EE     F02  684   2.780   2.067   0.381  0.0041  0.2662  0.0935
   32EE     F03  685   2.698   1.868   0.348 -0.0975  0.3476 -0.2194
   32EE     F04  686   2.770   1.917   0.547 -0.0055  0.0483 -0.0675
   32EE     O05  687   3.050   1.918   0.471 -0.2276 -0.1409  0.0265
   32EE     O06  688   2.983   1.910   0.225  0.4670  0.4305  0.0850
   32EE     N07  689   2.952   1.700   0.370 -0.0276 -0.1568  0.1536
   32EE     C08  690   3.057   1.620   0.304  0.2752 -0.1565  0.1105
   32EE     C09  691   2.866   1.626   0.467 -0.2674  0.4400  0.1812
   32EE     C0A  692   2.790   1.936   0.415  0.2458 -0.4550 -0.1993
   32EE     C0B  693   3.191   1.622   0.366 -0.4641 -0.5624 -0.0328
   32EE     C0C  694   2.918   1.623   0.608  0.4810 -0.1241  0.0387
   32EE     H0D  695   3.021   1.518   0.300  0.2665 -0.1065 -2.0833
   32EE     H0E  696   3.062   1.657   0.200 -0.2898  0.2045  0.2085
   32EE     H0F  697   2.768   1.676   0.468 -0.0178  0.9251  0.3651
   32EE     H10  698   2.853   1.521   0.441 -0.0041  0.2565  0.8002
   32EE     H11  699   3.273   1.565   0.323  0.1695 -0.7821  1.4260
   32EE     H12  700   3.229   1.724   0.361  0.3307 -0.8669 -0.2794
   32EE     H13  701   3.190   1.589   0.471  0.0739  1.3336  0.5902
   32EE     H14  702   3.012   1.568   0.614  0.7442  0.2207 -0.8346
   32EE     H15  703   2.928   1.724   0.646 -0.3782  0.2988 -0.8322
   32EE     H16  704   2.841   1.576   0.671  0.6712  0.9171  1.0545
   33EE     S01  705   1.786   4.308   3.062 -0.0241  0.3619 -0.2036
   33EE     F02  706   1.721   4.145   2.856 -0.2105  0.2926 -0.3446
   33EE     F03  707   1.576   4.158   3.003 -0.1683  0.4610  0.1436
   33EE     F04  708   1.596   4.320   2.867  0.0322 -0.3322  0.0583
   33EE     O05  709   1.828   4.187   3.136  0.0512  0.3743  0.0161
   33EE     O06  710   1.719   4.420   3.127 -0.1553  0.2437  0.1525
   33EE     N07  711   1.916   4.364   2.977  0.0139 -0.3059  0.4205
   33EE     C08  712   1.890   4.433   2.846  0.2678  0.0279 -0.3393
   33EE     C09  713   2.033   4.400   3.063  0.3366  0.3770  0.1696
   33EE     C0A  714   1.660   4.230   2.938 -0.1665  0.0595  0.1087
   33EE     C0B  715   2.013   4.480   2.771 -0.4251 -0.1194  0.0901
   33EE     C0C  716   2.022   4.530   3.139 -0.2484  0.0654  0.0408
   33EE     H0D  717   1.835   4.360   2.787 -1.8148  1.2646  0.0321
   33EE     H0E  718   1.826   4.521   2.863  1.0507  0.7351 -0.9824
   33EE     H0F  719   2.060   4.320   3.133  0.7941 -0.3155 -0.7869
   33EE     H10  720   2.119   4.409   2.996 -0.6907 -2.4286 -1.6054
   33EE     H11  721   1.989   4.508   2.669 -0.7007 -0.3096  0.1040
   33EE     H12  722   2.056   4.567   2.822 -1.4781  0.3566  0.1831
   33EE     H13  723   2.086   4.398   2.770 -1.2931 -0.9203  0.9117
   33EE     H14  724   2.117   4.532   3.192  0.3624  1.6168 -1.0550
   33EE     H15  725   2.002   4.617   3.077  0.8241  0.3375  0.0528
   33EE     H16  726   1.942   4.530   3.213 -0.8932  0.4865 -0.6516
   34EE     S01  727   2.309   2.244   1.086 -0.1096  0.1336 -0.3148
   34EE     F02  728   2.216   2.398   0.889  0.3586 -0.1993  0.2945
   34EE     F03  729   2.111   2.435   1.074  0.4677  0.1326 -0.0805
   34EE     F04  730   2.316   2.504   1.056  0.0273 -0.1187  0.4472
   34EE     O05  731   2.290   2.249   1.232  0.1561  0.4536 -0.0751
   34EE     O06  732   2.442   2.239   1.025  0.1995  0.1525  0.3255
   34EE     N07  733   2.225   2.118   1.028  0.0157  0.0217 -0.2671
   34EE     C08  734   2.079   2.110   1.032 -0.0164  0.4483  0.0642
   34EE     C09  735   2.295   1.983   1.025 -0.2016 -0.0165  0.1130
   34EE     C0A  736   2.230   2.406   1.019 -0.4975  0.1486 -0.2445
   34EE     C0B  737   2.028   2.041   1.159  0.6004 -0.1386  0.1244
   34EE     C0C  738   2.350   1.927   1.156 -0.0444  0.1265  0.0414
   34EE     H0D  739   2.042   2.213   1.029 -1.4259 -0.0605 -0.0428
   34EE     H0E  740   2.037   2.055   0.946  0.2319 -0.6731  0.6527
   34EE     H0F  741   2.232   1.913   0.968 -0.9005 -0.6601  1.6484
   34EE     H10  742   2.381   1.995   0.959 -0.4393 -0.1338 -0.2189
   34EE     H11  743   2.075   2.086   1.247 -1.2993  0.8598  0.6425
   34EE     H12  744   1.923   2.065   1.175  0.3909 -1.5455  0.9220
   34EE     H13  745   2.047   1.933   1.153  1.0597 -0.1062  0.8764
   34EE     H14  746   2.395   1.829   1.143  0.7129  0.4888 -0.0618
   34EE     H15  747   2.426   1.994   1.198 -0.7984  0.5978  0.6735
   34EE     H16  748   2.264   1.912   1.224  0.6822 -1.0271  0.7273
   35EE     S01  749   3.557   2.971   0.129 -0.0536  0.3631  0.2594
   35EE     F02  750   3.524   2.770  -0.039 -0.1870  0.0788 -0.4788
   35EE     F03  751   3.497   2.709   0.167 -0.4091 -0.1311 -0.4909
   35EE     F04  752   3.351   2.828   0.067 -0.1466  0.1345  0.3884
   35EE     O05  753   3.538   2.982   0.273  0.1172  0.7069 -0.0467
   35EE     O06  754   3.490   3.062   0.034  0.0426  0.5325  0.1128
   35EE     N07  755   3.722   2.973   0.097  0.0182 -0.8901  0.1292
   35EE     C08  756   3.785   3.108   0.091 -0.3295 -0.2664  0.5057
   35EE     C09  757   3.796   2.853   0.151 -0.2834 -0.2533  0.0648
   35EE     C0A  758   3.479   2.806   0.078 -0.4413 -0.0221 -0.1345
   35EE     C0B  759   3.801   3.172   0.228 -0.5973  0.1658  0.3517
   35EE     C0C  760   3.945   2.838   0.115  0.5914 -0.5186  0.0785
   35EE     H0D  761   3.881   3.084   0.045 -1.0534 -2.0132 -0.1370
   35EE     H0E  762   3.732   3.172   0.020 -0.1024 -0.4826  0.1359
   35EE     H0F  763   3.789   2.857   0.260 -0.9356  1.0880 -0.0198
   35EE     H10  764   3.744   2.763   0.117  0.3848 -0.3158 -0.8249
   35EE     H11  765   3.855   3.267   0.216 -1.0089  0.4490  0.7183
   35EE     H12  766   3.700   3.196   0.261 -0.5024  0.2198  0.6019
   35EE     H13  767   3.856   3.108   0.298 -0.6802  0.3917  0.6245
   35EE     H14  768   4.002   2.913   0.170 -0.8024  1.1946 -0.7650
   35EE     H15  769   3.978   2.739   0.146 -2.3363 -1.4329  0.4121
   35EE     H16  770   3.969   2.849   0.008  0.3658 -1.5099 -0.0743
   36EE     S01  771   3.410   2.000   4.523  0.0240  0.0837 -0.0569
   36EE     F02  772   3.340   2.256   4.513  0.3434  0.1738  0.0714
   36EE     F03  773   3.315   2.145   4.320 -0.3593 -0.1072 -0.0358
   36EE     F04  774   3.170   2.122   4.482  0.1970 -0.1238 -0.0150
   36EE     O05  775   3.361   1.968   4.657  0.0936  0.1507  0.0105
   36EE     O06  776   3.544   2.057   4.497  0.1443  0.3527  0.0965
   36EE     N07  777   3.391   1.869   4.422  0.0112  0.0532  0.2046
   36EE     C08  778   3.484   1.754   4.452 -0.3347 -0.4538  0.1120
   36EE     C09  779   3.252   1.833   4.373  0.0534  0.1169 -0.2879
   36EE     C0A  780   3.298   2.140   4.454 -0.0089 -0.4161  0.2736
   36EE     C0B  781   3.476   1.640   4.349  0.8057 -0.0990 -0.2359
   36EE     C0C  782   3.151   1.774   4.476 -0.0249 -0.1088  0.8924
   36EE     H0D  783   3.584   1.798   4.447 -0.4542 -0.2553 -0.5167
   36EE     H0E  784   3.469   1.712   4.553 -0.8462 -1.3795 -0.3493
   36EE     H0F  785   3.207   1.921   4.325  0.3450  0.2852 -0.2530
   36EE     H10  786   3.255   1.762   4.290 -0.0419 -0.7585  0.4446
   36EE     H11  787   3.550   1.562   4.370  1.5759  0.9815  1.1787
   36EE     H12  788   3.381   1.588   4.354  0.4674  0.6289  1.2422
   36EE     H13  789   3.502   1.674   4.248  0.4057 -0.3363 -0.4183
   36EE     H14  790   3.193   1.698   4.542  1.4179 -0.4287 -0.3623
   36EE     H15  791   3.126   1.860   4.538  1.5527  0.2799  0.9902
   36EE     H16  792   3.060   1.739   4.424  1.2274 -1.0161 -0.7372
   37EE     S01  793   0.845   2.778   3.553 -0.1539  0.2199 -0.0106
   37EE     F02  794   0.592   2.695   3.544 -0.1689 -0.1910  0.0558
   37EE     F03  795   0.602   2.909   3.537 -0.0473 -0.0025 -0.2208
   37EE     F04  796   0.656   2.791   3.361  0.3680 -0.1941 -0.4470
   37EE     O05  797   0.913   2.673   3.471  0.0273 -0.0932  0.1967
   37EE     O06  798   0.828   2.762   3.698 -0.1976 -0.1386 -0.3557
   37EE     N07  799   0.921   2.925   3.531 -0.2281 -0.0665  0.5484
   37EE     C08  800   1.034   2.958   3.626  0.6236 -0.0305 -0.1749
   37EE     C09  801   0.928   2.981   3.398 -0.2133  0.0900  0.6108
   37EE     C0A  802   0.661   2.795   3.496 -0.2707 -0.3753  0.0874
   37EE     C0B  803   1.065   3.109   3.642 -0.2770  0.7815  0.2556
   37EE     C0C  804   1.040   2.924   3.308  0.2878  0.0769 -0.1582
   37EE     H0D  805   1.006   2.919   3.724 -0.7783 -0.0024 -0.5470
   37EE     H0E  806   1.123   2.904   3.589 -0.3778 -3.0525  1.6545
   37EE     H0F  807   0.830   2.957   3.352 -0.0536  0.2649  0.1738
   37EE     H10  808   0.938   3.089   3.402 -0.4270  0.1011  0.8358
   37EE     H11  809   1.133   3.120   3.727  0.9054 -2.2593 -0.2586
   37EE     H12  810   1.110   3.143   3.549 -0.0402  0.1172  0.1248
   37EE     H13  811   0.972   3.164   3.665 -0.2377  0.8410  0.2734
   37EE     H14  812   1.021   2.818   3.295 -1.4842  0.4418 -0.7210
   37EE     H15  813   1.050   2.972   3.211 -2.0561 -2.0817 -1.5110
   37EE     H16  814   1.141   2.932   3.352  0.0228  0.0081  0.4762
   38EE     S01  815   4.165   2.512   2.298 -0.3915 -0.1114 -0.1969
   38EE     F02  816   3.973   2.646   2.172 -0.1648  0.1488  0.1692
   38EE     F03  817   3.920   2.446   2.222 -0.1293  0.3648 -0.0793
   38EE     F04  818   3.926   2.603   2.370  0.3444 -0.0340  0.6919
   38EE     O05  819   4.157   2.427   2.416 -0.3427 -0.3671 -0.1900
   38EE     O06  820   4.243   2.632   2.292 -0.0974 -0.2185 -0.2879
   38EE     N07  821   4.216   2.417   2.174 -0.4877  0.4419  0.3606
   38EE     C08  822   4.179   2.439   2.033 -0.3668  0.1219  0.3535
   38EE     C09  823   4.323   2.317   2.203 -0.1899 -0.0749  0.0301
   38EE     C0A  824   3.983   2.553   2.264 -0.4650 -0.0291 -0.0089
   38EE     C0B  825   4.247   2.565   1.972 -0.3834  0.1872 -0.2898
   38EE     C0C  826   4.280   2.171   2.217  0.0144 -0.2406 -0.0076
   38EE     H0D  827   4.224   2.356   1.978 -1.3833  0.6201 -1.2807
   38EE     H0E  828   4.071   2.439   2.016 -0.6182 -1.8905  1.7926
   38EE     H0F  829   4.405   2.333   2.131  0.3355 -1.4834  0.2966
   38EE     H10  830   4.368   2.349   2.298 -0.5583  1.4582 -0.2898
   38EE     H11  831   4.248   2.569   1.863 -0.5663 -1.8903 -0.3795
   38EE     H12  832   4.198   2.653   2.014  0.8915  0.8582 -0.1925
   38EE     H13  833   4.351   2.567   2.007 -0.9943 -0.1214  1.6144
   38EE     H14  834   4.374   2.118   2.235  0.6450  0.6903 -0.5478
   38EE     H15  835   4.213   2.154   2.302 -0.7861  0.5941 -0.4607
   38EE     H16  836   4.241   2.137   2.120  0.2304  0.4866 -0.3536
   39EE     S01  837   3.191   0.438   1.691 -0.1836  0.1567 -0.0904
   39EE     F02  838   3.379   0.351   1.520 -0.1875  0.0206 -0.0006
   39EE     F03  839   3.411   0.556   1.591  0.1899 -0.0553  0.4569
   39EE     F04  840   3.458   0.384   1.714  0.0081  0.1695  0.3767
   39EE     O05  841   3.188   0.550   1.784 -0.3278  0.0240 -0.0331
   39EE     O06  842   3.168   0.302   1.736  0.3308  0.4500 -0.0081
   39EE     N07  843   3.088   0.465   1.562 -0.1695 -0.0408 -0.4367
   39EE     C08  844   2.945   0.447   1.598 -0.2478 -0.2400 -0.4872
   39EE     C09  845   3.126   0.568   1.458 -0.3607  0.1387  0.1602
   39EE     C0A  846   3.371   0.433   1.625 -0.1510  0.5019  0.4278
   39EE     C0B  847   2.878   0.565   1.664 -0.2549  0.1097  0.0673
   39EE     C0C  848   3.041   0.577   1.328  0.0130 -0.0143  0.3636
   39EE     H0D  849   2.890   0.430   1.506 -0.9367 -0.3198 -0.0564
   39EE     H0E  850   2.931   0.361   1.664 -1.3767  0.1157 -0.2615
   39EE     H0F  851   3.124   0.666   1.510  1.3526  0.6833 -0.7714
   39EE     H10  852   3.228   0.555   1.424 -0.7340  0.2396 -1.0086
   39EE     H11  853   2.933   0.594   1.754  0.9547  1.3689 -1.0565
   39EE     H12  854   2.883   0.660   1.611 -0.6175  0.4213  0.5859
   39EE     H13  855   2.773   0.536   1.678  0.0069 -0.3923  1.0991
   39EE     H14  856   2.933   0.587   1.341  0.3017  0.5206  2.5021
   39EE     H15  857   3.084   0.652   1.262 -0.2957 -0.8236 -0.7861
   39EE     H16  858   3.062   0.485   1.271  0.3729  0.4667 -0.2872
   40EE     S01  859   1.627   1.955   3.060 -0.3134  0.0145  0.1273
   40EE     F02  860   1.875   2.047   3.074  0.0584 -0.2348 -0.1008
   40EE     F03  861   1.762   2.042   3.259  0.0750 -0.1058 -0.0769
   40EE     F04  862   1.841   1.850   3.177  0.1933 -0.1894 -0.5100
   40EE     O05  863   1.591   2.088   3.010 -0.4262  0.0553  0.2198
   40EE     O06  864   1.542   1.886   3.157 -0.0279 -0.0341  0.0932
   40EE     N07  865   1.655   1.846   2.936 -0.1367 -0.2250 -0.0842
   40EE     C08  866   1.547   1.756   2.885 -0.0826 -0.0565 -0.3805
   40EE     C09  867   1.783   1.855   2.853 -0.1620 -0.3663  0.4383
   40EE     C0A  868   1.790   1.971   3.152  0.2880 -0.7059  0.3339
   40EE     C0B  869   1.457   1.825   2.780  0.7667 -0.8581  0.3204
   40EE     C0C  870   1.785   1.970   2.746 -0.4700 -0.9114  0.4067
   40EE     H0D  871   1.598   1.674   2.835 -0.8322  0.5347 -2.1300
   40EE     H0E  872   1.487   1.719   2.970 -0.6628  0.3742 -0.6010
   40EE     H0F  873   1.864   1.875   2.925 -0.5813  1.3287  0.4521
   40EE     H10  874   1.804   1.756   2.812 -0.0866 -0.1811  0.0286
   40EE     H11  875   1.506   1.834   2.683  1.1624 -0.8158  0.5211
   40EE     H12  876   1.362   1.774   2.765 -0.0214  1.0587 -1.5776
   40EE     H13  877   1.434   1.928   2.811 -0.2330 -0.6169 -1.1972
   40EE     H14  878   1.747   2.063   2.787 -1.7009 -1.3127  0.2001
   40EE     H15  879   1.886   1.990   2.710 -0.3228 -0.1530  1.2387
   40EE     H16  880   1.724   1.948   2.657 -0.3674  0.3692  0.0163
   41EE     S01  881   1.165   3.368   4.485  0.2641 -0.1710 -0.0914
   41EE     F02  882   1.207   3.106   4.496 -0.0914  0.4156  0.1699
   41EE     F03  883   1.380   3.212   4.546 -0.2475 -0.1001 -0.1362
   41EE     F04  884   1.219   3.199   4.694 -0.0514  0.2304 -0.2282
   41EE     O05  885   1.028   3.367   4.538 -0.1034 -0.2219  0.1555
   41EE     O06  886   1.202   3.350   4.346 -0.2143  0.3521  0.0248
   41EE     N07  887   1.243   3.505   4.537  0.1399  0.1328 -0.5592
   41EE     C08  888   1.212   3.627   4.464 -0.2483 -0.0457  0.2505
   41EE     C09  889   1.284   3.509   4.682 -0.1761 -0.2886  0.3136
   41EE     C0A  890   1.249   3.211   4.560 -0.1291  0.0130  0.4869
   41EE     C0B  891   1.326   3.736   4.467 -0.0855  0.2946  0.0130
   41EE     C0C  892   1.161   3.515   4.773  0.2060 -0.1879  0.1902
   41EE     H0D  893   1.202   3.597   4.359 -0.3607  1.5784 -0.2164
   41EE     H0E  894   1.114   3.660   4.501  0.2622  1.7861 -0.0233
   41EE     H0F  895   1.356   3.427   4.697  1.1139  0.3650 -2.0470
   41EE     H10  896   1.346   3.596   4.703  0.5800 -0.3947 -1.4459
   41EE     H11  897   1.285   3.836   4.454 -1.5611 -0.0590  1.7384
   41EE     H12  898   1.394   3.742   4.552  0.6270 -0.8071 -0.4692
   41EE     H13  899   1.391   3.707   4.383 -0.7753 -3.0581  0.5623
   41EE     H14  900   1.088   3.591   4.746  1.5263  0.8227 -0.5359
   41EE     H15  901   1.105   3.421   4.778 -0.2380  0.1178  1.0517
   41EE     H16  902   1.190   3.544   4.875 -1.1621  0.5657  0.3859
   42EE     S01  903   4.135   3.059   2.145  0.0336 -0.2777  0.1981
   42EE     F02  904   4.148   2.885   2.346 -0.0324  0.0180  0.0414
   42EE     F03  905   4.046   3.072   2.400  0.0809  0.1565 -0.0884
   42EE     F04  906   3.945   2.919   2.266 -0.1199 -0.2006 -0.1762
   42EE     O05  907   4.121   2.953   2.046  0.1513  0.1766 -0.4490
   42EE     O06  908   4.263   3.118   2.178  0.1626  0.1143 -0.6764
   42EE     N07  909   4.042   3.188   2.094  0.4852 -0.8788 -0.5337
   42EE     C08  910   4.095   3.263   1.977  0.3910  0.3570  0.3319
   42EE     C09  911   3.946   3.253   2.189 -0.4639  0.5292  0.1919
   42EE     C0A  912   4.062   2.980   2.300 -0.0905 -0.5824 -0.2737
   42EE     C0B  913   3.987   3.331   1.897  0.0295  0.3361 -0.1416
   42EE     C0C  914   4.017   3.352   2.277  0.1056  0.1281 -0.1745
   42EE     H0D  915   4.168   3.339   2.007  0.2798 -0.1090  1.8269
   42EE     H0E  916   4.145   3.191   1.910 -0.7422  0.4059 -0.5777
   42EE     H0F  917   3.866   3.301   2.130  0.4565  1.3585 -0.3898
   42EE     H10  918   3.886   3.184   2.248 -0.4335 -0.6586 -1.1259
   42EE     H11  919   3.945   3.418   1.947 -1.8063  0.3716 -1.6640
   42EE     H12  920   4.027   3.365   1.801 -0.2694 -0.5369 -0.5829
   42EE     H13  921   3.906   3.258   1.879 -0.6138  0.7100  1.1877
   42EE     H14  922   4.118   3.324   2.306 -0.0444 -2.1780 -1.8046
   42EE     H15  923   4.030   3.443   2.218 -0.8575 -0.6791 -1.6522
   42EE     H16  924   3.951   3.385   2.359 -1.3214 -1.9899 -0.4441
   43EE     S01  925   2.299   3.975   2.952  0.3121 -0.0127  0.1242
   43EE     F02  926   2.339   3.754   3.099 -0.3159 -0.1174 -0.0709
   43EE     F03  927   2.463   3.761   2.914 -0.1387  0.3583 -0.5631
   43EE     F04  928   2.504   3.893   3.086 -0.2724 -0.2789  0.0815
   43EE     O05  929   2.403   4.068   2.903  0.3046  0.1397  0.4140
   43EE     O06  930   2.206   4.007   3.060 -0.3140  0.0465  0.0228
   43EE     N07  931   2.214   3.920   2.824  0.2688 -0.0935 -0.0428
   43EE     C08  932   2.141   3.789   2.838 -0.1050  0.1080  0.5421
   43EE     C09  933   2.164   4.022   2.723  0.3883  0.2094 -0.3387
   43EE     C0A  934   2.410   3.835   3.015  0.1029  0.1243  0.0012
   43EE     C0B  935   2.097   3.729   2.704 -0.0123 -0.3889  0.2453
   43EE     C0C  936   2.039   4.100   2.766 -0.0241  0.3075  0.0284
   43EE     H0D  937   2.203   3.718   2.893 -2.0817 -1.8165  0.3534
   43EE     H0E  938   2.055   3.799   2.905  1.0610  1.0254  1.9162
   43EE     H0F  939   2.250   4.091   2.714  1.2701 -0.9873 -1.3754
   43EE     H10  940   2.148   3.977   2.625  0.0982  0.0643 -0.2261
   43EE     H11  941   2.178   3.724   2.631 -0.0651  0.5824  0.1225
   43EE     H12  942   2.052   3.630   2.711  0.4595 -0.5733  0.7953
   43EE     H13  943   2.016   3.790   2.664 -1.1101 -2.2070 -0.3574
   43EE     H14  944   2.033   4.189   2.703 -0.1493  0.6958  0.5889
   43EE     H15  945   1.950   4.039   2.757 -0.0820  0.5479 -1.0422
   43EE     H16  946   2.044   4.136   2.870 -0.5745  0.5474 -0.0303
   44EE     S01  947   0.390   2.452   0.081  0.4434 -0.1110 -0.2943
   44EE     F02  948   0.154   2.347   0.026 -0.2154 -0.0085  0.2972
   44EE     F03  949   0.313   2.200   0.040  0.1219  0.3863 -0.4867
   44EE     F04  950   0.240   2.284   0.224  0.0521  0.0294  0.0444
   44EE     O05  951   0.325   2.566   0.147 -0.2125  0.0938 -0.1680
   44EE     O06  952   0.440   2.458  -0.056  0.3519 -0.1562 -0.0886
   44EE     N07  953   0.525   2.422   0.182 -0.2954 -0.1765  0.4814
   44EE     C08  954   0.628   2.527   0.177 -0.4969 -0.3273 -0.0889
   44EE     C09  955   0.566   2.284   0.193  0.2097 -0.0313  0.9604
   44EE     C0A  956   0.266   2.314   0.096  0.1608  0.2812 -0.3511
   44EE     C0B  957   0.745   2.506   0.277  0.2000  0.0673 -0.5724
   44EE     C0C  958   0.625   2.224   0.066  0.1995  0.2329  0.3694
   44EE     H0D  959   0.665   2.538   0.075  1.3971 -1.3039  0.4570
   44EE     H0E  960   0.575   2.620   0.199  0.6206  0.1721  0.5495
   44EE     H0F  961   0.628   2.277   0.284  1.0561  2.1474  0.5823
   44EE     H10  962   0.477   2.228   0.219  0.5188 -0.7476  0.4844
   44EE     H11  963   0.811   2.427   0.241  0.1864 -0.0636 -0.3091
   44EE     H12  964   0.804   2.598   0.280 -0.2759  0.3245  1.8071
   44EE     H13  965   0.711   2.487   0.380  0.5021 -0.4859 -0.5764
   44EE     H14  966   0.557   2.242  -0.017  0.8792 -0.7837 -0.4194
   44EE     H15  967   0.726   2.259   0.041 -0.3018  0.7046 -1.0424
   44EE     H16  968   0.631   2.115   0.079 -0.1719  0.1674 -0.0130
   45EE     S01  969   1.847   3.627   3.260 -0.2000  0.1488 -0.1847
   45EE     F02  970   1.925   3.410   3.120  0.1713 -0.4300  0.4328
   45EE     F03  971   1.938   3.595   3.009  0.8168  0.1656  0.1126
   45EE     F04  972   2.086   3.548   3.157 -0.1550  0.0756  0.4736
   45EE     O05  973   1.878   3.551   3.382  0.1694 -0.2381  0.2187
   45EE     O06  974   1.711   3.639   3.205 -0.1371 -0.5285  0.2682
   45EE     N07  975   1.906   3.780   3.282 -0.3744  0.0337 -0.6768
   45EE     C08  976   1.951   3.865   3.167 -0.0673 -0.4826  0.1943
   45EE     C09  977   1.885   3.849   3.417 -0.0993  0.1460  0.4565
   45EE     C0A  978   1.957   3.542   3.128 -0.0698  0.0259  0.4044
   45EE     C0B  979   1.840   3.898   3.070  0.2630  0.0344 -0.5852
   45EE     C0C  980   1.759   3.934   3.415 -0.1897  0.1588 -0.9790
   45EE     H0D  981   1.990   3.957   3.211  0.2155 -0.3181 -0.3981
   45EE     H0E  982   2.038   3.815   3.122  0.8209  0.4836  0.7975
   45EE     H0F  983   1.864   3.774   3.494  1.2985 -0.0445  0.6643
   45EE     H10  984   1.975   3.902   3.448 -0.7473  1.0232  0.8258
   45EE     H11  985   1.865   3.977   2.999 -0.5185  0.5594 -0.2872
   45EE     H12  986   1.821   3.811   3.008  0.4450 -0.1920 -0.3246
   45EE     H13  987   1.748   3.930   3.123  0.4899 -0.1311 -0.0857
   45EE     H14  988   1.786   4.021   3.355  1.8433  1.2587  1.4080
   45EE     H15  989   1.670   3.886   3.376 -0.4679  0.4823 -0.7482
   45EE     H16  990   1.731   3.975   3.513 -0.2566  0.1464 -0.9923
   46EE     S01  991   1.210   2.420   3.009  0.2291 -0.0945  0.0089
   46EE     F02  992   1.287   2.172   2.936  0.3232  0.0192 -0.0705
   46EE     F03  993   1.162   2.285   2.787 -0.3400 -0.1320  0.1507
   46EE     F04  994   1.381   2.330   2.822  0.0342  0.0860 -0.1709
   46EE     O05  995   1.104   2.358   3.085  0.1049 -0.0502  0.2105
   46EE     O06  996   1.184   2.540   2.927 -0.1830 -0.2026 -0.0176
   46EE     N07  997   1.337   2.459   3.106 -0.3666  0.1951  0.3250
   46EE     C08  998   1.443   2.359   3.134 -0.0590 -0.0323 -0.4896
   46EE     C09  999   1.330   2.588   3.186  0.5588  0.4899 -0.2466
   46EE     C0A 1000   1.267   2.293   2.879  0.0632  0.6522 -0.2441
   46EE     C0B 1001   1.398   2.256   3.238  0.8160  0.1614  0.0501
   46EE     C0C 1002   1.252   2.575   3.317 -0.1674  0.3163  0.4831
   46EE     H0D 1003   1.479   2.315   3.041 -0.3754  1.1225 -1.1727
   46EE     H0E 1004   1.530   2.415   3.174 -0.9634  1.1108 -0.0771
   46EE     H0F 1005   1.435   2.621   3.191  0.1615  1.7879 -0.2849
   46EE     H10 1006   1.278   2.662   3.125 -0.9413  0.7025  1.2562
   46EE     H11 1007   1.396   2.284   3.343 -0.0676  0.3413 -0.0077
   46EE     H12 1008   1.296   2.221   3.218  0.4600  0.4164  1.3588
   46EE     H13 1009   1.460   2.167   3.218  0.6140  0.3459 -1.4449
   46EE     H14 1010   1.283   2.487   3.372  0.3029 -0.7759 -1.4857
   46EE     H15 1011   1.268   2.664   3.378  1.5864 -0.3371  1.0153
   46EE     H16 1012   1.144   2.563   3.300 -0.2866  0.3521  1.1860
   47EE     S01 1013   2.510   2.861   1.197 -0.1189 -0.0609 -0.1278
   47EE     F02 1014   2.611   3.086   1.102  0.1935 -0.2938  0.0311
   47EE     F03 1015   2.757   2.923   1.126 -0.0706 -0.0780  0.3981
   47EE     F04 1016   2.613   2.918   0.967 -0.0075 -0.2095 -0.1631
   47EE     O05 1017   2.548   2.902   1.332  0.1669 -0.3166  0.3173
   47EE     O06 1018   2.506   2.719   1.158  0.0631 -0.1842  0.3012
   47EE     N07 1019   2.361   2.928   1.165  0.0385  0.0776  0.5758
   47EE     C08 1020   2.259   2.922   1.271 -0.1039  0.1272  0.4279
   47EE     C09 1021   2.314   2.961   1.033 -0.0589  0.0012  0.4279
   47EE     C0A 1022   2.630   2.955   1.091 -0.0073  0.7018  0.0566
   47EE     C0B 1023   2.180   2.790   1.266  0.3938 -0.0975 -0.3842
   47EE     C0C 1024   2.282   2.841   0.939 -0.3853  0.4090  0.2249
   47EE     H0D 1025   2.309   2.937   1.367  0.7115 -2.4979  0.4480
   47EE     H0E 1026   2.189   3.006   1.259 -0.6099 -0.5512 -1.4567
   47EE     H0F 1027   2.223   3.022   1.047  1.3591  1.5277  3.2094
   47EE     H10 1028   2.385   3.026   0.983 -0.2791 -0.2036 -0.1595
   47EE     H11 1029   2.242   2.703   1.241 -0.7424 -1.0961  0.1953
   47EE     H12 1030   2.134   2.776   1.364  1.0550 -0.1247 -0.0741
   47EE     H13 1031   2.106   2.811   1.188 -0.6288  0.2748  0.6835
   47EE     H14 1032   2.370   2.782   0.914 -0.0627  1.0195 -0.0918
   47EE     H15 1033   2.212   2.773   0.987 -1.2440  1.7185  0.8402
   47EE     H16 1034   2.233   2.875   0.847 -0.0975 -0.2875 -0.1960
   48EE     S01 1035   4.475   0.126   2.794  0.0053 -0.0838 -0.0224
   48EE     F02 1036   4.285  -0.055   2.739 -0.1921  0.0270 -0.1564
   48EE     F03 1037   4.488  -0.133   2.735  0.0993 -0.3277  0.0724
   48EE     F04 1038   4.382  -0.094   2.924  0.1320 -0.1536 -0.2211
   48EE     O05 1039   4.492   0.152   2.652 -0.8030 -0.3021  0.3391
   48EE     O06 1040   4.586   0.120   2.890 -0.3256  0.1472 -0.1297
   48EE     N07 1041   4.362   0.231   2.852  0.6047 -0.1041 -0.1259
   48EE     C08 1042   4.404   0.374   2.846  0.1460 -0.2147 -0.1553
   48EE     C09 1043   4.270   0.187   2.961 -0.1672 -0.0548  0.1919
   48EE     C0A 1044   4.403  -0.048   2.803 -0.1653 -0.4860 -0.0628
   48EE     C0B 1045   4.294   0.476   2.873 -0.5673  0.4460  0.0345
   48EE     C0C 1046   4.333   0.193   3.103  0.2285  0.1105  0.1501
   48EE     H0D 1047   4.481   0.390   2.921  0.2323 -0.6768 -0.1430
   48EE     H0E 1048   4.450   0.390   2.747 -0.3040  0.8268 -0.2100
   48EE     H0F 1049   4.187   0.259   2.957  0.7491  1.0414  0.6613
   48EE     H10 1050   4.228   0.091   2.931 -0.7608  0.0273  0.7514
   48EE     H11 1051   4.210   0.466   2.804 -1.0700  1.2976  0.5113
   48EE     H12 1052   4.252   0.476   2.974 -0.9715  1.1515 -0.1262
   48EE     H13 1053   4.342   0.574   2.862  1.4626 -0.3215  1.6744
   48EE     H14 1054   4.381   0.096   3.121  1.0832  0.4695 -0.1340
   48EE     H15 1055   4.405   0.273   3.119 -0.9713  1.4011 -0.8649
   48EE     H16 1056   4.260   0.208   3.183  0.0719  1.0609 -0.1653
   49EE     S01 1057   0.932   2.397   1.027 -0.3842  0.1111 -0.2776
   49EE     F02 1058   0.691   2.369   1.126 -0.3714  0.4333  0.2703
   49EE     F03 1059   0.806   2.485   1.258  0.3078 -0.0425  0.0161
   49EE     F04 1060   0.730   2.570   1.078  0.4007 -0.2258 -0.6040
   49EE     O05 1061   0.867   2.374   0.898  0.2115 -0.1903  0.0324
   49EE     O06 1062   0.999   2.294   1.102  0.3128  0.0963 -0.0988
   49EE     N07 1063   1.040   2.526   1.009  0.2251  0.4463  0.1773
   49EE     C08 1064   1.142   2.513   0.901  0.3947  0.5134 -0.4303
   49EE     C09 1065   1.062   2.624   1.120  0.1668 -0.1003 -0.5209
   49EE     C0A 1066   0.784   2.460   1.128 -0.3039 -0.1291 -0.0070
   49EE     C0B 1067   1.274   2.467   0.953 -0.3419  0.0120 -0.4999
   49EE     C0C 1068   1.127   2.760   1.079 -0.1094 -0.3593  0.0033
   49EE     H0D 1069   1.107   2.443   0.825 -0.1966  0.9827 -0.6005
   49EE     H0E 1070   1.152   2.611   0.851  0.1477  0.1762 -1.1485
   49EE     H0F 1071   0.959   2.647   1.150 -0.0682 -1.5301 -0.1621
   49EE     H10 1072   1.113   2.582   1.206 -0.4422  0.2790  0.0281
   49EE     H11 1073   1.269   2.366   0.994  1.2534 -0.1919 -0.7951
   49EE     H12 1074   1.352   2.458   0.877  0.4212  0.6022  0.2182
   49EE     H13 1075   1.307   2.536   1.031 -0.6981 -0.1502 -0.2017
   49EE     H14 1076   1.224   2.749   1.032 -0.4598 -1.3952 -0.4990
   49EE     H15 1077   1.060   2.810   1.008  0.8146 -0.2433 -0.8041
   49EE     H16 1078   1.137   2.824   1.167 -0.6334 -0.3919  0.0899
   50EE     S01 1079   3.097   3.670   1.705 -0.0268 -0.0778  0.1746
   50EE     F02 1080   2.962   3.686   1.470 -0.4099  0.1160  0.1443
   50EE     F03 1081   2.949   3.493   1.566 -0.3766  0.2776  0.2572
   50EE     F04 1082   2.832   3.659   1.640 -0.2961 -0.3687  0.1334
   50EE     O05 1083   3.091   3.814   1.719 -0.1222  0.0225 -0.6530
   50EE     O06 1084   3.212   3.597   1.654  0.1093  0.1121 -0.7213
   50EE     N07 1085   3.058   3.603   1.855 -0.2082 -0.0553 -0.0269
   50EE     C08 1086   3.042   3.698   1.965  0.5383 -0.4352 -0.0780
   50EE     C09 1087   2.994   3.465   1.869  0.2378 -0.8656  0.1198
   50EE     C0A 1088   2.951   3.625   1.587  0.2378 -0.2713 -0.1114
   50EE     C0B 1089   2.898   3.756   1.974 -0.6360 -0.1085  0.2061
   50EE     C0C 1090   3.003   3.393   2.007 -0.1816 -0.0330 -0.0217
   50EE     H0D 1091   3.069   3.647   2.057  0.3102  1.3103  0.9745
   50EE     H0E 1092   3.113   3.781   1.956 -1.4976  1.3759  0.1463
   50EE     H0F 1093   2.887   3.476   1.844  0.6033 -0.8386 -1.4878
   50EE     H10 1094   3.033   3.396   1.794  0.2210 -1.1184  0.3445
   50EE     H11 1095   2.877   3.815   1.885  1.2089 -0.3074 -0.3790
   50EE     H12 1096   2.829   3.671   1.977 -0.9277  0.0863 -0.8332
   50EE     H13 1097   2.884   3.816   2.065  1.0647  0.9095 -0.1899
   50EE     H14 1098   2.953   3.453   2.083  1.1894  1.6560 -0.4192
   50EE     H15 1099   2.962   3.292   2.001  0.4720 -0.2789 -0.4248
   50EE     H16 1100   3.106   3.384   2.044 -0.2332  0.6408  0.2940
   51EE     S01 1101   0.124   1.143   0.458  0.1370 -0.2607 -0.4581
   51EE     F02 1102   0.140   0.882   0.503  0.1619 -0.1955  0.0439
   51EE     F03 1103   0.055   0.993   0.666  0.0501  0.0392 -0.4372
   51EE     F04 1104  -0.057   0.957   0.490 -0.5662  0.1664  0.2746
   51EE     O05 1105   0.018   1.233   0.497  0.1337 -0.0202 -0.1370
   51EE     O06 1106   0.146   1.116   0.319 -0.1118 -0.1305  0.3530
   51EE     N07 1107   0.268   1.188   0.525  0.2827  0.0188 -0.0649
   51EE     C08 1108   0.318   1.318   0.476  0.3420  0.2516  0.8175
   51EE     C09 1109   0.358   1.083   0.588 -0.1690 -0.1051  0.3096
   51EE     C0A 1110   0.061   0.979   0.537 -0.1584  0.0988 -0.0531
   51EE     C0B 1111   0.422   1.387   0.564  0.4700 -0.0353  0.6061
   51EE     C0C 1112   0.445   1.007   0.487 -0.6237 -0.0687 -0.2090
   51EE     H0D 1113   0.365   1.300   0.379  0.3578 -0.4819  0.9613
   51EE     H0E 1114   0.230   1.382   0.458  0.1055 -0.4946 -0.7546
   51EE     H0F 1115   0.431   1.137   0.651 -0.3747 -0.3365  0.7467
   51EE     H10 1116   0.303   1.011   0.648 -0.4951 -0.7254 -0.7084
   51EE     H11 1117   0.395   1.391   0.670 -0.7990  4.0504  0.2378
   51EE     H12 1118   0.518   1.337   0.558  0.9695  1.0249 -0.3533
   51EE     H13 1119   0.444   1.490   0.532  1.2068 -0.0006  1.2163
   51EE     H14 1120   0.501   1.078   0.426 -0.3971 -0.0219  0.0509
   51EE     H15 1121   0.517   0.944   0.540  0.9370  1.1143 -0.8897
   51EE     H16 1122   0.383   0.940   0.426 -1.8343 -1.1506  2.1193
   52EE     S01 1123   3.911   2.218   1.765  0.2984  0.0071 -0.1073
   52EE     F02 1124   3.893   2.232   2.036  0.0015  0.1099  0.3660
   52EE     F03 1125   3.829   2.407   1.938 -0.0241  0.3761 -0.2001
   52EE     F04 1126   3.699   2.236   1.939  0.2863  0.1535 -0.2025
   52EE     O05 1127   3.916   2.071   1.780 -0.2007  0.1876 -0.0989
   52EE     O06 1128   4.032   2.295   1.746 -0.9132  0.2365 -0.5144
   52EE     N07 1129   3.808   2.254   1.640 -0.1607  0.3813  0.5514
   52EE     C08 1130   3.743   2.378   1.633  0.2128 -0.5134  0.1776
   52EE     C09 1131   3.833   2.184   1.503 -0.0151 -0.0313  0.3787
   52EE     C0A 1132   3.827   2.279   1.929  0.3472 -0.0920  0.1459
   52EE     C0B 1133   3.821   2.504   1.606 -0.0415  0.6172  0.2163
   52EE     C0C 1134   3.961   2.226   1.422 -0.0049 -0.2581  0.7920
   52EE     H0D 1135   3.670   2.371   1.552  0.1247  2.4752 -0.0702
   52EE     H0E 1136   3.687   2.392   1.727  0.8623  0.5951  0.4052
   52EE     H0F 1137   3.836   2.077   1.528  0.8828  0.0914  0.8380
   52EE     H10 1138   3.746   2.198   1.440 -0.4983  0.0089  1.0443
   52EE     H11 1139   3.749   2.586   1.611 -0.2900  0.4207 -0.1262
   52EE     H12 1140   3.896   2.522   1.683  2.1279 -1.5853 -1.3234
   52EE     H13 1141   3.863   2.504   1.504 -2.9002  0.1804 -1.0069
   52EE     H14 1142   3.976   2.158   1.338 -0.5898 -0.2657  0.6904
   52EE     H15 1143   3.950   2.327   1.382  0.6605 -0.5545 -0.1431
   52EE     H16 1144   4.048   2.220   1.488  0.9143 -1.4737 -0.4925
   53EE     S01 1145   2.370   0.301   0.781 -0.1474 -0.3828  0.0971
   53EE     F02 1146   2.318   0.214   1.033  0.5578  0.0971  0.6172
   53EE     F03 1147   2.139   0.260   0.908 -0.4216  0.1349  0.1082
   53EE     F04 1148   2.260   0.078   0.874 -0.2141 -0.4285 -0.6476
   53EE     O05 1149   2.368   0.432   0.844 -0.3893 -0.0402  0.7160
   53EE     O06 1150   2.310   0.268   0.651  0.2989  0.0877  0.0918
   53EE     N07 1151   2.529   0.241   0.778 -0.2068 -0.5040  0.0342
   53EE     C08 1152   2.556   0.102   0.833 -0.0817 -0.2919 -0.1267
   53EE     C09 1153   2.622   0.295   0.670 -0.1738 -0.3727 -0.1811
   53EE     C0A 1154   2.266   0.207   0.907  0.4669  0.0369  0.0360
   53EE     C0B 1155   2.529  -0.014   0.738  0.0799 -0.2127 -0.1512
   53EE     C0C 1156   2.635   0.451   0.659  0.3834 -0.1791 -0.3359
   53EE     H0D 1157   2.662   0.100   0.858  0.0971  1.9928 -0.5352
   53EE     H0E 1158   2.499   0.086   0.926 -0.8926  1.4806 -0.2968
   53EE     H0F 1159   2.726   0.264   0.690 -0.4142 -0.2542  1.3311
   53EE     H10 1160   2.599   0.254   0.572 -1.0179  0.1255 -0.1961
   53EE     H11 1161   2.430  -0.008   0.693  0.3338 -0.6442 -0.7637
   53EE     H12 1162   2.597  -0.009   0.653  0.5864 -1.2051  0.1840
   53EE     H13 1163   2.537  -0.111   0.789 -0.7346 -0.8138 -1.1341
   53EE     H14 1164   2.655   0.493   0.758 -2.0842  1.8884 -0.6286
   53EE     H15 1165   2.713   0.467   0.586  0.5447  0.1593 -0.0930
   53EE     H16 1166   2.537   0.490   0.626  0.6849  1.3265  0.5044
   54EE     S01 1167   3.291   3.242   1.050 -0.1113 -0.0200  0.0352
   54EE     F02 1168   3.403   3.063   0.890 -0.4341  0.1714  0.0807
   54EE     F03 1169   3.541   3.177   1.013  0.1679  0.1199 -0.4902
   54EE     F04 1170   3.434   3.015   1.102  0.3102 -0.1686  0.2201
   54EE     O05 1171   3.170   3.169   1.034  0.3033  0.3710  0.4139
   54EE     O06 1172   3.319   3.361   0.971  0.0086  0.4128  0.6561
   54EE     N07 1173   3.305   3.280   1.216  0.0203 -0.6033  0.5520
   54EE     C08 1174   3.175   3.308   1.290  0.4083 -0.1250  0.1761
   54EE     C09 1175   3.432   3.332   1.272  0.1569 -0.2244  0.0201
   54EE     C0A 1176   3.424   3.112   1.013 -0.2084  0.0709 -0.1613
   54EE     C0B 1177   3.118   3.447   1.269 -0.0032 -0.4072  0.5241
   54EE     C0C 1178   3.491   3.237   1.375  0.9709  0.1928  0.0791
   54EE     H0D 1179   3.104   3.228   1.267  0.7862 -0.2865 -0.4429
   54EE     H0E 1180   3.187   3.297   1.399 -0.0591 -0.2814  0.2139
   54EE     H0F 1181   3.505   3.353   1.193  1.1538 -0.2323  0.9270
   54EE     H10 1182   3.409   3.424   1.326 -0.3541 -0.8386  0.8572
   54EE     H11 1183   3.129   3.477   1.165  0.5470  0.0977  0.7219
   54EE     H12 1184   3.014   3.462   1.296 -0.1254 -0.2497 -0.0319
   54EE     H13 1185   3.173   3.528   1.320 -2.1407  0.6130  1.2363
   54EE     H14 1186   3.421   3.233   1.459  0.4998 -0.6026 -0.3392
   54EE     H15 1187   3.514   3.136   1.341 -2.6049 -0.6749 -0.0138
   54EE     H16 1188   3.583   3.282   1.414  1.1882  0.4546 -0.7386
   55EE     S01 1189   3.601   4.300   1.840 -0.0825 -0.0111  0.0941
   55EE     F02 1190   3.841   4.327   1.960 -0.1360  0.0191 -0.0367
   55EE     F03 1191   3.738   4.510   1.928  0.1470  0.4301 -0.1121
   55EE     F04 1192   3.676   4.371   2.086 -0.0790 -0.2197  0.0916
   55EE     O05 1193   3.660   4.344   1.714 -0.2806  0.2320  0.0580
   55EE     O06 1194   3.466   4.339   1.880 -0.3167 -0.0608  0.0722
   55EE     N07 1195   3.624   4.135   1.847 -0.3401 -0.7613 -0.5290
   55EE     C08 1196   3.629   4.072   1.982 -0.1745 -0.2495 -0.0724
   55EE     C09 1197   3.592   4.053   1.726  0.0841  0.3426  0.0981
   55EE     C0A 1198   3.721   4.378   1.964 -0.1678  0.5903 -0.2316
   55EE     C0B 1199   3.497   4.084   2.065 -0.9867 -0.2317  0.1832
   55EE     C0C 1200   3.448   4.062   1.685  0.0161 -0.5367  0.1991
   55EE     H0D 1201   3.646   3.966   1.960  2.0531 -0.7030  3.3119
   55EE     H0E 1202   3.721   4.107   2.032 -0.9127  1.1261  0.3423
   55EE     H0F 1203   3.655   4.093   1.645 -0.2951 -0.4776 -0.5990
   55EE     H10 1204   3.624   3.950   1.741 -0.7589  0.1357  0.4582
   55EE     H11 1205   3.484   4.183   2.110  0.1577  0.2785 -0.5612
   55EE     H12 1206   3.410   4.067   2.001 -0.0547  0.7329 -1.3900
   55EE     H13 1207   3.493   4.008   2.144 -0.2831 -0.6410 -0.1733
   55EE     H14 1208   3.435   4.015   1.588  0.8377 -0.0242 -0.1594
   55EE     H15 1209   3.378   4.020   1.758 -0.2291  1.2086  0.9754
   55EE     H16 1210   3.422   4.168   1.670 -0.6709 -0.8906 -1.2267
   56EE     S01 1211   2.296   3.318   2.900 -0.1828  0.2084  0.1789
   56EE     F02 1212   2.296   3.105   3.058  0.1886  0.0894  0.1611
   56EE     F03 1213   2.232   3.278   3.157 -0.5142  0.0431 -0.2808
   56EE     F04 1214   2.096   3.177   3.026  0.5316  0.4503  0.0603
   56EE     O05 1215   2.266   3.460   2.927 -0.2241  0.1073 -0.0524
   56EE     O06 1216   2.252   3.240   2.785  0.2214 -0.1757  0.0488
   56EE     N07 1217   2.464   3.297   2.909  0.2544 -0.0661 -0.6005
   56EE     C08 1218   2.535   3.338   3.034 -0.2476 -0.4078  0.1743
   56EE     C09 1219   2.534   3.313   2.774  0.3595 -0.2795 -0.8734
   56EE     C0A 1220   2.224   3.213   3.043  0.0158 -0.0073 -0.2409
   56EE     C0B 1221   2.678   3.288   3.033  0.0790 -0.0542  0.3969
   56EE     C0C 1222   2.567   3.461   2.729 -0.2835  0.1339 -0.2237
   56EE     H0D 1223   2.537   3.447   3.036 -1.6327 -0.3404 -0.9624
   56EE     H0E 1224   2.484   3.300   3.123 -0.6419 -0.6139 -0.1361
   56EE     H0F 1225   2.628   3.256   2.775 -0.0831 -1.0218 -0.0060
   56EE     H10 1226   2.474   3.258   2.702 -1.0699 -0.8861  0.7315
   56EE     H11 1227   2.729   3.308   3.127 -0.3105 -0.8263  0.7738
   56EE     H12 1228   2.677   3.180   3.020  0.2672  0.2593 -2.5190
   56EE     H13 1229   2.741   3.335   2.957 -0.6255 -1.2512 -0.9564
   56EE     H14 1230   2.474   3.514   2.709 -1.4671 -0.6705  2.9453
   56EE     H15 1231   2.617   3.513   2.810 -0.1132 -0.7607  0.2499
   56EE     H16 1232   2.633   3.457   2.641 -0.0422  0.8367 -0.0769
   57EE     S01 1233   3.646   0.214   3.953 -0.0664  0.1295 -0.3006
   57EE     F02 1234   3.538   0.129   3.709  0.0566  0.3018 -0.7183
   57EE     F03 1235   3.670  -0.009   3.810 -0.0454  0.2003  0.1675
   57EE     F04 1236   3.474   0.015   3.886  0.1631 -0.2517  0.6629
   57EE     O05 1237   3.755   0.262   3.869 -0.2555 -0.0552 -0.0760
   57EE     O06 1238   3.667   0.147   4.082 -0.5175 -0.1219 -0.2869
   57EE     N07 1239   3.534   0.338   3.976 -0.6752 -0.0947 -0.1429
   57EE     C08 1240   3.389   0.302   4.004  0.3434  0.0888 -0.3755
   57EE     C09 1241   3.592   0.479   4.009  0.4231  0.0706  0.2230
   57EE     C0A 1242   3.573   0.081   3.831  0.4221  0.1390 -0.2276
   57EE     C0B 1243   3.367   0.240   4.146  0.3961  0.4218  0.2620
   57EE     C0C 1244   3.632   0.497   4.158  0.1251  0.7866  0.0411
   57EE     H0D 1245   3.328   0.392   3.992  0.4830  0.4486  1.4233
   57EE     H0E 1246   3.357   0.227   3.930 -1.0908 -0.0988  0.4025
   57EE     H0F 1247   3.677   0.488   3.939  0.0850  1.1310 -0.0498
   57EE     H10 1248   3.523   0.559   3.984 -1.4523 -1.5411  0.0613
   57EE     H11 1249   3.433   0.155   4.166 -0.3145 -0.1803  0.0460
   57EE     H12 1250   3.388   0.316   4.220  0.5971  0.6886 -0.0680
   57EE     H13 1251   3.264   0.203   4.155  0.4324  0.6555  1.8584
   57EE     H14 1252   3.683   0.594   4.163 -1.2971  1.5626 -0.2970
   57EE     H15 1253   3.544   0.496   4.222  0.9356  0.0443  1.1568
   57EE     H16 1254   3.701   0.417   4.190  1.1181  0.7838 -1.9956
   58EE     S01 1255   3.140   3.315   0.582 -0.1789  0.0323  0.0656
   58EE     F02 1256   3.286   3.537   0.608 -0.2256  0.2107 -0.0964
   58EE     F03 1257   3.089   3.579   0.524 -0.6456  0.0612 -0.0841
   58EE     F04 1258   3.118   3.538   0.736 -0.1808  0.0873  0.0844
   58EE     O05 1259   3.000   3.278   0.595  0.0787 -0.3274 -0.2964
   58EE     O06 1260   3.243   3.257   0.669  0.1828  0.1627 -0.5889
   58EE     N07 1261   3.184   3.280   0.427  0.2213  0.2293  0.0140
   58EE     C08 1262   3.200   3.134   0.399  0.2247 -0.2086 -0.0292
   58EE     C09 1263   3.283   3.369   0.355  0.1334 -0.5548  0.3013
   58EE     C0A 1264   3.160   3.504   0.613 -0.2047 -0.4170  0.0853
   58EE     C0B 1265   3.195   3.093   0.251 -0.2067  0.2071 -0.3194
   58EE     C0C 1266   3.425   3.345   0.394 -0.1042 -0.0679 -0.3056
   58EE     H0D 1267   3.287   3.092   0.451  0.3094 -0.3777 -0.3092
   58EE     H0E 1268   3.114   3.089   0.453 -0.2133  0.7271  0.0588
   58EE     H0F 1269   3.272   3.349   0.247  0.0044  1.8647 -0.1466
   58EE     H10 1270   3.256   3.474   0.362 -0.1338 -0.6207  0.2566
   58EE     H11 1271   3.110   3.145   0.208 -0.3327 -0.0388 -0.3685
   58EE     H12 1272   3.284   3.121   0.195 -0.2201  1.4364  0.2605
   58EE     H13 1273   3.180   2.985   0.239 -2.2591  0.3731  0.5134
   58EE     H14 1274   3.432   3.354   0.502 -2.2443  0.9343 -0.2271
   58EE     H15 1275   3.458   3.246   0.363  0.4484  0.3656 -1.1283
   58EE     H16 1276   3.489   3.417   0.341 -0.8165 -0.2859 -1.4740
   59EE     S01 1277   2.168   1.453   1.552 -0.3104 -0.3395  0.6025
   59EE     F02 1278   1.953   1.481   1.712 -0.0557 -0.0392  0.4612
   59EE     F03 1279   2.076   1.663   1.697 -0.1787 -0.0555 -0.1180
   59EE     F04 1280   1.948   1.615   1.538 -0.0279  0.2166  0.0276
   59EE     O05 1281   2.110   1.358   1.456 -0.2343 -0.0840  0.0113
   59EE     O06 1282   2.242   1.403   1.671 -0.2087 -0.0719  0.4611
   59EE     N07 1283   2.262   1.557   1.472  0.1702  0.1769 -0.0429
   59EE     C08 1284   2.397   1.501   1.432  0.5109 -0.2545 -0.0350
   59EE     C09 1285   2.205   1.666   1.387 -0.0480  0.6721 -0.1791
   59EE     C0A 1286   2.023   1.559   1.628 -0.5715 -0.4233 -0.0513
   59EE     C0B 1287   2.493   1.606   1.373 -0.2683  0.1090  0.4519
   59EE     C0C 1288   2.148   1.613   1.255  0.1436 -0.4061  0.0096
   59EE     H0D 1289   2.441   1.458   1.523 -0.2491 -1.0897 -0.0613
   59EE     H0E 1290   2.381   1.422   1.357 -0.5656 -0.4998  0.4483
   59EE     H0F 1291   2.139   1.725   1.452 -0.0824 -0.6903  1.0365
   59EE     H10 1292   2.284   1.741   1.375  0.0987  0.7579  1.3361
   59EE     H11 1293   2.517   1.697   1.427  0.5275 -0.0710  0.4011
   59EE     H12 1294   2.589   1.563   1.346 -0.8804 -1.0122 -0.0049
   59EE     H13 1295   2.452   1.631   1.274  1.0239 -0.7395 -0.3126
   59EE     H14 1296   2.113   1.695   1.192 -1.8705 -2.0208 -1.0240
   59EE     H15 1297   2.216   1.555   1.193  0.1881  1.1540 -1.4648
   59EE     H16 1298   2.062   1.547   1.269 -0.2100 -0.2066 -1.1501
   60EE     S01 1299   1.969   2.516   2.964 -0.2005  0.0083  0.0381
   60EE     F02 1300   1.722   2.442   2.871  0.2441 -0.1087 -0.0429
   60EE     F03 1301   1.876   2.296   2.862 -0.1340 -0.1311 -0.3886
   60EE     F04 1302   1.788   2.346   3.054 -0.3742 -0.0347 -0.1146
   60EE     O05 1303   1.993   2.589   2.840 -0.0283  0.0017  0.2337
   60EE     O06 1304   2.079   2.435   3.016  0.0623 -0.0490 -0.2158
   60EE     N07 1305   1.917   2.619   3.082  0.4124  0.0701  0.2013
   60EE     C08 1306   2.018   2.689   3.172 -0.1695 -0.1232  0.2985
   60EE     C09 1307   1.781   2.686   3.066  0.4497 -0.4399 -0.1220
   60EE     C0A 1308   1.831   2.396   2.937  0.0322  0.0144 -0.1751
   60EE     C0B 1309   2.078   2.816   3.114 -0.1322 -0.2423 -0.0332
   60EE     C0C 1310   1.767   2.779   2.946 -0.5503 -0.3609  0.1800
   60EE     H0D 1311   1.970   2.720   3.265  0.0989  0.5837  0.2074
   60EE     H0E 1312   2.098   2.618   3.200 -0.2959 -1.2004 -2.0084
   60EE     H0F 1313   1.708   2.604   3.064 -1.3008  1.0989 -0.1846
   60EE     H10 1314   1.758   2.739   3.159 -0.0724 -1.6511  0.4479
   60EE     H11 1315   2.120   2.808   3.014 -0.8424  0.8484 -0.4384
   60EE     H12 1316   2.007   2.898   3.101 -1.6629 -1.5018  0.1621
   60EE     H13 1317   2.155   2.860   3.178 -0.4232  2.0226 -1.1628
   60EE     H14 1318   1.673   2.835   2.946 -0.6935 -0.5984  0.4786
   60EE     H15 1319   1.841   2.859   2.946 -0.9916  0.0605  1.0561
   60EE     H16 1320   1.770   2.731   2.847 -0.9145  0.7687 -0.3929
   61EE     S01 1321   0.198   2.732   2.041 -0.3085 -0.0965  0.4040
   61EE     F02 1322   0.252   2.492   2.152 -0.0925 -0.5058 -0.1742
   61EE     F03 1323   0.123   2.621   2.267  0.0356 -0.2016  0.0195
   61EE     F04 1324   0.050   2.518   2.090  0.0045  0.8646 -0.1587
   61EE     O05 1325   0.241   2.668   1.918  0.1357 -0.1728  0.1901
   61EE     O06 1326   0.284   2.815   2.126 -0.1580  0.0465  0.6231
   61EE     N07 1327   0.055   2.816   2.013  0.1422  0.1409 -0.0957
   61EE     C08 1328   0.062   2.921   1.902 -0.1883 -0.0126  0.1038
   61EE     C09 1329  -0.038   2.841   2.128 -0.0258 -0.0817  0.9198
   61EE     C0A 1330   0.152   2.577   2.145  0.0650  0.2056 -0.4075
   61EE     C0B 1331  -0.072   2.938   1.825 -0.1317  0.1951  0.1552
   61EE     C0C 1332   0.024   2.928   2.237 -0.0061 -0.3784 -0.4946
   61EE     H0D 1333   0.083   3.015   1.954  0.8634 -0.4265  0.4430
   61EE     H0E 1334   0.141   2.897   1.830  0.7034 -0.8762  1.3453
   61EE     H0F 1335  -0.129   2.885   2.086  0.0183 -0.1042  0.7997
   61EE     H10 1336  -0.072   2.748   2.174 -2.6731  1.5514  2.3636
   61EE     H11 1337  -0.064   3.011   1.744  0.5985 -0.0581 -0.0015
   61EE     H12 1338  -0.110   2.841   1.793  1.9585 -1.0297  1.2425
   61EE     H13 1339  -0.145   2.987   1.891 -0.2699  0.3004 -0.0739
   61EE     H14 1340  -0.058   2.946   2.307  1.0037  0.9752  0.3503
   61EE     H15 1341   0.110   2.883   2.287 -0.2865 -0.0785  0.2646
   61EE     H16 1342   0.044   3.030   2.200  0.4130  0.4066  1.8258
   62EE     S01 1343   1.092   1.580   3.740 -0.1863 -0.3899  0.3198
   62EE     F02 1344   1.004   1.617   3.482 -0.0229  0.1501 -0.0186
   62EE     F03 1345   1.131   1.778   3.570  0.2786 -0.3805  0.2076
   62EE     F04 1346   1.226   1.596   3.505  0.3310 -0.4204 -0.2732
   62EE     O05 1347   0.951   1.604   3.771 -0.1726 -0.3026  0.1003
   62EE     O06 1348   1.198   1.649   3.810 -0.0775 -0.1482 -0.0049
   62EE     N07 1349   1.129   1.417   3.743 -0.5632  0.3681  0.1057
   62EE     C08 1350   1.144   1.358   3.878 -0.1136 -0.2146 -0.0754
   62EE     C09 1351   1.076   1.324   3.636 -0.3300  0.0676  0.1760
   62EE     C0A 1352   1.115   1.645   3.562 -0.7421  0.2313  0.2181
   62EE     C0B 1353   1.265   1.266   3.891 -0.0263  0.2279  0.1725
   62EE     C0C 1354   0.923   1.309   3.632 -0.2513  0.9930  0.3468
   62EE     H0D 1355   1.154   1.439   3.951 -0.3840 -0.9685  0.8042
   62EE     H0E 1356   1.050   1.309   3.907 -0.5510  0.1758 -0.8107
   62EE     H0F 1357   1.118   1.353   3.538  1.4975  0.2600  1.0038
   62EE     H10 1358   1.117   1.225   3.651 -1.5357 -0.2448  1.4521
   62EE     H11 1359   1.247   1.169   3.844  1.6985 -0.3159  0.5855
   62EE     H12 1360   1.354   1.310   3.846  0.0933  0.4734  0.6562
   62EE     H13 1361   1.282   1.242   3.997  1.3682 -0.7118 -0.2315
   62EE     H14 1362   0.872   1.399   3.600  0.8604  0.9750 -1.6090
   62EE     H15 1363   0.903   1.226   3.563  0.0356  1.1428  0.0798
   62EE     H16 1364   0.890   1.280   3.732  0.1247  0.4976  0.3323
   63EE     S01 1365   4.427   3.639   4.435 -0.0009 -0.0489  0.1307
   63EE     F02 1366   4.425   3.894   4.514  0.0107 -0.3676  0.2558
   63EE     F03 1367   4.437   3.873   4.302 -0.2045  0.5379  0.2695
   63EE     F04 1368   4.250   3.837   4.402 -0.2684 -0.1044 -0.0174
   63EE     O05 1369   4.559   3.641   4.495  0.0057 -0.4225  0.3321
   63EE     O06 1370   4.399   3.581   4.303 -0.3330  0.3442 -0.0767
   63EE     N07 1371   4.324   3.572   4.547  0.0905  0.2473  0.1150
   63EE     C08 1372   4.282   3.644   4.669 -0.2660  0.0448  0.3993
   63EE     C09 1373   4.307   3.424   4.544  0.2183  0.5596 -0.1935
   63EE     C0A 1374   4.378   3.821   4.413  0.2244 -0.4523  0.0524
   63EE     C0B 1375   4.363   3.605   4.792  0.2351 -0.5721 -0.1338
   63EE     C0C 1376   4.179   3.368   4.614  0.4712  0.3976  0.0397
   63EE     H0D 1377   4.287   3.750   4.646  1.7384 -0.4573 -1.6939
   63EE     H0E 1378   4.176   3.618   4.685  0.1983 -2.2313 -0.0313
   63EE     H0F 1379   4.301   3.400   4.436  1.5944  2.3151 -0.6862
   63EE     H10 1380   4.389   3.368   4.587  0.0863  1.6097  1.4469
   63EE     H11 1381   4.321   3.650   4.882  0.1675  0.9800 -0.9284
   63EE     H12 1382   4.366   3.497   4.808  2.6449 -0.3652  1.0752
   63EE     H13 1383   4.466   3.637   4.772 -0.1591  0.3975 -0.6665
   63EE     H14 1384   4.168   3.262   4.593  2.3033  0.3471 -0.7693
   63EE     H15 1385   4.178   3.378   4.722 -1.6855 -0.6186  0.1294
   63EE     H16 1386   4.086   3.410   4.572  0.1125 -0.2211  0.2091
   64EE     S01 1387   2.880   3.127   4.455 -0.2285  0.2085  0.0327
   64EE     F02 1388   2.807   2.911   4.318 -0.0321 -0.0009  0.1095
   64EE     F03 1389   2.840   2.869   4.530 -0.3049  0.0781  0.1186
   64EE     F04 1390   2.662   2.971   4.473  0.3742 -0.2208 -0.2316
   64EE     O05 1391   2.893   3.152   4.600 -0.3538  0.0105  0.4492
   64EE     O06 1392   2.798   3.211   4.368  0.1184 -0.0231  0.0919
   64EE     N07 1393   3.031   3.109   4.390 -0.4139  0.2511 -0.0995
   64EE     C08 1394   3.106   2.984   4.411  0.0345 -0.5484  0.4065
   64EE     C09 1395   3.114   3.228   4.369 -0.3324  0.4321  0.1446
   64EE     C0A 1396   2.789   2.956   4.445 -0.4489  0.4566  0.5607
   64EE     C0B 1397   3.224   2.958   4.308  0.1008 -0.2377  0.0436
   64EE     C0C 1398   3.212   3.268   4.482  0.5391  0.3154 -0.1737
   64EE     H0D 1399   3.146   2.988   4.512 -0.4590  0.0162  0.5766
   64EE     H0E 1400   3.038   2.898   4.402 -0.4719  0.0030 -1.1576
   64EE     H0F 1401   3.171   3.212   4.276 -0.2454 -1.4520  0.5170
   64EE     H10 1402   3.046   3.310   4.347  0.4215  0.8918 -0.5398
   64EE     H11 1403   3.199   2.967   4.202  0.0502  0.7191  0.1356
   64EE     H12 1404   3.305   3.023   4.338 -1.5124  0.9369  1.9633
   64EE     H13 1405   3.251   2.853   4.325  0.7044  0.0897  1.1517
   64EE     H14 1406   3.267   3.357   4.449  0.4344  0.1177 -0.9006
   64EE     H15 1407   3.153   3.288   4.571  0.7225  0.1993 -0.0258
   64EE     H16 1408   3.282   3.187   4.508  0.2538  0.2521  0.3948
   65EE     S01 1409   0.341   1.124   3.447  0.4956 -0.3296  0.4225
   65EE     F02 1410   0.549   1.156   3.281  0.3404 -0.3864  0.5897
   65EE     F03 1411   0.563   0.975   3.407 -0.4761 -0.0807 -0.2801
   65EE     F04 1412   0.422   0.986   3.240 -0.1364 -0.0234 -0.2342
   65EE     O05 1413   0.282   1.003   3.504 -0.3501 -0.1835  0.4370
   65EE     O06 1414   0.262   1.214   3.361  0.2114 -0.3274 -0.2399
   65EE     N07 1415   0.401   1.214   3.573  0.2089 -0.1001 -0.2495
   65EE     C08 1416   0.300   1.248   3.684 -0.3426 -0.5378  0.2896
   65EE     C09 1417   0.524   1.293   3.555  0.3080  0.0816  0.1240
   65EE     C0A 1418   0.480   1.056   3.339 -0.2353 -0.1731 -0.1662
   65EE     C0B 1419   0.355   1.302   3.816  0.0959  0.0098  0.4141
   65EE     C0C 1420   0.518   1.420   3.465  0.1804 -0.3492  0.4963
   65EE     H0D 1421   0.224   1.316   3.644 -0.3849 -0.1366  1.0523
   65EE     H0E 1422   0.250   1.152   3.706 -2.8563  0.6489 -0.1330
   65EE     H0F 1423   0.556   1.318   3.658 -1.0122  1.5838  0.1817
   65EE     H10 1424   0.606   1.230   3.522  1.1225  0.8468  0.6461
   65EE     H11 1425   0.428   1.232   3.857  0.6612 -0.4199 -1.2648
   65EE     H12 1426   0.402   1.400   3.802  1.5430 -0.7201  0.0417
   65EE     H13 1427   0.275   1.314   3.890 -1.2169 -1.6685 -0.7048
   65EE     H14 1428   0.599   1.492   3.480 -0.8486  1.0254 -0.5094
   65EE     H15 1429   0.513   1.395   3.359  1.1981  1.4891 -0.0004
   65EE     H16 1430   0.419   1.463   3.487  0.6253  0.4677  0.9365
   66EE     S01 1431   1.287   0.230   0.590 -0.0663  0.2247 -0.1733
   66EE     F02 1432   1.163   0.198   0.833 -0.1875 -0.0848 -0.1530
   66EE     F03 1433   1.234   0.396   0.798 -0.0543  0.3116  0.0557
   66EE     F04 1434   1.058   0.331   0.699 -0.0913  0.1217  0.0966
   66EE     O05 1435   1.391   0.153   0.657  0.2657 -0.0102 -0.3245
   66EE     O06 1436   1.317   0.347   0.510  0.2224 -0.3938 -0.0024
   66EE     N07 1437   1.207   0.121   0.497  0.2090  0.0373 -0.1253
   66EE     C08 1438   1.109   0.026   0.558 -0.1872 -0.0671 -0.0294
   66EE     C09 1439   1.281   0.068   0.384  0.1147  0.1304 -0.2121
   66EE     C0A 1440   1.179   0.293   0.738 -0.0659 -0.0843  0.0823
   66EE     C0B 1441   1.164  -0.104   0.615  0.0590 -0.0023  0.1121
   66EE     C0C 1442   1.195   0.011   0.273  0.1564  0.7051  0.3739
   66EE     H0D 1443   1.051   0.077   0.635 -0.6175  1.8890 -1.5954
   66EE     H0E 1444   1.030   0.007   0.484  0.1520  0.4644 -0.5340
   66EE     H0F 1445   1.333   0.156   0.343 -1.4759  0.2924 -1.9675
   66EE     H10 1446   1.356  -0.001   0.421 -0.7491 -0.9344 -0.4125
   66EE     H11 1447   1.237  -0.093   0.695 -1.4313 -0.0717  1.5078
   66EE     H12 1448   1.078  -0.164   0.643 -0.6543  0.7714 -0.3911
   66EE     H13 1449   1.219  -0.162   0.539  0.9641 -1.6068  1.9287
   66EE     H14 1450   1.265  -0.010   0.192  0.5670  1.4051  0.5340
   66EE     H15 1451   1.146  -0.083   0.296  1.0979  0.1803  0.2503
   66EE     H16 1452   1.127   0.088   0.232  1.1764  1.2930 -0.2443
   67EE     S01 1453   3.281   1.332   0.087  0.0257 -0.1985 -0.1645
   67EE     F02 1454   3.285   1.146   0.271 -0.0433 -0.0943 -0.1461
   67EE     F03 1455   3.478   1.161   0.160  0.0881  0.6201  0.3302
   67EE     F04 1456   3.424   1.308   0.309 -0.1809  0.0022 -0.3814
   67EE     O05 1457   3.377   1.434   0.052 -0.4060 -0.1390  0.3375
   67EE     O06 1458   3.151   1.364   0.151  0.5328  0.0186 -0.1289
   67EE     N07 1459   3.255   1.236  -0.051  0.3246  0.1739 -0.5630
   67EE     C08 1460   3.234   1.306  -0.183  0.1099  0.1248 -0.3807
   67EE     C09 1461   3.207   1.098  -0.037 -0.4512  0.0143  0.6010
   67EE     C0A 1462   3.376   1.229   0.213  0.0742  0.2982  0.1318
   67EE     C0B 1463   3.116   1.402  -0.189  0.3774  0.0560  0.1020
   67EE     C0C 1464   3.056   1.077  -0.009  0.1182 -0.4551  0.1623
   67EE     H0D 1465   3.324   1.363  -0.203  0.6046  0.6612  2.9536
   67EE     H0E 1466   3.224   1.233  -0.264  1.2093  0.1262 -0.5140
   67EE     H0F 1467   3.243   1.052  -0.129 -0.2247  0.8593  0.2650
   67EE     H10 1468   3.263   1.044   0.039  1.1594  1.4434  0.4523
   67EE     H11 1469   3.110   1.467  -0.102  0.8917  2.2962 -1.4955
   67EE     H12 1470   3.120   1.467  -0.276  1.2871  1.1446  0.9458
   67EE     H13 1471   3.019   1.351  -0.193 -0.5995  1.9417 -0.6688
   67EE     H14 1472   3.039   1.122   0.089  1.5402 -0.7469  0.5644
   67EE     H15 1473   2.997   1.134  -0.081  0.1022  0.4091  0.8544
   67EE     H16 1474   3.026   0.972  -0.015 -1.7225  0.0581  0.0573
   68EE     S01 1475   3.824   3.247   3.070  0.1493 -0.2828  0.1081
   68EE     F02 1476   4.045   3.380   3.117 -0.2312 -0.0491  0.4817
   68EE     F03 1477   3.970   3.268   3.279 -0.1192 -0.0843 -0.0251
   68EE     F04 1478   4.072   3.173   3.116 -0.1927  0.2240  0.2557
   68EE     O05 1479   3.752   3.362   3.122  0.0663 -0.0984 -0.1576
   68EE     O06 1480   3.769   3.110   3.086  0.4343  0.3436  0.2118
   68EE     N07 1481   3.843   3.265   2.909 -0.0778  0.3067 -0.1185
   68EE     C08 1482   3.923   3.169   2.831  0.0895  0.1564  0.0335
   68EE     C09 1483   3.743   3.348   2.836  0.0077 -0.2220  0.2593
   68EE     C0A 1484   3.988   3.267   3.151 -0.2100  0.3554  0.0470
   68EE     C0B 1485   4.007   3.241   2.721  0.1163 -0.4869  0.2007
   68EE     C0C 1486   3.599   3.293   2.830 -0.0949 -0.2105 -0.0365
   68EE     H0D 1487   3.980   3.103   2.898  0.4398  0.0252 -0.3929
   68EE     H0E 1488   3.859   3.092   2.785  0.7611 -0.1201 -0.4442
   68EE     H0F 1489   3.744   3.448   2.881  0.3388  0.7524 -1.8171
   68EE     H10 1490   3.775   3.368   2.733 -1.2022 -1.2351 -0.3328
   68EE     H11 1491   3.948   3.270   2.635  0.4835  1.0796  0.4654
   68EE     H12 1492   4.061   3.329   2.757 -0.6584  0.2456 -0.4157
   68EE     H13 1493   4.073   3.161   2.683 -0.9127 -1.1003 -0.3209
   68EE     H14 1494   3.535   3.355   2.768 -0.1257 -0.7552 -0.5536
   68EE     H15 1495   3.597   3.195   2.782  0.2733 -0.8331  1.2190
   68EE     H16 1496   3.560   3.276   2.931 -1.5149  0.7941 -0.3980
   69EE     S01 1497   3.202   1.982   3.155  0.0958 -0.0467  0.1809
   69EE     F02 1498   3.084   2.212   3.233 -0.1787  0.1521 -0.2993
   69EE     F03 1499   3.297   2.232   3.223 -0.1218 -0.2375 -0.0451
   69EE     F04 1500   3.185   2.228   3.046  0.1280  0.3546 -0.0504
   69EE     O05 1501   3.333   1.950   3.096 -0.5155 -0.4485  0.0781
   69EE     O06 1502   3.081   1.946   3.084  0.1811 -0.0405  0.1723
   69EE     N07 1503   3.188   1.924   3.309 -0.2115 -0.0395  0.2725
   69EE     C08 1504   3.140   1.783   3.323 -0.1533 -0.0775 -0.1278
   69EE     C09 1505   3.300   1.956   3.402  0.3060  0.4212 -0.3761
   69EE     C0A 1506   3.190   2.172   3.166 -0.2766  0.3420  0.3163
   69EE     C0B 1507   3.233   1.674   3.273 -0.1249  0.2252  0.0921
   69EE     C0C 1508   3.271   1.930   3.549 -0.3818 -0.2658  0.4250
   69EE     H0D 1509   3.120   1.765   3.429  0.9208  0.0027  0.0975
   69EE     H0E 1510   3.044   1.764   3.273  0.4137 -1.1390 -0.8222
   69EE     H0F 1511   3.386   1.894   3.371  0.2580 -0.0089  0.3313
   69EE     H10 1512   3.324   2.062   3.397  1.4460  0.0847 -2.3247
   69EE     H11 1513   3.333   1.680   3.317  0.5065 -2.6444 -0.8425
   69EE     H12 1514   3.185   1.578   3.296 -0.8237  0.1785 -1.5091
   69EE     H13 1515   3.242   1.686   3.164 -0.6462 -0.3508 -0.0167
   69EE     H14 1516   3.250   1.824   3.567 -2.5149  0.1280  0.3178
   69EE     H15 1517   3.352   1.955   3.618  0.5251 -2.1788  0.1038
   69EE     H16 1518   3.184   1.990   3.578  0.0069  0.4412  0.1284
   70EE     S01 1519   4.264   4.104   2.368  0.0358  0.0073  0.2581
   70EE     F02 1520   4.444   4.277   2.482  0.6045  0.1019 -0.0562
   70EE     F03 1521   4.264   4.224   2.604 -0.1725 -0.0094 -0.2026
   70EE     F04 1522   4.421   4.078   2.575 -0.0428 -0.0180 -0.0625
   70EE     O05 1523   4.187   3.991   2.424 -0.5043 -0.3465 -0.1041
   70EE     O06 1524   4.361   4.087   2.262 -0.3456 -0.0645 -0.0316
   70EE     N07 1525   4.156   4.221   2.323 -0.0110 -0.3348  0.4640
   70EE     C08 1526   4.214   4.348   2.270  0.1595 -0.4485  0.1984
   70EE     C09 1527   4.020   4.180   2.277 -0.5002  0.0830  0.3276
   70EE     C0A 1528   4.354   4.176   2.515  0.1329  0.3490  0.0476
   70EE     C0B 1529   4.141   4.472   2.330 -0.4498 -0.2822 -0.1101
   70EE     C0C 1530   4.019   4.132   2.131 -0.5547 -0.4435 -0.3429
   70EE     H0D 1531   4.317   4.355   2.303 -0.3265  0.5866  1.5290
   70EE     H0E 1532   4.212   4.348   2.160  0.9484  1.1521  0.1813
   70EE     H0F 1533   3.991   4.093   2.338 -0.3568 -0.3807 -0.2611
   70EE     H10 1534   3.949   4.262   2.284  0.5942  0.9957  1.0244
   70EE     H11 1535   4.037   4.470   2.296 -0.4337 -0.3154 -0.1565
   70EE     H12 1536   4.153   4.478   2.438  0.0482  1.9591 -0.2681
   70EE     H13 1537   4.183   4.568   2.296  1.2059 -0.5976  1.0341
   70EE     H14 1538   4.081   4.043   2.121  0.9292  0.5093  0.1648
   70EE     H15 1539   3.920   4.097   2.102 -0.6811  0.7966 -1.4508
   70EE     H16 1540   4.047   4.212   2.061 -0.9154  0.8423  0.9523
   71EE     S01 1541   3.126   4.074   0.839  0.0924 -0.0538  0.0407
   71EE     F02 1542   3.204   3.841   0.725  0.1901  0.1930 -0.0515
   71EE     F03 1543   3.141   3.830   0.934  0.1209 -0.0336  0.0770
   71EE     F04 1544   2.988   3.851   0.774  0.5475 -0.3060  0.1383
   71EE     O05 1545   3.118   4.118   0.701  0.1252 -0.3568  0.1086
   71EE     O06 1546   3.243   4.102   0.926 -0.4618  0.5453  0.5421
   71EE     N07 1547   2.991   4.132   0.920 -0.2793  0.5737 -0.3499
   71EE     C08 1548   2.935   4.050   1.031  0.0509 -0.0430  0.5006
   71EE     C09 1549   2.970   4.277   0.921  0.2417  0.4930  0.2117
   71EE     C0A 1550   3.113   3.885   0.814  0.2867  0.3398 -0.3442
   71EE     C0B 1551   3.009   4.041   1.163 -0.3207  0.0185 -0.0057
   71EE     C0C 1552   2.825   4.323   0.911  0.0083 -0.1632 -0.0744
   71EE     H0D 1553   2.836   4.091   1.051  0.4492  1.0225  0.3297
   71EE     H0E 1554   2.915   3.948   0.995  1.4275 -0.4320  0.8321
   71EE     H0F 1555   3.011   4.312   1.017 -1.2044  1.4872  0.4822
   71EE     H10 1556   3.035   4.329   0.851  1.6307 -0.4114  0.8184
   71EE     H11 1557   3.001   4.132   1.222  0.6945  0.3901 -0.4403
   71EE     H12 1558   2.973   3.962   1.230  0.4749 -0.5929 -0.2976
   71EE     H13 1559   3.114   4.013   1.147  0.5100  2.1629  1.5246
   71EE     H14 1560   2.813   4.429   0.892 -0.2024 -0.3552 -1.0253
   71EE     H15 1561   2.776   4.271   0.828 -0.4799  1.7417 -0.9977
   71EE     H16 1562   2.770   4.294   1.002 -0.8034 -1.2531 -0.8883
   72EE     S01 1563   3.025   2.795   2.868 -0.1643  0.0992  0.3665
   72EE     F02 1564   3.080   2.535   2.829 -0.0040 -0.1346  0.2177
   72EE     F03 1565   3.247   2.670   2.798 -0.1122 -0.4839  0.0083
   72EE     F04 1566   3.188   2.616   2.999 -0.0368 -0.3042  0.2522
   72EE     O05 1567   3.105   2.900   2.933  0.0331  0.0702  0.1832
   72EE     O06 1568   2.902   2.748   2.930  0.0926 -0.3575 -0.4207
   72EE     N07 1569   2.998   2.829   2.708 -0.4770  0.4705  0.4046
   72EE     C08 1570   2.976   2.723   2.605 -0.2097 -0.3331  0.5076
   72EE     C09 1571   2.965   2.971   2.678  0.2909 -0.3553  0.0743
   72EE     C0A 1572   3.142   2.646   2.875 -0.1398 -0.2357 -0.3093
   72EE     C0B 1573   2.844   2.651   2.607  0.0435 -0.0331  0.4506
   72EE     C0C 1574   2.821   3.012   2.702  0.2091  0.4108 -0.2801
   72EE     H0D 1575   2.993   2.773   2.510 -2.2798 -1.2838 -0.3893
   72EE     H0E 1576   3.056   2.648   2.611  0.5219  0.5250  1.7902
   72EE     H0F 1577   3.037   3.030   2.737  0.1396 -0.5122  0.4236
   72EE     H10 1578   2.986   2.992   2.573 -2.0295 -0.0556 -0.3372
   72EE     H11 1579   2.816   2.603   2.701 -0.1578  0.6396  0.7381
   72EE     H12 1580   2.764   2.719   2.576 -0.8508 -0.4328  1.7987
   72EE     H13 1581   2.849   2.570   2.533  1.7017  0.4229  0.0451
   72EE     H14 1582   2.756   2.958   2.633 -0.7965  0.5428  0.5653
   72EE     H15 1583   2.792   2.990   2.805  0.9909  1.8470  0.2647
   72EE     H16 1584   2.809   3.121   2.696  0.5819  0.4949  0.4036
   73EE     S01 1585   3.344   2.495   2.491 -0.0680  0.0605  0.0542
   73EE     F02 1586   3.521   2.310   2.570 -0.0469 -0.5461  0.0619
   73EE     F03 1587   3.607   2.480   2.470  0.1364  0.1002  0.0807
   73EE     F04 1588   3.532   2.498   2.670  0.1591  0.3666 -0.1716
   73EE     O05 1589   3.369   2.635   2.454  0.5945 -0.2320 -0.0675
   73EE     O06 1590   3.244   2.458   2.594 -0.1685 -0.0527  0.2371
   73EE     N07 1591   3.316   2.415   2.347  0.0592 -0.1808 -0.0256
   73EE     C08 1592   3.241   2.479   2.236  0.4136 -0.1332  0.6356
   73EE     C09 1593   3.339   2.266   2.335 -0.4706  0.4188  0.1294
   73EE     C0A 1594   3.511   2.442   2.554  0.4992 -0.0443  0.1796
   73EE     C0B 1595   3.088   2.476   2.257 -0.3696 -0.1835  0.2891
   73EE     C0C 1596   3.470   2.242   2.256  0.3316 -0.0663  0.0481
   73EE     H0D 1597   3.273   2.582   2.220 -0.6549 -0.1780 -2.1397
   73EE     H0E 1598   3.274   2.422   2.147  0.8180  0.7206  0.2392
   73EE     H0F 1599   3.345   2.221   2.434  0.7153 -0.3680 -0.2840
   73EE     H10 1600   3.255   2.222   2.282 -0.0035  1.2764 -1.3824
   73EE     H11 1601   3.042   2.520   2.168  1.5307  2.0411  0.3362
   73EE     H12 1602   3.056   2.372   2.263  1.5438 -0.8430 -0.3831
   73EE     H13 1603   3.062   2.532   2.347  0.3100  0.3797  0.1472
   73EE     H14 1604   3.445   2.231   2.151  1.1612  2.1001 -0.3980
   73EE     H15 1605   3.539   2.326   2.267  1.4335 -0.8399 -0.8102
   73EE     H16 1606   3.514   2.148   2.294 -0.1623 -0.5303 -0.5308
   74EE     S01 1607   2.228   2.938   2.165 -0.1580 -0.1070 -0.0141
   74EE     F02 1608   2.479   2.977   2.087  0.0113 -0.0608  0.3024
   74EE     F03 1609   2.463   2.826   2.233 -0.2921  0.3486  0.2903
   74EE     F04 1610   2.415   2.775   2.034 -0.1836  0.4063  0.4638
   74EE     O05 1611   2.249   3.039   2.267 -0.5602 -0.2755 -0.0713
   74EE     O06 1612   2.151   2.819   2.195  0.8965  0.5314 -0.3493
   74EE     N07 1613   2.167   3.009   2.030 -0.0136 -0.0212  0.4775
   74EE     C08 1614   2.047   3.098   2.043  0.0289  0.3274 -0.2592
   74EE     C09 1615   2.199   2.940   1.898  0.0250  0.2086  0.4271
   74EE     C0A 1616   2.404   2.873   2.128  0.2279  0.1547  0.2971
   74EE     C0B 1617   1.917   3.016   2.061  0.6059 -0.1504 -0.1454
   74EE     C0C 1618   2.144   3.013   1.771 -0.0735  0.2327  0.2700
   74EE     H0D 1619   2.058   3.160   2.132  0.6757  1.6763 -1.2597
   74EE     H0E 1620   2.046   3.169   1.959  1.3473  0.4599 -0.1703
   74EE     H0F 1621   2.307   2.922   1.891  0.0398  0.5405 -0.2380
   74EE     H10 1622   2.149   2.843   1.896  0.8111 -0.1986  0.3066
   74EE     H11 1623   1.831   3.083   2.064  0.5332 -0.2428 -0.1476
   74EE     H12 1624   1.899   2.939   1.986 -1.2458 -0.4241  0.5374
   74EE     H13 1625   1.918   2.965   2.158  0.7923 -0.1513 -0.1475
   74EE     H14 1626   2.188   3.112   1.762 -0.4689  0.2264 -1.8739
   74EE     H15 1627   2.168   2.962   1.678  2.5729  0.9729  0.5171
   74EE     H16 1628   2.035   3.025   1.783 -0.4450 -2.4673  0.0178
   75EE     S01 1629   2.929   4.505   0.475 -0.1121 -0.1278 -0.0259
   75EE     F02 1630   2.694   4.543   0.374  0.5940 -0.1060  0.2350
   75EE     F03 1631   2.811   4.729   0.391  0.1733  0.2524  0.0370
   75EE     F04 1632   2.860   4.581   0.228  0.4146  0.0296 -0.2876
   75EE     O05 1633   2.951   4.375   0.408  0.2497  0.2076 -0.2174
   75EE     O06 1634   2.863   4.508   0.606 -0.5628  0.1465  0.2796
   75EE     N07 1635   3.073   4.584   0.492 -0.1408 -0.7886  0.7101
   75EE     C08 1636   3.126   4.663   0.379 -0.0104 -0.3464 -0.2040
   75EE     C09 1637   3.159   4.536   0.599 -0.3067 -0.1938  0.5928
   75EE     C0A 1638   2.819   4.596   0.357 -0.0513 -0.1331 -0.0677
   75EE     C0B 1639   3.187   4.582   0.263  0.2185 -0.2484 -0.0055
   75EE     C0C 1640   3.225   4.404   0.563 -0.6573 -0.4139  0.2106
   75EE     H0D 1641   3.043   4.724   0.343 -0.9932 -0.5343  1.6392
   75EE     H0E 1642   3.201   4.732   0.420  1.0862 -0.6997 -1.5986
   75EE     H0F 1643   3.234   4.615   0.618 -0.2917 -0.3711  1.2844
   75EE     H10 1644   3.102   4.525   0.691 -1.1721 -0.0182  0.0895
   75EE     H11 1645   3.277   4.530   0.296  0.4641  1.5376  2.2086
   75EE     H12 1646   3.122   4.514   0.208 -1.0338  0.8092  0.1339
   75EE     H13 1647   3.219   4.659   0.190  1.7280  0.9850  1.9200
   75EE     H14 1648   3.283   4.408   0.471 -1.0330 -1.7729 -0.0926
   75EE     H15 1649   3.298   4.381   0.641 -1.2088  0.0809  0.8693
   75EE     H16 1650   3.151   4.323   0.558 -0.5941 -0.4557 -0.0996
   76EE     S01 1651   2.063   0.574   2.470  0.1391 -0.1652 -0.1503
   76EE     F02 1652   2.019   0.346   2.350 -0.2355  0.0356  0.1016
   76EE     F03 1653   2.013   0.331   2.565  0.1954  0.3463 -0.1649
   76EE     F04 1654   1.844   0.418   2.448  0.2765  0.1517  0.0907
   76EE     O05 1655   2.039   0.634   2.342 -0.0960  0.0091  0.4007
   76EE     O06 1656   2.200   0.549   2.521  0.1798  0.1535  0.1173
   76EE     N07 1657   1.983   0.664   2.581 -0.1683 -0.3196  0.0748
   76EE     C08 1658   1.931   0.602   2.708  0.3705 -0.2844 -0.2465
   76EE     C09 1659   1.991   0.811   2.573 -0.3803  0.0203 -0.2831
   76EE     C0A 1660   1.978   0.409   2.459  0.1699 -0.2253  0.1075
   76EE     C0B 1661   2.037   0.574   2.810  0.1324  0.5622 -0.3164
   76EE     C0C 1662   1.863   0.874   2.525  0.0065 -0.2259 -0.5959
   76EE     H0D 1663   1.864   0.677   2.750  1.0095 -0.0315  0.3381
   76EE     H0E 1664   1.871   0.512   2.687  1.7484 -1.4683  0.7508
   76EE     H0F 1665   2.018   0.840   2.676 -0.7716  0.1233 -0.2104
   76EE     H10 1666   2.072   0.840   2.506 -1.1198  1.0168 -0.7596
   76EE     H11 1667   1.992   0.553   2.907 -0.1880  3.5058  0.1952
   76EE     H12 1668   2.092   0.483   2.786 -1.2044 -0.2742 -0.2962
   76EE     H13 1669   2.108   0.657   2.815 -0.5129  1.1455 -0.6344
   76EE     H14 1670   1.838   0.826   2.430 -0.2881  0.0126 -0.6379
   76EE     H15 1671   1.783   0.859   2.597  0.6870  0.9490  0.4127
   76EE     H16 1672   1.870   0.983   2.512 -1.4202 -0.3620 -2.9855
   77EE     S01 1673   4.234   4.016   3.876 -0.2781  0.4330  0.2777
   77EE     F02 1674   3.992   4.064   3.982  0.2184  0.2568 -0.1427
   77EE     F03 1675   4.061   4.222   3.858  0.4669 -0.1370  0.4243
   77EE     F04 1676   3.998   4.038   3.764 -0.0540  0.2424 -0.2497
   77EE     O05 1677   4.298   4.059   4.001  0.2174 -0.3689 -0.1068
   77EE     O06 1678   4.284   4.059   3.745  0.4487 -0.5423  0.1074
   77EE     N07 1679   4.217   3.853   3.875 -0.4847  0.2542 -0.5929
   77EE     C08 1680   4.101   3.784   3.935  0.0761  0.2280  0.2845
   77EE     C09 1681   4.339   3.771   3.851  0.0362 -0.0645 -0.4833
   77EE     C0A 1682   4.058   4.088   3.870 -0.1845 -0.5686  0.2037
   77EE     C0B 1683   4.106   3.787   4.089 -0.0138 -0.1962  0.3761
   77EE     C0C 1684   4.444   3.776   3.964  0.7896 -0.1669  0.0625
   77EE     H0D 1685   4.007   3.831   3.906 -0.1040 -0.6884 -0.6669
   77EE     H0E 1686   4.107   3.678   3.905  1.0124  0.2603  0.3455
   77EE     H0F 1687   4.301   3.672   3.823 -1.5296  0.2489  0.4900
   77EE     H10 1688   4.391   3.804   3.761 -1.1291  1.5142 -0.6158
   77EE     H11 1689   4.126   3.889   4.122  0.2856  0.0653 -0.6111
   77EE     H12 1690   4.007   3.759   4.126 -1.2848  1.2283 -1.8357
   77EE     H13 1691   4.188   3.720   4.119  0.3836  0.0402 -0.1893
   77EE     H14 1692   4.481   3.878   3.975  0.0634  0.1953 -0.7926
   77EE     H15 1693   4.406   3.742   4.060 -0.1925 -0.5331 -0.4533
   77EE     H16 1694   4.527   3.710   3.936 -0.0756 -0.3704 -2.1057
   78EE     S01 1695   0.373   4.276   2.163 -0.0237  0.1244 -0.2327
   78EE     F02 1696   0.322   4.507   2.033  0.4649  0.0882 -0.3749
   78EE     F03 1697   0.533   4.455   2.045 -0.1592  0.1531 -0.3679
   78EE     F04 1698   0.400   4.350   1.910  0.4832 -0.1140 -0.2329
   78EE     O05 1699   0.408   4.352   2.284 -0.5634  0.0227 -0.0268
   78EE     O06 1700   0.438   4.151   2.122  0.0560  0.4573 -0.1671
   78EE     N07 1701   0.207   4.247   2.157  0.2107  0.6330 -0.4652
   78EE     C08 1702   0.143   4.199   2.290 -0.0481  0.0644 -0.4866
   78EE     C09 1703   0.146   4.210   2.030  0.0783 -0.9163  0.7173
   78EE     C0A 1704   0.408   4.409   2.027 -0.2617 -0.0532  0.5316
   78EE     C0B 1705   0.166   4.047   2.320  0.6660  0.4661 -0.2732
   78EE     C0C 1706   0.020   4.296   2.004 -0.1203 -0.4739 -0.5003
   78EE     H0D 1707   0.181   4.261   2.370 -0.4013 -0.3117 -0.0233
   78EE     H0E 1708   0.035   4.220   2.286 -0.5718 -1.6993  2.5258
   78EE     H0F 1709   0.227   4.213   1.956  1.6395 -1.3501  2.3803
   78EE     H10 1710   0.121   4.104   2.034  2.1589 -1.4397  0.3661
   78EE     H11 1711   0.268   4.028   2.353  0.8240  1.1737 -0.3568
   78EE     H12 1712   0.093   4.012   2.393 -0.2370  0.0644 -1.3489
   78EE     H13 1713   0.149   3.986   2.230 -1.5025  0.7045 -0.0554
   78EE     H14 1714  -0.049   4.290   2.088 -1.9055  1.2793 -1.7926
   78EE     H15 1715   0.054   4.398   1.989  3.2171 -1.6439 -1.2454
   78EE     H16 1716  -0.024   4.262   1.909 -0.3942 -1.6383  0.0257
   79EE     S01 1717   1.784   0.139   0.684  0.1021 -0.0702  0.3358
   79EE     F02 1718   1.982   0.320   0.664  0.3310 -0.1085 -0.3472
   79EE     F03 1719   2.040   0.114   0.649  0.1681 -0.5414  0.0712
   79EE     F04 1720   1.949   0.213   0.482  0.0861  0.4255  0.2141
   79EE     O05 1721   1.829   0.114   0.823 -0.3167 -0.6976  0.4715
   79EE     O06 1722   1.733   0.031   0.597 -0.2423 -0.0302 -0.1111
   79EE     N07 1723   1.674   0.261   0.677 -0.0944  0.2192  0.0756
   79EE     C08 1724   1.673   0.355   0.559 -0.2627 -0.0172  0.4399
   79EE     C09 1725   1.624   0.315   0.810  0.2543 -0.5809  0.0745
   79EE     C0A 1726   1.948   0.202   0.615  0.3617 -0.4988 -0.0744
   79EE     C0B 1727   1.654   0.289   0.422 -0.1028 -0.4322  0.3166
   79EE     C0C 1728   1.702   0.433   0.870 -0.2986 -0.1604  0.0995
   79EE     H0D 1729   1.589   0.422   0.572 -1.4045 -1.4624  0.6954
   79EE     H0E 1730   1.768   0.410   0.554  0.0792 -0.7421 -1.4697
   79EE     H0F 1731   1.520   0.337   0.781 -0.0576 -1.0030  0.8570
   79EE     H10 1732   1.613   0.238   0.886 -0.5380  1.0388  1.6115
   79EE     H11 1733   1.702   0.193   0.404 -0.1679 -0.4007 -0.0244
   79EE     H12 1734   1.546   0.277   0.412 -0.2167  0.0435  0.9505
   79EE     H13 1735   1.692   0.356   0.344 -1.6239 -0.6251 -0.6102
   79EE     H14 1736   1.706   0.514   0.798  1.8893 -0.4392 -0.1259
   79EE     H15 1737   1.663   0.474   0.962 -0.5734  0.6993 -0.3968
   79EE     H16 1738   1.804   0.399   0.893  0.8361  1.9036 -1.7770
   80EE     S01 1739   0.233   2.900   2.669 -0.0305  0.1135  0.1504
   80EE     F02 1740   0.019   3.000   2.545 -0.0803  0.4710 -0.5290
   80EE     F03 1741  -0.008   2.806   2.635 -0.1602  0.2689  0.0061
   80EE     F04 1742  -0.008   2.980   2.763 -0.0827 -0.3069  0.2900
   80EE     O05 1743   0.285   3.020   2.729 -0.0204 -0.2806 -0.2824
   80EE     O06 1744   0.272   2.856   2.530  0.1542 -0.5219 -0.1611
   80EE     N07 1745   0.265   2.768   2.777  0.0395 -0.1930 -0.2782
   80EE     C08 1746   0.179   2.739   2.896 -0.0473 -0.3143  0.0262
   80EE     C09 1747   0.404   2.720   2.770  0.2173  0.5916 -0.1966
   80EE     C0A 1748   0.047   2.926   2.653  0.1587 -0.1661 -0.3957
   80EE     C0B 1749   0.222   2.810   3.024 -0.0295 -0.1649  0.4390
   80EE     C0C 1750   0.417   2.568   2.773 -0.1135 -0.7455 -0.0876
   80EE     H0D 1751   0.077   2.770   2.872  0.0248  1.1887  1.5535
   80EE     H0E 1752   0.178   2.631   2.918  0.5510  0.0731  2.0308
   80EE     H0F 1753   0.448   2.758   2.676 -1.6406  1.0303 -0.9168
   80EE     H10 1754   0.463   2.757   2.853  1.1954 -1.4190  0.0330
   80EE     H11 1755   0.321   2.780   3.058 -0.8900 -1.4623  1.8909
   80EE     H12 1756   0.212   2.919   3.022  0.1499 -0.1519  0.3119
   80EE     H13 1757   0.160   2.782   3.111 -1.3401  0.0866 -0.3901
   80EE     H14 1758   0.522   2.540   2.768  0.3656  1.0501 -0.4543
   80EE     H15 1759   0.363   2.524   2.856 -0.7641  1.5744  0.7709
   80EE     H16 1760   0.368   2.529   2.682 -0.6915  0.3394 -0.2519
   81EE     S01 1761   2.355   0.202   3.197 -0.1301  0.1440  0.4735
   81EE     F02 1762   2.532   0.176   3.399  0.0246 -0.0394 -0.1855
   81EE     F03 1763   2.625   0.258   3.220  0.0167 -0.0334 -0.1416
   81EE     F04 1764   2.495   0.379   3.354 -0.4432 -0.0143  0.2962
   81EE     O05 1765   2.241   0.246   3.276  0.2480  0.1854  0.1830
   81EE     O06 1766   2.376   0.060   3.173 -0.0711 -0.6063  0.0067
   81EE     N07 1767   2.360   0.283   3.050  0.5447 -0.4221 -0.0062
   81EE     C08 1768   2.403   0.426   3.052 -0.2690  0.1594 -0.3509
   81EE     C09 1769   2.261   0.239   2.950 -0.3453  0.3233 -0.0547
   81EE     C0A 1770   2.512   0.258   3.296 -0.0150  0.1519  0.1618
   81EE     C0B 1771   2.294   0.529   3.093 -0.3824 -0.0676 -0.1989
   81EE     C0C 1772   2.316   0.250   2.805 -0.3501 -0.3307  0.0212
   81EE     H0D 1773   2.492   0.438   3.113  0.3812  0.8295 -1.4117
   81EE     H0E 1774   2.437   0.451   2.950  1.1091 -0.6836 -0.1075
   81EE     H0F 1775   2.236   0.135   2.975  1.4867 -0.0064  0.4492
   81EE     H10 1776   2.166   0.292   2.953 -0.3457  0.2857  0.6256
   81EE     H11 1777   2.272   0.520   3.199  0.5026 -1.0126 -0.0778
   81EE     H12 1778   2.328   0.632   3.084  0.1555 -0.1572  0.7355
   81EE     H13 1779   2.203   0.505   3.036 -1.6274 -1.1079  2.1208
   81EE     H14 1780   2.245   0.205   2.736 -1.1533  0.5120  0.2941
   81EE     H15 1781   2.339   0.354   2.782  0.7037 -0.3634  0.8947
   81EE     H16 1782   2.407   0.190   2.792 -0.4274 -0.5313  0.4120
   82EE     S01 1783   3.902   1.543   4.475 -0.0175 -0.0010  0.3902
   82EE     F02 1784   3.878   1.651   4.726  0.0182  0.1476 -0.0817
   82EE     F03 1785   3.804   1.777   4.565  0.2835  0.3671  0.0822
   82EE     F04 1786   3.691   1.598   4.622  0.0833 -0.0852 -0.2973
   82EE     O05 1787   3.822   1.573   4.356 -0.0176  0.2269  0.0731
   82EE     O06 1788   3.910   1.409   4.531  0.9143 -0.3975  0.0216
   82EE     N07 1789   4.055   1.603   4.445 -0.0972 -0.5031 -0.3363
   82EE     C08 1790   4.127   1.551   4.328 -0.2229 -0.1988  0.2152
   82EE     C09 1791   4.131   1.669   4.556  0.1216  0.1325  0.5482
   82EE     C0A 1792   3.814   1.650   4.606 -0.1059  0.2431 -0.3397
   82EE     C0B 1793   4.187   1.415   4.341 -0.2741 -0.2270  0.2641
   82EE     C0C 1794   4.194   1.577   4.659  0.2173 -0.0474 -0.3003
   82EE     H0D 1795   4.054   1.542   4.248  0.4147 -2.3295 -0.1612
   82EE     H0E 1796   4.196   1.633   4.303  0.9276 -1.3242 -0.3833
   82EE     H0F 1797   4.210   1.735   4.516  0.3202 -0.6379 -0.3590
   82EE     H10 1798   4.072   1.743   4.609  0.6528  1.2882 -0.4576
   82EE     H11 1799   4.118   1.338   4.375  0.5416 -1.2957 -0.4659
   82EE     H12 1800   4.216   1.386   4.240 -2.4325  2.3558 -1.1730
   82EE     H13 1801   4.276   1.413   4.406 -1.0239 -0.7656  1.2903
   82EE     H14 1802   4.251   1.635   4.731  1.2482  0.2766 -1.3625
   82EE     H15 1803   4.115   1.519   4.707 -0.7325  0.3481 -1.3633
   82EE     H16 1804   4.265   1.506   4.613 -1.1522 -1.2743 -0.5528
   83EE     S01 1805   3.238   4.296   1.389  0.0115  0.2375 -0.0214
   83EE     F02 1806   3.439   4.310   1.214 -0.2179 -0.1977 -0.2427
   83EE     F03 1807   3.485   4.179   1.382  0.2222  0.0545 -0.0756
   83EE     F04 1808   3.355   4.111   1.224  0.2989 -0.0111 -0.1247
   83EE     O05 1809   3.205   4.202   1.494  0.0275  0.2632  0.3033
   83EE     O06 1810   3.152   4.330   1.277 -0.0146  0.1857 -0.0360
   83EE     N07 1811   3.292   4.438   1.463  0.6393  0.1388  0.0509
   83EE     C08 1812   3.183   4.533   1.498 -0.3264 -0.5684  0.1710
   83EE     C09 1813   3.411   4.434   1.549 -0.1932  0.5429 -0.1148
   83EE     C0A 1814   3.389   4.216   1.299  0.0217 -0.1764 -0.2864
   83EE     C0B 1815   3.102   4.499   1.625 -0.4256 -0.1408  0.1961
   83EE     C0C 1816   3.476   4.569   1.582  0.1871  0.2127 -0.0477
   83EE     H0D 1817   3.224   4.631   1.518  0.4609 -0.8691  0.0489
   83EE     H0E 1818   3.111   4.535   1.415 -0.4172 -3.5698  0.1117
   83EE     H0F 1819   3.377   4.384   1.641 -0.8843  0.8546 -0.1992
   83EE     H10 1820   3.492   4.372   1.511 -0.5542 -1.0298  1.5636
   83EE     H11 1821   3.036   4.582   1.652 -0.4634  0.0833 -0.5740
   83EE     H12 1822   3.039   4.411   1.610  1.2872 -1.3975  0.1939
   83EE     H13 1823   3.168   4.485   1.712 -1.3726 -0.2937  0.9034
   83EE     H14 1824   3.403   4.637   1.625 -1.2195 -0.6932 -0.9594
   83EE     H15 1825   3.552   4.555   1.658  0.4533 -0.3853 -0.4193
   83EE     H16 1826   3.517   4.599   1.484  0.9079 -0.1784  0.1293
   84EE     S01 1827   0.683   2.828   1.732 -0.0039 -0.0880  0.0625
   84EE     F02 1828   0.670   2.830   1.999 -0.4151 -0.1787  0.4694
   84EE     F03 1829   0.635   3.024   1.907 -0.0095 -0.3319  0.2985
   84EE     F04 1830   0.478   2.875   1.899  0.0678 -0.2493 -0.1091
   84EE     O05 1831   0.823   2.863   1.734 -0.2236 -0.3964 -0.1127
   84EE     O06 1832   0.596   2.862   1.621  0.5534 -0.3961  0.0739
   84EE     N07 1833   0.680   2.660   1.752 -0.4613  0.3092 -0.1449
   84EE     C08 1834   0.549   2.592   1.772 -0.0297 -0.3242 -0.0568
   84EE     C09 1835   0.795   2.578   1.709 -0.1401  0.2636  0.5398
   84EE     C0A 1836   0.611   2.894   1.895  0.3792 -0.1929  0.0097
   84EE     C0B 1837   0.542   2.506   1.901 -0.0919  0.1656  0.7167
   84EE     C0C 1838   0.805   2.545   1.560  0.1077  0.2056  0.3712
   84EE     H0D 1839   0.476   2.673   1.782  0.8465  0.5674 -0.7591
   84EE     H0E 1840   0.530   2.536   1.680  0.7773 -0.1918 -0.3095
   84EE     H0F 1841   0.884   2.632   1.745 -0.4901 -0.4671  2.5939
   84EE     H10 1842   0.798   2.484   1.764 -1.1843  0.8884  1.6900
   84EE     H11 1843   0.614   2.423   1.898 -0.1709  0.1219  0.0274
   84EE     H12 1844   0.558   2.562   1.993  2.1110 -0.1433  0.5532
   84EE     H13 1845   0.443   2.459   1.910  0.3692 -0.8356  0.7023
   84EE     H14 1846   0.825   2.639   1.508  0.8547 -0.1623 -0.0031
   84EE     H15 1847   0.883   2.472   1.544  0.2207  0.6142 -0.9810
   84EE     H16 1848   0.704   2.514   1.530 -0.5592  1.4575  1.2685
   85EE     S01 1849   3.110   3.341   2.646 -0.5231  0.1356  0.1394
   85EE     F02 1850   3.319   3.505   2.673  0.3101 -0.2279  0.1790
   85EE     F03 1851   3.137   3.582   2.764 -0.2149  0.1515 -0.1961
   85EE     F04 1852   3.254   3.420   2.858 -0.4169 -0.1232  0.5197
   85EE     O05 1853   2.970   3.346   2.696 -0.0671  0.3645  0.0861
   85EE     O06 1854   3.196   3.222   2.659 -0.2873  0.1242  0.1451
   85EE     N07 1855   3.106   3.380   2.487  0.1717 -0.6209  0.6733
   85EE     C08 1856   3.057   3.273   2.399  0.1684 -0.6025 -0.4306
   85EE     C09 1857   3.117   3.520   2.436 -0.3196 -0.3035  0.4054
   85EE     C0A 1858   3.212   3.469   2.743  0.2653 -0.1638 -0.3749
   85EE     C0B 1859   2.911   3.289   2.370  0.0062  0.3221 -0.3580
   85EE     C0C 1860   3.243   3.543   2.353  0.0686  0.4079 -0.5302
   85EE     H0D 1861   3.117   3.273   2.309  0.7841 -1.3832 -0.0237
   85EE     H0E 1862   3.070   3.178   2.453 -0.4450 -0.5753 -0.2318
   85EE     H0F 1863   3.027   3.539   2.377  1.2702 -0.4222 -2.1339
   85EE     H10 1864   3.123   3.595   2.515 -0.2553  0.4860 -0.3419
   85EE     H11 1865   2.855   3.282   2.463 -1.6461 -0.7044 -1.4097
   85EE     H12 1866   2.885   3.379   2.315  0.2462  0.2685 -0.5596
   85EE     H13 1867   2.879   3.204   2.308 -1.0688 -0.5601  1.3566
   85EE     H14 1868   3.255   3.473   2.270  0.4422  0.4230 -0.4924
   85EE     H15 1869   3.243   3.642   2.306  1.8173  1.1701  0.9800
   85EE     H16 1870   3.333   3.535   2.416 -0.1284  1.2348 -0.1378
   86EE     S01 1871   4.287   1.744   3.093  0.1414 -0.0021 -0.1201
   86EE     F02 1872   4.192   1.512   2.982 -0.0731  0.0818 -0.0188
   86EE     F03 1873   4.095   1.567   3.165  0.0584  0.2457  0.2894
   86EE     F04 1874   4.049   1.676   2.983 -0.4270  0.4979  0.1274
   86EE     O05 1875   4.313   1.817   2.970  0.1707 -0.0002  0.3439
   86EE     O06 1876   4.388   1.665   3.161 -0.1388 -0.2169 -0.1763
   86EE     N07 1877   4.225   1.846   3.210  0.4439  0.2490  0.3364
   86EE     C08 1878   4.329   1.931   3.274 -0.5078 -0.2685 -0.0430
   86EE     C09 1879   4.091   1.905   3.189 -0.3365 -0.2175 -0.0450
   86EE     C0A 1880   4.147   1.615   3.052  0.3293 -0.5889 -0.2828
   86EE     C0B 1881   4.281   1.996   3.407 -0.7772  0.2433  0.3536
   86EE     C0C 1882   4.089   2.018   3.086  0.0750 -0.0143 -0.4036
   86EE     H0D 1883   4.414   1.869   3.301 -0.0889  0.3536  0.0812
   86EE     H0E 1884   4.361   2.004   3.198 -0.4814 -0.0241  0.2026
   86EE     H0F 1885   4.017   1.827   3.165 -1.5234  0.5862  0.8847
   86EE     H10 1886   4.051   1.943   3.284 -2.5011  0.1597 -1.0768
   86EE     H11 1887   4.241   1.916   3.469 -1.2979 -0.6065 -1.0707
   86EE     H12 1888   4.365   2.045   3.457 -0.5134 -0.0352  0.1848
   86EE     H13 1889   4.208   2.073   3.377 -0.0081  0.3969 -1.1974
   86EE     H14 1890   3.991   2.065   3.087  0.4330  0.7938 -1.9304
   86EE     H15 1891   4.162   2.098   3.101  0.1506 -0.0719 -0.4620
   86EE     H16 1892   4.113   1.973   2.989 -2.1539  0.5552 -1.2355
   87EE     S01 1893   2.322   1.049   2.585 -0.0102 -0.0387  0.1810
   87EE     F02 1894   2.484   1.249   2.648 -0.2412  0.4360 -0.2223
   87EE     F03 1895   2.538   1.139   2.467  0.0507  0.4925  0.1759
   87EE     F04 1896   2.373   1.284   2.469  0.3109 -0.1943 -0.1650
   87EE     O05 1897   2.299   0.986   2.455  0.5810  0.5670 -0.0441
   87EE     O06 1898   2.218   1.117   2.661  0.0231 -0.0798 -0.1136
   87EE     N07 1899   2.401   0.945   2.688 -0.1675  0.1312 -0.5507
   87EE     C08 1900   2.318   0.838   2.745  0.1962 -0.1872 -0.4446
   87EE     C09 1901   2.526   0.988   2.762  0.4693 -0.1465  0.1273
   87EE     C0A 1902   2.438   1.190   2.539  0.8603  0.0520  0.2044
   87EE     C0B 1903   2.390   0.717   2.802  0.2231 -0.0999  0.2557
   87EE     C0C 1904   2.503   1.064   2.893  0.1080 -0.2766 -0.0367
   87EE     H0D 1905   2.257   0.885   2.823 -0.7552  0.8758 -1.8136
   87EE     H0E 1906   2.246   0.809   2.667 -0.9982 -1.4936  1.0953
   87EE     H0F 1907   2.590   0.901   2.784  1.8256  1.2064  1.6607
   87EE     H10 1908   2.592   1.047   2.699 -0.7136  0.3931 -0.6210
   87EE     H11 1909   2.459   0.743   2.883  1.2680 -0.9485 -0.3473
   87EE     H12 1910   2.322   0.637   2.830  0.4900 -0.7093 -0.8400
   87EE     H13 1911   2.454   0.675   2.723 -0.1138  0.3505 -0.2543
   87EE     H14 1912   2.598   1.096   2.935 -0.9281  1.3512  1.1457
   87EE     H15 1913   2.442   1.153   2.875  0.1971  0.0473  1.2052
   87EE     H16 1914   2.453   1.006   2.973  0.9492 -1.8035 -0.5928
   88EE     S01 1915   1.793   2.943   1.535 -0.1875 -0.1136  0.2574
   88EE     F02 1916   1.639   2.791   1.702  0.0512 -0.2381  0.1132
   88EE     F03 1917   1.770   2.671   1.578  0.3477 -0.0850 -0.1144
   88EE     F04 1918   1.848   2.781   1.750 -0.2547 -0.1745 -0.0142
   88EE     O05 1919   1.678   2.959   1.446 -0.3228  0.3226  0.0607
   88EE     O06 1920   1.929   2.921   1.483  0.2988 -0.2856 -0.0835
   88EE     N07 1921   1.799   3.075   1.632  0.1664 -0.6011 -0.2645
   88EE     C08 1922   1.702   3.095   1.740 -0.3258  0.4244 -0.0363
   88EE     C09 1923   1.881   3.186   1.578  0.2000  0.0391 -0.3197
   88EE     C0A 1924   1.761   2.788   1.649 -0.1942  0.0852  0.0078
   88EE     C0B 1925   1.569   3.148   1.692  0.0583  0.3274  0.3920
   88EE     C0C 1926   1.909   3.307   1.665 -0.4356  0.2467  0.0765
   88EE     H0D 1927   1.686   3.002   1.795 -1.3338  0.8216  0.3476
   88EE     H0E 1928   1.745   3.166   1.811  0.7972  0.4866 -0.7722
   88EE     H0F 1929   1.981   3.147   1.554  0.0012 -0.8908  0.3171
   88EE     H10 1930   1.838   3.225   1.486  0.5863  1.1653 -0.0249
   88EE     H11 1931   1.571   3.244   1.642 -1.6526 -0.2409 -0.8401
   88EE     H12 1932   1.530   3.074   1.621 -0.7991  1.6058 -0.4841
   88EE     H13 1933   1.495   3.158   1.773 -0.6629 -0.9116 -0.0887
   88EE     H14 1934   1.973   3.379   1.614 -0.2342 -0.9397 -1.3864
   88EE     H15 1935   1.818   3.361   1.691 -0.5076 -0.1963  0.7489
   88EE     H16 1936   1.962   3.274   1.755  1.3915  0.8224 -0.7753
   89EE     S01 1937   1.023   3.219   2.281 -0.1021  0.2653  0.3295
   89EE     F02 1938   1.229   3.262   2.442 -0.1690  0.1045 -0.3136
   89EE     F03 1939   1.075   3.406   2.469 -0.1214  0.1856 -0.6914
   89EE     F04 1940   1.050   3.206   2.549 -0.6829  0.2696  0.3118
   89EE     O05 1941   1.087   3.307   2.180  0.1390 -0.8021 -0.2139
   89EE     O06 1942   0.876   3.212   2.300 -0.3147  0.3320  0.1539
   89EE     N07 1943   1.077   3.066   2.245 -0.2441 -0.1092 -0.1261
   89EE     C08 1944   1.095   2.968   2.355  0.4771 -0.0820  0.5103
   89EE     C09 1945   1.063   3.018   2.106  0.1377  0.1815 -0.1949
   89EE     C0A 1946   1.098   3.277   2.449 -0.5417 -0.0197 -0.0030
   89EE     C0B 1947   0.961   2.915   2.401  0.2581  0.2261 -0.0338
   89EE     C0C 1948   0.922   3.017   2.055  0.2063  0.0861  0.1919
   89EE     H0D 1949   1.145   2.880   2.313 -0.4079 -0.3759  0.0564
   89EE     H0E 1950   1.159   3.015   2.431 -1.3356  0.9536  1.4408
   89EE     H0F 1951   1.129   3.084   2.048  0.4943 -0.1012 -0.1079
   89EE     H10 1952   1.106   2.919   2.089  1.1838  0.8161 -1.3313
   89EE     H11 1953   0.969   2.833   2.472  1.0410  1.0470  0.8473
   89EE     H12 1954   0.897   2.990   2.447  0.3507 -0.0433  0.5342
   89EE     H13 1955   0.912   2.868   2.315 -1.7682 -0.0048  1.2221
   89EE     H14 1956   0.861   2.961   2.126  1.4517  0.4000  1.5165
   89EE     H15 1957   0.877   3.116   2.051 -1.1959 -0.5992 -2.1686
   89EE     H16 1958   0.908   2.969   1.957 -0.8664 -2.5060  1.5833
   90EE     S01 1959   2.283   3.374   4.519 -0.1821 -0.0877  0.1064
   90EE     F02 1960   2.049   3.258   4.482 -0.0900 -0.1182  0.1371
   90EE     F03 1961   2.194   3.122   4.561  0.2486 -0.2543  0.0712
   90EE     F04 1962   2.101   3.269   4.684 -0.1292 -0.2835 -0.0714
   90EE     O05 1963   2.205   3.500   4.514 -0.3380 -0.3766 -0.0366
   90EE     O06 1964   2.350   3.322   4.400 -0.3094 -0.1528  0.2695
   90EE     N07 1965   2.386   3.382   4.641  0.0794 -0.1382  0.1166
   90EE     C08 1966   2.491   3.484   4.629 -0.0362  0.1165 -0.5175
   90EE     C09 1967   2.422   3.263   4.726  0.2165  0.2088 -0.3457
   90EE     C0A 1968   2.150   3.246   4.566 -0.1848  0.1349  0.1198
   90EE     C0B 1969   2.502   3.585   4.746  0.0324  0.4795 -0.0847
   90EE     C0C 1970   2.509   3.156   4.663  0.4437  0.1240 -0.3613
   90EE     H0D 1971   2.590   3.441   4.613  0.0883 -0.0110  0.5864
   90EE     H0E 1972   2.471   3.544   4.539  0.7100  1.1334 -0.0188
   90EE     H0F 1973   2.479   3.314   4.806 -0.3480 -0.0952  0.2561
   90EE     H10 1974   2.336   3.216   4.773  1.2744 -0.2748  1.1863
   90EE     H11 1975   2.410   3.639   4.770 -0.2748 -0.4990  0.9942
   90EE     H12 1976   2.538   3.530   4.833  0.2074  1.0906  0.2371
   90EE     H13 1977   2.577   3.662   4.722  0.5544  0.0707  0.2175
   90EE     H14 1978   2.604   3.192   4.624 -0.0147 -0.8858 -2.4308
   90EE     H15 1979   2.534   3.082   4.739  0.3093 -0.3974 -0.8269
   90EE     H16 1980   2.452   3.102   4.587 -1.1898  0.9515  0.2306
   91EE     S01 1981   0.842   4.524   0.905 -0.1764  0.0175 -0.0868
   91EE     F02 1982   1.101   4.464   0.917 -0.5344 -0.1192  0.7409
   91EE     F03 1983   1.035   4.605   1.076  0.0791 -0.0034  0.3692
   91EE     F04 1984   0.993   4.390   1.083 -0.1441  0.1701  0.2104
   91EE     O05 1985   0.862   4.660   0.846  0.0660  0.0136 -0.2277
   91EE     O06 1986   0.729   4.498   0.996 -0.2941  0.2497 -0.4106
   91EE     N07 1987   0.836   4.415   0.784 -0.0281  0.5200 -0.2587
   91EE     C08 1988   0.719   4.425   0.684 -0.1200  0.5722  0.2034
   91EE     C09 1989   0.868   4.274   0.825 -0.6268 -0.0302 -0.3597
   91EE     C0A 1990   1.003   4.493   1.002  0.4204 -0.5256 -0.3198
   91EE     C0B 1991   0.715   4.552   0.597 -0.1366 -0.1100  0.0258
   91EE     C0C 1992   0.760   4.197   0.904  0.0414  0.1167 -0.0344
   91EE     H0D 1993   0.716   4.335   0.623 -0.3573  0.5793  0.2066
   91EE     H0E 1994   0.631   4.408   0.748 -0.5571  0.6814 -0.3676
   91EE     H0F 1995   0.891   4.218   0.733  0.9117 -2.0056  1.1673
   91EE     H10 1996   0.959   4.271   0.886 -0.4382 -0.8404 -0.6688
   91EE     H11 1997   0.697   4.643   0.654  0.6550 -0.5018  0.9287
   91EE     H12 1998   0.809   4.559   0.543  0.6490 -0.0018  1.3700
   91EE     H13 1999   0.632   4.537   0.528 -0.1828  0.9589 -0.1487
   91EE     H14 2000   0.668   4.198   0.845 -0.8352 -1.8367  1.2351
   91EE     H15 2001   0.791   4.094   0.922  1.4903  0.6501  0.6127
   91EE     H16 2002   0.736   4.246   0.999  0.7556 -0.3673  0.3969
   92EE     S01 2003   4.085   3.997   1.747  0.2012 -0.2364 -0.1563
   92EE     F02 2004   3.890   4.035   1.568  0.0674 -0.2021 -0.3597
   92EE     F03 2005   4.061   3.932   1.483 -0.1952 -0.2025 -0.2025
   92EE     F04 2006   3.924   3.822   1.609 -0.0837  0.1149 -0.3936
   92EE     O05 2007   3.993   3.989   1.860 -0.0610  0.2431 -0.1246
   92EE     O06 2008   4.145   4.120   1.701  0.0240 -0.0310  0.4700
   92EE     N07 2009   4.209   3.893   1.765 -0.5824  0.4412 -0.2482
   92EE     C08 2010   4.202   3.763   1.705  0.2923 -0.5207  0.1335
   92EE     C09 2011   4.282   3.902   1.895  0.4498 -0.1166 -0.3735
   92EE     C0A 2012   3.983   3.943   1.593 -0.0074  0.0176 -0.4971
   92EE     C0B 2013   4.119   3.656   1.776 -0.2125 -0.5385 -0.3816
   92EE     C0C 2014   4.341   4.040   1.930 -0.1728 -0.2204 -0.2279
   92EE     H0D 2015   4.169   3.764   1.601 -2.2005  0.6384  0.9149
   92EE     H0E 2016   4.303   3.718   1.699  0.6089  0.3164 -1.1579
   92EE     H0F 2017   4.213   3.866   1.973  1.6281 -0.1650  0.6680
   92EE     H10 2018   4.362   3.828   1.897 -0.5598 -1.1917  0.9988
   92EE     H11 2019   4.015   3.684   1.791 -0.0230 -0.2397  0.3797
   92EE     H12 2020   4.123   3.562   1.721  1.2744 -0.6837 -0.0627
   92EE     H13 2021   4.160   3.642   1.877  0.6148 -0.4736 -0.7017
   92EE     H14 2022   4.390   4.040   2.028 -1.3656 -0.3479  0.3773
   92EE     H15 2023   4.407   4.065   1.847  1.3225  0.2033  1.0687
   92EE     H16 2024   4.264   4.119   1.934 -0.1741 -0.2244 -0.1933
   93EE     S01 2025   1.963   1.279   2.092  0.1289  0.0887 -0.1251
   93EE     F02 2026   1.926   1.516   1.991  0.2444 -0.4109  0.0884
   93EE     F03 2027   2.054   1.506   2.169 -0.1481  0.2237  0.5181
   93EE     F04 2028   2.131   1.451   1.977  0.2029  0.0182  0.0164
   93EE     O05 2029   1.960   1.209   1.964 -0.0736  0.4055  0.3902
   93EE     O06 2030   1.845   1.299   2.176  0.1926  0.0177 -0.2548
   93EE     N07 2031   2.078   1.209   2.193 -0.0206  0.3379 -0.1100
   93EE     C08 2032   2.227   1.244   2.170  0.6465  0.6454  0.0620
   93EE     C09 2033   2.048   1.082   2.256  0.2013  0.0285 -0.0089
   93EE     C0A 2034   2.025   1.449   2.054  0.6204 -0.2754  0.0321
   93EE     C0B 2035   2.294   1.183   2.046 -0.1664  0.1613  0.0093
   93EE     C0C 2036   2.050   0.958   2.169 -0.1865  0.4592  0.1354
   93EE     H0D 2037   2.238   1.352   2.162 -2.3377  1.0318  0.3697
   93EE     H0E 2038   2.284   1.202   2.254  2.1476  1.7164 -0.4054
   93EE     H0F 2039   2.119   1.076   2.340  0.0287 -0.5012  0.0986
   93EE     H10 2040   1.948   1.085   2.299  0.5884 -1.0304  0.9917
   93EE     H11 2041   2.399   1.212   2.044  0.3465 -1.5777  1.0857
   93EE     H12 2042   2.292   1.075   2.037  0.6514  0.0664  0.8806
   93EE     H13 2043   2.245   1.215   1.953  0.2949 -1.6760 -0.8842
   93EE     H14 2044   1.995   0.977   2.076 -2.1083  1.0030  1.3514
   93EE     H15 2045   2.149   0.922   2.143  0.0946  1.1083  0.3029
   93EE     H16 2046   2.003   0.870   2.216 -0.6251 -0.1740 -1.4356
   94EE     S01 2047   1.337   2.102   0.577  0.0108 -0.3648  0.2937
   94EE     F02 2048   1.602   2.066   0.618  0.1165 -0.1340 -0.0424
   94EE     F03 2049   1.488   1.888   0.624  0.0083  0.1687 -0.1734
   94EE     F04 2050   1.538   1.988   0.429  0.5040  0.2602 -0.2015
   94EE     O05 2051   1.335   2.146   0.718  0.3285  0.2806 -0.2976
   94EE     O06 2052   1.242   2.006   0.521 -0.2341 -0.0150 -0.2839
   94EE     N07 2053   1.334   2.237   0.477  0.0681  0.3880 -0.0093
   94EE     C08 2054   1.458   2.314   0.459 -0.2369 -0.5689  0.1016
   94EE     C09 2055   1.205   2.311   0.489 -0.0504  0.1001  0.5232
   94EE     C0A 2056   1.500   2.006   0.555  0.2767 -0.1127 -0.5095
   94EE     C0B 2057   1.490   2.404   0.575 -0.3617 -0.3362  0.6194
   94EE     C0C 2058   1.179   2.408   0.368  0.6752  0.0812  0.2886
   94EE     H0D 2059   1.539   2.242   0.443 -0.3879 -0.2957 -1.9736
   94EE     H0E 2060   1.436   2.372   0.369 -0.4180 -0.7036  0.0592
   94EE     H0F 2061   1.128   2.232   0.485 -0.2384  0.1961  2.0547
   94EE     H10 2062   1.196   2.366   0.582  1.0771  1.2787 -0.0639
   94EE     H11 2063   1.522   2.350   0.664  0.9620 -0.6620 -0.0582
   94EE     H12 2064   1.571   2.476   0.561 -0.1084 -0.6176  0.6542
   94EE     H13 2065   1.401   2.462   0.607  0.4605  0.6972  1.0590
   94EE     H14 2066   1.254   2.486   0.356 -0.8876  1.6804  0.7371
   94EE     H15 2067   1.164   2.354   0.275  0.8840 -1.0262  0.8861
   94EE     H16 2068   1.082   2.457   0.381  0.9726  0.7292  0.0540
   95EE     S01 2069   3.238   2.347   3.605  0.0639 -0.1901 -0.1105
   95EE     F02 2070   3.255   2.164   3.795 -0.2269 -0.0471 -0.0147
   95EE     F03 2071   3.279   2.362   3.866 -0.0730 -0.0265 -0.0088
   95EE     F04 2072   3.088   2.289   3.821  0.3551 -0.1518  0.4055
   95EE     O05 2073   3.138   2.276   3.526 -0.0722 -0.6269 -0.1183
   95EE     O06 2074   3.380   2.327   3.589  0.0128  0.0430  0.2209
   95EE     N07 2075   3.206   2.512   3.594 -0.2263 -0.0521 -0.0043
   95EE     C08 2076   3.092   2.566   3.676 -0.1661  0.0283  0.1249
   95EE     C09 2077   3.248   2.580   3.463 -0.2316  0.1582 -0.4837
   95EE     C0A 2078   3.211   2.289   3.782 -0.0464 -0.2452  0.3104
   95EE     C0B 2079   2.950   2.516   3.634 -0.1580 -0.0062 -0.0149
   95EE     C0C 2080   3.141   2.570   3.351 -0.1585 -0.3768 -0.3561
   95EE     H0D 2081   3.109   2.539   3.781  0.0411  0.0763  0.1044
   95EE     H0E 2082   3.104   2.675   3.673 -0.2753  0.0447  0.2778
   95EE     H0F 2083   3.269   2.686   3.484 -0.9310  0.1006  0.5356
   95EE     H10 2084   3.345   2.544   3.430 -0.2425 -0.5562  0.2345
   95EE     H11 2085   2.869   2.547   3.701  1.5337 -0.2352  2.1786
   95EE     H12 2086   2.923   2.557   3.537 -1.4864 -1.3044 -0.2230
   95EE     H13 2087   2.957   2.406   3.631  1.4041  0.1013 -0.4319
   95EE     H14 2088   3.194   2.595   3.258 -0.0397 -1.6046 -0.6265
   95EE     H15 2089   3.101   2.469   3.345 -0.9949 -0.0524 -0.3558
   95EE     H16 2090   3.061   2.643   3.372  1.7817  1.9611 -0.8385
   96EE     S01 2091   4.374   0.818   1.995  0.2366 -0.0551  0.1642
   96EE     F02 2092   4.409   0.722   1.743 -0.2770  0.7182 -0.0980
   96EE     F03 2093   4.205   0.770   1.798  0.0578 -0.6699 -0.4008
   96EE     F04 2094   4.346   0.929   1.742 -0.0475 -0.3473  0.2555
   96EE     O05 2095   4.374   0.679   2.029  0.3081  0.2968  0.3163
   96EE     O06 2096   4.284   0.911   2.056  0.2527 -0.0091 -0.2365
   96EE     N07 2097   4.530   0.873   2.009 -0.1507  0.0663 -0.2964
   96EE     C08 2098   4.601   0.859   2.139 -0.0593  0.1339 -0.1663
   96EE     C09 2099   4.580   0.985   1.916 -0.2812 -0.3898  0.2374
   96EE     C0A 2100   4.333   0.810   1.807  0.4834  0.0865  0.0299
   96EE     C0B 2101   4.752   0.831   2.124  0.2220 -0.4069  0.0787
   96EE     C0C 2102   4.504   1.117   1.937  0.0600  0.3551 -0.1736
   96EE     H0D 2103   4.583   0.949   2.198 -1.9248 -1.1029  1.2400
   96EE     H0E 2104   4.554   0.772   2.188  0.2591  0.2871  0.4160
   96EE     H0F 2105   4.689   0.995   1.934 -0.3474  0.9594 -0.0702
   96EE     H10 2106   4.570   0.957   1.812 -1.2956 -0.3946  0.3339
   96EE     H11 2107   4.808   0.787   2.207  1.9204 -1.6018 -1.6454
   96EE     H12 2108   4.766   0.771   2.034  0.9558  1.1488 -0.8606
   96EE     H13 2109   4.799   0.928   2.101  0.1723 -0.4237 -0.0899
   96EE     H14 2110   4.404   1.112   1.893 -0.2926 -1.3986  0.7658
   96EE     H15 2111   4.496   1.145   2.042 -0.6396 -1.3037  0.2392
   96EE     H16 2112   4.559   1.195   1.883 -0.8720 -0.4483 -2.3586
   97EE     S01 2113   4.404   0.689   3.229 -0.3707 -0.1905  0.1982
   97EE     F02 2114   4.474   0.448   3.349 -0.0743 -0.4888  0.0666
   97EE     F03 2115   4.316   0.563   3.445 -0.5274  0.4373  0.3411
   97EE     F04 2116   4.273   0.467   3.255  0.1204  0.1862  0.4296
   97EE     O05 2117   4.290   0.773   3.262  0.3354  0.3406  0.2747
   97EE     O06 2118   4.429   0.645   3.092 -0.5937 -0.0934  0.2328
   97EE     N07 2119   4.547   0.760   3.286  0.3394 -0.5755  0.1279
   97EE     C08 2120   4.632   0.841   3.186 -0.5486 -0.5064  0.1332
   97EE     C09 2121   4.574   0.761   3.429 -0.0654 -0.0064  0.2560
   97EE     C0A 2122   4.367   0.530   3.323  0.2342  0.0338 -0.2905
   97EE     C0B 2123   4.747   0.750   3.124  0.0285  0.2226 -0.0091
   97EE     C0C 2124   4.505   0.871   3.506  0.2765 -0.0373  0.3378
   97EE     H0D 2125   4.565   0.882   3.110  0.2011  1.2294  0.3944
   97EE     H0E 2126   4.674   0.924   3.245 -2.2425  0.6034 -0.1788
   97EE     H0F 2127   4.539   0.665   3.472  1.2260  0.1048  1.5826
   97EE     H10 2128   4.681   0.756   3.448  0.1089  0.7113 -0.5426
   97EE     H11 2129   4.808   0.702   3.200 -1.2089 -1.2866  0.0569
   97EE     H12 2130   4.703   0.673   3.060  0.2432 -1.8802  2.2882
   97EE     H13 2131   4.815   0.812   3.063 -0.1914  0.6305  0.1611
   97EE     H14 2132   4.528   0.966   3.458  0.8830 -0.4778 -0.2481
   97EE     H15 2133   4.398   0.851   3.513  0.1544  0.8441  1.1818
   97EE     H16 2134   4.550   0.863   3.606  0.3765  2.2533  0.5059
   98EE     S01 2135   0.172   0.270   2.119  0.3026  0.1174 -0.0122
   98EE     F02 2136   0.295   0.491   2.009 -0.3505  0.0622 -0.3146
   98EE     F03 2137   0.081   0.514   2.035  0.3478  0.4234  0.0378
   98EE     F04 2138   0.214   0.525   2.208 -0.0903  0.0041  0.4811
   98EE     O05 2139   0.275   0.227   2.211 -0.0251 -0.1420  0.2357
   98EE     O06 2140   0.159   0.217   1.982  0.0032  0.6644  0.0708
   98EE     N07 2141   0.022   0.246   2.194 -0.0331  0.0982  0.1841
   98EE     C08 2142  -0.029   0.108   2.191 -0.6091  0.1805 -0.4912
   98EE     C09 2143  -0.022   0.336   2.303 -0.6666 -0.0799 -0.0248
   98EE     C0A 2144   0.192   0.464   2.092 -0.4535  0.6272  0.2965
   98EE     C0B 2145   0.031   0.016   2.295 -0.2912  0.0046 -0.2176
   98EE     C0C 2146  -0.167   0.325   2.346  0.2852  0.4439  0.2095
   98EE     H0D 2147  -0.138   0.102   2.203 -0.6490  1.0092 -0.3713
   98EE     H0E 2148  -0.007   0.067   2.091  0.4259 -1.6575  0.4906
   98EE     H0F 2149   0.044   0.310   2.387 -0.1881 -0.3605 -0.4755
   98EE     H10 2150  -0.001   0.440   2.280 -0.7771  0.2604  1.4123
   98EE     H11 2151   0.138  -0.002   2.285 -0.1707  0.4208  0.2989
   98EE     H12 2152   0.009   0.055   2.394 -1.6096 -1.1119 -0.0657
   98EE     H13 2153  -0.017  -0.082   2.278  0.1772 -0.1309 -0.7934
   98EE     H14 2154  -0.186   0.392   2.431 -0.2677  0.6377 -0.0632
   98EE     H15 2155  -0.234   0.357   2.266  0.7669 -0.4011 -0.5406
   98EE     H16 2156  -0.193   0.222   2.376  0.2426  0.1081 -0.9472
   99EE     S01 2157   3.057   1.226   0.759  0.4972  0.2598 -0.0905
   99EE     F02 2158   3.021   1.114   0.524  0.3889 -0.0909 -0.4284
   99EE     F03 2159   3.047   1.336   0.513  0.3117 -0.0286  0.3087
   99EE     F04 2160   3.213   1.210   0.540  0.0730  0.3682  0.1272
   99EE     O05 2161   3.135   1.113   0.812  0.3319  0.3232  0.2244
   99EE     O06 2162   2.910   1.230   0.763  0.3968  0.0518 -0.3864
   99EE     N07 2163   3.117   1.365   0.821 -0.4229 -0.4671 -0.0312
   99EE     C08 2164   3.079   1.383   0.963  0.7795 -0.5652 -0.4256
   99EE     C09 2165   3.248   1.424   0.759  0.0784  0.2172 -0.2062
   99EE     C0A 2166   3.086   1.222   0.572 -0.4490 -0.4611  0.3421
   99EE     C0B 2167   3.103   1.523   1.013 -0.4203 -0.2200  0.0224
   99EE     C0C 2168   3.377   1.349   0.806  0.0731 -0.4246  0.4809
   99EE     H0D 2169   2.973   1.364   0.977  0.4159  1.5220 -0.2320
   99EE     H0E 2170   3.145   1.312   1.015 -0.3402 -0.6572  0.8746
   99EE     H0F 2171   3.233   1.426   0.650  0.2308  1.4963 -0.2108
   99EE     H10 2172   3.258   1.527   0.793 -0.5107  0.5512 -1.0276
   99EE     H11 2173   3.049   1.596   0.953 -1.1944 -0.7755  0.0431
   99EE     H12 2174   3.063   1.538   1.114 -0.2628  1.9367 -0.2117
   99EE     H13 2175   3.211   1.545   1.010 -0.8618  2.4453  1.4004
   99EE     H14 2176   3.376   1.242   0.784 -0.4862 -0.4304  0.5304
   99EE     H15 2177   3.460   1.396   0.755  0.0756 -0.6981  0.2336
   99EE     H16 2178   3.391   1.362   0.915  1.7038  1.1226  0.1065
  100EE     S01 2179   2.517   3.040   0.587 -0.1450  0.0938 -0.0030
  100EE     F02 2180   2.416   3.203   0.768  0.2134  0.4503  0.0377
  100EE     F03 2181   2.624   3.140   0.804  0.1769 -0.0470  0.3087
  100EE     F04 2182   2.578   3.286   0.651 -0.2954 -0.2784  0.1133
  100EE     O05 2183   2.449   3.109   0.478 -0.0709  0.0712  0.3338
  100EE     O06 2184   2.453   2.934   0.666 -0.5750 -0.5156 -0.0338
  100EE     N07 2185   2.660   2.985   0.526  0.1686  0.0953  0.0799
  100EE     C08 2186   2.775   3.074   0.512 -0.1102 -0.4957  0.1513
  100EE     C09 2187   2.645   2.877   0.426  0.5843 -0.0049  0.2193
  100EE     C0A 2188   2.536   3.177   0.709  0.1720 -0.0268  0.0783
  100EE     C0B 2189   2.772   3.163   0.390 -0.0165 -0.0760 -0.0555
  100EE     C0C 2190   2.764   2.781   0.408 -0.2818 -0.1908 -0.5904
  100EE     H0D 2191   2.791   3.138   0.599  1.9111 -0.9105  0.1200
  100EE     H0E 2192   2.865   3.011   0.508  0.7666  0.7638 -0.2557
  100EE     H0F 2193   2.560   2.813   0.454  0.9086 -0.6947 -0.3615
  100EE     H10 2194   2.624   2.916   0.327 -0.5000 -0.3503  0.3067
  100EE     H11 2195   2.862   3.221   0.372 -0.3570  0.0841 -1.3081
  100EE     H12 2196   2.749   3.101   0.303 -0.1466  0.4891 -0.4242
  100EE     H13 2197   2.683   3.226   0.405  0.4430  0.3689  0.7904
  100EE     H14 2198   2.850   2.830   0.362  1.2085 -0.3549  1.9540
  100EE     H15 2199   2.801   2.740   0.502 -0.7241 -0.0034 -0.3358
  100EE     H16 2200   2.736   2.697   0.341 -0.7751  0.7120 -1.5252
  101EE     S01 2201   1.952   1.815   2.383  0.2070  0.0282  0.1093
  101EE     F02 2202   2.001   1.768   2.635 -0.1798  0.3524  0.0172
  101EE     F03 2203   2.171   1.735   2.500  0.3309 -0.1900  0.4137
  101EE     F04 2204   2.114   1.935   2.564  0.3313  0.3113  0.2258
  101EE     O05 2205   1.854   1.914   2.415 -0.0618 -0.2689 -0.2990
  101EE     O06 2206   1.916   1.674   2.363  0.1700  0.5429  0.1008
  101EE     N07 2207   2.037   1.867   2.248 -0.1715  0.1338  0.1337
  101EE     C08 2208   2.140   1.973   2.269 -0.7780  0.2787  0.5213
  101EE     C09 2209   1.967   1.866   2.114 -0.3617 -0.1992 -0.4586
  101EE     C0A 2210   2.067   1.815   2.533 -0.1038  0.3579  0.0321
  101EE     C0B 2211   2.088   2.114   2.297 -0.4880 -0.2295 -0.1970
  101EE     C0C 2212   2.058   1.856   1.991  0.1642  0.3885 -0.2265
  101EE     H0D 2213   2.204   1.937   2.349 -0.9489  0.4687  0.7445
  101EE     H0E 2214   2.212   1.965   2.187 -0.3720 -1.1101  1.0058
  101EE     H0F 2215   1.902   1.778   2.118  0.0761 -0.6023 -2.1702
  101EE     H10 2216   1.909   1.958   2.108  1.5974  1.0972 -0.0519
  101EE     H11 2217   2.032   2.126   2.389  2.2455 -0.4367  1.5514
  101EE     H12 2218   2.165   2.192   2.298 -0.4513 -0.2623 -0.4515
  101EE     H13 2219   2.021   2.148   2.217  0.7878  1.3794 -0.6256
  101EE     H14 2220   2.001   1.866   1.898  0.1736 -1.5328 -0.4562
  101EE     H15 2221   2.135   1.932   1.988 -0.9775  1.5195 -1.9104
  101EE     H16 2222   2.106   1.757   1.984  0.3068  0.2388  2.5155
  102EE     S01 2223   0.925   1.368   3.218  0.0064  0.3667  0.3510
  102EE     F02 2224   0.947   1.620   3.129  0.3273 -0.4868 -0.0116
  102EE     F03 2225   1.057   1.461   3.012 -0.1230  0.5044 -0.2182
  102EE     F04 2226   0.843   1.492   2.991  0.1302 -0.0078 -0.0549
  102EE     O05 2227   0.786   1.382   3.273 -0.1567  0.2193  0.0055
  102EE     O06 2228   1.044   1.389   3.296  0.3415 -0.0890 -0.4632
  102EE     N07 2229   0.946   1.214   3.154 -0.0837 -0.4209  0.4325
  102EE     C08 2230   0.987   1.109   3.248 -0.3059 -0.2927  0.7735
  102EE     C09 2231   0.864   1.170   3.040  0.3370  0.0922 -0.2302
  102EE     C0A 2232   0.940   1.495   3.076  0.4446  0.1528 -0.6660
  102EE     C0B 2233   0.875   1.049   3.325  0.6925  0.6157 -0.2326
  102EE     C0C 2234   0.914   1.054   2.959 -0.1940  0.3724  0.4403
  102EE     H0D 2235   1.042   1.030   3.197 -0.1477 -0.5599  1.3566
  102EE     H0E 2236   1.057   1.156   3.318  1.5112 -1.4680 -0.2198
  102EE     H0F 2237   0.762   1.151   3.078 -0.0922  2.0056 -0.3585
  102EE     H10 2238   0.856   1.257   2.975  1.6902  1.3999  1.3074
  102EE     H11 2239   0.901   0.999   3.418 -0.1273  0.5319 -0.0403
  102EE     H12 2240   0.805   1.127   3.354 -1.0808 -1.5100  1.3469
  102EE     H13 2241   0.819   0.973   3.269 -0.0806  0.3722  0.8455
  102EE     H14 2242   0.894   0.958   3.008  1.4652  0.3161  1.0438
  102EE     H15 2243   0.866   1.049   2.862 -0.9125  2.0517  0.6882
  102EE     H16 2244   1.022   1.062   2.944  0.0121 -1.2395  0.9202
  103EE     S01 2245   2.551   2.256   0.608  0.1592  0.3504 -0.1808
  103EE     F02 2246   2.339   2.133   0.702 -0.0369  0.0556  0.0651
  103EE     F03 2247   2.313   2.212   0.500 -0.2564  0.0664 -0.1380
  103EE     F04 2248   2.425   2.035   0.534 -0.0895  0.1415 -0.3784
  103EE     O05 2249   2.597   2.289   0.476  0.1120  0.1212 -0.0637
  103EE     O06 2250   2.628   2.175   0.701  0.2143  0.0399  0.1222
  103EE     N07 2251   2.509   2.396   0.681 -0.3101  0.4708 -0.1298
  103EE     C08 2252   2.626   2.482   0.723 -0.0181  0.1581 -0.2250
  103EE     C09 2253   2.378   2.466   0.639  0.4870  0.0644 -0.2736
  103EE     C0A 2254   2.398   2.154   0.585  0.3088  0.3928  0.6717
  103EE     C0B 2255   2.589   2.603   0.812  0.5798  0.4403 -0.1689
  103EE     C0C 2256   2.380   2.540   0.501  0.2408  0.1452 -0.2890
  103EE     H0D 2257   2.698   2.425   0.781 -0.1513  1.5045  1.2832
  103EE     H0E 2258   2.668   2.525   0.631 -1.3191  1.2363 -0.3381
  103EE     H0F 2259   2.299   2.391   0.649 -0.2042  0.4578 -2.4664
  103EE     H10 2260   2.351   2.543   0.712  2.5753 -0.0615  0.6697
  103EE     H11 2261   2.511   2.665   0.768 -1.4922 -2.1108 -0.2328
  103EE     H12 2262   2.560   2.566   0.910  1.4044 -1.2193 -0.5290
  103EE     H13 2263   2.678   2.665   0.831  0.8815  0.0887 -0.4263
  103EE     H14 2264   2.374   2.475   0.413  0.2780  0.4797 -0.5423
  103EE     H15 2265   2.292   2.603   0.493  1.6437  1.9694 -1.6259
  103EE     H16 2266   2.473   2.598   0.491  0.6369 -0.1896  1.4179
  104EE     S01 2267   0.592   2.540   3.102 -0.0303 -0.2139  0.2483
  104EE     F02 2268   0.403   2.582   3.281 -0.0946  0.0632  0.1007
  104EE     F03 2269   0.337   2.515   3.096 -0.1294  0.5759  0.7567
  104EE     F04 2270   0.423   2.371   3.230  0.1588 -0.1009 -0.3649
  104EE     O05 2271   0.576   2.684   3.076 -0.2344  0.1837  0.0102
  104EE     O06 2272   0.608   2.439   2.995 -0.0869 -0.0405 -0.3169
  104EE     N07 2273   0.719   2.520   3.210 -0.4049  0.3889 -0.6165
  104EE     C08 2274   0.710   2.421   3.323  0.0246 -0.5139  0.3228
  104EE     C09 2275   0.855   2.528   3.156 -0.0488  0.0891  0.0314
  104EE     C0A 2276   0.428   2.496   3.183 -0.7106 -0.5413  0.4232
  104EE     C0B 2277   0.731   2.279   3.280  0.1774 -0.0431  0.1251
  104EE     C0C 2278   0.887   2.673   3.108 -0.5880  0.0813  0.0712
  104EE     H0D 2279   0.784   2.445   3.400 -0.2769  0.8821  0.1979
  104EE     H0E 2280   0.612   2.437   3.370  0.1488 -0.4153  0.5535
  104EE     H0F 2281   0.929   2.501   3.232  0.9913 -0.2671 -1.1000
  104EE     H10 2282   0.862   2.462   3.070 -0.4599  0.6194 -0.4136
  104EE     H11 2283   0.656   2.242   3.210  0.8561 -0.4163 -0.4130
  104EE     H12 2284   0.828   2.276   3.231  0.5454  0.4336  0.8159
  104EE     H13 2285   0.742   2.213   3.368 -0.6796  0.8098  0.8883
  104EE     H14 2286   0.992   2.694   3.089 -0.8500  0.5647 -0.8738
  104EE     H15 2287   0.837   2.691   3.013  0.0378  0.8801 -0.1057
  104EE     H16 2288   0.856   2.745   3.185  1.3527 -0.0293  0.9950
  105EE     S01 2289   0.769   1.306   0.242 -0.2347 -0.0213  0.0810
  105EE     F02 2290   0.744   1.570   0.220  0.0148  0.0547 -0.3045
  105EE     F03 2291   0.869   1.479   0.067  0.0167 -0.2225 -0.4928
  105EE     F04 2292   0.651   1.453   0.060  0.1380  0.2748 -0.2351
  105EE     O05 2293   0.781   1.206   0.135 -0.3064  0.2914 -0.0281
  105EE     O06 2294   0.659   1.307   0.337 -0.2758  0.5641  0.1062
  105EE     N07 2295   0.911   1.306   0.326 -0.2911 -0.0866  0.3850
  105EE     C08 2296   0.965   1.436   0.372 -0.0878  0.4318  0.1042
  105EE     C09 2297   0.941   1.177   0.396  0.0312 -0.1084 -0.2611
  105EE     C0A 2298   0.758   1.466   0.138  0.3078  1.0366  0.2768
  105EE     C0B 2299   0.885   1.483   0.493 -0.0772  0.1833 -0.1608
  105EE     C0C 2300   1.096   1.152   0.413 -0.1696 -0.3927 -0.2581
  105EE     H0D 2301   1.068   1.415   0.398 -0.2088 -0.4256 -0.0705
  105EE     H0E 2302   0.967   1.506   0.287  0.2309 -0.7052 -0.8466
  105EE     H0F 2303   0.890   1.175   0.494  0.7398 -0.3526  0.1017
  105EE     H10 2304   0.897   1.095   0.340 -0.1292  1.1013 -1.9445
  105EE     H11 2305   0.777   1.492   0.482 -0.0037  1.1768 -0.0730
  105EE     H12 2306   0.906   1.416   0.577  1.1872  0.1611 -0.4897
  105EE     H13 2307   0.931   1.578   0.524 -1.7923  0.4180  1.7931
  105EE     H14 2308   1.116   1.046   0.430 -2.3045 -0.7031  0.4545
  105EE     H15 2309   1.157   1.178   0.326  2.3669 -0.2945  1.4893
  105EE     H16 2310   1.126   1.212   0.500 -0.6680  0.4255 -0.6437
  106EE     S01 2311   3.593   2.680   3.015 -0.1150 -0.1571 -0.0703
  106EE     F02 2312   3.782   2.639   3.197  0.7667 -0.0478  0.1062
  106EE     F03 2313   3.821   2.547   3.009  0.0259  0.4541 -0.2592
  106EE     F04 2314   3.841   2.763   3.031 -0.5688 -0.1410 -0.2318
  106EE     O05 2315   3.524   2.574   3.086 -0.4337  0.0335  0.1690
  106EE     O06 2316   3.601   2.693   2.870 -0.1271 -0.2793  0.1464
  106EE     N07 2317   3.547   2.825   3.072 -0.1240  0.2063  0.2763
  106EE     C08 2318   3.415   2.869   3.029 -0.2634 -0.3240 -0.2547
  106EE     C09 2319   3.592   2.868   3.211  0.2435 -0.1005  0.2351
  106EE     C0A 2320   3.770   2.657   3.066 -0.2039 -0.0501  0.7522
  106EE     C0B 2321   3.413   3.014   2.977  0.1363  0.1237 -0.1708
  106EE     C0C 2322   3.518   2.789   3.327  0.4768 -0.4065 -0.0003
  106EE     H0D 2323   3.390   2.792   2.956 -1.3453  0.2059 -0.4455
  106EE     H0E 2324   3.340   2.857   3.108 -0.4218 -2.9302 -0.7459
  106EE     H0F 2325   3.700   2.856   3.220  0.3920 -0.3983 -1.7590
  106EE     H10 2326   3.573   2.975   3.219  2.0068  0.3204 -0.8349
  106EE     H11 2327   3.481   3.034   2.895 -0.0210 -0.0207 -0.3364
  106EE     H12 2328   3.313   3.046   2.946 -0.2187 -0.4870  0.3306
  106EE     H13 2329   3.452   3.078   3.058  0.1547  0.2735 -0.2983
  106EE     H14 2330   3.410   2.800   3.321  0.5016 -0.2610 -0.1816
  106EE     H15 2331   3.537   2.682   3.325 -0.0171 -0.4948  0.0245
  106EE     H16 2332   3.552   2.824   3.426  0.2813 -0.3880  0.0595
  107EE     S01 2333   2.135   1.899   0.110 -0.0924  0.0130  0.0649
  107EE     F02 2334   2.187   1.726  -0.088 -0.3529 -0.1506 -0.1537
  107EE     F03 2335   2.064   1.896  -0.143  0.1489  0.2651 -0.5903
  107EE     F04 2336   2.276   1.921  -0.117  0.3108  0.1599  0.1289
  107EE     O05 2337   2.010   1.831   0.144  0.0963 -0.3859  0.4840
  107EE     O06 2338   2.147   2.045   0.124 -0.0706 -0.1060 -0.2247
  107EE     N07 2339   2.259   1.834   0.200  0.0692 -0.0397  0.5864
  107EE     C08 2340   2.246   1.856   0.347 -0.1769 -0.2087  0.1860
  107EE     C09 2341   2.405   1.832   0.143  0.0357  0.0288  0.0269
  107EE     C0A 2342   2.170   1.858  -0.074 -0.1456 -0.3119  0.1299
  107EE     C0B 2343   2.316   1.750   0.432 -0.0674  0.0584  0.3895
  107EE     C0C 2344   2.472   1.974   0.135 -0.0159 -0.4897 -0.2507
  107EE     H0D 2345   2.290   1.953   0.373 -0.4409 -0.0001 -0.1350
  107EE     H0E 2346   2.141   1.868   0.375 -0.5609 -0.1198 -1.2339
  107EE     H0F 2347   2.463   1.768   0.211 -0.5767  0.8108  1.3195
  107EE     H10 2348   2.408   1.787   0.044 -0.7421  1.0979 -0.4989
  107EE     H11 2349   2.300   1.647   0.400  1.5652  0.2068 -0.9662
  107EE     H12 2350   2.422   1.773   0.433 -0.3020  1.2629 -0.8742
  107EE     H13 2351   2.275   1.753   0.533  2.1773 -2.3692  1.4416
  107EE     H14 2352   2.579   1.960   0.125 -0.1577 -1.5453 -0.3443
  107EE     H15 2353   2.435   2.032   0.050  1.0105  0.3085 -0.1628
  107EE     H16 2354   2.455   2.030   0.228  0.6210 -0.3039 -0.2465
  108EE     S01 2355   0.228   1.339   2.173 -0.2358  0.2418  0.6488
  108EE     F02 2356  -0.020   1.293   2.266  0.1176 -0.2668  0.0387
  108EE     F03 2357   0.051   1.495   2.285 -0.5659  0.0795  0.0025
  108EE     F04 2358  -0.010   1.420   2.089  0.1200  0.0872  0.2170
  108EE     O05 2359   0.290   1.464   2.134 -0.1925  0.5092 -0.1998
  108EE     O06 2360   0.222   1.230   2.076 -0.0209  0.0606  0.1152
  108EE     N07 2361   0.291   1.274   2.313 -0.1890  0.3505 -0.3098
  108EE     C08 2362   0.401   1.174   2.297 -0.1996  0.3633 -0.5048
  108EE     C09 2363   0.293   1.354   2.441  0.0295  0.0618  0.6494
  108EE     C0A 2364   0.048   1.386   2.205  0.4873 -0.5878 -0.0862
  108EE     C0B 2365   0.381   1.049   2.381  0.1054 -0.0437  0.6964
  108EE     C0C 2366   0.358   1.490   2.440 -0.4680 -0.2998 -0.0839
  108EE     H0D 2367   0.415   1.151   2.191  0.0119 -0.6146 -0.2630
  108EE     H0E 2368   0.500   1.219   2.316  0.5333 -1.3942 -0.1082
  108EE     H0F 2369   0.191   1.369   2.480 -0.5876 -1.0727 -0.5077
  108EE     H10 2370   0.347   1.291   2.512  0.8151 -0.0837 -0.0625
  108EE     H11 2371   0.398   1.076   2.485 -0.4619 -0.3684  0.8713
  108EE     H12 2372   0.283   1.002   2.375  0.4091 -0.7445  1.3197
  108EE     H13 2373   0.456   0.972   2.359 -1.0936 -1.2560  0.8019
  108EE     H14 2374   0.461   1.481   2.406 -0.2500  0.8051  0.2478
  108EE     H15 2375   0.298   1.559   2.381 -2.1418 -0.4721  1.3753
  108EE     H16 2376   0.355   1.520   2.546 -0.5977  0.0493 -0.1859
  109EE     S01 2377   0.884   3.130   1.226 -0.0460 -0.2723 -0.2126
  109EE     F02 2378   1.000   3.362   1.185 -0.1024  0.4020 -0.2310
  109EE     F03 2379   0.844   3.373   1.332  0.2091 -0.0975 -0.1209
  109EE     F04 2380   1.041   3.288   1.382 -0.2753  0.3817 -0.1747
  109EE     O05 2381   0.998   3.039   1.210 -0.1794  0.1565  0.0576
  109EE     O06 2382   0.800   3.171   1.115 -0.3172 -0.4465 -0.1993
  109EE     N07 2383   0.782   3.065   1.337  0.3310 -0.4528  0.1390
  109EE     C08 2384   0.659   2.987   1.301  0.1096 -0.0337 -0.2743
  109EE     C09 2385   0.829   3.063   1.476  0.5857 -0.5956  0.1944
  109EE     C0A 2386   0.946   3.298   1.288 -0.8075  0.1730 -0.0131
  109EE     C0B 2387   0.687   2.837   1.284 -0.1255 -0.1432  0.0918
  109EE     C0C 2388   0.749   3.148   1.568 -0.1443  0.0561 -0.0162
  109EE     H0D 2389   0.590   3.001   1.383  0.5814 -1.1484  0.3137
  109EE     H0E 2390   0.612   3.027   1.210 -0.3483  0.5629  0.2183
  109EE     H0F 2391   0.832   2.956   1.500 -0.1987 -0.4166  1.1167
  109EE     H10 2392   0.930   3.105   1.481  0.0377  0.8900 -0.6024
  109EE     H11 2393   0.590   2.792   1.261  0.1533 -0.0375 -1.3380
  109EE     H12 2394   0.765   2.812   1.211  0.0494 -1.6346  0.7687
  109EE     H13 2395   0.716   2.793   1.381 -1.4764 -0.8579  0.1808
  109EE     H14 2396   0.756   3.254   1.544  0.0977 -0.1844 -1.0644
  109EE     H15 2397   0.644   3.120   1.558 -0.2569  0.4626  0.0441
  109EE     H16 2398   0.782   3.135   1.672  0.0660  0.6136 -0.0154
  110EE     S01 2399   2.649   1.056   0.455  0.3171 -0.0913  0.0662
  110EE     F02 2400   2.777   0.819   0.433  0.1683 -0.5749  0.0881
  110EE     F03 2401   2.837   0.935   0.605 -0.1055  0.1138 -0.2198
  110EE     F04 2402   2.641   0.830   0.603  0.1605 -0.1210  0.0966
  110EE     O05 2403   2.514   1.012   0.418 -0.4628  0.2462  0.2142
  110EE     O06 2404   2.753   1.104   0.364 -0.2763  0.1226  0.0178
  110EE     N07 2405   2.640   1.169   0.583 -0.1077  0.3680  0.3361
  110EE     C08 2406   2.632   1.313   0.542 -0.1839 -0.3467 -0.0473
  110EE     C09 2407   2.618   1.133   0.726 -0.1591  0.0805 -0.2512
  110EE     C0A 2408   2.730   0.901   0.529  0.3818  0.5005 -0.1744
  110EE     C0B 2409   2.490   1.354   0.507 -0.1417  0.1842  0.2265
  110EE     C0C 2410   2.476   1.087   0.757  0.3478  0.2702 -0.3673
  110EE     H0D 2411   2.664   1.374   0.627  0.0329 -0.6227  0.0692
  110EE     H0E 2412   2.698   1.323   0.455  1.1200 -1.2249  0.8175
  110EE     H0F 2413   2.690   1.055   0.755  0.8446  1.7621  1.8488
  110EE     H10 2414   2.635   1.219   0.790 -0.6839  0.1367 -0.1829
  110EE     H11 2415   2.469   1.461   0.504 -0.7174  0.0449 -0.9408
  110EE     H12 2416   2.473   1.324   0.404  0.9686 -0.1688  0.1324
  110EE     H13 2417   2.419   1.308   0.577  0.7406 -0.6907  0.5693
  110EE     H14 2418   2.440   1.011   0.688 -0.5681  0.7031 -0.3823
  110EE     H15 2419   2.470   1.053   0.861 -1.0105 -0.9280 -0.8268
  110EE     H16 2420   2.404   1.170   0.751 -0.9639 -0.7444  0.8762
  111EE     S01 2421   1.629   3.486   4.483  0.0977 -0.0020  0.1805
  111EE     F02 2422   1.815   3.378   4.647  0.1306  0.2911 -0.0097
  111EE     F03 2423   1.615   3.306   4.678 -0.1643 -0.2852  0.1047
  111EE     F04 2424   1.727   3.235   4.505 -0.2061  0.3212 -0.3391
  111EE     O05 2425   1.608   3.598   4.576 -0.0484  0.2116  0.2055
  111EE     O06 2426   1.524   3.422   4.410  0.7289  0.1114 -0.0456
  111EE     N07 2427   1.737   3.529   4.368 -0.0526  0.2071 -0.0169
  111EE     C08 2428   1.684   3.615   4.260  0.3618  0.4579 -0.0029
  111EE     C09 2429   1.888   3.511   4.371  0.1208 -0.0524  0.0066
  111EE     C0A 2430   1.701   3.344   4.586  0.0378 -0.1618  0.4381
  111EE     C0B 2431   1.707   3.763   4.292  0.2678 -0.2156  0.1293
  111EE     C0C 2432   1.955   3.470   4.240 -0.4354 -0.3173 -0.1441
  111EE     H0D 2433   1.738   3.597   4.167 -0.3896 -1.4812 -0.0766
  111EE     H0E 2434   1.579   3.595   4.237  0.3345 -0.5008  0.9411
  111EE     H0F 2435   1.931   3.608   4.400  0.8267 -0.4302  0.2220
  111EE     H10 2436   1.907   3.443   4.454 -1.9754 -0.8521 -0.1238
  111EE     H11 2437   1.814   3.783   4.296  0.2264 -0.2284  1.3291
  111EE     H12 2438   1.666   3.821   4.209  1.1858 -3.2927 -2.5939
  111EE     H13 2439   1.667   3.789   4.391 -0.7862 -0.5785 -0.1865
  111EE     H14 2440   1.902   3.385   4.197  0.1925 -0.7726 -0.0203
  111EE     H15 2441   1.957   3.553   4.169  0.5248  2.1112  2.6199
  111EE     H16 2442   2.058   3.435   4.254  0.2632  1.9134  0.5706
  112EE     S01 2443   1.651   0.397   2.930 -0.2304 -0.1181 -0.0878
  112EE     F02 2444   1.759   0.218   3.101 -0.2313 -0.1288  0.3002
  112EE     F03 2445   1.890   0.267   2.932  0.3462 -0.1105 -0.1502
  112EE     F04 2446   1.868   0.405   3.095  0.2628 -0.2902 -0.3805
  112EE     O05 2447   1.704   0.528   2.895 -0.1419 -0.0747 -0.0195
  112EE     O06 2448   1.532   0.384   3.012  0.5815 -0.3545  0.7337
  112EE     N07 2449   1.626   0.319   2.786  0.0386 -0.2533 -0.6140
  112EE     C08 2450   1.624   0.166   2.783 -0.0184 -0.5077 -0.0111
  112EE     C09 2451   1.549   0.403   2.681  0.1578  0.0825 -0.6155
  112EE     C0A 2452   1.801   0.317   3.023 -0.0017  0.2911 -0.4254
  112EE     C0B 2453   1.654   0.101   2.645  0.1597  0.3553  0.1556
  112EE     C0C 2454   1.395   0.417   2.707 -0.0827  0.0201  0.3332
  112EE     H0D 2455   1.701   0.136   2.855  0.8917 -0.2639 -0.8746
  112EE     H0E 2456   1.528   0.130   2.822  0.7826 -0.5903  1.9928
  112EE     H0F 2457   1.600   0.500   2.672 -2.2399  1.3995 -0.6444
  112EE     H10 2458   1.567   0.353   2.586  0.1794  0.6711 -0.9271
  112EE     H11 2459   1.754   0.129   2.610  1.1277 -2.4649  0.5615
  112EE     H12 2460   1.646  -0.007   2.650  0.0727  0.3019 -0.9876
  112EE     H13 2461   1.574   0.122   2.573 -0.5487  1.5217  1.2689
  112EE     H14 2462   1.344   0.464   2.623 -1.4245 -0.7470  0.7124
  112EE     H15 2463   1.360   0.315   2.726  0.6473 -0.3192 -0.0987
  112EE     H16 2464   1.382   0.479   2.796 -0.4042 -1.1247  1.0914
  113EE     S01 2465   2.352   1.156   3.510  0.1530  0.1882 -0.3244
  113EE     F02 2466   2.315   0.954   3.694 -0.0505 -0.1308 -0.0395
  113EE     F03 2467   2.156   1.094   3.689  0.0440 -0.2924 -0.1527
  113EE     F04 2468   2.167   0.952   3.530  0.3214  0.1083 -0.1873
  113EE     O05 2469   2.458   1.198   3.598 -0.3431 -0.4635  0.2214
  113EE     O06 2470   2.252   1.249   3.452 -0.1508  0.0693  0.0873
  113EE     N07 2471   2.419   1.073   3.385  0.0084  0.2824  0.0719
  113EE     C08 2472   2.485   0.940   3.413 -0.3132 -0.4554  0.6805
  113EE     C09 2473   2.443   1.137   3.254 -0.2029 -0.0436  0.0536
  113EE     C0A 2474   2.241   1.028   3.611 -0.0043  0.2802  0.1267
  113EE     C0B 2475   2.412   0.815   3.353  0.4133 -0.0729  0.0326
  113EE     C0C 2476   2.577   1.213   3.249 -0.5170 -0.4313  0.0586
  113EE     H0D 2477   2.579   0.954   3.361 -1.0273 -0.1377 -0.5606
  113EE     H0E 2478   2.509   0.929   3.520  1.4113  2.2906  0.6018
  113EE     H0F 2479   2.449   1.052   3.184  1.6329  0.3764 -0.3293
  113EE     H10 2480   2.359   1.203   3.233 -0.2273 -0.4328 -1.1147
  113EE     H11 2481   2.319   0.790   3.404  1.1618 -0.1127  1.4019
  113EE     H12 2482   2.391   0.824   3.247 -0.0682  1.4556  0.2381
  113EE     H13 2483   2.468   0.723   3.371  1.1981  0.4801  0.4589
  113EE     H14 2484   2.656   1.140   3.266 -0.3288 -0.3247 -0.3426
  113EE     H15 2485   2.594   1.265   3.155 -2.2958  0.4332  0.1878
  113EE     H16 2486   2.575   1.288   3.329 -0.1144 -1.2083  0.7956
  114EE     S01 2487   3.699   1.557   2.976  0.0465 -0.2409 -0.0200
  114EE     F02 2488   3.478   1.513   3.125 -0.2211 -0.0195  0.0186
  114EE     F03 2489   3.523   1.725   3.087  0.0893 -0.0777 -0.0299
  114EE     F04 2490   3.435   1.605   2.930  0.5140  0.1551  0.4199
  114EE     O05 2491   3.774   1.569   3.099 -0.0169 -0.2592 -0.2642
  114EE     O06 2492   3.724   1.645   2.860 -0.2315 -0.5042 -0.6133
  114EE     N07 2493   3.707   1.396   2.925 -0.2334 -0.1606 -0.2696
  114EE     C08 2494   3.587   1.330   2.866  0.5733  0.3023  0.0714
  114EE     C09 2495   3.842   1.336   2.903 -0.1973  0.1090  0.0123
  114EE     C0A 2496   3.521   1.602   3.033  0.1865  0.4837 -0.0754
  114EE     C0B 2497   3.557   1.381   2.725  0.2495 -0.2046  0.0138
  114EE     C0C 2498   3.899   1.364   2.770 -0.3265 -0.1271 -0.3877
  114EE     H0D 2499   3.596   1.222   2.857 -0.1639  0.2753 -0.4604
  114EE     H0E 2500   3.502   1.351   2.932  1.4952  0.5868  1.1762
  114EE     H0F 2501   3.903   1.384   2.981 -1.7104  0.6964  0.8592
  114EE     H10 2502   3.834   1.228   2.917  0.4097  0.0165 -0.3475
  114EE     H11 2503   3.647   1.371   2.663 -0.1791  0.2480 -0.6827
  114EE     H12 2504   3.478   1.318   2.685  0.8345 -0.3352 -0.9562
  114EE     H13 2505   3.517   1.483   2.726 -0.8184 -0.6183 -0.3890
  114EE     H14 2506   3.905   1.471   2.750  0.0838 -0.3250 -1.3349
  114EE     H15 2507   3.999   1.322   2.777 -0.2889  0.0432  0.1050
  114EE     H16 2508   3.849   1.311   2.688  1.1791 -0.3287 -1.1843
  115EE     S01 2509   3.092   3.644   0.136 -0.2387  0.0823  0.0808
  115EE     F02 2510   2.835   3.609   0.159 -0.2634  0.4593  0.2032
  115EE     F03 2511   2.931   3.466   0.024 -0.1912 -0.3065  0.1402
  115EE     F04 2512   2.956   3.447   0.240 -0.3298  0.1919  0.2288
  115EE     O05 2513   3.206   3.562   0.098  0.3034  0.5070  0.0574
  115EE     O06 2514   3.080   3.711   0.266  0.1819 -0.2072  0.0510
  115EE     N07 2515   3.063   3.759   0.017 -0.1743  0.0211  0.0112
  115EE     C08 2516   2.996   3.723  -0.110  0.0724 -0.3206 -0.0264
  115EE     C09 2517   3.172   3.865   0.017  0.2213  0.2295 -0.5665
  115EE     C0A 2518   2.943   3.534   0.137  0.0174 -0.4644 -0.0531
  115EE     C0B 2519   2.983   3.832  -0.214 -0.0060 -0.3186 -0.2836
  115EE     C0C 2520   3.304   3.828  -0.054 -0.7389  0.7691  0.0191
  115EE     H0D 2521   3.045   3.636  -0.153  0.4417  0.0647 -0.3828
  115EE     H0E 2522   2.895   3.689  -0.083  0.1899 -0.7257 -0.0959
  115EE     H0F 2523   3.132   3.957  -0.029  1.4965  0.5710 -1.0044
  115EE     H10 2524   3.200   3.880   0.121  0.2265 -0.0619 -0.5257
  115EE     H11 2525   2.944   3.802  -0.311 -0.0408  0.0687 -0.3925
  115EE     H12 2526   2.905   3.899  -0.177  0.8507 -0.1444  1.2328
  115EE     H13 2527   3.077   3.887  -0.229 -0.4862  0.6957  0.3164
  115EE     H14 2528   3.378   3.907  -0.049 -1.6362  1.6889 -1.0759
  115EE     H15 2529   3.343   3.740  -0.002 -1.2876  0.0795 -0.7272
  115EE     H16 2530   3.284   3.800  -0.158 -0.8510 -0.9267  0.4778
  116EE     S01 2531   0.780   1.725   0.893 -0.1377 -0.1855 -0.3487
  116EE     F02 2532   0.691   1.493   0.994  0.3249  0.0154 -0.1810
  116EE     F03 2533   0.599   1.553   0.810  0.3279 -0.5584 -0.0893
  116EE     F04 2534   0.798   1.467   0.814  0.2170  0.4410 -0.5446
  116EE     O05 2535   0.818   1.752   0.757 -0.0413 -0.0859  0.6436
  116EE     O06 2536   0.874   1.722   1.002 -0.1808  0.3205  0.8094
  116EE     N07 2537   0.651   1.823   0.938 -0.1267 -0.8303 -0.1675
  116EE     C08 2538   0.537   1.775   1.023 -0.1151 -0.2807 -0.5471
  116EE     C09 2539   0.671   1.970   0.930 -0.2012 -0.0892 -0.6611
  116EE     C0A 2540   0.716   1.550   0.876 -0.4445  0.3920 -0.1026
  116EE     C0B 2541   0.581   1.749   1.165 -0.6621  0.4055  0.1525
  116EE     C0C 2542   0.741   2.028   1.054  0.0674 -0.0704  0.2607
  116EE     H0D 2543   0.454   1.845   1.015 -0.5460 -0.5422  1.4522
  116EE     H0E 2544   0.496   1.681   0.984 -1.5742  0.1878 -0.1599
  116EE     H0F 2545   0.730   1.985   0.838  0.1872  0.7470 -0.2804
  116EE     H10 2546   0.577   2.019   0.906 -0.0847 -0.1806 -1.3265
  116EE     H11 2547   0.669   1.686   1.175 -1.3966 -0.8507 -1.0731
  116EE     H12 2548   0.597   1.845   1.213 -0.3069  0.5817 -0.3123
  116EE     H13 2549   0.501   1.692   1.214 -1.1882  0.0519 -1.0954
  116EE     H14 2550   0.819   1.964   1.095  0.5257  0.0668 -0.3838
  116EE     H15 2551   0.792   2.121   1.032  1.7765 -1.2074 -0.7194
  116EE     H16 2552   0.666   2.054   1.130 -1.2631  0.6878 -1.2760
  117EE     S01 2553   1.724   4.476   3.686  0.0379  0.2194 -0.0604
  117EE     F02 2554   1.766   4.324   3.468 -0.2727  0.4062 -0.2823
  117EE     F03 2555   1.571   4.430   3.470  0.5755 -0.1796  0.0416
  117EE     F04 2556   1.752   4.541   3.436 -0.3794  0.3455  0.4871
  117EE     O05 2557   1.635   4.589   3.723  0.5221 -0.0507 -0.5415
  117EE     O06 2558   1.867   4.489   3.697  0.2454  0.8985  0.2749
  117EE     N07 2559   1.677   4.339   3.763 -0.1265  0.7308 -0.3520
  117EE     C08 2560   1.754   4.298   3.886  0.2967  0.0658  0.2519
  117EE     C09 2561   1.535   4.298   3.748 -0.3027 -0.1558  0.2076
  117EE     C0A 2562   1.700   4.441   3.501  0.6894 -0.6368 -0.4783
  117EE     C0B 2563   1.725   4.393   4.006  0.1366 -0.5393  0.1109
  117EE     C0C 2564   1.506   4.154   3.783  0.1075  0.0259  0.2672
  117EE     H0D 2565   1.728   4.195   3.912  1.9406 -0.8211 -1.5297
  117EE     H0E 2566   1.859   4.299   3.854 -0.4208 -1.0191 -2.3278
  117EE     H0F 2567   1.474   4.371   3.803 -0.9415 -0.4282 -0.1333
  117EE     H10 2568   1.504   4.311   3.644  1.0237  0.2689 -0.1445
  117EE     H11 2569   1.789   4.366   4.090 -0.7982  0.1137  1.0483
  117EE     H12 2570   1.730   4.498   3.977 -0.3371 -0.1649  1.3593
  117EE     H13 2571   1.622   4.373   4.038 -0.1789 -1.6572 -1.5569
  117EE     H14 2572   1.526   4.136   3.888 -1.3171  0.3917  0.6146
  117EE     H15 2573   1.401   4.139   3.759 -0.1166  0.3492  1.0217
  117EE     H16 2574   1.566   4.089   3.718  1.5155  0.0693  1.5046
  118EE     S01 2575   3.180   4.526   2.247 -0.1714 -0.0081  0.0974
  118EE     F02 2576   3.401   4.373   2.288  0.1171  0.0330  0.3051
  118EE     F03 2577   3.411   4.576   2.363 -0.2339 -0.1954 -0.2550
  118EE     F04 2578   3.293   4.425   2.463  0.2938 -0.1642  0.1732
  118EE     O05 2579   3.102   4.596   2.348  0.0784 -0.1518 -0.0246
  118EE     O06 2580   3.126   4.405   2.181 -0.2207 -0.0277  0.4096
  118EE     N07 2581   3.236   4.627   2.131  0.4653  0.2781 -0.3273
  118EE     C08 2582   3.329   4.573   2.031 -0.2823  0.1036  0.1238
  118EE     C09 2583   3.141   4.735   2.086  0.3507  0.4486 -0.1251
  118EE     C0A 2584   3.329   4.471   2.348 -0.2008 -0.0704 -0.3250
  118EE     C0B 2585   3.407   4.683   1.966 -0.2744  0.1969 -0.4270
  118EE     C0C 2586   3.021   4.690   1.998  0.5636 -0.0164  0.0769
  118EE     H0D 2587   3.404   4.513   2.084 -0.7362 -0.6538 -0.0866
  118EE     H0E 2588   3.277   4.510   1.958  2.0033 -0.3875 -1.1389
  118EE     H0F 2589   3.095   4.771   2.179 -0.3067 -0.2881 -0.1570
  118EE     H10 2590   3.196   4.814   2.036  0.2919  0.4781 -0.1436
  118EE     H11 2591   3.433   4.763   2.035  1.0812 -1.0679  0.5401
  118EE     H12 2592   3.499   4.649   1.917 -0.2671  1.1151 -1.0698
  118EE     H13 2593   3.350   4.724   1.881  0.5175  3.0804  0.3907
  118EE     H14 2594   2.959   4.617   2.050  0.8676 -0.0062  0.4599
  118EE     H15 2595   2.956   4.774   1.973 -2.1572 -1.8077  0.8578
  118EE     H16 2596   3.059   4.642   1.907  0.4202  0.8499 -0.4429
  119EE     S01 2597   3.292   4.262   4.363  0.3121  0.1506  0.3416
  119EE     F02 2598   3.257   4.532   4.381 -0.2110  0.0031 -0.1610
  119EE     F03 2599   3.110   4.411   4.496 -0.4296 -0.0085 -0.1228
  119EE     F04 2600   3.313   4.431   4.557 -0.2506  0.4566 -0.0401
  119EE     O05 2601   3.252   4.156   4.454  0.2829 -0.2152  0.3315
  119EE     O06 2602   3.433   4.276   4.322 -0.0477 -0.2338 -0.2480
  119EE     N07 2603   3.194   4.241   4.228 -0.0394  0.0688  0.1793
  119EE     C08 2604   3.162   4.360   4.146 -0.0801 -0.1508  0.0059
  119EE     C09 2605   3.221   4.112   4.156 -0.2691 -0.1769 -0.3532
  119EE     C0A 2606   3.238   4.418   4.454 -0.0098 -0.0103  0.2803
  119EE     C0B 2607   3.287   4.416   4.079 -0.5689 -0.4314 -0.5473
  119EE     C0C 2608   3.115   4.066   4.054  0.0718 -0.1413  0.5810
  119EE     H0D 2609   3.090   4.333   4.068  0.3388 -0.7344 -0.1804
  119EE     H0E 2610   3.109   4.427   4.215  0.0339 -0.1764  0.1164
  119EE     H0F 2611   3.323   4.107   4.114 -0.5876 -0.5939 -1.0839
  119EE     H10 2612   3.221   4.034   4.232 -0.7355  0.9437  0.8133
  119EE     H11 2613   3.352   4.460   4.156 -0.5560 -0.4365 -0.5548
  119EE     H12 2614   3.342   4.343   4.020  1.6071  0.6922 -0.0050
  119EE     H13 2615   3.258   4.493   4.006 -0.3250 -1.4275 -1.6935
  119EE     H14 2616   3.018   4.052   4.100 -0.3884  0.0788 -0.3016
  119EE     H15 2617   3.103   4.126   3.963 -0.9779  0.2088  0.9384
  119EE     H16 2618   3.142   3.965   4.020 -0.2916 -0.5393  1.4760
  120EE     S01 2619   1.427   0.976   2.000 -0.1698 -0.2999 -0.1415
  120EE     F02 2620   1.239   1.162   1.955 -0.2408  0.0080  0.3506
  120EE     F03 2621   1.314   1.074   1.775 -0.0488 -0.5560 -0.4246
  120EE     F04 2622   1.183   0.957   1.897  0.0408 -0.0625 -0.1444
  120EE     O05 2623   1.498   0.891   1.905  0.0205 -0.1933 -0.0868
  120EE     O06 2624   1.359   0.921   2.116  0.2474 -0.6086  0.1024
  120EE     N07 2625   1.522   1.104   2.051 -0.2235 -0.2015  0.2350
  120EE     C08 2626   1.598   1.178   1.948  0.1862 -0.3630  0.2490
  120EE     C09 2627   1.559   1.113   2.195 -0.0886 -0.1555 -0.3864
  120EE     C0A 2628   1.284   1.047   1.904  0.4107  0.2625 -0.0559
  120EE     C0B 2629   1.583   1.326   1.957  0.1782 -0.1369 -0.4848
  120EE     C0C 2630   1.664   1.010   2.235  0.6784  0.1379 -0.0629
  120EE     H0D 2631   1.701   1.141   1.948  0.5487  0.4778 -2.8692
  120EE     H0E 2632   1.558   1.135   1.855  0.6113 -1.8904  0.7478
  120EE     H0F 2633   1.596   1.214   2.215 -1.2099  0.0321  0.8290
  120EE     H10 2634   1.472   1.102   2.261 -1.7591  0.8937 -2.3670
  120EE     H11 2635   1.478   1.352   1.944  0.9037  2.4235 -1.6127
  120EE     H12 2636   1.609   1.373   2.051  0.8509  0.8666 -1.1690
  120EE     H13 2637   1.631   1.376   1.871 -0.7060  1.0996 -0.2690
  120EE     H14 2638   1.744   1.002   2.162  0.0561 -0.7349 -0.6604
  120EE     H15 2639   1.703   1.038   2.333  2.2444  1.0975 -0.9431
  120EE     H16 2640   1.622   0.909   2.246 -1.5319  0.8459 -1.5328
  121EE     S01 2641   1.369   0.452   1.361 -0.2543  0.2492  0.1243
  121EE     F02 2642   1.251   0.308   1.175  0.2083  0.0102 -0.2380
  121EE     F03 2643   1.416   0.420   1.097  0.0889 -0.1026 -0.3340
  121EE     F04 2644   1.451   0.252   1.219 -0.1252  0.3378 -0.3536
  121EE     O05 2645   1.342   0.355   1.468 -0.1676 -0.2474 -0.1258
  121EE     O06 2646   1.281   0.562   1.339  0.0605  0.0162 -0.4809
  121EE     N07 2647   1.519   0.517   1.377 -0.5083 -0.1075 -0.1399
  121EE     C08 2648   1.582   0.497   1.510 -0.2440 -0.2605  0.1663
  121EE     C09 2649   1.536   0.645   1.307  0.1177 -0.0327  0.1967
  121EE     C0A 2650   1.372   0.352   1.200  0.0670  0.0105 -0.2868
  121EE     C0B 2651   1.515   0.581   1.622  0.0388 -0.0633  0.0784
  121EE     C0C 2652   1.677   0.687   1.279 -0.7445  0.6738  0.5226
  121EE     H0D 2653   1.590   0.391   1.530 -0.4341 -0.3254 -0.1073
  121EE     H0E 2654   1.685   0.535   1.503  0.2768 -1.9221 -1.6221
  121EE     H0F 2655   1.481   0.638   1.212 -0.5879  1.8829  0.4439
  121EE     H10 2656   1.477   0.718   1.362  0.6936 -0.5214  1.5028
  121EE     H11 2657   1.528   0.688   1.603  0.6789 -0.0074  0.7945
  121EE     H12 2658   1.409   0.557   1.634 -0.0069 -0.2124 -0.6115
  121EE     H13 2659   1.563   0.573   1.721 -0.8044  0.2871  0.5312
  121EE     H14 2660   1.739   0.610   1.233 -0.0103  0.9681  1.0073
  121EE     H15 2661   1.683   0.775   1.214  0.2520  0.9630  1.0097
  121EE     H16 2662   1.728   0.720   1.371  1.4354 -1.0427 -0.0248
  122EE     S01 2663   2.698   0.729   2.435 -0.0705 -0.1902 -0.1775
  122EE     F02 2664   2.915   0.871   2.341  0.2804 -0.1814  0.0689
  122EE     F03 2665   2.780   0.984   2.461 -0.3973 -0.0505  0.2556
  122EE     F04 2666   2.905   0.840   2.563  0.3853  0.0643  0.1494
  122EE     O05 2667   2.645   0.720   2.569  0.1351 -0.0304  0.3384
  122EE     O06 2668   2.762   0.615   2.370  0.1095  0.1394 -0.4927
  122EE     N07 2669   2.577   0.795   2.339  0.7347 -0.1410 -0.1781
  122EE     C08 2670   2.449   0.720   2.350  0.4658  0.2578 -0.0098
  122EE     C09 2671   2.620   0.843   2.210  0.0240 -0.3526  0.3070
  122EE     C0A 2672   2.835   0.864   2.452  0.1966 -0.1908 -0.2325
  122EE     C0B 2673   2.443   0.590   2.269  0.5179  0.5202 -0.0593
  122EE     C0C 2674   2.514   0.926   2.131  0.5529 -0.1610  0.4621
  122EE     H0D 2675   2.426   0.704   2.455  0.4063  0.3399 -0.0101
  122EE     H0E 2676   2.364   0.781   2.315  0.2697  0.0325  0.0673
  122EE     H0F 2677   2.712   0.902   2.217 -0.3819  0.3383 -0.1535
  122EE     H10 2678   2.642   0.754   2.151  0.3095 -0.8342  1.1151
  122EE     H11 2679   2.521   0.520   2.297 -0.5343 -1.1765 -1.2892
  122EE     H12 2680   2.347   0.538   2.276 -0.0063  1.5268  0.4352
  122EE     H13 2681   2.455   0.620   2.164 -1.3217 -0.3367 -0.5440
  122EE     H14 2682   2.558   0.968   2.040 -0.8878 -0.3670 -0.3561
  122EE     H15 2683   2.436   0.865   2.085  0.0751  0.6555  0.1616
  122EE     H16 2684   2.467   1.008   2.186 -0.3284  0.8704 -1.7430
  123EE     S01 2685   1.452   2.815   2.636  0.0691 -0.2458  0.2578
  123EE     F02 2686   1.320   2.581   2.665 -0.6436 -0.0361  0.1115
  123EE     F03 2687   1.526   2.566   2.579 -0.1001  0.0415 -0.0647
  123EE     F04 2688   1.497   2.604   2.790 -0.0299  0.8705  0.1679
  123EE     O05 2689   1.373   2.849   2.518 -0.1796  0.0143 -0.3752
  123EE     O06 2690   1.593   2.850   2.643  0.2066  0.2707 -0.1799
  123EE     N07 2691   1.382   2.888   2.767 -0.0736 -0.2068 -0.5879
  123EE     C08 2692   1.437   3.015   2.817  0.4933 -0.0393  0.0835
  123EE     C09 2693   1.234   2.860   2.794  0.3998 -0.0985  0.0902
  123EE     C0A 2694   1.447   2.628   2.671 -0.2136  0.4706 -0.1975
  123EE     C0B 2695   1.396   3.140   2.736 -0.1918  0.5524 -0.0508
  123EE     C0C 2696   1.173   2.901   2.929 -0.5159  0.2223  0.1675
  123EE     H0D 2697   1.395   3.030   2.916 -1.4118  0.2681 -0.7539
  123EE     H0E 2698   1.545   3.000   2.829  0.5228  0.7238  0.7587
  123EE     H0F 2699   1.176   2.908   2.713  0.2683 -0.1276  0.1669
  123EE     H10 2700   1.213   2.753   2.783  0.0523 -0.1727  1.4025
  123EE     H11 2701   1.477   3.212   2.745 -0.3009  0.7634 -0.7436
  123EE     H12 2702   1.383   3.120   2.630  0.8905  0.6204 -0.2009
  123EE     H13 2703   1.305   3.183   2.781 -0.9451  0.6010 -1.5959
  123EE     H14 2704   1.069   2.871   2.937 -0.4279 -0.1837 -0.2006
  123EE     H15 2705   1.233   2.854   3.007  0.2910 -1.3519 -1.3621
  123EE     H16 2706   1.175   3.009   2.950 -0.5585  0.0871  0.8797
  124EE     S01 2707   0.216   3.866   1.835 -0.2781  0.1503  0.1943
  124EE     F02 2708   0.286   3.809   1.578  0.0922  0.0165 -0.1570
  124EE     F03 2709   0.239   3.637   1.697 -0.3342  0.0946  0.1019
  124EE     F04 2710   0.080   3.762   1.628 -0.4015 -0.1730  0.2507
  124EE     O05 2711   0.106   3.815   1.914 -0.1255  0.1815 -0.1221
  124EE     O06 2712   0.223   4.010   1.798  0.0940  0.0584  0.2577
  124EE     N07 2713   0.363   3.825   1.912 -0.0962 -0.2749  0.4475
  124EE     C08 2714   0.485   3.846   1.826 -0.0978 -0.3234  0.1086
  124EE     C09 2715   0.369   3.812   2.056 -0.0815  0.2120 -0.4406
  124EE     C0A 2716   0.205   3.761   1.677 -0.2788 -0.1052  0.0301
  124EE     C0B 2717   0.563   3.978   1.857  0.3740  0.5243  0.1597
  124EE     C0C 2718   0.470   3.708   2.104 -0.3043 -0.0323 -0.1260
  124EE     H0D 2719   0.549   3.760   1.844  0.3174 -0.0999 -0.3016
  124EE     H0E 2720   0.467   3.845   1.718 -0.6291 -1.9798  0.2025
  124EE     H0F 2721   0.401   3.912   2.090 -1.2757  0.6922 -0.6915
  124EE     H10 2722   0.273   3.784   2.098 -0.3371 -0.1375 -1.2551
  124EE     H11 2723   0.501   4.065   1.840 -0.5884 -0.1427  0.2213
  124EE     H12 2724   0.607   3.981   1.957 -1.5727 -0.9482  1.1010
  124EE     H13 2725   0.647   3.987   1.787  1.4927  0.9987  1.5398
  124EE     H14 2726   0.442   3.608   2.071  0.5624 -0.1441 -0.5322
  124EE     H15 2727   0.574   3.734   2.083 -0.5725  0.4965 -0.8381
  124EE     H16 2728   0.460   3.709   2.214  2.2069 -0.3014  0.1355
  125EE     S01 2729   1.483   2.937   2.123 -0.2008  0.0481 -0.3717
  125EE     F02 2730   1.613   3.151   2.237  0.1617 -0.1901  0.5305
  125EE     F03 2731   1.406   3.183   2.167  0.0738 -0.2992 -0.4387
  125EE     F04 2732   1.443   3.065   2.357  0.5823  0.2865 -0.0060
  125EE     O05 2733   1.486   2.985   1.988  0.1262 -0.4349  0.0590
  125EE     O06 2734   1.368   2.859   2.168  0.1613  0.3306  0.2749
  125EE     N07 2735   1.617   2.851   2.161  0.3993  0.1835  0.0994
  125EE     C08 2736   1.615   2.789   2.301  0.1040 -0.2808 -0.1318
  125EE     C09 2737   1.664   2.756   2.052  0.0124 -0.5628 -0.1852
  125EE     C0A 2738   1.488   3.093   2.229 -0.1133 -0.2868 -0.4482
  125EE     C0B 2739   1.749   2.732   2.336  0.6111 -0.2316 -0.0740
  125EE     C0C 2740   1.568   2.639   2.017 -0.4981  0.1957 -0.4347
  125EE     H0D 2741   1.594   2.866   2.375 -0.5128  0.6316 -1.2370
  125EE     H0E 2742   1.541   2.708   2.305 -1.1189  0.9018  1.8700
  125EE     H0F 2743   1.673   2.817   1.961  0.0591  0.7873  0.7249
  125EE     H10 2744   1.766   2.723   2.073  0.1451 -0.8360 -1.2006
  125EE     H11 2745   1.777   2.639   2.285 -0.4226 -0.2531 -0.6047
  125EE     H12 2746   1.828   2.805   2.319  1.2394 -0.4921  1.6118
  125EE     H13 2747   1.755   2.712   2.444  0.7825 -0.2000 -0.0769
  125EE     H14 2748   1.469   2.674   1.990 -1.2065 -1.7176 -0.4449
  125EE     H15 2749   1.606   2.582   1.931  0.1769  0.0198 -0.0220
  125EE     H16 2750   1.563   2.575   2.106  0.0867  1.4153  0.4729
  126EE     S01 2751   0.083   1.355   4.387  0.5748  0.0801 -0.0221
  126EE     F02 2752  -0.048   1.477   4.190  0.5362  0.1693 -0.0796
  126EE     F03 2753   0.128   1.585   4.255 -0.4115 -0.0422  0.2112
  126EE     F04 2754   0.143   1.410   4.129  0.3127  0.0669  0.1974
  126EE     O05 2755   0.036   1.225   4.342  0.1613  0.0064  0.2356
  126EE     O06 2756   0.013   1.436   4.484  0.0848 -0.1986 -0.0115
  126EE     N07 2757   0.243   1.334   4.435 -0.1554 -0.3184  0.5065
  126EE     C08 2758   0.351   1.322   4.331 -0.1230  0.0003 -0.3393
  126EE     C09 2759   0.256   1.241   4.549 -0.3641 -0.0923  0.0127
  126EE     C0A 2760   0.080   1.463   4.229  0.6610  0.0209 -0.6151
  126EE     C0B 2761   0.356   1.195   4.241  0.6455 -0.1436 -0.3484
  126EE     C0C 2762   0.383   1.252   4.631 -0.2799 -0.3091  0.0983
  126EE     H0D 2763   0.348   1.411   4.268  0.6180 -0.7259 -1.4023
  126EE     H0E 2764   0.448   1.330   4.384 -0.5142 -0.0928  0.3980
  126EE     H0F 2765   0.168   1.246   4.615 -1.1281 -0.8722 -0.9197
  126EE     H10 2766   0.252   1.142   4.505 -0.6674 -0.3936  0.7039
  126EE     H11 2767   0.368   1.101   4.295  0.4836  0.3529  0.5471
  126EE     H12 2768   0.264   1.185   4.183 -0.4882 -0.1644  1.4029
  126EE     H13 2769   0.437   1.216   4.169  1.5344 -0.4083  0.5655
  126EE     H14 2770   0.471   1.231   4.571  0.0524 -0.3914  0.6076
  126EE     H15 2771   0.384   1.352   4.675 -0.3277  0.1812 -1.0122
  126EE     H16 2772   0.377   1.177   4.712  0.4711 -0.1819  0.2747
  127EE     S01 2773   2.621   1.488   0.121  0.0330 -0.0628  0.2848
  127EE     F02 2774   2.770   1.355  -0.053  0.1506  0.2223 -0.0939
  127EE     F03 2775   2.884   1.512   0.047 -0.0185 -0.0060 -0.0993
  127EE     F04 2776   2.834   1.333   0.155 -0.1169  0.0913 -0.1605
  127EE     O05 2777   2.589   1.588   0.019  0.0055 -0.5475 -0.1335
  127EE     O06 2778   2.644   1.528   0.259  0.1983 -0.0616  0.1524
  127EE     N07 2779   2.509   1.369   0.119 -0.2356  0.2888 -0.3413
  127EE     C08 2780   2.365   1.415   0.100 -0.1130 -0.7071  0.1488
  127EE     C09 2781   2.543   1.225   0.097  0.4841 -0.0811  0.1010
  127EE     C0A 2782   2.789   1.417   0.063 -0.2494  0.2351 -0.0631
  127EE     C0B 2783   2.313   1.407  -0.041  0.0860 -0.1095 -0.2350
  127EE     C0C 2784   2.437   1.120   0.113 -0.1092 -0.1519 -0.4324
  127EE     H0D 2785   2.300   1.358   0.166 -2.1131  0.2050 -1.0065
  127EE     H0E 2786   2.361   1.522   0.125  0.3632 -1.1106  2.0402
  127EE     H0F 2787   2.584   1.221  -0.005  1.4220 -0.9339  0.5071
  127EE     H10 2788   2.624   1.201   0.166  1.4559  0.9709 -0.6565
  127EE     H11 2789   2.358   1.481  -0.108  1.0396  0.7436  1.3210
  127EE     H12 2790   2.312   1.308  -0.085  0.2626  0.0100 -0.5052
  127EE     H13 2791   2.206   1.435  -0.038  0.3473  1.1330 -1.7007
  127EE     H14 2792   2.474   1.018   0.111 -1.6390 -0.7567  0.9083
  127EE     H15 2793   2.387   1.133   0.209 -0.4422  0.6769 -0.7099
  127EE     H16 2794   2.367   1.133   0.029 -1.5746 -0.8501  0.6743
  128EE     S01 2795   0.716   0.386   3.208  0.1744 -0.2068 -0.0051
  128EE     F02 2796   0.768   0.140   3.277 -0.1708 -0.1458  0.0493
  128EE     F03 2797   0.757   0.274   3.444 -0.0023  0.1675 -0.1168
  128EE     F04 2798   0.577   0.199   3.344 -0.2240 -0.2199  0.2833
  128EE     O05 2799   0.686   0.321   3.080 -0.0646 -0.3826  0.0191
  128EE     O06 2800   0.841   0.445   3.243 -0.2244 -0.3487  0.0489
  128EE     N07 2801   0.598   0.496   3.244  0.1852 -0.0812 -0.0762
  128EE     C08 2802   0.594   0.608   3.153  0.2000 -0.3547 -0.1513
  128EE     C09 2803   0.564   0.523   3.388 -0.3253 -0.1214  0.1327
  128EE     C0A 2804   0.703   0.243   3.330 -0.0551  0.3745  0.0553
  128EE     C0B 2805   0.689   0.724   3.186 -0.0689 -0.1221  0.0507
  128EE     C0C 2806   0.419   0.570   3.409 -0.3285  0.0600 -0.4394
  128EE     H0D 2807   0.624   0.575   3.053  0.0858 -0.0603 -0.2837
  128EE     H0E 2808   0.488   0.634   3.141 -0.0313 -1.2017  0.0616
  128EE     H0F 2809   0.574   0.427   3.441  1.7380 -0.5318 -0.9636
  128EE     H10 2810   0.628   0.597   3.435  1.6911 -0.4642 -1.9909
  128EE     H11 2811   0.681   0.751   3.291 -0.2089 -0.8664  0.2319
  128EE     H12 2812   0.795   0.710   3.168 -0.4092 -1.1770 -1.2667
  128EE     H13 2813   0.655   0.801   3.115 -0.4642  0.1989  0.5836
  128EE     H14 2814   0.396   0.573   3.515 -0.8539 -2.5295 -0.4521
  128EE     H15 2815   0.411   0.674   3.376  1.1438  0.3638  0.0974
  128EE     H16 2816   0.345   0.510   3.355 -1.8502  0.5473  1.0561
  129EE     S01 2817   1.739   0.724   3.984  0.0392  0.3778 -0.0484
  129EE     F02 2818   1.880   0.750   3.760 -0.3171  0.1034  0.0130
  129EE     F03 2819   1.989   0.811   3.943  0.1236 -0.0389 -0.2843
  129EE     F04 2820   1.961   0.606   3.892 -0.0586 -0.1251  0.2645
  129EE     O05 2821   1.689   0.862   3.964  0.4631  0.3074 -0.0159
  129EE     O06 2822   1.774   0.670   4.115  0.0772  0.0649  0.0202
  129EE     N07 2823   1.636   0.620   3.915 -0.0058 -0.1143  0.3709
  129EE     C08 2824   1.685   0.501   3.840  0.5309  0.0616 -0.0594
  129EE     C09 2825   1.511   0.609   3.988 -0.2945  0.0026  0.1951
  129EE     C0A 2826   1.903   0.723   3.888 -0.2076 -0.5116 -0.7899
  129EE     C0B 2827   1.737   0.382   3.930 -0.3480 -0.0234  0.2853
  129EE     C0C 2828   1.392   0.538   3.921  0.2681 -0.0623 -0.3276
  129EE     H0D 2829   1.604   0.454   3.785  0.5016 -2.3910  1.9761
  129EE     H0E 2830   1.756   0.536   3.763  0.0184  0.7336 -0.2256
  129EE     H0F 2831   1.542   0.553   4.078  2.8420  0.6155 -0.4546
  129EE     H10 2832   1.474   0.706   4.022  1.2247  0.8696 -0.6009
  129EE     H11 2833   1.800   0.415   4.013 -0.5298  0.7659  0.1206
  129EE     H12 2834   1.658   0.321   3.973 -0.1269 -0.1415  0.5268
  129EE     H13 2835   1.806   0.330   3.862 -0.5641  1.0517 -0.7707
  129EE     H14 2836   1.374   0.576   3.820 -0.2245 -0.7827 -0.5127
  129EE     H15 2837   1.411   0.432   3.907  1.2641 -0.0935  1.1672
  129EE     H16 2838   1.298   0.547   3.978  0.7554 -0.3404  0.5212
  130EE     S01 2839   3.899   0.315   2.294 -0.0120 -0.1130  0.1618
  130EE     F02 2840   3.824   0.066   2.227 -0.1413 -0.1272  0.1645
  130EE     F03 2841   3.665   0.196   2.279 -0.3269  0.0782 -0.2700
  130EE     F04 2842   3.761   0.209   2.079  0.0756 -0.1630 -0.0090
  130EE     O05 2843   3.833   0.447   2.290 -0.3179 -0.0824  0.1694
  130EE     O06 2844   4.029   0.287   2.232 -0.1566  0.1050  0.0541
  130EE     N07 2845   3.912   0.278   2.456  0.1847  0.1000 -0.3092
  130EE     C08 2846   3.804   0.205   2.531  0.0578 -0.2417 -0.0056
  130EE     C09 2847   4.029   0.341   2.533  0.1679 -0.0005 -0.2630
  130EE     C0A 2848   3.779   0.189   2.212 -0.2400 -0.3033 -0.0651
  130EE     C0B 2849   3.689   0.291   2.583  0.0938  0.3339 -0.0224
  130EE     C0C 2850   4.130   0.233   2.580 -0.2234  0.0287 -0.0936
  130EE     H0D 2851   3.776   0.123   2.465 -0.0755 -0.0990 -0.1262
  130EE     H0E 2852   3.848   0.157   2.619  0.5940  0.0670 -0.1007
  130EE     H0F 2853   4.079   0.412   2.465 -1.2711  1.1157 -0.1668
  130EE     H10 2854   3.992   0.400   2.617  0.9541  0.7722 -0.4503
  130EE     H11 2855   3.637   0.347   2.506 -2.5572 -0.1774  1.3598
  130EE     H12 2856   3.610   0.229   2.625 -0.4307 -0.1110 -1.6309
  130EE     H13 2857   3.720   0.359   2.664  0.4819  0.6446 -0.4348
  130EE     H14 2858   4.216   0.284   2.622 -0.1217 -0.6471  0.5105
  130EE     H15 2859   4.086   0.166   2.653  0.5166 -0.1569  0.1797
  130EE     H16 2860   4.164   0.177   2.492 -1.3925 -2.8922  1.2661
  131EE     S01 2861   1.793   2.837   0.972 -0.0536 -0.2979 -0.0211
  131EE     F02 2862   1.945   2.655   0.839  0.0306  0.0869  0.2573
  131EE     F03 2863   1.728   2.630   0.827 -0.0447  0.1346  0.0308
  131EE     F04 2864   1.823   2.787   0.711  0.0396  0.1550 -0.1400
  131EE     O05 2865   1.669   2.907   0.932 -0.1860 -0.2139 -0.2191
  131EE     O06 2866   1.919   2.905   0.990  0.0996 -0.3712  0.6708
  131EE     N07 2867   1.761   2.744   1.100  0.4551  0.2298 -0.1596
  131EE     C08 2868   1.635   2.768   1.179 -0.2202  0.8562  0.3259
  131EE     C09 2869   1.846   2.625   1.119 -0.4182  0.2274 -0.0554
  131EE     C0A 2870   1.823   2.716   0.824 -0.4719 -0.0825  0.5920
  131EE     C0B 2871   1.510   2.691   1.132 -0.1888  0.2065  0.0272
  131EE     C0C 2872   1.864   2.574   1.262  0.7090  0.1169  0.1928
  131EE     H0D 2873   1.661   2.743   1.282  1.1108  0.3287 -0.1315
  131EE     H0E 2874   1.619   2.877   1.179  0.6945  1.0005  0.5545
  131EE     H0F 2875   1.801   2.540   1.064 -0.7014  0.4525 -0.1732
  131EE     H10 2876   1.941   2.652   1.072  0.6968 -0.0250  2.0225
  131EE     H11 2877   1.420   2.725   1.184 -0.3207 -0.3773  0.1945
  131EE     H12 2878   1.497   2.703   1.025 -2.9885 -1.4135  0.1429
  131EE     H13 2879   1.515   2.581   1.144 -0.2335  0.1027 -0.9215
  131EE     H14 2880   1.904   2.653   1.326 -0.6958  0.2735  0.9038
  131EE     H15 2881   1.773   2.541   1.313 -0.1835  0.3841 -1.2046
  131EE     H16 2882   1.933   2.489   1.266  0.4054 -0.1259  0.3435
  132EE     S01 2883   1.387   4.034   1.980  0.0984  0.1125  0.0084
  132EE     F02 2884   1.444   4.171   1.756  0.5291 -0.1291  0.3391
  132EE     F03 2885   1.333   3.994   1.722  0.1597  0.2847 -0.0492
  132EE     F04 2886   1.226   4.167   1.806 -0.2775 -0.2223 -0.4691
  132EE     O05 2887   1.300   3.922   2.016 -0.1819  0.1375 -0.2167
  132EE     O06 2888   1.390   4.159   2.063 -0.3559  0.6387 -0.1428
  132EE     N07 2889   1.544   3.976   1.973  0.1107 -0.2447  0.2354
  132EE     C08 2890   1.607   3.989   2.106 -0.0675 -0.0110 -0.1114
  132EE     C09 2891   1.579   3.861   1.886 -0.2642 -0.4123  0.2532
  132EE     C0A 2892   1.341   4.097   1.804 -0.0242  0.2912 -0.0350
  132EE     C0B 2893   1.556   3.892   2.213  0.3799  0.3237  0.4478
  132EE     C0C 2894   1.713   3.861   1.820  0.5606 -0.2588 -0.3774
  132EE     H0D 2895   1.715   3.978   2.102 -0.1535 -0.6036 -0.8139
  132EE     H0E 2896   1.607   4.095   2.137  1.7793  0.4016 -1.4448
  132EE     H0F 2897   1.555   3.772   1.946 -0.4020  0.1287  1.0081
  132EE     H10 2898   1.514   3.859   1.798  0.1253 -1.0905 -0.0240
  132EE     H11 2899   1.463   3.931   2.254  0.2874 -1.2771  1.8087
  132EE     H12 2900   1.532   3.795   2.170 -0.9810  0.6067  0.5327
  132EE     H13 2901   1.629   3.877   2.294  2.1758  0.6267 -1.1056
  132EE     H14 2902   1.795   3.871   1.891 -1.0058  1.5722  1.2462
  132EE     H15 2903   1.719   3.762   1.775  0.4941 -0.7369  0.6469
  132EE     H16 2904   1.713   3.944   1.748 -1.5232  0.2111  0.1183
  133EE     S01 2905   0.824   4.101   3.197  0.0548  0.3221 -0.2408
  133EE     F02 2906   1.093   4.120   3.171  0.1164 -0.2429  0.5335
  133EE     F03 2907   0.975   4.273   3.059 -0.1609  0.0042 -0.4163
  133EE     F04 2908   1.004   4.279   3.277 -0.1847  0.0197 -0.1762
  133EE     O05 2909   0.821   4.052   3.338  0.4715  0.1794 -0.0639
  133EE     O06 2910   0.829   4.004   3.086  0.3408  0.2335  0.1928
  133EE     N07 2911   0.692   4.200   3.172  0.0678 -0.0891  0.5496
  133EE     C08 2912   0.563   4.148   3.114  0.3672  0.4696  0.4418
  133EE     C09 2913   0.688   4.336   3.235 -0.3152 -0.0888 -0.0679
  133EE     C0A 2914   0.984   4.202   3.172  0.3482 -0.5966 -0.0238
  133EE     C0B 2915   0.474   4.080   3.220  0.1787  0.3136 -0.5274
  133EE     C0C 2916   0.659   4.336   3.383  0.1595 -0.2908 -0.1951
  133EE     H0D 2917   0.507   4.234   3.077 -0.7833 -0.5446 -0.2191
  133EE     H0E 2918   0.588   4.077   3.035 -1.2830 -0.9877  1.2023
  133EE     H0F 2919   0.785   4.384   3.219 -0.3886  0.2147  0.3796
  133EE     H10 2920   0.617   4.397   3.179  0.3472  0.3739 -0.4093
  133EE     H11 2921   0.443   4.147   3.300  1.2767  0.3133 -0.0914
  133EE     H12 2922   0.385   4.038   3.174  0.2881 -2.0279  1.2556
  133EE     H13 2923   0.536   3.999   3.261 -1.1668 -1.1435 -1.3326
  133EE     H14 2924   0.573   4.272   3.406  0.9414 -1.1443  0.3937
  133EE     H15 2925   0.737   4.285   3.440 -0.9793 -1.6512  0.1934
  133EE     H16 2926   0.640   4.438   3.418 -1.4260 -0.4415 -0.5588
  134EE     S01 2927   1.302   0.891   3.621 -0.0866 -0.2381  0.1325
  134EE     F02 2928   1.480   1.022   3.781 -0.2110 -0.0331 -0.0490
  134EE     F03 2929   1.530   0.815   3.733  0.4658 -0.1853  0.1805
  134EE     F04 2930   1.556   0.972   3.582 -0.3943  0.0482 -0.0913
  134EE     O05 2931   1.250   1.005   3.543  0.0716 -0.0368 -0.1718
  134EE     O06 2932   1.243   0.847   3.747 -0.1233  0.0277  0.2857
  134EE     N07 2933   1.307   0.760   3.527  0.7719  0.0961  0.1508
  134EE     C08 2934   1.404   0.746   3.413 -0.0549 -0.1606  0.0986
  134EE     C09 2935   1.182   0.672   3.520 -0.0534 -0.4755 -0.2370
  134EE     C0A 2936   1.478   0.931   3.681  0.1535 -0.1089  0.3429
  134EE     C0B 2937   1.382   0.838   3.292  0.6682  0.1145 -0.2115
  134EE     C0C 2938   1.060   0.743   3.465  0.4531 -0.3842 -0.2920
  134EE     H0D 2939   1.504   0.769   3.449  0.6016 -1.4337 -0.8848
  134EE     H0E 2940   1.406   0.640   3.386 -0.0118 -0.1940  0.2350
  134EE     H0F 2941   1.211   0.589   3.455  0.9176 -0.4971  0.2235
  134EE     H10 2942   1.165   0.633   3.620  1.9819  0.0239  0.3173
  134EE     H11 2943   1.385   0.943   3.323  1.4979 -0.3023  1.1469
  134EE     H12 2944   1.466   0.831   3.222  0.7591  1.3872 -0.2406
  134EE     H13 2945   1.282   0.828   3.247  0.2216  1.3518  0.4792
  134EE     H14 2946   0.975   0.675   3.456  0.3262 -0.2848  0.1059
  134EE     H15 2947   1.026   0.826   3.528 -0.5231 -2.1350  1.5279
  134EE     H16 2948   1.084   0.779   3.364  0.7623 -1.6346 -0.6705
  135EE     S01 2949   2.718   3.711   2.412  0.1649 -0.2930  0.1316
  135EE     F02 2950   2.853   3.604   2.621 -0.0118  0.4957  0.0457
  135EE     F03 2951   2.910   3.807   2.567  0.3645 -0.0205  0.0914
  135EE     F04 2952   2.728   3.763   2.684 -0.0220  0.2235 -0.3214
  135EE     O05 2953   2.607   3.622   2.435 -0.0949  0.0841  0.0194
  135EE     O06 2954   2.825   3.682   2.312 -0.4896  0.5103  0.2961
  135EE     N07 2955   2.666   3.867   2.374 -0.1518 -0.2488  0.4001
  135EE     C08 2956   2.614   3.960   2.481  0.2869 -0.1383 -0.2518
  135EE     C09 2957   2.597   3.874   2.245  0.5388 -0.6162 -0.2894
  135EE     C0A 2958   2.807   3.722   2.586 -0.2441 -0.0890  0.9040
  135EE     C0B 2959   2.480   3.919   2.544 -0.0647  0.2809  0.5293
  135EE     C0C 2960   2.588   4.015   2.187  0.4687 -0.3813  0.4893
  135EE     H0D 2961   2.692   3.965   2.557 -0.1901 -0.5090  0.2667
  135EE     H0E 2962   2.613   4.063   2.445  2.9486  0.4489  1.1922
  135EE     H0F 2963   2.644   3.808   2.170  2.1406 -0.0253  0.1633
  135EE     H10 2964   2.498   3.835   2.265  0.1265 -0.2428 -1.5493
  135EE     H11 2965   2.476   3.812   2.561  0.5042  0.2849  0.7106
  135EE     H12 2966   2.465   3.970   2.639  1.1722  2.0176 -0.1713
  135EE     H13 2967   2.399   3.938   2.472  0.2707  0.1150  0.1070
  135EE     H14 2968   2.532   4.076   2.258 -0.7884  0.1373 -0.8981
  135EE     H15 2969   2.682   4.065   2.166 -0.0997  1.3842  2.0417
  135EE     H16 2970   2.526   4.011   2.096  1.2230 -0.3704 -0.0314
  136EE     S01 2971   0.277   0.446   4.511  0.1255  0.0488 -0.1648
  136EE     F02 2972   0.248   0.528   4.250 -0.1815  0.1450 -0.3632
  136EE     F03 2973   0.445   0.556   4.335  0.4702  0.2331 -0.0317
  136EE     F04 2974   0.384   0.358   4.278 -0.1601  0.1548  0.2379
  136EE     O05 2975   0.376   0.356   4.569  0.3379 -0.1327 -0.0409
  136EE     O06 2976   0.136   0.408   4.504  0.1423 -0.1160  0.2158
  136EE     N07 2977   0.286   0.593   4.588  0.0440  0.1742 -0.3997
  136EE     C08 2978   0.269   0.581   4.735 -0.3160 -0.1936  0.0836
  136EE     C09 2979   0.223   0.709   4.515 -0.5990 -0.4592 -0.2824
  136EE     C0A 2980   0.343   0.473   4.332  0.3896  0.5226  0.2657
  136EE     C0B 2981   0.303   0.711   4.813 -0.0321  0.0808  0.3417
  136EE     C0C 2982   0.070   0.704   4.505  0.1116  0.0594 -0.2063
  136EE     H0D 2983   0.167   0.550   4.759 -0.8622  0.8710 -0.7641
  136EE     H0E 2984   0.337   0.501   4.767  0.0474  0.3358  0.6495
  136EE     H0F 2985   0.265   0.794   4.570  1.1095 -1.3615 -0.1427
  136EE     H10 2986   0.259   0.723   4.413 -1.0272  1.2398 -0.2141
  136EE     H11 2987   0.307   0.696   4.921  2.8035 -1.0156  0.1272
  136EE     H12 2988   0.399   0.753   4.784 -0.2137 -0.4949 -1.1912
  136EE     H13 2989   0.220   0.781   4.794  0.2323  0.3880  0.3106
  136EE     H14 2990   0.030   0.664   4.599  1.6788  1.3161  1.0375
  136EE     H15 2991   0.026   0.802   4.483 -0.9406 -0.3326  0.0909
  136EE     H16 2992   0.049   0.635   4.422 -0.4340 -0.6050  0.4718
  137EE     S01 2993   1.948   4.148   4.284 -0.0518 -0.0264 -0.0425
  137EE     F02 2994   2.012   4.114   4.541 -0.0204  0.2246 -0.1201
  137EE     F03 2995   1.846   3.996   4.469  0.0304 -0.3220  0.4711
  137EE     F04 2996   2.045   3.936   4.416 -0.1288  0.1840  0.0801
  137EE     O05 2997   1.874   4.267   4.325 -0.4221 -0.2352 -0.1663
  137EE     O06 2998   1.891   4.059   4.182 -0.2323 -0.1832 -0.2197
  137EE     N07 2999   2.099   4.198   4.231  0.2930 -0.2045 -0.0487
  137EE     C08 3000   2.103   4.245   4.092  0.3281 -0.3496 -0.3228
  137EE     C09 3001   2.220   4.140   4.295 -0.2789  0.2683  0.0485
  137EE     C0A 3002   1.968   4.040   4.437 -0.1239  0.1067 -0.3163
  137EE     C0B 3003   2.127   4.140   3.990  0.7184 -0.2338  0.6067
  137EE     C0C 3004   2.360   4.212   4.263 -0.1660 -0.5283 -0.5204
  137EE     H0D 3005   2.012   4.301   4.072  0.8508  1.1765  1.4468
  137EE     H0E 3006   2.182   4.322   4.091  0.1620 -0.1627  0.5345
  137EE     H0F 3007   2.205   4.131   4.404 -0.3324  0.5285  0.0620
  137EE     H10 3008   2.227   4.037   4.262  0.5701  0.7554 -1.3293
  137EE     H11 3009   2.216   4.083   4.015  1.1733  0.8082  1.3566
  137EE     H12 3010   2.042   4.072   3.977  0.7556 -0.4287  1.3918
  137EE     H13 3011   2.144   4.182   3.889 -0.4497  1.0042  0.9114
  137EE     H14 3012   2.379   4.221   4.156 -0.8533  0.1332 -0.5908
  137EE     H15 3013   2.361   4.314   4.301 -0.6028 -0.5474 -0.4536
  137EE     H16 3014   2.441   4.153   4.308 -0.3168 -0.1546  0.2310
  138EE     S01 3015   0.752   4.334   3.794 -0.0760  0.3724 -0.0732
  138EE     F02 3016   0.779   4.530   3.613 -0.2583 -0.3927  0.2758
  138EE     F03 3017   0.730   4.601   3.817 -0.4704  0.1215 -0.0202
  138EE     F04 3018   0.930   4.531   3.767 -0.2306  0.1398 -0.2182
  138EE     O05 3019   0.610   4.327   3.766 -0.1842 -0.5318 -0.0283
  138EE     O06 3020   0.799   4.314   3.930  0.3217  0.2888 -0.0843
  138EE     N07 3021   0.829   4.228   3.694  0.0923 -0.3155  0.0167
  138EE     C08 3022   0.762   4.099   3.664  0.3070 -0.4597 -0.2931
  138EE     C09 3023   0.975   4.248   3.661 -0.2521  0.1678  0.0562
  138EE     C0A 3024   0.803   4.509   3.743 -0.3283 -0.7037  0.0930
  138EE     C0B 3025   0.745   4.008   3.783 -0.2636  0.1751 -0.1579
  138EE     C0C 3026   1.076   4.224   3.776 -0.4932  0.0328  0.1329
  138EE     H0D 3027   0.665   4.127   3.624 -0.2250  0.8473  1.7951
  138EE     H0E 3028   0.816   4.046   3.585  0.2165  0.4477 -0.9697
  138EE     H0F 3029   0.994   4.176   3.580 -0.0567 -0.3171  0.5311
  138EE     H10 3030   0.987   4.347   3.617  0.7239 -0.3043 -0.7610
  138EE     H11 3031   0.670   4.044   3.853 -0.5663 -1.0908  0.1816
  138EE     H12 3032   0.707   3.914   3.742 -0.8053  0.4848 -0.3715
  138EE     H13 3033   0.843   3.988   3.829 -0.9826 -0.7390  1.0152
  138EE     H14 3034   1.175   4.244   3.736  0.2412 -0.8786  1.4635
  138EE     H15 3035   1.066   4.287   3.864  1.9346 -0.4845  0.8302
  138EE     H16 3036   1.077   4.116   3.798 -0.1817 -0.2949 -1.4411
  139EE     S01 3037   0.249   1.876   2.753  0.0761 -0.1410  0.1349
  139EE     F02 3038   0.412   1.997   2.579  0.2597 -0.0427 -0.6236
  139EE     F03 3039   0.515   1.868   2.722  0.0958  0.1526  0.3632
  139EE     F04 3040   0.404   1.780   2.550  0.0564 -0.6700 -0.0798
  139EE     O05 3041   0.240   1.731   2.775 -0.1149  0.2936  0.0201
  139EE     O06 3042   0.144   1.953   2.692 -0.1062  0.0593 -0.0749
  139EE     N07 3043   0.293   1.947   2.895  0.5477 -0.0450 -0.3056
  139EE     C08 3044   0.330   2.090   2.889 -0.6771 -0.1688 -0.1920
  139EE     C09 3045   0.243   1.884   3.024 -0.0564 -0.3494 -0.5448
  139EE     C0A 3046   0.405   1.879   2.644  0.4581 -0.1008  0.0434
  139EE     C0B 3047   0.461   2.126   2.970  0.3294 -0.0267 -0.4829
  139EE     C0C 3048   0.098   1.907   3.061 -0.0399 -0.1801  0.3055
  139EE     H0D 3049   0.350   2.120   2.786  0.0689  1.5916  0.4472
  139EE     H0E 3050   0.241   2.147   2.919  0.4489  1.6878 -0.3190
  139EE     H0F 3051   0.256   1.775   3.016 -0.2204 -0.3390 -0.9713
  139EE     H10 3052   0.313   1.910   3.103  1.9756 -0.1485 -2.3654
  139EE     H11 3053   0.505   2.220   2.938 -0.8554  0.8955  0.5828
  139EE     H12 3054   0.444   2.131   3.077 -0.6975 -0.4385 -0.6220
  139EE     H13 3055   0.531   2.044   2.946 -0.0411 -0.2207 -0.8868
  139EE     H14 3056   0.090   2.009   3.097 -0.3966  0.6574 -2.1039
  139EE     H15 3057   0.025   1.897   2.981 -0.8350  0.6044  0.9217
  139EE     H16 3058   0.075   1.840   3.146  1.9242  0.9859  1.7995
  140EE     S01 3059   3.819   3.469   0.576  0.0907  0.0174 -0.2004
  140EE     F02 3060   3.983   3.489   0.364 -0.0234 -0.0818  0.0826
  140EE     F03 3061   3.893   3.674   0.420 -0.4552  0.2786  0.0794
  140EE     F04 3062   4.051   3.586   0.546 -0.4641 -0.1501  0.2030
  140EE     O05 3063   3.895   3.377   0.661 -0.1272  0.1123  0.1114
  140EE     O06 3064   3.719   3.419   0.481  0.0512 -0.0195  0.1225
  140EE     N07 3065   3.738   3.577   0.667  0.0724  0.1165  0.0587
  140EE     C08 3066   3.813   3.652   0.770  0.4975 -0.0280 -0.0852
  140EE     C09 3067   3.595   3.543   0.695 -0.0096 -0.2336 -0.4903
  140EE     C0A 3068   3.945   3.561   0.468 -0.3032 -0.0723 -0.1083
  140EE     C0B 3069   3.778   3.797   0.783  0.0969  0.0686 -0.1456
  140EE     C0C 3070   3.569   3.429   0.791 -0.1110  0.3688  0.1728
  140EE     H0D 3071   3.802   3.596   0.863 -1.2318  0.9178  0.3017
  140EE     H0E 3072   3.921   3.647   0.748  0.8748  0.9554  1.4424
  140EE     H0F 3073   3.549   3.638   0.727 -0.6997 -0.6713 -0.1815
  140EE     H10 3074   3.547   3.522   0.600  0.1079 -1.5477 -0.2703
  140EE     H11 3075   3.849   3.847   0.850  0.9767  0.2903 -1.2370
  140EE     H12 3076   3.785   3.852   0.689 -0.2270  1.6831  0.7448
  140EE     H13 3077   3.674   3.805   0.819 -0.0544 -2.9763  0.2168
  140EE     H14 3078   3.476   3.380   0.763 -0.4057 -0.5680  2.6666
  140EE     H15 3079   3.646   3.352   0.797 -0.7367 -0.2983 -0.2454
  140EE     H16 3080   3.547   3.474   0.889 -0.5424 -0.6005  0.5241
  141EE     S01 3081   3.604   3.925   0.306 -0.0272  0.0650 -0.0592
  141EE     F02 3082   3.454   3.790   0.481  0.0711 -0.1533  0.4785
  141EE     F03 3083   3.409   3.742   0.268 -0.0060 -0.3227  0.2780
  141EE     F04 3084   3.588   3.669   0.363  0.2930 -0.0236 -0.2309
  141EE     O05 3085   3.646   3.900   0.168 -0.3754  0.0581  0.0856
  141EE     O06 3086   3.692   3.932   0.421  0.4064  0.3630 -0.0251
  141EE     N07 3087   3.505   4.058   0.309  0.1155  0.0970 -0.4888
  141EE     C08 3088   3.579   4.185   0.318 -0.0392  0.6783 -0.3872
  141EE     C09 3089   3.372   4.055   0.246  0.3440  0.2800 -0.2550
  141EE     C0A 3090   3.504   3.774   0.356  0.2943  0.5394  1.0638
  141EE     C0B 3091   3.627   4.238   0.181 -0.2737  0.0239 -0.3170
  141EE     C0C 3092   3.284   4.175   0.244  0.1931 -0.1925  0.0700
  141EE     H0D 3093   3.515   4.258   0.369  1.7303 -0.5962  3.8715
  141EE     H0E 3094   3.663   4.178   0.389 -0.0492 -0.7459 -0.5095
  141EE     H0F 3095   3.392   4.022   0.143 -2.1607  0.6394 -0.8884
  141EE     H10 3096   3.319   3.967   0.283 -0.3933  0.9621  0.3091
  141EE     H11 3097   3.545   4.272   0.118  1.2666  1.3043 -1.7019
  141EE     H12 3098   3.671   4.336   0.203 -2.0627  0.5681  0.9052
  141EE     H13 3099   3.695   4.171   0.126  0.0541  0.3968 -0.3701
  141EE     H14 3100   3.193   4.155   0.188  0.9353 -1.5022 -0.7008
  141EE     H15 3101   3.255   4.204   0.345 -0.8325 -1.1679  0.0654
  141EE     H16 3102   3.332   4.251   0.181  0.8554 -0.3282  0.4041
  142EE     S01 3103   3.734   3.807   2.235 -0.0365  0.0284 -0.0979
  142EE     F02 3104   3.831   3.768   1.983  0.1039  0.2344 -0.1055
  142EE     F03 3105   3.977   3.746   2.142  0.0896  0.1526 -0.0024
  142EE     F04 3106   3.823   3.593   2.110 -0.2325  0.3446  0.1070
  142EE     O05 3107   3.609   3.779   2.165  0.2946  0.4422 -0.0259
  142EE     O06 3108   3.774   3.941   2.265 -0.0531 -0.0632 -0.1179
  142EE     N07 3109   3.744   3.713   2.371  0.5547 -0.7873 -0.4984
  142EE     C08 3110   3.621   3.695   2.445 -0.0574 -0.3427 -0.5186
  142EE     C09 3111   3.873   3.704   2.446 -0.6453 -0.3365  0.1121
  142EE     C0A 3112   3.850   3.723   2.108  0.0900  0.1405  0.1327
  142EE     C0B 3113   3.588   3.809   2.540  0.0942  0.0104 -0.3506
  142EE     C0C 3114   3.873   3.602   2.560 -0.1687  0.3308 -0.0260
  142EE     H0D 3115   3.540   3.676   2.375  0.1545  0.0526 -0.8740
  142EE     H0E 3116   3.631   3.602   2.502 -0.4444  0.2772  0.5795
  142EE     H0F 3117   3.952   3.674   2.376 -1.3343 -0.4332 -0.6185
  142EE     H10 3118   3.897   3.803   2.484  1.4327 -0.6439 -0.3581
  142EE     H11 3119   3.502   3.786   2.602 -0.7635  1.5711 -0.9259
  142EE     H12 3120   3.670   3.835   2.607 -0.5086  0.0745  0.3627
  142EE     H13 3121   3.559   3.899   2.483  1.6269  0.3687 -0.6008
  142EE     H14 3122   3.974   3.588   2.598 -0.7839  0.5722  1.7315
  142EE     H15 3123   3.812   3.639   2.642  0.1058  0.9540 -0.1004
  142EE     H16 3124   3.839   3.504   2.522 -1.3024  0.7202 -0.0536
  143EE     S01 3125   0.510   1.627   4.037  0.4217  0.1223  0.1204
  143EE     F02 3126   0.402   1.779   4.233 -0.2846 -0.0877  0.0023
  143EE     F03 3127   0.554   1.881   4.110  0.1051 -0.0498 -0.4493
  143EE     F04 3128   0.350   1.851   4.032 -0.0674 -0.0968  0.2580
  143EE     O05 3129   0.548   1.662   3.902  0.0164  0.3159  0.0322
  143EE     O06 3130   0.410   1.524   4.068 -0.1441 -0.1705 -0.5831
  143EE     N07 3131   0.645   1.585   4.119  0.0048  0.0740 -0.1609
  143EE     C08 3132   0.753   1.515   4.047 -0.4278 -0.1905  0.6613
  143EE     C09 3133   0.653   1.587   4.270 -0.0954 -0.3755  0.3834
  143EE     C0A 3134   0.448   1.797   4.105  0.4277  0.1880 -0.2467
  143EE     C0B 3135   0.710   1.375   4.002  0.2897 -0.2510 -0.4251
  143EE     C0C 3136   0.766   1.682   4.331 -0.5459 -0.2999  0.1368
  143EE     H0D 3137   0.780   1.571   3.958 -0.4893  0.0998  0.8227
  143EE     H0E 3138   0.843   1.511   4.111 -0.3396  0.6956  0.6003
  143EE     H0F 3139   0.552   1.604   4.311  0.0371 -0.0981  0.5932
  143EE     H10 3140   0.670   1.482   4.296 -0.1265 -0.6723 -0.7815
  143EE     H11 3141   0.790   1.327   3.947  1.0841 -0.2228  0.6875
  143EE     H12 3142   0.677   1.302   4.076 -0.4600 -0.8121 -1.3107
  143EE     H13 3143   0.630   1.378   3.927  0.8763  0.6325 -1.0333
  143EE     H14 3144   0.776   1.667   4.438 -0.1152  1.0715  0.2935
  143EE     H15 3145   0.865   1.674   4.287 -0.0974  1.0527  0.8732
  143EE     H16 3146   0.734   1.785   4.311 -0.4616 -0.4876 -1.0136
  144EE     S01 3147   2.156   4.125   0.410  0.1630 -0.1276  0.1206
  144EE     F02 3148   2.256   3.873   0.407  0.1652 -0.0316 -0.0928
  144EE     F03 3149   2.323   3.997   0.577  0.1284  0.3730  0.2557
  144EE     F04 3150   2.118   3.917   0.570  0.2019 -0.3690 -0.4650
  144EE     O05 3151   2.054   4.073   0.319 -0.3177  0.0889 -0.0286
  144EE     O06 3152   2.276   4.195   0.362  0.1907  0.3571  0.2272
  144EE     N07 3153   2.076   4.224   0.522  0.1127  0.1949  0.1380
  144EE     C08 3154   2.125   4.226   0.660 -0.0379  0.4769 -0.0218
  144EE     C09 3155   2.008   4.346   0.472  0.6155 -0.0802  0.4996
  144EE     C0A 3156   2.217   3.963   0.499 -0.6174 -0.2314  1.1052
  144EE     C0B 3157   2.244   4.314   0.682  0.1741 -0.1815 -0.4079
  144EE     C0C 3158   1.913   4.335   0.350 -0.6812 -0.4190  0.3073
  144EE     H0D 3159   2.052   4.261   0.734 -0.0181  0.4410  0.0150
  144EE     H0E 3160   2.147   4.124   0.695  0.5628  0.4616 -0.4550
  144EE     H0F 3161   1.957   4.394   0.556 -1.3875  1.3530 -1.4722
  144EE     H10 3162   2.083   4.421   0.444 -0.0906  0.5894  0.3634
  144EE     H11 3163   2.296   4.297   0.776  1.5758  1.4654 -0.8720
  144EE     H12 3164   2.312   4.304   0.598  0.0614 -1.5203 -0.3645
  144EE     H13 3165   2.205   4.416   0.685  0.8797  0.1210 -1.2811
  144EE     H14 3166   1.871   4.434   0.329  0.3446  0.1711  1.0142
  144EE     H15 3167   1.967   4.304   0.260 -0.7823 -0.5342  0.2870
  144EE     H16 3168   1.828   4.266   0.360 -0.8427 -0.1594  0.7554
  145EE     S01 3169   3.170   0.612   4.189 -0.0756  0.1885  0.0622
  145EE     F02 3170   3.027   0.743   4.380 -0.2436 -0.3552 -0.1963
  145EE     F03 3171   3.237   0.774   4.402 -0.2329  0.0956  0.0323
  145EE     F04 3172   3.132   0.872   4.239 -0.1948  0.4551  0.0754
  145EE     O05 3173   3.161   0.496   4.276 -0.0289 -0.2162  0.1150
  145EE     O06 3174   3.294   0.649   4.119 -0.2147  0.3319  0.0378
  145EE     N07 3175   3.047   0.606   4.078 -0.8444 -0.4041 -0.0014
  145EE     C08 3176   3.064   0.518   3.959 -0.4818 -0.0139 -0.2497
  145EE     C09 3177   2.909   0.658   4.110 -0.4229  0.3132 -0.1986
  145EE     C0A 3178   3.141   0.761   4.311 -0.0954 -0.4278  0.0822
  145EE     C0B 3179   3.027   0.374   3.992 -0.3519  0.2262 -0.1015
  145EE     C0C 3180   2.820   0.574   4.202  0.1891  0.0732  0.5107
  145EE     H0D 3181   3.002   0.558   3.878  0.0477 -0.6488 -0.9817
  145EE     H0E 3182   3.169   0.527   3.928  0.1458  0.0928  1.8635
  145EE     H0F 3183   2.917   0.756   4.158  0.7315 -0.5436  1.3903
  145EE     H10 3184   2.858   0.670   4.015  1.2168 -0.5829 -1.2079
  145EE     H11 3185   3.040   0.304   3.909 -1.0399 -0.0308  0.0070
  145EE     H12 3186   3.082   0.338   4.079 -0.1063 -0.7819 -0.6626
  145EE     H13 3187   2.921   0.368   4.019 -0.5804  0.2271 -0.9900
  145EE     H14 3188   2.816   0.473   4.161  0.4456  0.2767 -0.0261
  145EE     H15 3189   2.866   0.566   4.300 -1.6153 -1.3086  1.2585
  145EE     H16 3190   2.721   0.623   4.207  0.0734 -0.1298  0.2105
  146EE     S01 3191   2.593   3.552   3.432 -0.0256  0.1383 -0.4377
  146EE     F02 3192   2.651   3.366   3.611  0.1195 -0.0789 -0.0734
  146EE     F03 3193   2.576   3.292   3.416 -0.6211 -0.0672 -0.3043
  146EE     F04 3194   2.782   3.360   3.443  0.3755 -0.4857  0.2337
  146EE     O05 3195   2.588   3.569   3.287 -0.1182  0.0798  0.2628
  146EE     O06 3196   2.677   3.640   3.509 -0.2748  0.1888 -0.1419
  146EE     N07 3197   2.439   3.563   3.489 -0.2658  0.0312  0.1584
  146EE     C08 3198   2.411   3.678   3.576  0.2785 -0.2713  0.1731
  146EE     C09 3199   2.327   3.506   3.402 -0.1641  0.1668 -0.6005
  146EE     C0A 3200   2.654   3.379   3.475 -0.1634 -0.0100  0.0568
  146EE     C0B 3201   2.396   3.806   3.507  0.2525 -0.2595 -0.7176
  146EE     C0C 3202   2.194   3.485   3.473 -0.2744 -0.4336  0.1913
  146EE     H0D 3203   2.319   3.651   3.626  0.6316 -0.1393  0.9001
  146EE     H0E 3204   2.486   3.686   3.656 -0.9368 -1.1847  1.4256
  146EE     H0F 3205   2.317   3.570   3.312 -0.2340  0.0119 -0.7040
  146EE     H10 3206   2.356   3.408   3.364  0.6118  0.1066  0.1384
  146EE     H11 3207   2.388   3.889   3.576 -0.0127 -0.8239 -0.0602
  146EE     H12 3208   2.481   3.822   3.440 -0.3958  0.7059 -1.3247
  146EE     H13 3209   2.302   3.799   3.450  0.3018 -0.7673 -0.7390
  146EE     H14 3210   2.131   3.425   3.406  0.1016 -0.4606 -0.1357
  146EE     H15 3211   2.199   3.435   3.570  1.7178 -0.8274 -0.0955
  146EE     H16 3212   2.138   3.578   3.488 -0.2669 -0.3272 -0.4458
  147EE     S01 3213   0.198   3.392   1.002  0.0511  0.4441  0.2567
  147EE     F02 3214   0.128   3.529   1.227  0.3402  0.0743 -0.2407
  147EE     F03 3215   0.213   3.654   1.071 -0.0790  0.1093 -0.4134
  147EE     F04 3216   0.009   3.570   1.049  0.0747 -0.2804  0.0563
  147EE     O05 3217   0.227   3.445   0.869 -0.1966  0.0982 -0.1028
  147EE     O06 3218   0.101   3.285   1.022 -0.3323  0.0388 -0.1340
  147EE     N07 3219   0.339   3.336   1.072  0.1920 -0.1383 -0.0357
  147EE     C08 3220   0.438   3.276   0.978 -0.3947  0.5279  0.0277
  147EE     C09 3221   0.386   3.386   1.200 -0.6582 -0.0088 -0.0839
  147EE     C0A 3222   0.134   3.548   1.095  0.1496  0.6383 -0.1310
  147EE     C0B 3223   0.550   3.363   0.923 -0.1051 -0.2208 -0.6371
  147EE     C0C 3224   0.505   3.316   1.265  0.1678 -0.0601 -0.3442
  147EE     H0D 3225   0.488   3.194   1.028  0.5470  0.6830 -0.6506
  147EE     H0E 3226   0.382   3.225   0.898 -0.0693  1.2592 -0.6783
  147EE     H0F 3227   0.416   3.489   1.179 -0.3604 -0.2690 -0.9474
  147EE     H10 3228   0.305   3.395   1.273 -0.5501  1.5887 -0.1617
  147EE     H11 3229   0.622   3.295   0.878 -0.1143 -0.4276 -0.3436
  147EE     H12 3230   0.506   3.428   0.847  0.2335  1.6680  0.7622
  147EE     H13 3231   0.601   3.425   0.998  1.9611 -1.7501 -0.7347
  147EE     H14 3232   0.597   3.317   1.207  0.2748 -0.0093 -0.1742
  147EE     H15 3233   0.533   3.368   1.357  1.1733 -0.8929 -0.1739
  147EE     H16 3234   0.487   3.212   1.295 -1.4718  0.2225 -0.2585
  148EE     S01 3235   2.306   2.680   3.996 -0.1193 -0.0333 -0.0486
  148EE     F02 3236   2.098   2.512   3.981 -0.0252  0.0104 -0.4403
  148EE     F03 3237   2.162   2.560   4.183 -0.2769  0.4078 -0.3811
  148EE     F04 3238   2.046   2.706   4.076 -0.2049  0.3435 -0.2969
  148EE     O05 3239   2.364   2.773   4.092 -0.2338  0.5061 -0.6849
  148EE     O06 3240   2.265   2.731   3.866  0.0348 -0.1713 -0.4488
  148EE     N07 3241   2.411   2.552   3.972 -0.1254 -0.0275 -0.6898
  148EE     C08 3242   2.509   2.572   3.859 -0.5643  0.6435  0.0480
  148EE     C09 3243   2.456   2.484   4.098  0.6052 -0.1831 -0.0282
  148EE     C0A 3244   2.141   2.611   4.064 -0.1332  0.3667  0.2587
  148EE     C0B 3245   2.637   2.652   3.889 -0.0538 -0.4314  0.0415
  148EE     C0C 3246   2.522   2.354   4.068  0.0975 -0.1153  0.1022
  148EE     H0D 3247   2.533   2.472   3.823 -1.2233  0.7114 -0.5896
  148EE     H0E 3248   2.457   2.617   3.772 -0.2469  0.9507  0.0133
  148EE     H0F 3249   2.521   2.555   4.152 -0.4268  0.4430  0.3985
  148EE     H10 3250   2.377   2.465   4.170 -0.0754 -0.8742 -0.9520
  148EE     H11 3251   2.705   2.589   3.945  0.9392 -0.0556 -0.7209
  148EE     H12 3252   2.679   2.684   3.794 -2.7463  2.6147 -0.2292
  148EE     H13 3253   2.618   2.747   3.940 -0.2692  0.0102 -0.8548
  148EE     H14 3254   2.449   2.297   4.010 -0.7334  0.2680  0.7655
  148EE     H15 3255   2.609   2.369   4.004 -1.1859  1.5955 -1.2790
  148EE     H16 3256   2.549   2.301   4.160 -0.2532  0.8596  0.7728
  149EE     S01 3257   3.910   4.475   1.176  0.1072  0.0906  0.0047
  149EE     F02 3258   3.720   4.643   1.283 -0.0298  0.4376 -0.4926
  149EE     F03 3259   3.790   4.692   1.081 -0.0284  0.1777 -0.3206
  149EE     F04 3260   3.655   4.522   1.118  0.0195 -0.1109  0.1448
  149EE     O05 3261   4.024   4.549   1.231  0.6467  0.6661  0.1393
  149EE     O06 3262   3.912   4.426   1.039  0.1311 -0.2956 -0.0025
  149EE     N07 3263   3.868   4.349   1.275  0.0443  0.2471 -0.2658
  149EE     C08 3264   3.778   4.365   1.385 -0.1408 -0.0259  0.1512
  149EE     C09 3265   3.963   4.233   1.285 -0.0862  0.1340  0.0791
  149EE     C0A 3266   3.758   4.589   1.166  0.0070 -1.0112  0.2541
  149EE     C0B 3267   3.830   4.449   1.503 -0.2363 -0.0658  0.1474
  149EE     C0C 3268   4.089   4.251   1.370 -0.6457  0.3058  0.5480
  149EE     H0D 3269   3.692   4.416   1.340  0.9991  0.5309 -1.4456
  149EE     H0E 3270   3.736   4.266   1.408  0.8538 -0.7426 -1.0704
  149EE     H0F 3271   3.908   4.145   1.321 -1.8912 -0.1440 -3.1351
  149EE     H10 3272   3.998   4.217   1.183 -1.1188  0.3157 -0.3111
  149EE     H11 3273   3.907   4.521   1.474  0.5058 -1.1839 -0.7218
  149EE     H12 3274   3.752   4.502   1.558  0.1554 -0.2108  0.8458
  149EE     H13 3275   3.870   4.379   1.578  0.5228 -0.6555 -0.8007
  149EE     H14 3276   4.079   4.282   1.474 -1.1915  1.2436  0.2226
  149EE     H15 3277   4.149   4.160   1.370  1.4267  1.6005  2.1178
  149EE     H16 3278   4.155   4.331   1.331  0.0349  0.1199  1.2996
  150EE     S01 3279   2.448   2.651   0.079 -0.3123 -0.1663  0.1238
  150EE     F02 3280   2.376   2.865  -0.063  0.4877  0.5191  0.2685
  150EE     F03 3281   2.509   2.725  -0.170 -0.6468 -0.2199  0.2397
  150EE     F04 3282   2.303   2.676  -0.144  0.0950 -0.2932 -0.0141
  150EE     O05 3283   2.323   2.623   0.146 -0.1550  0.2475 -0.4509
  150EE     O06 3284   2.547   2.744   0.131 -0.4702 -0.1259 -0.3015
  150EE     N07 3285   2.523   2.506   0.048  0.2731  0.2516 -0.0681
  150EE     C08 3286   2.470   2.415  -0.052  0.0514  0.0926  0.0611
  150EE     C09 3287   2.593   2.449   0.165  0.4402  0.2834  0.3038
  150EE     C0A 3288   2.405   2.737  -0.083  0.0343  0.1436 -0.0669
  150EE     C0B 3289   2.348   2.337  -0.014  0.1147  0.0762  0.1505
  150EE     C0C 3290   2.688   2.335   0.135 -0.2748 -0.0969 -0.0121
  150EE     H0D 3291   2.455   2.470  -0.146  0.4125 -0.1801 -0.1585
  150EE     H0E 3292   2.549   2.347  -0.088  0.2432  1.0317 -1.3907
  150EE     H0F 3293   2.637   2.535   0.218 -2.3081  2.1982 -0.4229
  150EE     H10 3294   2.515   2.414   0.234 -1.3430  1.3534 -1.1163
  150EE     H11 3295   2.357   2.276   0.076  0.4602 -0.0991 -0.0021
  150EE     H12 3296   2.259   2.399   0.001 -0.0067 -0.2914  0.9557
  150EE     H13 3297   2.329   2.265  -0.096 -1.2301 -0.6274  1.0668
  150EE     H14 3298   2.775   2.374   0.083 -0.0813 -0.1780  0.2496
  150EE     H15 3299   2.728   2.285   0.223  0.3335  0.4689  0.0363
  150EE     H16 3300   2.643   2.253   0.078  0.5760 -1.3259  1.0574
  151EE     S01 3301   1.172   2.220   3.817 -0.2265 -0.0535 -0.0543
  151EE     F02 3302   1.346   2.129   4.002 -0.0107  0.2290  0.4005
  151EE     F03 3303   1.440   2.196   3.825 -0.1119 -0.0611  0.1662
  151EE     F04 3304   1.360   2.347   3.964  0.5403 -0.1245  0.0435
  151EE     O05 3305   1.065   2.272   3.905  0.4132 -0.2457 -0.2545
  151EE     O06 3306   1.172   2.080   3.771 -0.2877 -0.5832  0.2347
  151EE     N07 3307   1.181   2.322   3.686  0.4608 -0.3307  0.0529
  151EE     C08 3308   1.236   2.458   3.701 -0.0822 -0.2273  0.0923
  151EE     C09 3309   1.075   2.312   3.582 -0.3738  0.1589 -0.0939
  151EE     C0A 3310   1.339   2.226   3.910  0.0525 -0.3077  0.0578
  151EE     C0B 3311   1.138   2.550   3.766  0.0888  0.1220 -0.2798
  151EE     C0C 3312   1.033   2.170   3.537  0.5444 -0.1965  0.0760
  151EE     H0D 3313   1.328   2.450   3.760 -0.0820 -1.0396 -0.0092
  151EE     H0E 3314   1.259   2.497   3.601 -2.3735  0.9739  0.0102
  151EE     H0F 3315   0.990   2.368   3.623  0.0894  0.4982  0.4057
  151EE     H10 3316   1.114   2.368   3.496  0.3596  0.0791  0.1814
  151EE     H11 3317   1.034   2.549   3.733  0.2050  2.2009 -0.7730
  151EE     H12 3318   1.131   2.532   3.873  0.6304 -0.4828 -0.3505
  151EE     H13 3319   1.170   2.655   3.754 -1.0615  0.4767 -0.3796
  151EE     H14 3320   0.975   2.174   3.445  0.5127 -0.9276  0.0643
  151EE     H15 3321   1.121   2.109   3.517  0.5956 -0.2822  0.5471
  151EE     H16 3322   0.976   2.119   3.616 -0.4862  1.6455  0.5615
  152EE     S01 3323   1.084   1.680   1.507 -0.2464 -0.0781  0.3250
  152EE     F02 3324   1.136   1.775   1.255 -0.5225  0.0523  0.1441
  152EE     F03 3325   1.010   1.590   1.261  0.1271 -0.0905  0.4366
  152EE     F04 3326   0.929   1.788   1.315 -0.2874 -0.7375  0.4761
  152EE     O05 3327   0.957   1.633   1.565 -0.7882 -0.2050 -0.1091
  152EE     O06 3328   1.150   1.803   1.553  0.0155  0.3732  0.1399
  152EE     N07 3329   1.198   1.561   1.506 -0.2857  0.0096 -0.3829
  152EE     C08 3330   1.253   1.529   1.638 -0.3754  0.3768  0.0729
  152EE     C09 3331   1.290   1.546   1.383  0.1139  0.0413 -0.2464
  152EE     C0A 3332   1.037   1.709   1.320  0.4423 -0.3014  0.0483
  152EE     C0B 3333   1.282   1.381   1.660  0.0817  0.2888  0.1226
  152EE     C0C 3334   1.405   1.643   1.378  0.3433  0.1601  0.3307
  152EE     H0D 3335   1.342   1.592   1.648  0.8325 -1.1538 -0.7909
  152EE     H0E 3336   1.176   1.564   1.708 -0.3336  0.0976  0.2652
  152EE     H0F 3337   1.328   1.443   1.387  1.4826  0.4950 -1.2988
  152EE     H10 3338   1.235   1.546   1.289  0.8792 -0.2978 -0.6869
  152EE     H11 3339   1.331   1.356   1.754 -0.3859 -1.1123 -0.0001
  152EE     H12 3340   1.190   1.323   1.654  0.8355 -1.0912  1.3757
  152EE     H13 3341   1.350   1.344   1.582 -1.5455 -1.2773 -0.5847
  152EE     H14 3342   1.483   1.612   1.447  1.4536  2.7116  0.2397
  152EE     H15 3343   1.453   1.636   1.280  0.4279  0.0261  0.3820
  152EE     H16 3344   1.372   1.743   1.408 -1.4461 -0.1323 -0.5490
  153EE     S01 3345   4.526   1.791   3.715  0.0992 -0.0985 -0.0056
  153EE     F02 3346   4.433   1.604   3.889 -0.0777 -0.1029  0.3446
  153EE     F03 3347   4.638   1.572   3.824  0.3604  0.0466 -0.1570
  153EE     F04 3348   4.599   1.728   3.966  0.3813  0.2682 -0.5093
  153EE     O05 3349   4.664   1.836   3.689 -0.4973  0.1913  0.0640
  153EE     O06 3350   4.422   1.886   3.753  0.0076  0.2816  0.0801
  153EE     N07 3351   4.470   1.708   3.585  0.4225 -0.1014 -0.2749
  153EE     C08 3352   4.342   1.636   3.610 -0.3400  0.0443 -0.1015
  153EE     C09 3353   4.569   1.665   3.479  0.3006  0.0572 -0.0477
  153EE     C0A 3354   4.550   1.664   3.856 -0.2567 -0.3210 -0.2330
  153EE     C0B 3355   4.271   1.607   3.480 -0.2775  0.1117 -0.1696
  153EE     C0C 3356   4.638   1.529   3.510  0.0193  0.3363 -0.0583
  153EE     H0D 3357   4.364   1.540   3.655  0.3717 -0.8612 -2.3214
  153EE     H0E 3358   4.272   1.687   3.678 -1.7598 -1.1344 -0.6607
  153EE     H0F 3359   4.516   1.658   3.383 -0.3748 -0.2005  0.3410
  153EE     H10 3360   4.644   1.740   3.455 -0.3050  0.6319 -0.1519
  153EE     H11 3361   4.228   1.694   3.430  0.2608  0.6291  0.2558
  153EE     H12 3362   4.333   1.557   3.406  0.2469 -1.3368  1.2123
  153EE     H13 3363   4.183   1.544   3.498 -0.1227 -0.3255 -0.9251
  153EE     H14 3364   4.703   1.537   3.597 -0.0223 -0.1322  0.0184
  153EE     H15 3365   4.568   1.447   3.527  0.8540 -0.2318  0.6824
  153EE     H16 3366   4.710   1.514   3.429 -1.0632  1.5219 -1.2608
  154EE     S01 3367   3.644   1.700   3.636  0.1610 -0.2481 -0.0001
  154EE     F02 3368   3.857   1.816   3.529  0.0526  0.1029  0.1799
  154EE     F03 3369   3.669   1.848   3.418  0.1510  0.0329 -0.3657
  154EE     F04 3370   3.708   1.949   3.609 -0.2851  0.2034 -0.5625
  154EE     O05 3371   3.506   1.747   3.655 -0.3049 -0.1424  0.4796
  154EE     O06 3372   3.740   1.669   3.743 -0.5723 -0.0241 -0.3121
  154EE     N07 3373   3.641   1.566   3.537  0.2008  0.0516 -0.2419
  154EE     C08 3374   3.570   1.452   3.593 -0.5801 -0.3760  0.3402
  154EE     C09 3375   3.715   1.548   3.413  0.0815  0.1310 -0.2523
  154EE     C0A 3376   3.726   1.839   3.540 -0.4725  0.3324 -0.4526
  154EE     C0B 3377   3.438   1.438   3.526  0.3575  0.1744  0.1389
  154EE     C0C 3378   3.857   1.498   3.438  0.5912 -0.1069 -0.1461
  154EE     H0D 3379   3.632   1.364   3.579 -0.8774 -0.4918 -0.2452
  154EE     H0E 3380   3.554   1.474   3.700 -1.4317  1.7087 -0.1876
  154EE     H0F 3381   3.658   1.476   3.352 -0.6483 -0.0014  0.5646
  154EE     H10 3382   3.716   1.642   3.358 -1.2542 -0.7036 -1.7755
  154EE     H11 3383   3.370   1.520   3.550 -0.3446 -0.3947  0.1063
  154EE     H12 3384   3.433   1.414   3.420  0.4705 -1.3479  0.4752
  154EE     H13 3385   3.390   1.350   3.571 -1.3202  0.0638 -1.8079
  154EE     H14 3386   3.914   1.568   3.499  0.4725 -0.3864  0.2920
  154EE     H15 3387   3.856   1.399   3.485  1.5974  0.8771  2.0463
  154EE     H16 3388   3.915   1.486   3.346  0.7833  0.3368 -0.0853
  155EE     S01 3389   3.062   2.424   1.262  0.1214  0.2495 -0.2603
  155EE     F02 3390   3.133   2.162   1.260  0.1118 -0.8119 -0.1799
  155EE     F03 3391   3.233   2.289   1.405 -0.2299  0.2170  0.5379
  155EE     F04 3392   3.032   2.223   1.445 -0.0042  0.0804 -0.2791
  155EE     O05 3393   3.187   2.464   1.193  0.2085 -0.4334 -0.0048
  155EE     O06 3394   2.999   2.510   1.363  0.2747 -0.5845  0.3060
  155EE     N07 3395   2.947   2.393   1.146  0.0198  0.3228 -0.6173
  155EE     C08 3396   2.831   2.312   1.186  0.3665 -0.1638 -0.0132
  155EE     C09 3397   2.929   2.500   1.041 -0.1538  0.4859 -0.5320
  155EE     C0A 3398   3.115   2.262   1.347 -0.5885 -0.2366 -0.0190
  155EE     C0B 3399   2.775   2.223   1.072  0.0695 -0.3068 -0.2276
  155EE     C0C 3400   2.848   2.621   1.090 -0.4451 -0.4941 -0.3960
  155EE     H0D 3401   2.854   2.255   1.276 -1.5845 -0.1377  0.5340
  155EE     H0E 3402   2.747   2.377   1.214  0.2646 -0.7354  1.0476
  155EE     H0F 3403   3.032   2.530   1.020 -0.0991  1.2216  0.7600
  155EE     H10 3404   2.886   2.461   0.948 -0.4990 -0.1414 -0.1145
  155EE     H11 3405   2.712   2.278   1.003  0.3798 -0.5662 -0.7237
  155EE     H12 3406   2.852   2.173   1.013  0.5693  1.1636 -0.8439
  155EE     H13 3407   2.719   2.141   1.120  1.5271 -0.2969  1.5574
  155EE     H14 3408   2.744   2.598   1.112 -0.5776  0.4068 -0.0518
  155EE     H15 3409   2.892   2.668   1.178  1.4728 -0.8930 -1.1045
  155EE     H16 3410   2.845   2.695   1.009  0.5772 -0.2716 -0.2401
  156EE     S01 3411   1.954   2.431   0.552 -0.2094 -0.2204  0.0324
  156EE     F02 3412   2.046   2.250   0.723 -0.4438 -0.2519 -0.1589
  156EE     F03 3413   1.885   2.375   0.799  0.1791  0.1289 -0.1433
  156EE     F04 3414   1.840   2.211   0.664  0.2110 -0.1113 -0.3613
  156EE     O05 3415   2.050   2.526   0.610  0.4293  0.3804  0.3972
  156EE     O06 3416   1.821   2.472   0.509 -0.3431 -0.2869  0.4832
  156EE     N07 3417   2.034   2.351   0.429  0.3997 -0.3502  0.1900
  156EE     C08 3418   2.096   2.433   0.320 -0.2336  0.0848 -0.1111
  156EE     C09 3419   2.018   2.205   0.411  0.1967  0.2013  0.3701
  156EE     C0A 3420   1.930   2.304   0.692 -0.0209 -0.1304 -0.1699
  156EE     C0B 3421   2.006   2.475   0.199 -0.0913  0.1193 -0.0478
  156EE     C0C 3422   1.883   2.164   0.350  0.1963  0.0286  0.2199
  156EE     H0D 3423   2.137   2.522   0.369 -0.0496  0.2084 -0.4811
  156EE     H0E 3424   2.182   2.376   0.281 -1.2305 -0.8096 -1.0225
  156EE     H0F 3425   2.098   2.171   0.343 -0.5678 -0.1004 -0.3887
  156EE     H10 3426   2.035   2.150   0.503  0.4676  0.5642  0.5401
  156EE     H11 3427   1.925   2.541   0.231  0.1489 -0.8521  2.7076
  156EE     H12 3428   2.070   2.535   0.135  0.4311  0.5812  0.8943
  156EE     H13 3429   1.964   2.387   0.148  0.1782  0.1030 -0.2422
  156EE     H14 3430   1.801   2.187   0.418 -0.0688  1.5132 -0.5829
  156EE     H15 3431   1.859   2.211   0.255 -1.2836  0.1858  0.6712
  156EE     H16 3432   1.880   2.056   0.328  0.7269 -0.2911  1.6235
  157EE     S01 3433   1.707   3.641   1.263 -0.4724 -0.2960 -0.2347
  157EE     F02 3434   1.878   3.487   1.408  0.2133 -0.3893  0.0856
  157EE     F03 3435   1.739   3.612   1.530 -0.1307 -0.0016  0.1694
  157EE     F04 3436   1.660   3.440   1.432 -0.2282  0.0903  0.0432
  157EE     O05 3437   1.726   3.546   1.156  0.4743  0.2980 -0.0178
  157EE     O06 3438   1.787   3.764   1.270 -0.0269  0.1351 -0.0115
  157EE     N07 3439   1.544   3.676   1.266  0.6760 -0.6143  0.0266
  157EE     C08 3440   1.471   3.712   1.388 -0.1485 -0.0082  0.1236
  157EE     C09 3441   1.483   3.709   1.140 -0.2023  0.3655  0.3264
  157EE     C0A 3442   1.748   3.536   1.418 -0.2384 -0.1720  0.2599
  157EE     C0B 3443   1.471   3.858   1.427  0.0978  0.2803 -0.0323
  157EE     C0C 3444   1.538   3.833   1.071  0.1586 -0.0931 -0.5962
  157EE     H0D 3445   1.367   3.681   1.378  0.2896 -0.7703 -2.5440
  157EE     H0E 3446   1.511   3.657   1.474  1.0314 -0.4700 -0.7049
  157EE     H0F 3447   1.509   3.622   1.078 -1.1157 -1.0519  1.8959
  157EE     H10 3448   1.374   3.708   1.147 -0.2799 -2.0081 -0.6383
  157EE     H11 3449   1.416   3.877   1.519 -0.2476 -2.0319  0.2612
  157EE     H12 3450   1.573   3.894   1.440  0.3586 -0.5566  0.2776
  157EE     H13 3451   1.425   3.915   1.345 -0.2921  0.4043  0.2694
  157EE     H14 3452   1.471   3.867   0.992 -0.6509 -2.1185 -0.8116
  157EE     H15 3453   1.550   3.918   1.139  0.5754 -1.2087  0.7345
  157EE     H16 3454   1.637   3.813   1.029 -0.3833  0.3627 -2.1557
  158EE     S01 3455   1.284   0.675   4.354 -0.2598  0.0891  0.1319
  158EE     F02 3456   1.214   0.439   4.436  0.1655  0.1990 -0.3836
  158EE     F03 3457   1.049   0.549   4.335  0.4586  0.2114  0.4980
  158EE     F04 3458   1.211   0.454   4.220  0.1850  0.1864  0.0604
  158EE     O05 3459   1.422   0.623   4.365  0.2872  0.0139  0.3043
  158EE     O06 3460   1.223   0.749   4.462  0.1032  0.3394 -0.0028
  158EE     N07 3461   1.276   0.765   4.216  0.0575  0.1344 -0.2321
  158EE     C08 3462   1.351   0.895   4.225 -0.4946  0.1545 -0.0819
  158EE     C09 3463   1.152   0.762   4.132 -0.0989  0.0854  0.0459
  158EE     C0A 3464   1.183   0.518   4.331  0.1966 -0.1743  0.2389
  158EE     C0B 3465   1.355   0.969   4.092 -0.4518  0.1673 -0.3017
  158EE     C0C 3466   1.034   0.833   4.188 -0.5231  0.1409 -0.0725
  158EE     H0D 3467   1.294   0.959   4.293 -2.3124 -0.0361 -1.3855
  158EE     H0E 3468   1.451   0.878   4.266 -0.7087 -1.7738 -0.3216
  158EE     H0F 3469   1.177   0.802   4.032 -0.9093 -0.1386 -0.2506
  158EE     H10 3470   1.131   0.661   4.098  2.2509 -0.2766 -0.4017
  158EE     H11 3471   1.384   0.903   4.011 -1.1412 -0.1816 -0.2677
  158EE     H12 3472   1.255   1.007   4.070 -1.3650 -1.8732  0.1479
  158EE     H13 3473   1.422   1.055   4.103 -1.3373  0.7544  0.5722
  158EE     H14 3474   1.007   0.811   4.291 -0.6758 -0.4777 -0.2407
  158EE     H15 3475   1.049   0.941   4.187 -0.7676  0.2075  1.6884
  158EE     H16 3476   0.948   0.810   4.124 -0.2092 -0.3336 -0.3301
  159EE     S01 3477   1.374   1.543   0.297  0.1466 -0.0723 -0.0886
  159EE     F02 3478   1.182   1.716   0.239  0.0584 -0.1785  0.0473
  159EE     F03 3479   1.360   1.812   0.309 -0.2848  0.2684 -0.1890
  159EE     F04 3480   1.346   1.735   0.112 -0.2470  0.2766  0.6250
  159EE     O05 3481   1.297   1.449   0.222  0.2872 -0.0193  0.0761
  159EE     O06 3482   1.369   1.545   0.444  0.2377  0.0563 -0.1542
  159EE     N07 3483   1.531   1.527   0.248 -0.3137 -0.0073  0.2327
  159EE     C08 3484   1.631   1.636   0.259  0.0779 -0.1923  0.3933
  159EE     C09 3485   1.581   1.386   0.245 -0.2353  0.5829  0.3317
  159EE     C0A 3486   1.314   1.713   0.234 -0.5625  0.3441  0.0437
  159EE     C0B 3487   1.667   1.679   0.404 -0.6661 -0.2567  0.0693
  159EE     C0C 3488   1.639   1.327   0.375 -0.2704  0.2139 -0.2978
  159EE     H0D 3489   1.717   1.602   0.203 -1.0075  1.0563 -2.1103
  159EE     H0E 3490   1.593   1.724   0.205  1.1212  0.2385  0.3553
  159EE     H0F 3491   1.501   1.322   0.205 -0.6381  1.4681 -0.3000
  159EE     H10 3492   1.660   1.388   0.170 -0.5783 -0.2189 -0.0576
  159EE     H11 3493   1.752   1.747   0.404  1.2340 -2.5572 -0.8468
  159EE     H12 3494   1.580   1.725   0.451 -0.7486 -0.6784  0.3311
  159EE     H13 3495   1.705   1.590   0.458  0.2192 -0.8748 -1.5375
  159EE     H14 3496   1.566   1.343   0.455  0.5826  0.5462  0.4317
  159EE     H15 3497   1.654   1.219   0.371  0.1593  0.2683 -0.2213
  159EE     H16 3498   1.727   1.387   0.405 -0.7608  1.0585 -0.5379
  160EE     S01 3499   0.578   0.834   0.008  0.1307  0.1130 -0.0731
  160EE     F02 3500   0.693   0.974  -0.184  0.3036  0.0841  0.1399
  160EE     F03 3501   0.690   0.763  -0.230  0.1874 -0.0425 -0.1858
  160EE     F04 3502   0.508   0.876  -0.238  0.0383  0.2414 -0.2788
  160EE     O05 3503   0.568   0.692   0.014 -0.7084  0.4544 -0.3231
  160EE     O06 3504   0.469   0.929   0.036  0.3854 -0.0819  0.0646
  160EE     N07 3505   0.710   0.873   0.100 -0.0690 -0.0937  0.0192
  160EE     C08 3506   0.848   0.839   0.051  0.3615 -0.8130  0.0619
  160EE     C09 3507   0.680   0.883   0.246 -0.1820  0.0801 -0.6789
  160EE     C0A 3508   0.621   0.864  -0.173  0.0460  0.1227  0.0207
  160EE     C0B 3509   0.963   0.902   0.133 -0.1786  0.3015 -0.5805
  160EE     C0C 3510   0.695   0.756   0.324  0.2715  0.4244  0.1152
  160EE     H0D 3511   0.856   0.730   0.047  0.0359 -0.8038 -0.8116
  160EE     H0E 3512   0.855   0.868  -0.054 -0.8361 -1.3001 -0.1643
  160EE     H0F 3513   0.749   0.962   0.281  0.5195 -0.6956 -0.3063
  160EE     H10 3514   0.585   0.934   0.260  0.5383  1.1460  0.4805
  160EE     H11 3515   1.057   0.881   0.081  0.4295  0.0276  0.5941
  160EE     H12 3516   0.954   1.010   0.143  1.0755  0.4399 -0.8045
  160EE     H13 3517   0.981   0.856   0.232  0.6305 -0.2140 -0.9653
  160EE     H14 3518   0.798   0.721   0.317  0.7406  1.7527  0.2117
  160EE     H15 3519   0.670   0.771   0.429 -0.3797 -1.8115  0.2973
  160EE     H16 3520   0.623   0.681   0.291  1.3467 -0.7664  0.4348
  161EE     S01 3521   2.946   1.350   3.382  0.5870  0.1203  0.2879
  161EE     F02 3522   2.755   1.196   3.496  0.2335  0.2117  0.0129
  161EE     F03 3523   2.881   1.298   3.638 -0.3177 -0.0298  0.1750
  161EE     F04 3524   2.727   1.406   3.529 -0.3021 -0.1383  0.3979
  161EE     O05 3525   3.038   1.451   3.434 -0.3826 -0.0428 -0.4838
  161EE     O06 3526   2.857   1.371   3.268  0.2429  0.5188  0.0198
  161EE     N07 3527   3.022   1.204   3.359 -0.1662 -0.6145  0.1504
  161EE     C08 3528   3.111   1.161   3.466 -0.5756  0.6124  0.9702
  161EE     C09 3529   3.047   1.159   3.217 -0.0535  0.1585 -0.3846
  161EE     C0A 3530   2.821   1.310   3.520  0.1854  0.0759  0.1376
  161EE     C0B 3531   3.095   1.013   3.498 -0.4030 -0.0590 -0.2051
  161EE     C0C 3532   3.149   1.232   3.134 -0.4661 -0.4784  0.4918
  161EE     H0D 3533   3.210   1.184   3.429 -0.3571 -1.4423  0.2171
  161EE     H0E 3534   3.093   1.222   3.556  0.2489  0.6615  1.1049
  161EE     H0F 3535   3.087   1.056   3.216  0.4810  0.3352  1.0913
  161EE     H10 3536   2.952   1.150   3.165 -0.1671 -0.9210 -0.0106
  161EE     H11 3537   2.995   0.980   3.525 -0.7078  1.5914  0.7314
  161EE     H12 3538   3.138   0.956   3.415  0.8498  2.2064 -1.1511
  161EE     H13 3539   3.161   0.989   3.583  0.1827 -1.2617 -0.9856
  161EE     H14 3540   3.246   1.221   3.183 -0.9350 -2.2372  1.0729
  161EE     H15 3541   3.158   1.197   3.032 -0.8152  0.9491 -0.0480
  161EE     H16 3542   3.125   1.339   3.121 -1.1922 -0.8678 -1.5161
  162EE     S01 3543   1.417   3.413   0.593 -0.2089  0.5154  0.3206
  162EE     F02 3544   1.258   3.269   0.437  0.1478  0.3047 -0.3151
  162EE     F03 3545   1.450   3.177   0.457  0.0337 -0.3583  0.1908
  162EE     F04 3546   1.305   3.174   0.618 -0.3327 -0.0851  0.1048
  162EE     O05 3547   1.298   3.460   0.671 -0.2146  0.0322 -0.0678
  162EE     O06 3548   1.476   3.487   0.484  0.1760 -0.2217 -0.1289
  162EE     N07 3549   1.540   3.376   0.700 -0.4070  0.2336  0.3676
  162EE     C08 3550   1.571   3.489   0.799 -0.3690 -0.3488 -0.6135
  162EE     C09 3551   1.649   3.282   0.662  0.3814 -0.4910  0.1195
  162EE     C0A 3552   1.355   3.245   0.518  0.3981 -0.0636 -0.1025
  162EE     C0B 3553   1.670   3.589   0.743  0.1658  0.0352  0.2874
  162EE     C0C 3554   1.735   3.236   0.782  0.3574  0.1060  0.3397
  162EE     H0D 3555   1.473   3.531   0.818  0.6084  1.4542  0.5715
  162EE     H0E 3556   1.604   3.449   0.896  1.4656 -1.5794 -1.7117
  162EE     H0F 3557   1.598   3.192   0.626  1.2894 -1.1414  0.4350
  162EE     H10 3558   1.712   3.322   0.583  0.9842  0.5211  1.0999
  162EE     H11 3559   1.766   3.548   0.709  0.1307  0.8635 -0.8398
  162EE     H12 3560   1.625   3.635   0.656  0.0712  0.3844  0.5208
  162EE     H13 3561   1.694   3.671   0.813  3.6394 -1.1416  0.5842
  162EE     H14 3562   1.807   3.161   0.748 -0.3492 -0.9328  1.0812
  162EE     H15 3563   1.793   3.318   0.823  2.2024 -0.8946 -0.1905
  162EE     H16 3564   1.674   3.188   0.860 -0.7660 -0.0476 -0.6071
  163EE     S01 3565   2.066   1.353   0.429 -0.4016 -0.2880  0.0281
  163EE     F02 3566   2.098   1.517   0.217  0.0952 -0.7330 -0.3099
  163EE     F03 3567   1.900   1.429   0.232  0.4780 -0.0783  0.1429
  163EE     F04 3568   1.963   1.587   0.366  0.1106 -0.1376 -0.3964
  163EE     O05 3569   1.949   1.322   0.507 -0.0573 -0.0730 -0.0051
  163EE     O06 3570   2.186   1.414   0.483 -0.4761 -0.2942 -0.1180
  163EE     N07 3571   2.122   1.219   0.359 -0.5262 -0.0810 -0.5380
  163EE     C08 3572   2.193   1.119   0.442 -0.4016  0.2771 -0.1712
  163EE     C09 3573   2.059   1.173   0.237  0.3184  0.1147  0.0446
  163EE     C0A 3574   2.006   1.479   0.303  0.7422  0.0371 -0.3299
  163EE     C0B 3575   2.120   1.074   0.570  0.4080  0.0333  0.7258
  163EE     C0C 3576   1.927   1.096   0.253 -0.7041 -0.4988 -0.1807
  163EE     H0D 3577   2.211   1.035   0.375  0.1183 -0.6127  1.0726
  163EE     H0E 3578   2.292   1.160   0.468 -0.3513  0.0368  0.0120
  163EE     H0F 3579   2.044   1.260   0.172 -1.5816 -1.1480 -1.2539
  163EE     H10 3580   2.133   1.115   0.180  0.4624  0.5151 -0.1826
  163EE     H11 3581   2.038   1.006   0.546 -1.3746  2.2620  0.2655
  163EE     H12 3582   2.188   1.021   0.636 -0.4719 -2.0530  0.0148
  163EE     H13 3583   2.078   1.156   0.630  1.5195  0.7999  0.4724
  163EE     H14 3584   1.895   1.053   0.159 -0.9234 -0.7069 -0.0131
  163EE     H15 3585   1.938   1.016   0.327 -0.3728  0.1901  0.5296
  163EE     H16 3586   1.843   1.163   0.276 -2.8097 -1.8393 -3.6447
  164EE     S01 3587   4.253   1.232   3.397 -0.0726 -0.0170  0.3781
  164EE     F02 3588   4.092   1.010   3.403 -0.1436  0.2130  0.0873
  164EE     F03 3589   4.237   1.024   3.560 -0.0824  0.4633  0.1036
  164EE     F04 3590   4.062   1.151   3.566  0.3646 -0.1461 -0.0400
  164EE     O05 3591   4.347   1.283   3.495 -0.2835 -0.0875  0.1642
  164EE     O06 3592   4.158   1.324   3.337  0.1528 -0.1148  0.3872
  164EE     N07 3593   4.332   1.161   3.272 -0.3640 -0.2039 -0.6413
  164EE     C08 3594   4.259   1.097   3.158  0.1319  0.5277 -0.0568
  164EE     C09 3595   4.480   1.200   3.257 -0.0466  0.1747 -0.6622
  164EE     C0A 3596   4.154   1.095   3.486  0.0445  0.3113 -0.5256
  164EE     C0B 3597   4.273   1.170   3.023 -0.1540  0.1226  0.2103
  164EE     C0C 3598   4.498   1.338   3.205  0.3158 -0.3324 -0.4145
  164EE     H0D 3599   4.297   0.994   3.154  0.4721  0.6168  0.6524
  164EE     H0E 3600   4.152   1.091   3.184  0.1621  0.7014  0.1120
  164EE     H0F 3601   4.516   1.194   3.361 -2.7474 -2.2086  0.1734
  164EE     H10 3602   4.536   1.130   3.195  0.0071  0.3204 -0.7774
  164EE     H11 3603   4.209   1.132   2.944  0.3072  0.5482 -0.3716
  164EE     H12 3604   4.243   1.274   3.037  0.4591  0.4698 -1.0113
  164EE     H13 3605   4.377   1.162   2.990  0.0020 -0.0206  0.7353
  164EE     H14 3606   4.431   1.412   3.248 -0.0652  0.3576 -2.1435
  164EE     H15 3607   4.599   1.370   3.230  0.7485 -1.4263 -0.7343
  164EE     H16 3608   4.474   1.341   3.098  0.3000 -2.0996 -0.4837
  165EE     S01 3609   2.430   3.386   2.103  0.2205  0.2442 -0.1264
  165EE     F02 3610   2.669   3.518   2.094 -0.2147  0.2520 -0.2118
  165EE     F03 3611   2.696   3.306   2.104  0.0331  0.0433 -0.0951
  165EE     F04 3612   2.624   3.396   1.924 -0.2376  0.1442  0.0014
  165EE     O05 3613   2.388   3.253   2.051  0.1122  0.0013 -0.0182
  165EE     O06 3614   2.378   3.513   2.046  0.2048  0.2207  0.3211
  165EE     N07 3615   2.414   3.389   2.265  0.0195  0.0855 -0.1809
  165EE     C08 3616   2.278   3.391   2.325 -0.1983 -0.7409 -0.3560
  165EE     C09 3617   2.532   3.355   2.359  0.2757 -0.3480  0.3977
  165EE     C0A 3618   2.616   3.401   2.052  0.0499  0.0840 -0.1055
  165EE     C0B 3619   2.268   3.463   2.464  0.4366  0.3235 -0.3052
  165EE     C0C 3620   2.556   3.202   2.370  0.1826  0.0339  0.0792
  165EE     H0D 3621   2.214   3.448   2.259  0.7045  0.7230  0.0080
  165EE     H0E 3622   2.241   3.287   2.323 -0.5436 -0.6272  0.1070
  165EE     H0F 3623   2.625   3.405   2.329 -0.4065  0.4670 -0.3717
  165EE     H10 3624   2.518   3.394   2.460  2.3670 -1.3168  1.0903
  165EE     H11 3625   2.317   3.406   2.542  1.8070  0.8114 -0.7924
  165EE     H12 3626   2.315   3.562   2.462  0.4024  0.3500  0.1690
  165EE     H13 3627   2.162   3.468   2.495  0.7529 -1.8874  1.2085
  165EE     H14 3628   2.562   3.154   2.273  0.3704  0.1554  0.0312
  165EE     H15 3629   2.650   3.182   2.422  0.1271 -0.3747  0.0244
  165EE     H16 3630   2.473   3.156   2.426  0.3064  1.3081  1.3265
  166EE     S01 3631   2.490   2.042   2.904 -0.0543  0.2575  0.0631
  166EE     F02 3632   2.695   1.956   3.062  0.2229 -0.1632  0.0369
  166EE     F03 3633   2.592   2.123   3.151  0.1019  0.0744  0.0093
  166EE     F04 3634   2.499   1.924   3.149  0.3485 -0.0572  0.3800
  166EE     O05 3635   2.494   1.912   2.836  0.2292  0.7410  0.4420
  166EE     O06 3636   2.554   2.159   2.838  0.4275 -0.2613  0.0107
  166EE     N07 3637   2.331   2.079   2.937  0.5011 -0.0857  0.2817
  166EE     C08 3638   2.229   2.057   2.827 -0.6079  0.5803 -0.0048
  166EE     C09 3639   2.303   2.171   3.051  0.1644  0.3728  0.0755
  166EE     C0A 3640   2.575   2.011   3.077  0.0611  0.0968 -0.0065
  166EE     C0B 3641   2.188   2.188   2.760 -0.2045 -0.2180  0.2913
  166EE     C0C 3642   2.369   2.308   3.034  0.1402  0.1970 -0.2214
  166EE     H0D 3643   2.273   1.989   2.754  2.0144  0.4009  1.6625
  166EE     H0E 3644   2.146   1.996   2.866 -0.3572 -0.2064 -0.6696
  166EE     H0F 3645   2.193   2.173   3.054  0.0481 -1.9420 -1.3059
  166EE     H10 3646   2.334   2.131   3.148 -0.8898 -0.4773  0.0762
  166EE     H11 3647   2.133   2.261   2.820 -1.5304 -1.3226  0.4285
  166EE     H12 3648   2.276   2.232   2.712 -0.9896  2.3505  1.1046
  166EE     H13 3649   2.113   2.177   2.681 -1.1395 -0.5560  1.2197
  166EE     H14 3650   2.326   2.382   3.101 -0.1859  0.7330 -1.0160
  166EE     H15 3651   2.477   2.298   3.044 -0.0045  0.3210  1.6934
  166EE     H16 3652   2.349   2.342   2.932  0.8158  0.7734 -0.1652
  167EE     S01 3653   4.204   2.927   2.933  0.2113 -0.0061 -0.0728
  167EE     F02 3654   4.453   2.915   3.035  0.0021 -0.1740 -0.1197
  167EE     F03 3655   4.304   3.003   3.170 -0.3063  0.2260  0.0229
  167EE     F04 3656   4.305   2.792   3.136 -0.1263 -0.6004 -0.3294
  167EE     O05 3657   4.244   3.061   2.887  0.3443  0.1877  0.1643
  167EE     O06 3658   4.072   2.897   2.986  0.4562  0.0775 -0.0819
  167EE     N07 3659   4.241   2.821   2.809 -0.2227 -0.1943 -0.1465
  167EE     C08 3660   4.178   2.846   2.678  0.6775 -0.0613  0.2211
  167EE     C09 3661   4.281   2.681   2.846  0.5213 -0.7742  0.1262
  167EE     C0A 3662   4.325   2.907   3.079  0.0659 -0.1070 -0.0171
  167EE     C0B 3663   4.029   2.817   2.667 -0.1934 -0.0465  0.6848
  167EE     C0C 3664   4.169   2.592   2.906  0.0650 -0.4070  0.1530
  167EE     H0D 3665   4.187   2.953   2.654 -0.7367 -0.2512 -1.2909
  167EE     H0E 3666   4.223   2.783   2.600  0.0017  0.7668 -0.8575
  167EE     H0F 3667   4.314   2.637   2.751  0.2410  0.0973 -0.3825
  167EE     H10 3668   4.370   2.683   2.910  1.0031  1.7506 -0.5551
  167EE     H11 3669   4.005   2.814   2.561  1.7007  0.9937  0.2168
  167EE     H12 3670   4.009   2.718   2.708 -0.0972 -0.2158  0.3269
  167EE     H13 3671   3.978   2.893   2.728  0.9942 -0.5410  2.3396
  167EE     H14 3672   4.106   2.639   2.982  0.9792  1.2608 -0.1022
  167EE     H15 3673   4.103   2.557   2.826  0.1849  1.1480 -0.6392
  167EE     H16 3674   4.214   2.506   2.957  0.8866 -0.6279 -0.9142
  168EE     S01 3675   1.050   1.894   2.887 -0.1365  0.0680  0.1238
  168EE     F02 3676   0.951   1.744   2.684  0.1958 -0.2676 -0.3793
  168EE     F03 3677   0.820   1.737   2.864  0.0037 -0.7408  0.0362
  168EE     F04 3678   0.826   1.917   2.741  0.0806 -0.0723 -0.2121
  168EE     O05 3679   1.116   1.986   2.796 -0.1759  0.5042 -0.0265
  168EE     O06 3680   1.118   1.780   2.944  0.0614  0.2265 -0.5577
  168EE     N07 3681   0.984   1.979   3.013  0.3961 -0.3575  0.4027
  168EE     C08 3682   1.080   2.006   3.126  0.6296 -0.5379  0.2139
  168EE     C09 3683   0.854   2.045   3.014  0.2790 -0.4780 -0.1407
  168EE     C0A 3684   0.901   1.816   2.786 -0.4364 -0.0263 -0.3632
  168EE     C0B 3685   1.066   1.913   3.245  0.1805 -0.1994 -0.6728
  168EE     C0C 3686   0.851   2.178   2.938  0.0484  0.2120  0.0645
  168EE     H0D 3687   1.180   2.004   3.083  0.5137  0.1604 -0.1015
  168EE     H0E 3688   1.067   2.112   3.155 -0.6689 -0.7241  0.3314
  168EE     H0F 3689   0.778   1.977   2.972  0.2962 -0.4142 -0.2754
  168EE     H10 3690   0.830   2.065   3.119  0.6760  1.3334 -0.3754
  168EE     H11 3691   1.069   1.806   3.225 -0.3217 -0.5063  0.8284
  168EE     H12 3692   1.137   1.944   3.323 -0.2466  0.1812 -0.4343
  168EE     H13 3693   0.963   1.922   3.284  0.2127 -1.3606 -0.3022
  168EE     H14 3694   0.755   2.199   2.890 -0.5557  1.3060  1.7022
  168EE     H15 3695   0.869   2.263   3.004 -0.7385  0.2190  0.2828
  168EE     H16 3696   0.924   2.184   2.856  0.2689  0.8075  0.3042
  169EE     S01 3697   0.465   3.325   2.411  0.2685  0.1609  0.0192
  169EE     F02 3698   0.680   3.289   2.570 -0.6492 -0.0373  0.0111
  169EE     F03 3699   0.541   3.437   2.636  0.4494 -0.0846  0.0262
  169EE     F04 3700   0.483   3.235   2.656  0.4393  0.5799  0.2936
  169EE     O05 3701   0.540   3.398   2.312  0.1511 -0.3044 -0.0728
  169EE     O06 3702   0.330   3.375   2.447 -0.9525 -0.1331  0.4976
  169EE     N07 3703   0.453   3.167   2.363  0.3547  0.2843 -0.3494
  169EE     C08 3704   0.578   3.093   2.339 -0.4416 -0.3070  0.3277
  169EE     C09 3705   0.335   3.136   2.270 -0.3544  0.2159  0.2039
  169EE     C0A 3706   0.550   3.316   2.580 -0.0543 -0.3420 -0.3751
  169EE     C0B 3707   0.567   2.944   2.316 -0.0020  0.3329 -0.3231
  169EE     C0C 3708   0.340   3.209   2.136  0.1385 -0.1582 -0.3850
  169EE     H0D 3709   0.618   3.137   2.248 -1.5425 -1.3514 -0.6768
  169EE     H0E 3710   0.647   3.108   2.423  0.1646 -1.1159 -0.0232
  169EE     H0F 3711   0.336   3.026   2.266  2.9110  0.2534 -1.4867
  169EE     H10 3712   0.245   3.170   2.321 -0.5882  0.4680 -0.3715
  169EE     H11 3713   0.525   2.928   2.217 -0.8976  1.0590 -0.0710
  169EE     H12 3714   0.661   2.888   2.315 -1.1963 -1.6756 -0.4573
  169EE     H13 3715   0.503   2.892   2.389  3.2066 -0.5734  1.9634
  169EE     H14 3716   0.260   3.172   2.073 -0.3127 -0.3112  0.2803
  169EE     H15 3717   0.349   3.317   2.138  0.2717 -0.1740 -0.0682
  169EE     H16 3718   0.436   3.172   2.094 -0.1662 -0.3339 -0.9347
  170EE     S01 3719   2.688   2.023   4.284 -0.3639 -0.3261 -0.1276
  170EE     F02 3720   2.952   1.968   4.344  0.1744  0.1447 -0.2307
  170EE     F03 3721   2.844   2.090   4.494 -0.3505 -0.2327  0.4312
  170EE     F04 3722   2.809   1.879   4.484  0.0688 -0.1258  0.2173
  170EE     O05 3723   2.740   2.121   4.191 -0.0758  0.5580 -0.1051
  170EE     O06 3724   2.569   2.046   4.357 -0.1981 -0.1983  0.0463
  170EE     N07 3725   2.664   1.884   4.201 -0.5457 -0.0136 -0.1774
  170EE     C08 3726   2.629   1.899   4.054  0.1002 -0.7449  0.0666
  170EE     C09 3727   2.606   1.766   4.275  0.1696  0.1432 -0.3155
  170EE     C0A 3728   2.833   1.987   4.408  0.1382 -0.0230  0.0353
  170EE     C0B 3729   2.487   1.950   4.031  0.0141 -0.3142 -0.3429
  170EE     C0C 3730   2.644   1.626   4.228 -0.3143  0.0743  0.3147
  170EE     H0D 3731   2.702   1.965   4.009 -0.8815  0.1046 -0.2941
  170EE     H0E 3732   2.649   1.802   4.005  2.6792 -0.6631  0.9022
  170EE     H0F 3733   2.632   1.776   4.381 -0.7683 -0.5855 -0.0120
  170EE     H10 3734   2.497   1.771   4.283  0.0679 -2.4518  0.3337
  170EE     H11 3735   2.456   2.036   4.090  0.1283 -0.8079  0.4506
  170EE     H12 3736   2.470   1.966   3.925  1.2285  0.0093 -0.4941
  170EE     H13 3737   2.416   1.873   4.065  0.1646 -0.8114 -1.1480
  170EE     H14 3738   2.747   1.599   4.253 -0.6114  0.2213  1.7333
  170EE     H15 3739   2.580   1.550   4.273 -0.2724  0.6871  1.4268
  170EE     H16 3740   2.636   1.606   4.120 -0.2679 -0.9703  0.4975
  171EE     S01 3741   0.010   2.083   4.253 -0.2523 -0.3156 -0.0001
  171EE     F02 3742  -0.059   1.828   4.196  0.1368 -0.0582 -0.4771
  171EE     F03 3743  -0.203   1.940   4.315 -0.2818  0.4855 -0.1884
  171EE     F04 3744  -0.184   1.978   4.096 -0.1707 -0.2135  0.0665
  171EE     O05 3745   0.078   2.032   4.371 -0.3429  0.1036 -0.1127
  171EE     O06 3746  -0.064   2.213   4.253 -0.4594 -0.4206 -0.0878
  171EE     N07 3747   0.124   2.092   4.128  0.2064 -0.2050  0.6722
  171EE     C08 3748   0.262   2.113   4.176 -0.2192 -0.4401 -0.1487
  171EE     C09 3749   0.079   2.141   3.997  0.1564 -0.1638  0.3205
  171EE     C0A 3750  -0.116   1.948   4.211  0.0245 -0.0981  0.2299
  171EE     C0B 3751   0.299   2.259   4.215 -0.0854 -0.2793  0.7710
  171EE     C0C 3752   0.180   2.122   3.884 -0.1463 -0.5508  0.6211
  171EE     H0D 3753   0.289   2.049   4.261 -0.0685  0.3792  0.4195
  171EE     H0E 3754   0.330   2.086   4.094  1.3016 -0.7618  1.1967
  171EE     H0F 3755  -0.018   2.093   3.977 -1.4360  2.4998  1.2962
  171EE     H10 3756   0.054   2.247   4.009 -0.7906 -0.3493 -0.0119
  171EE     H11 3757   0.242   2.290   4.302  1.7669  0.1874  1.8568
  171EE     H12 3758   0.402   2.258   4.251 -0.1364 -0.6422  0.9132
  171EE     H13 3759   0.273   2.325   4.132 -0.2607 -1.1844  0.0987
  171EE     H14 3760   0.270   2.182   3.898 -0.3351 -0.4771  1.5502
  171EE     H15 3761   0.204   2.016   3.868  0.4524 -0.6288  1.9411
  171EE     H16 3762   0.135   2.152   3.788  0.8985 -1.2394 -0.1009
  172EE     S01 3763   1.714   4.138   0.824  0.0175 -0.0709 -0.0914
  172EE     F02 3764   1.834   3.926   0.708  0.5043  0.5364  0.2326
  172EE     F03 3765   1.618   3.906   0.733  0.3331 -0.0745 -0.3372
  172EE     F04 3766   1.705   4.034   0.576 -0.6921  0.3490 -0.2643
  172EE     O05 3767   1.809   4.235   0.768  0.1240  0.2888 -0.2963
  172EE     O06 3768   1.730   4.072   0.953  0.1278 -0.0544 -0.2589
  172EE     N07 3769   1.564   4.203   0.822 -0.0621  0.6469  0.2743
  172EE     C08 3770   1.526   4.306   0.920 -0.1968  0.2713  0.5959
  172EE     C09 3771   1.472   4.187   0.705 -0.2063  0.4940  0.0313
  172EE     C0A 3772   1.720   3.991   0.700 -0.5656  0.4192  0.2698
  172EE     C0B 3773   1.556   4.452   0.889 -0.9423 -0.0600  0.2822
  172EE     C0C 3774   1.506   4.272   0.584  0.0148 -0.1560 -0.3458
  172EE     H0D 3775   1.417   4.305   0.923 -0.2502  2.7975 -0.0740
  172EE     H0E 3776   1.570   4.272   1.016  1.4542 -0.6663 -0.4694
  172EE     H0F 3777   1.467   4.080   0.681 -1.5381  0.3926  0.7120
  172EE     H10 3778   1.371   4.206   0.741 -0.2218  0.2490  0.1182
  172EE     H11 3779   1.526   4.485   0.790 -2.6017  1.2098  1.1768
  172EE     H12 3780   1.510   4.524   0.958 -0.0028  0.7302  0.0868
  172EE     H13 3781   1.665   4.466   0.884 -0.9388 -0.5931 -1.5024
  172EE     H14 3782   1.428   4.258   0.509 -1.8915  0.3891  1.4871
  172EE     H15 3783   1.494   4.378   0.606  0.9989  0.0739 -0.9015
  172EE     H16 3784   1.606   4.248   0.546  0.3323  1.2043 -0.4102
  173EE     S01 3785   0.014   3.534   2.073 -0.2945  0.3788 -0.0587
  173EE     F02 3786   0.021   3.304   2.215 -0.3585  0.1989 -0.0540
  173EE     F03 3787  -0.178   3.382   2.171  0.3200  0.2839 -0.2980
  173EE     F04 3788  -0.057   3.277   2.020  0.2277 -0.4491 -0.3557
  173EE     O05 3789  -0.089   3.573   1.976 -0.1059 -0.2400  0.2929
  173EE     O06 3790   0.153   3.519   2.034 -0.1222 -0.0957 -0.1947
  173EE     N07 3791   0.005   3.632   2.206 -0.2181 -0.7601 -0.0549
  173EE     C08 3792  -0.101   3.741   2.212 -0.3535  0.0939  0.7758
  173EE     C09 3793   0.069   3.585   2.331 -0.3734 -0.3382 -0.3648
  173EE     C0A 3794  -0.051   3.359   2.120  0.3113 -0.8345  0.4166
  173EE     C0B 3795  -0.232   3.693   2.255 -0.1647 -0.0951 -0.0210
  173EE     C0C 3796   0.135   3.693   2.423 -0.1487  0.0780 -0.3171
  173EE     H0D 3797  -0.066   3.816   2.282 -0.4744  2.3857 -1.5122
  173EE     H0E 3798  -0.109   3.796   2.117  0.1381 -2.6124 -0.9133
  173EE     H0F 3799  -0.013   3.536   2.386 -1.1083  0.3662 -0.8174
  173EE     H10 3800   0.142   3.507   2.312 -0.7010 -0.5863 -0.6265
  173EE     H11 3801  -0.232   3.645   2.353 -1.7418 -1.8836 -0.8559
  173EE     H12 3802  -0.307   3.771   2.266  0.6307  0.7966 -0.8629
  173EE     H13 3803  -0.277   3.624   2.182 -0.4457 -0.1072  0.1612
  173EE     H14 3804   0.217   3.740   2.370 -0.5297 -0.2227 -1.1767
  173EE     H15 3805   0.068   3.769   2.465 -1.0113 -1.1308  0.5195
  173EE     H16 3806   0.182   3.648   2.512  0.1345 -0.0787 -0.5477
  174EE     S01 3807   2.990   3.630   3.150 -0.0556  0.3754  0.0621
  174EE     F02 3808   2.912   3.776   2.928 -0.3146 -0.1063 -0.3881
  174EE     F03 3809   2.873   3.561   2.919  0.2852 -0.3031 -0.1228
  174EE     F04 3810   2.748   3.686   3.038 -0.2526  0.2068 -0.0911
  174EE     O05 3811   3.116   3.596   3.085  0.1942  0.3004  0.4982
  174EE     O06 3812   2.923   3.529   3.233  0.0789 -0.1591  0.0096
  174EE     N07 3813   3.005   3.770   3.233  0.4196  0.0360 -0.0001
  174EE     C08 3814   2.878   3.815   3.294  0.5810 -0.3109 -0.2883
  174EE     C09 3815   3.128   3.788   3.313  0.0433  0.0360 -0.4760
  174EE     C0A 3816   2.872   3.666   2.999  0.5017  0.4437  0.7094
  174EE     C0B 3817   2.878   3.967   3.313  0.2568 -0.2164  0.0582
  174EE     C0C 3818   3.145   3.697   3.432  0.4318  0.0017  0.0162
  174EE     H0D 3819   2.794   3.794   3.228  0.2655 -0.7760  0.2707
  174EE     H0E 3820   2.863   3.757   3.385 -0.2586 -0.8038 -0.7400
  174EE     H0F 3821   3.214   3.782   3.244  0.2184 -0.9601 -0.1758
  174EE     H10 3822   3.136   3.889   3.354 -1.6344 -1.1157  2.8301
  174EE     H11 3823   2.777   3.999   3.335  0.2543 -0.2251  0.0577
  174EE     H12 3824   2.943   3.989   3.399 -0.6452  0.4508  0.5751
  174EE     H13 3825   2.918   4.012   3.221  0.1208 -1.0380 -0.4036
  174EE     H14 3826   3.078   3.727   3.512  0.0578 -0.7576 -0.0071
  174EE     H15 3827   3.138   3.590   3.410  0.3021 -0.0150  0.1428
  174EE     H16 3828   3.249   3.706   3.468  0.8935 -1.1575 -0.9724
  175EE     S01 3829   0.290   1.963   2.260 -0.2849 -0.1359  0.1372
  175EE     F02 3830   0.199   2.124   2.452 -0.0239 -0.0300 -0.0136
  175EE     F03 3831   0.284   2.224   2.277  0.2215  0.0510 -0.9226
  175EE     F04 3832   0.087   2.136   2.261  0.2573 -0.0477  0.0803
  175EE     O05 3833   0.212   1.860   2.324 -0.0514 -0.2950  0.2702
  175EE     O06 3834   0.434   1.980   2.278 -0.3939  0.0335  0.1623
  175EE     N07 3835   0.266   1.954   2.097  0.1413  0.4771  0.1682
  175EE     C08 3836   0.270   2.069   2.007  0.3516 -0.6894  0.1068
  175EE     C09 3837   0.276   1.819   2.030  0.1457  0.2783  0.2815
  175EE     C0A 3838   0.208   2.123   2.314 -0.1650  0.0815  0.1579
  175EE     C0B 3839   0.415   2.128   1.994  0.2240 -0.1612 -0.6238
  175EE     C0C 3840   0.415   1.756   2.024  0.1821 -0.2435 -0.2431
  175EE     H0D 3841   0.233   2.037   1.909  1.2451  0.5016 -0.6334
  175EE     H0E 3842   0.201   2.148   2.042  0.1977 -0.4554 -0.7019
  175EE     H0F 3843   0.200   1.759   2.082  0.1262  0.0244 -0.0460
  175EE     H10 3844   0.235   1.819   1.929 -1.2746 -1.2659  0.8413
  175EE     H11 3845   0.491   2.054   1.968 -0.3527 -0.8149 -0.4865
  175EE     H12 3846   0.417   2.203   1.915 -1.3413  1.4580  0.8541
  175EE     H13 3847   0.446   2.179   2.085  1.3729 -0.5812 -0.7745
  175EE     H14 3848   0.409   1.661   1.972 -1.6183  0.0594 -0.6042
  175EE     H15 3849   0.489   1.821   1.978 -0.1586  0.6579  0.4605
  175EE     H16 3850   0.442   1.738   2.130  0.8141  0.9390 -0.2006
  176EE     S01 3851   1.616   1.408   2.584 -0.0075  0.3017 -0.0547
  176EE     F02 3852   1.659   1.671   2.565  0.3846 -0.1990 -0.3683
  176EE     F03 3853   1.637   1.574   2.369  0.1756 -0.2357 -0.1936
  176EE     F04 3854   1.465   1.610   2.492 -0.1207  0.0721  0.3208
  176EE     O05 3855   1.571   1.302   2.499 -0.4833  0.4522 -0.0599
  176EE     O06 3856   1.543   1.433   2.707  0.2062  0.1299 -0.1011
  176EE     N07 3857   1.778   1.386   2.614  0.0866  0.3303 -0.3300
  176EE     C08 3858   1.861   1.355   2.496  0.3630 -0.4571  0.2437
  176EE     C09 3859   1.822   1.332   2.749 -0.1056 -0.0481  0.1593
  176EE     C0A 3860   1.592   1.576   2.495 -0.4542 -0.1465  0.2284
  176EE     C0B 3861   2.012   1.370   2.511 -0.4304  0.1917 -0.0196
  176EE     C0C 3862   1.812   1.177   2.753  0.6437 -0.1370  0.5140
  176EE     H0D 3863   1.845   1.253   2.461  1.6125 -0.2149 -1.1257
  176EE     H0E 3864   1.827   1.418   2.412  0.6595 -0.9741 -0.2683
  176EE     H0F 3865   1.926   1.363   2.767  0.1838 -0.2457 -1.0793
  176EE     H10 3866   1.764   1.370   2.832  0.9011 -1.8563  1.7345
  176EE     H11 3867   2.050   1.464   2.551  1.1875 -0.8218  0.9313
  176EE     H12 3868   2.051   1.287   2.571 -1.2264 -0.1406  0.0411
  176EE     H13 3869   2.057   1.362   2.411 -2.1587 -1.7715 -0.6796
  176EE     H14 3870   1.711   1.152   2.720  0.5976  0.7070  0.0023
  176EE     H15 3871   1.885   1.130   2.687 -0.7053  1.0972 -1.9273
  176EE     H16 3872   1.811   1.131   2.853  0.0738 -1.2808 -0.0066
  177EE     S01 3873   2.559   0.700   1.201  0.0435  0.1189 -0.1513
  177EE     F02 3874   2.467   0.846   0.992  0.2373 -0.0541 -0.1929
  177EE     F03 3875   2.532   0.646   0.928 -0.0210  0.0784  0.2355
  177EE     F04 3876   2.341   0.674   1.037  0.2677 -0.4259  0.0498
  177EE     O05 3877   2.489   0.796   1.284 -0.0492 -0.2813  0.0774
  177EE     O06 3878   2.704   0.715   1.172 -0.0687  0.0840  0.0153
  177EE     N07 3879   2.541   0.549   1.267  0.2992 -0.2646 -0.0026
  177EE     C08 3880   2.604   0.523   1.397  0.2372  0.1350 -0.1165
  177EE     C09 3881   2.513   0.430   1.181  0.7345 -0.0891  0.2996
  177EE     C0A 3882   2.468   0.716   1.028  0.6018 -0.0473 -0.4848
  177EE     C0B 3883   2.501   0.503   1.511  0.1329 -0.3510  0.1644
  177EE     C0C 3884   2.628   0.373   1.100  0.1351  0.2286  0.2840
  177EE     H0D 3885   2.668   0.436   1.382  0.4007  0.2213  0.0735
  177EE     H0E 3886   2.673   0.606   1.421  1.0213 -0.6034  0.2123
  177EE     H0F 3887   2.469   0.359   1.252  0.6006 -0.8433 -0.5297
  177EE     H10 3888   2.434   0.457   1.110  0.5769 -0.6678  0.2550
  177EE     H11 3889   2.423   0.578   1.518 -0.6700 -1.2692  1.4627
  177EE     H12 3890   2.448   0.407   1.508  0.2465 -0.4948  1.8340
  177EE     H13 3891   2.555   0.510   1.607  0.8127  1.4356 -0.3370
  177EE     H14 3892   2.718   0.365   1.161  0.0982  1.0286  0.4548
  177EE     H15 3893   2.607   0.273   1.061  1.5811 -0.0324  0.1356
  177EE     H16 3894   2.649   0.434   1.011  1.2546  1.4622  1.3756
  178EE     S01 3895   1.626   1.335   3.158  0.2711  0.0080 -0.3839
  178EE     F02 3896   1.763   1.553   3.225 -0.0755 -0.3096  0.2908
  178EE     F03 3897   1.876   1.407   3.108  0.0697 -0.2695 -0.3203
  178EE     F04 3898   1.729   1.537   3.024  0.3390  0.1871  0.2173
  178EE     O05 3899   1.658   1.284   3.290  0.0149  0.3935  0.1704
  178EE     O06 3900   1.631   1.245   3.045 -0.3521 -0.0021 -0.3835
  178EE     N07 3901   1.473   1.400   3.167  0.0963  0.2520 -0.3322
  178EE     C08 3902   1.457   1.547   3.199  0.0779  0.4181  0.1311
  178EE     C09 3903   1.363   1.304   3.208 -0.1642 -0.2136  0.0038
  178EE     C0A 3904   1.759   1.470   3.129  0.3293 -0.2954  0.0972
  178EE     C0B 3905   1.313   1.611   3.168 -0.1663  0.1839 -0.3374
  178EE     C0C 3906   1.355   1.271   3.356 -0.2515 -0.2621  0.2227
  178EE     H0D 3907   1.486   1.562   3.302 -0.3659  0.7408  0.2131
  178EE     H0E 3908   1.528   1.605   3.139 -0.5540  1.3850  0.3037
  178EE     H0F 3909   1.271   1.344   3.164 -0.3204  0.4232  0.8963
  178EE     H10 3910   1.375   1.211   3.153 -1.1590 -0.1223 -0.3823
  178EE     H11 3911   1.307   1.718   3.187 -0.0522  0.2174 -0.4936
  178EE     H12 3912   1.285   1.596   3.064  0.1797  1.2775 -0.5888
  178EE     H13 3913   1.235   1.569   3.233  0.0434 -1.0523 -0.8657
  178EE     H14 3914   1.444   1.217   3.389  0.6299  0.5674 -0.7570
  178EE     H15 3915   1.335   1.358   3.419 -0.7465 -0.1792 -0.0496
  178EE     H16 3916   1.274   1.199   3.374  0.4149 -0.5297  2.3557
  179EE     S01 3917   0.421   0.492   2.797 -0.0131 -0.0885 -0.1329
  179EE     F02 3918   0.416   0.358   3.033 -0.3468 -0.2023 -0.1230
  179EE     F03 3919   0.225   0.416   2.951 -0.0995 -0.0551  0.0544
  179EE     F04 3920   0.332   0.248   2.867  0.4979  0.1303 -0.0845
  179EE     O05 3921   0.550   0.433   2.764  0.4791  0.0201 -0.0542
  179EE     O06 3922   0.407   0.622   2.863 -0.1526  0.2134  0.2238
  179EE     N07 3923   0.326   0.498   2.660  0.2917  0.1044  0.3634
  179EE     C08 3924   0.227   0.388   2.624  0.1650  0.0027  0.1552
  179EE     C09 3925   0.391   0.569   2.540 -0.0477  0.0601  0.2244
  179EE     C0A 3926   0.341   0.370   2.921 -0.2124 -0.0906 -0.5924
  179EE     C0B 3927   0.289   0.274   2.549  0.0728 -0.1994  0.4876
  179EE     C0C 3928   0.430   0.713   2.565 -0.0083 -0.0705  0.0093
  179EE     H0D 3929   0.176   0.347   2.711  0.9128 -0.6583  0.2852
  179EE     H0E 3930   0.154   0.434   2.556  0.0912 -0.5964 -0.1807
  179EE     H0F 3931   0.477   0.509   2.506 -0.7497 -1.0947  0.4561
  179EE     H10 3932   0.320   0.558   2.458 -0.4287  0.8507  0.4486
  179EE     H11 3933   0.344   0.299   2.458 -0.2905 -1.2894 -0.0407
  179EE     H12 3934   0.360   0.220   2.612  1.0278 -0.7851 -1.0403
  179EE     H13 3935   0.211   0.203   2.517  0.2229 -0.2154  0.1567
  179EE     H14 3936   0.463   0.754   2.470  0.0362 -0.8708 -0.3258
  179EE     H15 3937   0.348   0.775   2.600  0.7417 -0.2116  2.1278
  179EE     H16 3938   0.515   0.721   2.636  0.8488 -0.5124 -0.9539
  180EE     S01 3939   1.407   0.046   1.694 -0.1530 -0.0407  0.3844
  180EE     F02 3940   1.614   0.137   1.543  0.3717 -0.4543 -0.2750
  180EE     F03 3941   1.666   0.104   1.756  0.2265  0.0805  0.6056
  180EE     F04 3942   1.639  -0.063   1.627 -0.1554  0.2928  0.5993
  180EE     O05 3943   1.380   0.183   1.738  0.1209 -0.2307  0.3966
  180EE     O06 3944   1.384  -0.067   1.786  0.1164 -0.3872  0.3825
  180EE     N07 3945   1.324   0.022   1.551  0.0966  0.4917 -0.0340
  180EE     C08 3946   1.374  -0.084   1.465 -0.5932  0.1574 -0.1543
  180EE     C09 3947   1.179   0.056   1.546 -0.3257  0.2513 -0.0942
  180EE     C0A 3948   1.593   0.059   1.653 -0.2278 -0.4850 -0.2240
  180EE     C0B 3949   1.354  -0.068   1.316 -0.5551 -0.4027  0.4881
  180EE     C0C 3950   1.094  -0.044   1.621  0.1619  0.3800  0.5201
  180EE     H0D 3951   1.483  -0.090   1.467 -0.6036  0.1199  1.1598
  180EE     H0E 3952   1.335  -0.182   1.495  0.9428 -0.4460 -0.1104
  180EE     H0F 3953   1.173   0.157   1.589  1.4208  0.3190  0.0154
  180EE     H10 3954   1.154   0.071   1.441 -0.8437  1.9618  0.2528
  180EE     H11 3955   1.250  -0.079   1.283 -0.5865  2.3277 -0.5288
  180EE     H12 3956   1.397   0.025   1.278 -0.5932 -1.0710 -1.2111
  180EE     H13 3957   1.408  -0.149   1.267 -0.4429  0.7510 -1.3616
  180EE     H14 3958   1.129  -0.079   1.718  0.9540  0.8094  0.3917
  180EE     H15 3959   0.997   0.006   1.629 -0.3063 -0.1602 -1.5714
  180EE     H16 3960   1.073  -0.134   1.561  2.3994  0.1317  0.0630
  181EE     S01 3961   0.356   3.660   0.316  0.2973  0.3104  0.0120
  181EE     F02 3962   0.127   3.559   0.413  0.0152  0.2798  0.4030
  181EE     F03 3963   0.309   3.480   0.510 -0.0882 -0.1982  0.0272
  181EE     F04 3964   0.234   3.683   0.549  0.1235  0.0949  0.0324
  181EE     O05 3965   0.355   3.537   0.235  0.3621 -0.1482 -0.0642
  181EE     O06 3966   0.477   3.728   0.358 -0.0079 -0.0819 -0.0750
  181EE     N07 3967   0.263   3.773   0.234 -0.2725  0.8077  0.2235
  181EE     C08 3968   0.279   3.792   0.086 -0.0008  0.2644 -0.3119
  181EE     C09 3969   0.215   3.886   0.312  0.1914  0.1424 -0.0491
  181EE     C0A 3970   0.250   3.593   0.460 -0.1938 -0.0078 -0.2071
  181EE     C0B 3971   0.397   3.884   0.054  0.4197 -0.0211 -0.1275
  181EE     C0C 3972   0.063   3.893   0.323 -0.1988  0.0028  0.0789
  181EE     H0D 3973   0.296   3.691   0.047  0.6942  0.1742  0.2045
  181EE     H0E 3974   0.188   3.833   0.041 -1.3774 -0.5286  1.6937
  181EE     H0F 3975   0.257   3.875   0.413 -0.6913 -0.0342  0.3013
  181EE     H10 3976   0.258   3.979   0.273 -1.8573  0.7323 -0.9972
  181EE     H11 3977   0.383   3.987   0.087 -0.9466 -0.0694 -0.5202
  181EE     H12 3978   0.487   3.848   0.104  0.1370 -0.5449  0.0011
  181EE     H13 3979   0.417   3.872  -0.054 -3.2686  0.3223 -0.9197
  181EE     H14 3980   0.030   3.975   0.386  0.2945  0.1616  0.1340
  181EE     H15 3981   0.008   3.913   0.230  1.4839 -1.4053 -1.2624
  181EE     H16 3982   0.024   3.798   0.361 -0.4558 -0.2786 -0.8675
  182EE     S01 3983   3.929   4.350   3.463  0.0038 -0.0268  0.0059
  182EE     F02 3984   4.027   4.107   3.483  0.2231 -0.4033  0.1055
  182EE     F03 3985   4.109   4.215   3.316 -0.1874 -0.3836 -0.1966
  182EE     F04 3986   4.179   4.263   3.512 -0.0551 -0.6364 -0.0639
  182EE     O05 3987   3.902   4.332   3.607  0.1641 -0.1478  0.3204
  182EE     O06 3988   3.831   4.321   3.359  0.2500 -0.0518  0.1741
  182EE     N07 3989   3.986   4.504   3.448 -0.0034 -0.0460 -0.0826
  182EE     C08 3990   3.884   4.606   3.489  0.0450  0.1419  0.3731
  182EE     C09 3991   4.078   4.530   3.334 -0.3949 -0.2788 -0.1832
  182EE     C0A 3992   4.072   4.226   3.445 -0.3359 -0.4022 -0.6907
  182EE     C0B 3993   3.943   4.748   3.508  0.4015 -0.2187 -0.0636
  182EE     C0C 3994   4.017   4.535   3.199  0.4857 -0.0850  0.3454
  182EE     H0D 3995   3.814   4.608   3.404  0.5150 -0.2213 -0.0258
  182EE     H0E 3996   3.828   4.565   3.574  0.8824 -2.1642 -0.1594
  182EE     H0F 3997   4.130   4.625   3.351 -0.1581 -0.1368 -1.6714
  182EE     H10 3998   4.155   4.453   3.330  0.0443  0.1652 -0.3623
  182EE     H11 3999   3.992   4.788   3.419 -1.4807  1.5090 -0.3623
  182EE     H12 4000   3.868   4.823   3.533  0.0691 -0.9107  1.0707
  182EE     H13 4001   4.019   4.741   3.588  1.3937 -0.1845 -0.9914
  182EE     H14 4002   3.939   4.611   3.193  0.5703  0.1033  1.5896
  182EE     H15 4003   4.087   4.554   3.117 -0.1685 -0.0948 -0.2147
  182EE     H16 4004   3.966   4.440   3.178 -0.2476  0.6746 -1.4229
  183EE     S01 4005   2.396   0.188   0.123 -0.1888  0.0007  0.4523
  183EE     F02 4006   2.338   0.344   0.338 -0.1476  0.1657  0.1316
  183EE     F03 4007   2.422   0.148   0.391 -0.0760  0.1765  0.3656
  183EE     F04 4008   2.548   0.308   0.303 -0.1635 -0.4759 -0.1760
  183EE     O05 4009   2.502   0.088   0.110 -0.2054  0.3006 -0.0471
  183EE     O06 4010   2.388   0.308   0.043 -0.2225 -0.2617  0.2188
  183EE     N07 4011   2.252   0.110   0.130 -0.0386 -0.0937 -0.0144
  183EE     C08 4012   2.214   0.034   0.011  0.1826 -0.1098  0.0972
  183EE     C09 4013   2.141   0.163   0.212 -0.3058 -0.2413  0.3949
  183EE     C0A 4014   2.428   0.251   0.303 -0.5342 -0.6903  0.0071
  183EE     C0B 4015   2.135  -0.096   0.028  0.0743 -0.0913  0.2875
  183EE     C0C 4016   2.060   0.285   0.155 -0.3869  0.1426  0.5003
  183EE     H0D 4017   2.158   0.100  -0.055 -0.8079 -0.7856  0.2564
  183EE     H0E 4018   2.305   0.002  -0.042 -0.2279  0.3418 -0.8845
  183EE     H0F 4019   2.076   0.076   0.226 -1.1553  0.3047 -0.1150
  183EE     H10 4020   2.178   0.182   0.312 -0.2143  0.2262  0.2738
  183EE     H11 4021   2.190  -0.171   0.085  0.2795  0.0254  0.2431
  183EE     H12 4022   2.039  -0.087   0.078 -0.0927 -0.5503  0.0489
  183EE     H13 4023   2.110  -0.141  -0.069 -2.3435 -0.1074  0.8980
  183EE     H14 4024   1.982   0.323   0.221  0.5260  1.1754  0.9853
  183EE     H15 4025   2.130   0.367   0.140 -0.5186  0.6313  2.4413
  183EE     H16 4026   2.013   0.259   0.059 -0.1683  0.2610  0.3623
  184EE     S01 4027   0.958   3.779   2.475 -0.1033 -0.3412 -0.0825
  184EE     F02 4028   0.773   3.765   2.287 -0.0358  0.0388  0.2167
  184EE     F03 4029   0.886   3.581   2.301  0.0573 -0.3393  0.3475
  184EE     F04 4030   0.741   3.629   2.457  0.0705  0.2487  0.0913
  184EE     O05 4031   1.040   3.680   2.545  0.3147 -0.2795 -0.0290
  184EE     O06 4032   0.872   3.875   2.541  0.4331 -0.4840  0.0279
  184EE     N07 4033   1.052   3.862   2.368 -0.3637 -0.0366  0.0465
  184EE     C08 4034   1.151   3.954   2.424  0.2992  0.3699 -0.6428
  184EE     C09 4035   1.088   3.801   2.238 -0.3505  0.4885  0.3505
  184EE     C0A 4036   0.834   3.680   2.375 -0.1164 -0.1735 -0.4496
  184EE     C0B 4037   1.190   4.073   2.336  0.2566  0.3189 -0.5629
  184EE     C0C 4038   1.190   3.678   2.241 -0.3876 -0.5318  0.2813
  184EE     H0D 4039   1.108   4.000   2.513  0.9371  0.0428 -0.1672
  184EE     H0E 4040   1.243   3.900   2.451  0.3444  0.4572 -0.6223
  184EE     H0F 4041   0.993   3.766   2.195 -0.0792  0.5917 -0.3286
  184EE     H10 4042   1.118   3.872   2.161 -1.0119  1.1952  0.7395
  184EE     H11 4043   1.268   4.130   2.387 -0.6698 -0.4307  1.8009
  184EE     H12 4044   1.214   4.045   2.234  1.2965 -0.7171 -0.0316
  184EE     H13 4045   1.103   4.141   2.338 -0.2646 -0.3567  0.3127
  184EE     H14 4046   1.164   3.614   2.325 -1.3171  0.8981  1.1088
  184EE     H15 4047   1.185   3.623   2.147 -0.1714 -1.0101  0.5460
  184EE     H16 4048   1.294   3.710   2.258 -0.2241 -1.3443  0.8362
  185EE     S01 4049   2.506   1.760   2.241 -0.3101 -0.4398  0.1306
  185EE     F02 4050   2.595   1.536   2.353  0.3278 -0.1851 -0.1189
  185EE     F03 4051   2.376   1.539   2.328 -0.0639 -0.0393 -0.0156
  185EE     F04 4052   2.500   1.516   2.157  0.2594  0.1155 -1.0841
  185EE     O05 4053   2.390   1.781   2.156  0.3156 -0.1236  0.1011
  185EE     O06 4054   2.646   1.780   2.199  0.2861  0.5229 -0.1902
  185EE     N07 4055   2.485   1.833   2.391  0.4308 -0.1082 -0.2375
  185EE     C08 4056   2.495   1.984   2.376 -0.2493 -0.2564  0.1471
  185EE     C09 4057   2.532   1.769   2.517  0.3043 -0.0258  0.0273
  185EE     C0A 4058   2.491   1.576   2.272 -0.3270 -0.2587 -0.1442
  185EE     C0B 4059   2.449   2.060   2.502 -0.0723  0.0177  0.1533
  185EE     C0C 4060   2.686   1.782   2.540  0.2898  0.0910  0.0984
  185EE     H0D 4061   2.600   2.001   2.352 -0.0251 -1.2341  0.4223
  185EE     H0E 4062   2.436   2.019   2.290 -1.0183 -1.7553  0.0544
  185EE     H0F 4063   2.475   1.816   2.599  0.7815  0.5350  0.0436
  185EE     H10 4064   2.509   1.663   2.522  2.1628 -0.4276  0.4657
  185EE     H11 4065   2.343   2.059   2.528 -0.2223 -0.2820 -0.4680
  185EE     H12 4066   2.508   2.031   2.589  0.2170  0.7606  0.2160
  185EE     H13 4067   2.476   2.166   2.490  1.0980 -0.1964  0.8443
  185EE     H14 4068   2.736   1.756   2.447 -1.7009 -2.1459 -0.4013
  185EE     H15 4069   2.707   1.885   2.566  1.6010 -0.4778  1.3385
  185EE     H16 4070   2.718   1.712   2.619 -0.7215  1.2325  1.5446
  186EE     S01 4071   3.658   2.634   1.189 -0.0793  0.2482 -0.1908
  186EE     F02 4072   3.749   2.765   1.402  0.2918  0.1690  0.0149
  186EE     F03 4073   3.844   2.822   1.216 -0.4174 -0.1328  0.4030
  186EE     F04 4074   3.644   2.890   1.264  0.1857  0.4320  0.2255
  186EE     O05 4075   3.782   2.562   1.158 -0.0978  0.1412 -0.0298
  186EE     O06 4076   3.563   2.677   1.085 -0.0795 -0.5099 -0.0983
  186EE     N07 4077   3.581   2.545   1.304  0.1272  0.0793 -0.3543
  186EE     C08 4078   3.582   2.398   1.285 -0.4276  0.2195  0.2877
  186EE     C09 4079   3.458   2.607   1.364 -0.0004  0.5014  0.0032
  186EE     C0A 4080   3.728   2.788   1.272  0.2101  0.5172 -0.1682
  186EE     C0B 4081   3.503   2.345   1.163 -0.4164 -0.0282 -0.3934
  186EE     C0C 4082   3.416   2.564   1.504 -0.1739  0.5422 -0.3426
  186EE     H0D 4083   3.688   2.375   1.277 -0.5652 -0.4632  0.3908
  186EE     H0E 4084   3.544   2.343   1.372 -2.5907 -0.3498 -0.9853
  186EE     H0F 4085   3.478   2.715   1.367 -0.6147  0.5984  0.6776
  186EE     H10 4086   3.374   2.598   1.295  0.9871 -0.6029 -1.1039
  186EE     H11 4087   3.398   2.324   1.183 -0.7349 -0.1416 -2.0588
  186EE     H12 4088   3.498   2.414   1.078  0.6392  0.9484  0.3290
  186EE     H13 4089   3.543   2.248   1.133 -3.9411 -1.5316 -0.5197
  186EE     H14 4090   3.395   2.458   1.510  0.2504  0.3363 -2.1876
  186EE     H15 4091   3.495   2.578   1.578  0.5725 -0.6435 -0.9155
  186EE     H16 4092   3.323   2.620   1.523 -0.0741  0.5783  0.0507
  187EE     S01 4093   0.892   0.254   0.221 -0.0536 -0.2855 -0.3156
  187EE     F02 4094   0.995   0.484   0.109 -0.1350  0.0788 -0.1490
  187EE     F03 4095   0.950   0.503   0.326 -0.0356  0.1000  0.0830
  187EE     F04 4096   1.125   0.395   0.261  0.3845 -0.0780 -0.0086
  187EE     O05 4097   0.912   0.203   0.359 -0.1722  0.1967  0.1988
  187EE     O06 4098   0.936   0.182   0.107 -0.1599  0.2623  0.5184
  187EE     N07 4099   0.731   0.292   0.209 -0.5671 -0.0460  0.2513
  187EE     C08 4100   0.688   0.409   0.132  0.2176  0.1823  0.1030
  187EE     C09 4101   0.624   0.187   0.237 -0.1824 -0.2873 -0.2290
  187EE     C0A 4102   0.996   0.420   0.230  0.0753 -0.0435  0.2060
  187EE     C0B 4103   0.700   0.389  -0.019 -0.8233  0.1141  0.1954
  187EE     C0C 4104   0.598   0.086   0.123  0.3111 -0.0874  0.2319
  187EE     H0D 4105   0.585   0.435   0.157 -0.5277 -1.9676 -0.5591
  187EE     H0E 4106   0.744   0.496   0.169 -0.3325  0.3446  0.5495
  187EE     H0F 4107   0.656   0.129   0.325 -0.1113 -0.1722 -0.1785
  187EE     H10 4108   0.532   0.229   0.278  0.1139  0.2967 -0.1640
  187EE     H11 4109   0.805   0.369  -0.044 -0.6381  0.8312  0.3815
  187EE     H12 4110   0.643   0.305  -0.057 -3.0630  1.9348 -0.5571
  187EE     H13 4111   0.677   0.483  -0.072 -0.6638 -0.0259 -0.1247
  187EE     H14 4112   0.551   0.135   0.038  1.5031  1.1668  0.2669
  187EE     H15 4113   0.689   0.047   0.079  0.1307  0.4770 -0.6673
  187EE     H16 4114   0.537   0.004   0.163  0.1943  0.3138  0.9025
  188EE     S01 4115   3.600   2.186   4.020  0.1349 -0.0353 -0.2499
  188EE     F02 4116   3.576   2.330   3.798  0.1081 -0.3630  0.0867
  188EE     F03 4117   3.723   2.174   3.784  0.3479 -0.0779  0.1643
  188EE     F04 4118   3.513   2.125   3.780  0.0130  0.2016 -0.5201
  188EE     O05 4119   3.461   2.183   4.063 -0.1001 -0.0305 -0.0435
  188EE     O06 4120   3.698   2.282   4.065  0.6178 -0.1543  0.4411
  188EE     N07 4121   3.667   2.037   4.054 -0.0673 -0.1602  0.1323
  188EE     C08 4122   3.687   2.017   4.202 -0.5127 -0.1872 -0.6962
  188EE     C09 4123   3.631   1.922   3.967  0.0790 -0.5159  0.4682
  188EE     C0A 4124   3.604   2.202   3.830 -0.0398  0.0304 -0.0198
  188EE     C0B 4125   3.782   1.901   4.244 -0.1955  0.0211  0.0484
  188EE     C0C 4126   3.485   1.867   3.973 -0.4962  0.1854 -0.4265
  188EE     H0D 4127   3.722   2.111   4.246 -1.1919 -0.2037 -0.1043
  188EE     H0E 4128   3.589   2.004   4.250  0.3002  0.6281  1.2379
  188EE     H0F 4129   3.659   1.952   3.865 -1.1619 -0.6130  0.0932
  188EE     H10 4130   3.696   1.837   3.989 -0.8134 -1.2168  0.4136
  188EE     H11 4131   3.821   1.910   4.346  0.4699  0.1263 -0.2091
  188EE     H12 4132   3.724   1.810   4.234 -0.4596  0.0857  0.8948
  188EE     H13 4133   3.868   1.892   4.176 -0.8276  0.1824 -0.7845
  188EE     H14 4134   3.475   1.769   3.926 -1.7111 -0.1486  0.5040
  188EE     H15 4135   3.463   1.858   4.080 -1.5946 -1.6687 -0.7799
  188EE     H16 4136   3.421   1.939   3.920 -0.4323  0.2392 -0.4315
  189EE     S01 4137   1.699   0.502   3.415 -0.0666 -0.0184 -0.4011
  189EE     F02 4138   1.563   0.308   3.546 -0.2534 -0.2868  0.0785
  189EE     F03 4139   1.450   0.405   3.387 -0.0857  0.5620 -0.1001
  189EE     F04 4140   1.609   0.265   3.345  0.2343  0.3766  0.2096
  189EE     O05 4141   1.684   0.585   3.535  0.1678  0.5377  0.1110
  189EE     O06 4142   1.681   0.549   3.278 -0.0230 -0.3105  0.3208
  189EE     N07 4143   1.846   0.423   3.415 -0.0098 -0.3630  0.1920
  189EE     C08 4144   1.962   0.514   3.374  0.1766 -0.4636 -0.0414
  189EE     C09 4145   1.871   0.312   3.514 -0.4467  0.0438  0.4999
  189EE     C0A 4146   1.569   0.361   3.425 -0.0338  0.0056 -0.3589
  189EE     C0B 4147   2.026   0.595   3.490  0.0400  0.3713  0.0171
  189EE     C0C 4148   1.997   0.230   3.492 -0.6566  0.5304  0.4228
  189EE     H0D 4149   2.034   0.447   3.328  0.6932  0.4921 -0.6483
  189EE     H0E 4150   1.928   0.574   3.288 -1.6696 -1.0976  0.2274
  189EE     H0F 4151   1.870   0.354   3.615  0.3431  0.0501  0.5116
  189EE     H10 4152   1.785   0.245   3.509 -0.6563  0.4401 -1.8914
  189EE     H11 4153   2.116   0.644   3.454  0.3955 -1.0976 -1.1571
  189EE     H12 4154   1.957   0.665   3.537  0.3526 -0.0207  1.0761
  189EE     H13 4155   2.058   0.530   3.573  0.7359 -0.7142 -1.0731
  189EE     H14 4156   2.008   0.145   3.559 -3.1737 -0.6393 -0.5606
  189EE     H15 4157   2.001   0.202   3.387 -0.8796 -0.7190  0.7504
  189EE     H16 4158   2.083   0.297   3.505 -0.2811  0.0821  0.2271
  190EE     S01 4159   4.314   2.624   1.104  0.0518  0.0384 -0.1142
  190EE     F02 4160   4.177   2.431   1.220  0.0194 -0.0319  0.1358
  190EE     F03 4161   4.066   2.614   1.219  0.1690 -0.1798 -0.2865
  190EE     F04 4162   4.090   2.497   1.037  0.0791 -0.3209  0.4429
  190EE     O05 4163   4.389   2.517   1.039 -0.2952 -0.2966  0.0580
  190EE     O06 4164   4.367   2.699   1.216 -0.0551 -0.3211 -0.3080
  190EE     N07 4165   4.271   2.729   0.982  0.1841  0.3575  0.2988
  190EE     C08 4166   4.333   2.731   0.848 -0.2233 -0.1003 -0.0558
  190EE     C09 4167   4.179   2.839   1.014 -0.5608  0.1562 -0.0451
  190EE     C0A 4168   4.150   2.538   1.150 -0.0185  0.3110 -0.5122
  190EE     C0B 4169   4.279   2.621   0.757 -0.1829  0.3573  0.0243
  190EE     C0C 4170   4.246   2.966   1.050  0.0972 -0.2780 -0.4811
  190EE     H0D 4171   4.310   2.829   0.806  1.7182  1.7778  3.0897
  190EE     H0E 4172   4.442   2.723   0.856 -0.2593 -1.6334 -0.9250
  190EE     H0F 4173   4.106   2.853   0.933 -0.4487  1.1521  0.0228
  190EE     H10 4174   4.119   2.811   1.101  0.6528 -0.8387  0.4895
  190EE     H11 4175   4.173   2.635   0.734  0.1379  0.4324 -1.4671
  190EE     H12 4176   4.341   2.632   0.668 -0.7289  1.8153 -0.1873
  190EE     H13 4177   4.288   2.521   0.803 -0.1671  1.3809  2.2995
  190EE     H14 4178   4.170   3.039   1.081  1.0300  0.1029  0.9436
  190EE     H15 4179   4.316   2.955   1.133  0.1026  1.7279 -0.1911
  190EE     H16 4180   4.296   3.004   0.960  1.2896 -1.2798 -0.2469
  191EE     S01 4181   2.995   2.603   4.159 -0.0444  0.2001 -0.5938
  191EE     F02 4182   2.783   2.456   4.233  0.3314  0.0737 -0.9933
  191EE     F03 4183   2.843   2.603   4.380 -0.2386  0.0646 -0.1794
  191EE     F04 4184   2.742   2.665   4.198 -0.0649 -0.0404  0.0609
  191EE     O05 4185   3.023   2.743   4.188 -0.2731  0.0409 -0.1027
  191EE     O06 4186   2.974   2.550   4.026  0.2980  0.1520 -0.3932
  191EE     N07 4187   3.113   2.516   4.236  0.1190  0.0139 -0.3683
  191EE     C08 4188   3.246   2.548   4.182  0.4493 -0.2223 -0.2479
  191EE     C09 4189   3.075   2.374   4.273 -0.6523  0.1910  0.3400
  191EE     C0A 4190   2.830   2.580   4.248 -0.4248  0.4506 -0.7442
  191EE     C0B 4191   3.363   2.508   4.274 -0.1746 -0.2603  0.2698
  191EE     C0C 4192   3.048   2.280   4.153  0.3234 -0.5946 -0.3609
  191EE     H0D 4193   3.252   2.504   4.082 -0.2050 -3.0256  0.8882
  191EE     H0E 4194   3.256   2.657   4.173  1.5638 -0.3756 -1.0180
  191EE     H0F 4195   3.159   2.336   4.334 -1.1596  0.4908  1.2363
  191EE     H10 4196   2.991   2.381   4.342 -0.1227  0.9698  0.9122
  191EE     H11 4197   3.454   2.562   4.247  0.1449  0.0561  1.9361
  191EE     H12 4198   3.338   2.528   4.378  1.3902 -1.4860  0.8935
  191EE     H13 4199   3.378   2.399   4.267 -0.6829 -0.3836  1.0566
  191EE     H14 4200   3.131   2.286   4.082  0.8262 -0.1336  0.2691
  191EE     H15 4201   3.023   2.176   4.178  0.4917 -0.5174  0.1288
  191EE     H16 4202   2.958   2.308   4.096  0.4285 -2.0107 -1.2706
  192EE     S01 4203   2.106   0.429   1.280  0.2434  0.1474  0.2673
  192EE     F02 4204   2.234   0.641   1.386  0.3829  0.0879 -0.1048
  192EE     F03 4205   2.020   0.639   1.419 -0.4712 -0.0442 -0.2212
  192EE     F04 4206   2.147   0.510   1.532  0.0972  0.0303  0.7465
  192EE     O05 4207   2.212   0.333   1.314  0.2964 -0.0623 -0.5763
  192EE     O06 4208   2.097   0.504   1.157  0.1722  0.0023 -0.4358
  192EE     N07 4209   1.955   0.360   1.297 -0.1405 -0.3392 -0.3663
  192EE     C08 4210   1.919   0.269   1.179  0.1377  0.1441  0.2792
  192EE     C09 4211   1.903   0.327   1.433 -0.4617  0.0202 -0.3171
  192EE     C0A 4212   2.130   0.566   1.413  0.3208 -0.1363  0.3214
  192EE     C0B 4213   1.770   0.235   1.160 -0.1818 -0.3808  0.4194
  192EE     C0C 4214   1.969   0.209   1.506 -0.4413 -0.0807  0.0692
  192EE     H0D 4215   1.953   0.321   1.090  2.0444 -3.4399 -1.1629
  192EE     H0E 4216   1.980   0.177   1.182  2.1379  1.3909 -1.1578
  192EE     H0F 4217   1.897   0.417   1.496 -0.5205 -1.4323  1.8356
  192EE     H10 4218   1.799   0.296   1.423  0.0691 -1.6968 -0.7048
  192EE     H11 4219   1.722   0.188   1.246 -1.0302 -1.4632 -0.6439
  192EE     H12 4220   1.718   0.330   1.149  1.5427  0.6289  0.7452
  192EE     H13 4221   1.762   0.171   1.071 -0.0796 -0.1593  0.2498
  192EE     H14 4222   1.920   0.193   1.602  0.8534 -0.4640  0.6642
  192EE     H15 4223   1.960   0.121   1.442 -1.5287  0.3465 -0.3809
  192EE     H16 4224   2.074   0.234   1.527 -0.3252 -0.1214 -0.4596
  193EE     S01 4225   2.023   3.558   0.511 -0.4127 -0.1480  0.4996
  193EE     F02 4226   2.234   3.444   0.623  0.1146 -0.1018 -0.0582
  193EE     F03 4227   2.239   3.430   0.408  0.3454  0.2998 -0.0672
  193EE     F04 4228   2.284   3.616   0.506  0.3729  0.0082 -0.1952
  193EE     O05 4229   2.015   3.635   0.634 -0.1290 -0.3358  0.1663
  193EE     O06 4230   1.957   3.430   0.487 -0.2391 -0.0254  0.1503
  193EE     N07 4231   2.002   3.659   0.380 -0.2230 -0.0482 -0.0131
  193EE     C08 4232   1.875   3.743   0.397 -0.1401 -0.2668 -0.0812
  193EE     C09 4233   2.046   3.622   0.238  0.5472  0.4418 -0.1155
  193EE     C0A 4234   2.206   3.508   0.512 -0.1069 -0.7319  0.3284
  193EE     C0B 4235   1.751   3.665   0.351 -0.1955 -0.3372  0.6541
  193EE     C0C 4236   2.016   3.726   0.124 -0.4215  0.1980 -0.0752
  193EE     H0D 4237   1.869   3.777   0.500  1.4324  0.8802 -0.3354
  193EE     H0E 4238   1.889   3.833   0.336  0.0044  0.1263  0.5285
  193EE     H0F 4239   2.154   3.600   0.244  0.2658 -1.0368 -0.2288
  193EE     H10 4240   2.001   3.524   0.219 -0.5548  1.1369 -1.0928
  193EE     H11 4241   1.721   3.590   0.425  1.1438 -0.5377  1.0096
  193EE     H12 4242   1.674   3.740   0.334 -0.6000 -0.8699  0.1136
  193EE     H13 4243   1.760   3.613   0.255 -0.2167 -0.7378  0.8670
  193EE     H14 4244   1.910   3.742   0.106 -0.9122 -2.0007  0.8310
  193EE     H15 4245   2.053   3.824   0.155 -0.1241  0.1793 -0.3656
  193EE     H16 4246   2.064   3.696   0.029  0.2217 -0.6727  0.5217
  194EE     S01 4247   0.307   0.332   3.715  0.0949 -0.1149  0.0305
  194EE     F02 4248   0.203   0.571   3.726  0.2977  0.4696 -0.0958
  194EE     F03 4249   0.097   0.429   3.850 -0.6709 -0.0578 -0.2764
  194EE     F04 4250   0.288   0.493   3.916  0.0772  0.0229 -0.2644
  194EE     O05 4251   0.449   0.371   3.723 -0.3257 -0.0606  0.5142
  194EE     O06 4252   0.233   0.323   3.588  0.0329  0.5839 -0.8206
  194EE     N07 4253   0.287   0.195   3.805 -0.4542 -0.1271  0.0048
  194EE     C08 4254   0.343   0.185   3.939  0.1876  0.0146 -0.1306
  194EE     C09 4255   0.261   0.069   3.731  0.3726 -0.2939  0.2802
  194EE     C0A 4256   0.218   0.465   3.809 -0.0381 -0.3903 -0.5567
  194EE     C0B 4257   0.243   0.139   4.044  0.4174 -0.5253  0.3270
  194EE     C0C 4258   0.383   0.009   3.654  0.0102  0.3413  0.0001
  194EE     H0D 4259   0.428   0.118   3.921 -0.7095 -1.0958 -0.3108
  194EE     H0E 4260   0.383   0.284   3.967  0.0631 -0.2519  1.0234
  194EE     H0F 4261   0.223  -0.009   3.799 -2.1089 -0.1440 -0.8684
  194EE     H10 4262   0.185   0.084   3.654  0.3528  0.2426  0.3990
  194EE     H11 4263   0.289   0.144   4.143 -0.3991  0.0049  0.6890
  194EE     H12 4264   0.158   0.206   4.055  1.6503  1.1801 -0.3692
  194EE     H13 4265   0.198   0.040   4.024 -1.0452  0.2711 -0.4109
  194EE     H14 4266   0.477   0.018   3.709  0.1103  2.4653 -0.5075
  194EE     H15 4267   0.365  -0.098   3.640 -0.3815  0.2207  1.3330
  194EE     H16 4268   0.397   0.052   3.554  1.1567 -0.3915 -0.1736
  195EE     S01 4269   1.924   3.580   2.179  0.1052  0.2332 -0.0001
  195EE     F02 4270   1.873   3.386   1.995  0.0906 -0.2079  0.0724
  195EE     F03 4271   1.951   3.562   1.907 -0.1052  0.0298  0.1357
  195EE     F04 4272   2.084   3.434   2.019  0.3732 -0.1499  0.4522
  195EE     O05 4273   1.918   3.470   2.277  0.2672  0.0167  0.2761
  195EE     O06 4274   1.810   3.668   2.159  0.1635  0.2694 -0.0266
  195EE     N07 4275   2.053   3.673   2.215  0.3375 -0.0071  0.4923
  195EE     C08 4276   2.115   3.743   2.100 -0.0837 -0.4264  0.0303
  195EE     C09 4277   2.049   3.744   2.346  0.0461  0.2156 -0.0776
  195EE     C0A 4278   1.963   3.485   2.016  0.1516  0.3619  0.1298
  195EE     C0B 4279   2.249   3.815   2.134  0.2972 -0.5796  0.5161
  195EE     C0C 4280   1.970   3.879   2.344 -0.2211 -0.2264 -0.3035
  195EE     H0D 4281   2.147   3.671   2.025 -0.3154  0.5707 -1.0379
  195EE     H0E 4282   2.043   3.810   2.052  0.2289  0.3167  0.5917
  195EE     H0F 4283   2.004   3.679   2.422 -0.1779 -0.3114 -0.6489
  195EE     H10 4284   2.150   3.753   2.385 -0.0598  1.4088 -0.0881
  195EE     H11 4285   2.230   3.891   2.210  0.2280 -0.5455  0.4646
  195EE     H12 4286   2.327   3.746   2.168  0.1510 -0.8296  0.3470
  195EE     H13 4287   2.285   3.864   2.043  0.0791 -0.8719  0.2720
  195EE     H14 4288   1.866   3.866   2.315 -0.3667 -0.9643  0.5361
  195EE     H15 4289   1.975   3.931   2.440 -1.3926  0.2711 -0.5017
  195EE     H16 4290   2.015   3.949   2.272 -0.6355 -0.3742 -0.7125
  196EE     S01 4291   4.522   2.421   1.739  0.0016  0.2108  0.2029
  196EE     F02 4292   4.743   2.361   1.879  0.0416  0.2404 -0.0191
  196EE     F03 4293   4.693   2.225   1.717 -0.1365 -0.1242 -0.2107
  196EE     F04 4294   4.779   2.413   1.672  0.0064 -0.2732 -0.2302
  196EE     O05 4295   4.529   2.567   1.738  0.1550 -0.0961  0.0876
  196EE     O06 4296   4.455   2.347   1.846  0.2898  0.1883  0.0516
  196EE     N07 4297   4.466   2.366   1.593  0.2519 -0.1822  0.0886
  196EE     C08 4298   4.322   2.376   1.578  0.3402  0.5972 -0.3223
  196EE     C09 4299   4.555   2.358   1.470  0.1576 -0.2909 -0.1244
  196EE     C0A 4300   4.695   2.351   1.755 -0.2838 -0.3405  0.2891
  196EE     C0B 4301   4.265   2.510   1.529  0.0696  0.1198  0.3740
  196EE     C0C 4302   4.491   2.304   1.342  0.1471  0.3646  0.1555
  196EE     H0D 4303   4.289   2.297   1.510 -0.3938 -0.0052  0.7214
  196EE     H0E 4304   4.265   2.341   1.666  0.6954 -1.2127 -0.7824
  196EE     H0F 4305   4.597   2.458   1.454  0.8614 -0.5162  0.2868
  196EE     H10 4306   4.649   2.304   1.481  1.0291  1.1747 -0.2347
  196EE     H11 4307   4.157   2.507   1.510  0.2750  0.4143 -0.8780
  196EE     H12 4308   4.269   2.585   1.608  0.0840 -0.4746  0.9407
  196EE     H13 4309   4.316   2.547   1.439  0.4558  0.8051  0.8600
  196EE     H14 4310   4.560   2.278   1.262  0.8906 -0.8735  1.1937
  196EE     H15 4311   4.430   2.215   1.360  0.4124  0.4166  1.3512
  196EE     H16 4312   4.416   2.375   1.304  1.0875  0.1051 -2.2979
  197EE     S01 4313   0.247   2.907   1.226  0.0967 -0.1018  0.0490
  197EE     F02 4314   0.129   2.789   1.015 -0.4665  0.3830 -0.0440
  197EE     F03 4315   0.235   2.971   0.969  0.0080 -0.0146  0.0869
  197EE     F04 4316   0.353   2.785   1.011  0.2534  0.2564 -0.4735
  197EE     O05 4317   0.104   2.937   1.259  0.3386  0.3359  0.0102
  197EE     O06 4318   0.350   3.009   1.214 -0.4547  0.4434  0.1557
  197EE     N07 4319   0.302   2.776   1.311 -0.0998  0.2060 -0.0263
  197EE     C08 4320   0.357   2.799   1.449  0.0425 -0.3853  0.5368
  197EE     C09 4321   0.245   2.643   1.278 -0.0304  0.1466 -0.3202
  197EE     C0A 4322   0.241   2.859   1.044 -0.1008  0.2195 -0.1944
  197EE     C0B 4323   0.250   2.792   1.564 -0.1299  0.4125  0.2763
  197EE     C0C 4324   0.325   2.515   1.320 -0.2587 -0.3493  0.0993
  197EE     H0D 4325   0.427   2.717   1.464  1.2266  0.6584  0.7314
  197EE     H0E 4326   0.410   2.895   1.449  0.1567 -0.4298  1.8805
  197EE     H0F 4327   0.146   2.636   1.326  0.0964 -0.7638 -0.1696
  197EE     H10 4328   0.236   2.642   1.170  0.4429  0.6636 -0.3663
  197EE     H11 4329   0.290   2.776   1.665 -0.3090 -0.5491  0.1966
  197EE     H12 4330   0.196   2.886   1.558 -0.0660  0.3404 -1.5614
  197EE     H13 4331   0.182   2.708   1.543  0.1212  0.2230  0.2216
  197EE     H14 4332   0.269   2.422   1.309  0.0810 -0.7109  1.3749
  197EE     H15 4333   0.418   2.502   1.264 -0.0251  0.2353  0.3533
  197EE     H16 4334   0.345   2.509   1.428  1.4085  1.7604 -0.0654
  198EE     S01 4335   3.928   2.315   3.304  0.1127 -0.0688  0.1512
  198EE     F02 4336   4.176   2.377   3.218 -0.6490  0.0185 -0.1830
  198EE     F03 4337   4.057   2.554   3.268 -0.0157  0.3061 -0.2752
  198EE     F04 4338   4.134   2.435   3.427 -0.0837  0.1585 -0.1270
  198EE     O05 4339   3.962   2.207   3.393 -0.2620  0.5114 -0.0527
  198EE     O06 4340   3.901   2.301   3.160 -0.3140  0.2275 -0.2790
  198EE     N07 4341   3.801   2.396   3.376 -0.0333 -0.3093 -0.0631
  198EE     C08 4342   3.822   2.445   3.516 -0.0037  0.8346  0.0775
  198EE     C09 4343   3.667   2.348   3.323 -0.0698 -0.6417  0.3598
  198EE     C0A 4344   4.081   2.426   3.305 -0.3443 -0.1437 -0.2428
  198EE     C0B 4345   3.716   2.540   3.568 -0.0129  0.0440 -0.2825
  198EE     C0C 4346   3.628   2.206   3.374  0.1367 -0.3839  0.3236
  198EE     H0D 4347   3.825   2.353   3.574  1.7391 -0.1766 -1.5454
  198EE     H0E 4348   3.921   2.491   3.529  0.2885  0.4350 -0.6875
  198EE     H0F 4349   3.595   2.421   3.362  1.2833  0.5582  0.6712
  198EE     H10 4350   3.663   2.356   3.214  0.1999 -2.0814  0.2355
  198EE     H11 4351   3.701   2.622   3.497  0.7319 -0.0025 -0.5044
  198EE     H12 4352   3.625   2.484   3.586  0.1361 -0.6726 -1.6776
  198EE     H13 4353   3.753   2.585   3.661  0.3406  0.0602 -0.4289
  198EE     H14 4354   3.625   2.210   3.482  2.0889  0.3573  0.3747
  198EE     H15 4355   3.536   2.161   3.337  0.6045 -1.4787  0.4804
  198EE     H16 4356   3.706   2.131   3.352  0.6058  0.2033 -0.0213
  199EE     S01 4357   3.642   3.764   1.334 -0.2263  0.0618 -0.0322
  199EE     F02 4358   3.880   3.859   1.297  0.0127 -0.3099  0.0891
  199EE     F03 4359   3.770   3.822   1.107  0.1161 -0.0572  0.2330
  199EE     F04 4360   3.721   3.995   1.230  0.0289 -0.2917 -0.1121
  199EE     O05 4361   3.660   3.818   1.468 -0.0347 -0.2844  0.6674
  199EE     O06 4362   3.649   3.621   1.308  0.1488  0.5465  0.0869
  199EE     N07 4363   3.488   3.813   1.290  0.0398 -0.2317  0.6235
  199EE     C08 4364   3.380   3.776   1.386  0.3269  0.0279  0.7789
  199EE     C09 4365   3.455   3.817   1.142 -0.1024  0.1958 -0.2647
  199EE     C0A 4366   3.760   3.867   1.232  0.1185  0.2385 -0.2590
  199EE     C0B 4367   3.242   3.827   1.355  0.3213 -0.4003  0.1801
  199EE     C0C 4368   3.440   3.689   1.070  0.0218  0.1486  0.1847
  199EE     H0D 4369   3.378   3.667   1.383  0.9948  0.0436 -0.4206
  199EE     H0E 4370   3.404   3.809   1.489 -1.6589  2.3932  0.5192
  199EE     H0F 4371   3.364   3.878   1.136 -0.2057  0.0666 -0.0016
  199EE     H10 4372   3.530   3.880   1.095  0.3711  1.1531  1.7401
  199EE     H11 4373   3.197   3.793   1.262  1.2817  0.8237 -0.7482
  199EE     H12 4374   3.172   3.806   1.436  0.6459  1.1920  0.8871
  199EE     H13 4375   3.249   3.937   1.352  0.8480 -0.3952  1.3725
  199EE     H14 4376   3.535   3.636   1.073 -0.2042 -0.3375 -1.0645
  199EE     H15 4377   3.355   3.632   1.107  0.3645 -0.0261  0.7023
  199EE     H16 4378   3.415   3.703   0.964 -0.7690  0.9764  0.4802
  200EE     S01 4379   1.254   0.994   2.590 -0.1701  0.0190 -0.0864
  200EE     F02 4380   1.521   0.960   2.539  0.2192 -0.1627 -0.0048
  200EE     F03 4381   1.447   0.835   2.703 -0.3521  0.1883  0.0672
  200EE     F04 4382   1.399   0.786   2.494 -0.2695 -0.0134  0.4009
  200EE     O05 4383   1.159   0.908   2.663 -0.3737  0.3523  0.0156
  200EE     O06 4384   1.240   1.039   2.455 -0.4894 -0.0447  0.4388
  200EE     N07 4385   1.290   1.123   2.683  0.2316 -0.2151  0.2102
  200EE     C08 4386   1.389   1.112   2.795  0.3521 -0.0129 -0.5134
  200EE     C09 4387   1.174   1.219   2.700  0.0478  0.0675  0.2947
  200EE     C0A 4388   1.417   0.885   2.581 -0.1362 -0.1193  0.3983
  200EE     C0B 4389   1.329   1.045   2.926 -0.6196  0.4901  0.1434
  200EE     C0C 4390   1.219   1.367   2.730 -0.2438  0.2799  0.1124
  200EE     H0D 4391   1.482   1.065   2.762  0.3659  0.0789 -0.6066
  200EE     H0E 4392   1.418   1.214   2.824 -0.5104  0.3263 -0.8284
  200EE     H0F 4393   1.114   1.216   2.608  1.2439  0.1179 -0.4878
  200EE     H10 4394   1.104   1.178   2.774 -0.4080 -0.1412 -0.2471
  200EE     H11 4395   1.281   0.948   2.916  0.0259  0.2279 -0.4545
  200EE     H12 4396   1.407   1.033   3.000 -0.2106  0.5770 -0.2684
  200EE     H13 4397   1.248   1.108   2.967 -0.6696  0.4794  0.0630
  200EE     H14 4398   1.274   1.417   2.650 -1.8458  2.1698  0.1324
  200EE     H15 4399   1.121   1.415   2.738  0.3019  1.5919 -0.7705
  200EE     H16 4400   1.273   1.370   2.826 -0.4802 -1.8956  0.3405
  201EE     S01 4401   3.668   0.944   2.017  0.0933  0.0211  0.3339
  201EE     F02 4402   3.430   0.973   1.913 -0.1865 -0.1867 -0.5341
  201EE     F03 4403   3.584   0.976   1.763 -0.0966  0.1214  0.0016
  201EE     F04 4404   3.514   0.790   1.855 -0.0146 -0.0650  0.0074
  201EE     O05 4405   3.619   0.862   2.128 -0.1064 -0.0141  0.0998
  201EE     O06 4406   3.673   1.088   2.025 -0.4147  0.0283 -0.0613
  201EE     N07 4407   3.818   0.888   1.965 -0.2077  0.1092  0.1120
  201EE     C08 4408   3.932   0.937   2.050  0.0173  0.0995  0.5195
  201EE     C09 4409   3.825   0.764   1.878  0.4475  0.4789  0.2039
  201EE     C0A 4410   3.541   0.917   1.878 -0.5942 -0.3249  0.5266
  201EE     C0B 4411   3.950   0.871   2.187 -0.0040  0.2528  0.0293
  201EE     C0C 4412   3.811   0.636   1.956  0.0450 -0.1163  0.2900
  201EE     H0D 4413   4.019   0.921   1.986 -0.8258 -0.1248 -0.6033
  201EE     H0E 4414   3.918   1.045   2.060 -0.3635  0.0644  0.4016
  201EE     H0F 4415   3.749   0.778   1.800  0.4824 -2.1679 -0.3581
  201EE     H10 4416   3.925   0.768   1.835  0.8956 -0.1083  1.1653
  201EE     H11 4417   3.857   0.873   2.243  1.3386 -0.0625  2.3072
  201EE     H12 4418   3.992   0.770   2.182 -0.3457  0.1232 -0.2622
  201EE     H13 4419   4.026   0.924   2.246 -1.2308  1.3523  0.6352
  201EE     H14 4420   3.765   0.654   2.053 -0.0943  0.5478  0.1021
  201EE     H15 4421   3.752   0.567   1.895 -0.9319  0.8771  0.1012
  201EE     H16 4422   3.906   0.591   1.989  0.0819 -0.0815  0.2314
  202EE     S01 4423   1.168   2.445   1.956 -0.2942  0.2504 -0.0259
  202EE     F02 4424   1.223   2.202   2.073 -0.0687 -0.0593 -0.2590
  202EE     F03 4425   1.015   2.231   2.031  0.3751 -0.5104 -0.0709
  202EE     F04 4426   1.159   2.190   1.865  0.0520  0.1206  0.2526
  202EE     O05 4427   1.060   2.475   1.858  0.0208  0.2492 -0.2877
  202EE     O06 4428   1.306   2.467   1.919 -0.4144  0.0721 -0.3349
  202EE     N07 4429   1.138   2.513   2.099  0.2839 -0.3938 -0.3644
  202EE     C08 4430   1.211   2.461   2.218  0.3302  0.3597 -0.0663
  202EE     C09 4431   1.012   2.588   2.114  0.3623  0.3893 -0.2169
  202EE     C0A 4432   1.139   2.254   1.981  0.5459  0.3371  0.1675
  202EE     C0B 4433   1.220   2.547   2.341 -0.0054  0.3741  0.0123
  202EE     C0C 4434   0.880   2.504   2.118 -0.5468 -0.0038 -0.0821
  202EE     H0D 4435   1.154   2.373   2.246  1.0015 -0.2357 -0.5416
  202EE     H0E 4436   1.311   2.428   2.186  1.2165  2.7315  0.1294
  202EE     H0F 4437   1.018   2.650   2.204  1.1257  0.1612 -0.1087
  202EE     H10 4438   1.007   2.657   2.030  0.1014 -0.9017 -1.2791
  202EE     H11 4439   1.278   2.491   2.414 -0.1177  1.3038  0.8349
  202EE     H12 4440   1.271   2.643   2.330  0.4112  0.1398 -0.1194
  202EE     H13 4441   1.122   2.569   2.385  0.3635 -0.0082  1.0524
  202EE     H14 4442   0.859   2.464   2.019  0.7303  0.0014 -0.3632
  202EE     H15 4443   0.896   2.423   2.189 -2.0411 -0.7162 -0.5460
  202EE     H16 4444   0.792   2.562   2.149  0.0558  0.7325  0.2651
  203EE     S01 4445   1.087   1.287   4.269 -0.0140  0.1054 -0.2184
  203EE     F02 4446   0.872   1.156   4.193 -0.3174  0.2531 -0.1329
  203EE     F03 4447   0.954   1.077   4.378 -0.1287 -0.3045 -0.2589
  203EE     F04 4448   0.842   1.264   4.370  0.0617 -0.0649 -0.2629
  203EE     O05 4449   1.035   1.394   4.188 -0.2645  0.2759  0.1623
  203EE     O06 4450   1.192   1.194   4.228 -0.4438  0.0450 -0.3133
  203EE     N07 4451   1.129   1.358   4.413 -0.2056  0.2667  0.2413
  203EE     C08 4452   1.131   1.272   4.534 -0.0250  0.1746 -0.4595
  203EE     C09 4453   1.210   1.481   4.405 -0.3348  0.2849  0.2517
  203EE     C0A 4454   0.930   1.188   4.306 -0.2705  0.2288 -0.1540
  203EE     C0B 4455   1.234   1.157   4.532 -0.2208  0.0868  0.5345
  203EE     C0C 4456   1.141   1.600   4.471  0.2187  0.0728 -0.2862
  203EE     H0D 4457   1.144   1.337   4.621  0.7081 -0.5624 -0.0155
  203EE     H0E 4458   1.034   1.228   4.561  0.0908  0.9589  1.3315
  203EE     H0F 4459   1.299   1.453   4.464 -0.0011  0.7254 -0.0422
  203EE     H10 4460   1.235   1.509   4.303  0.1869  1.0186  0.5834
  203EE     H11 4461   1.209   1.069   4.472  1.4886 -0.7721  1.0399
  203EE     H12 4462   1.331   1.196   4.503  0.1127 -0.9845  0.1752
  203EE     H13 4463   1.240   1.120   4.636  2.8536  1.0210  0.7319
  203EE     H14 4464   1.193   1.696   4.466  0.3682  0.0454  0.5924
  203EE     H15 4465   1.043   1.610   4.423  0.2416  0.2502 -0.2967
  203EE     H16 4466   1.131   1.580   4.579 -0.9962 -0.5735 -0.5022
  204EE     S01 4467   4.245   1.993   0.299  0.1181  0.0276  0.2998
  204EE     F02 4468   4.076   2.189   0.263  0.4490 -0.1113 -0.3551
  204EE     F03 4469   4.123   2.092   0.073 -0.0370 -0.0442  0.1701
  204EE     F04 4470   3.990   1.996   0.216 -0.0623 -0.3705 -0.0354
  204EE     O05 4471   4.297   1.883   0.222  0.1339  0.1872 -0.6074
  204EE     O06 4472   4.188   1.979   0.435 -0.4574 -0.0624  0.3482
  204EE     N07 4473   4.370   2.097   0.321 -0.3025 -0.1522 -0.5213
  204EE     C08 4474   4.396   2.200   0.215  0.0283 -0.3953  0.3071
  204EE     C09 4475   4.475   2.060   0.418 -0.2415 -0.2917 -0.4967
  204EE     C0A 4476   4.100   2.073   0.204 -0.4894 -0.0550 -0.2689
  204EE     C0B 4477   4.462   2.149   0.084 -0.0569  0.1363 -0.1692
  204EE     C0C 4478   4.534   2.176   0.495  0.6813 -0.6148  0.5828
  204EE     H0D 4479   4.297   2.240   0.196 -0.5570 -2.1502 -0.3968
  204EE     H0E 4480   4.455   2.283   0.257 -0.0858 -0.6971  1.0775
  204EE     H0F 4481   4.426   1.987   0.485  1.7476 -0.3888  0.9039
  204EE     H10 4482   4.556   2.007   0.368 -0.0609 -2.7647  2.2351
  204EE     H11 4483   4.469   2.228   0.010  1.2059 -0.4475 -0.6861
  204EE     H12 4484   4.566   2.119   0.099  0.1636 -0.3721 -2.4706
  204EE     H13 4485   4.405   2.067   0.039  0.6326  0.1770 -1.1195
  204EE     H14 4486   4.454   2.236   0.538 -1.2740 -2.3772 -0.5072
  204EE     H15 4487   4.606   2.151   0.573 -0.6599 -0.0329  2.0492
  204EE     H16 4488   4.585   2.243   0.425  0.1201 -0.2503  0.5251
  205EE     S01 4489   3.095   1.664   2.336  0.1152 -0.3775  0.1039
  205EE     F02 4490   3.354   1.662   2.411  0.0838 -0.0992  0.1031
  205EE     F03 4491   3.209   1.740   2.558  0.0974 -0.3753 -0.1772
  205EE     F04 4492   3.231   1.528   2.524  0.2308  0.2073  0.3001
  205EE     O05 4493   2.971   1.631   2.414  0.3025 -0.1630  0.0323
  205EE     O06 4494   3.133   1.582   2.222 -0.2454  0.2767  0.0265
  205EE     N07 4495   3.089   1.822   2.291  0.1060 -0.5960  0.4238
  205EE     C08 4496   2.965   1.858   2.207  0.5523  0.0340 -0.0944
  205EE     C09 4497   3.219   1.909   2.279  0.1860  0.1579 -0.1206
  205EE     C0A 4498   3.229   1.649   2.464  0.2598  0.5522 -0.1904
  205EE     C0B 4499   2.900   1.983   2.261  0.4667 -0.1846 -0.0989
  205EE     C0C 4500   3.316   1.877   2.160  0.0637 -0.0413  0.0044
  205EE     H0D 4501   2.998   1.878   2.105 -0.0486  0.3900 -0.2231
  205EE     H0E 4502   2.892   1.776   2.210 -0.4551  0.9190 -0.0230
  205EE     H0F 4503   3.178   2.011   2.283  0.9445  0.4636 -0.1448
  205EE     H10 4504   3.273   1.897   2.373 -0.5831 -1.2761  0.1541
  205EE     H11 4505   2.966   2.069   2.249 -0.1454  0.4793  1.1907
  205EE     H12 4506   2.811   1.997   2.200  0.2290  0.6829  0.4341
  205EE     H13 4507   2.866   1.972   2.365 -0.4506  0.1706 -0.3614
  205EE     H14 4508   3.346   1.772   2.168  1.4270  0.2664 -1.0289
  205EE     H15 4509   3.270   1.880   2.062  1.4849  0.7548 -0.6456
  205EE     H16 4510   3.398   1.950   2.157 -0.2089  0.2695  0.1400
  206EE     S01 4511   2.601   0.038   1.346  0.0259 -0.1992  0.0131
  206EE     F02 4512   2.824  -0.122   1.309 -0.0430  0.2033  0.1721
  206EE     F03 4513   2.863   0.079   1.362 -0.0852 -0.1885 -0.2453
  206EE     F04 4514   2.793  -0.057   1.513 -0.0564 -0.1127  0.1422
  206EE     O05 4515   2.589   0.030   1.202 -0.2458  0.5672 -0.3771
  206EE     O06 4516   2.592   0.166   1.413 -0.1139 -0.1669  0.3067
  206EE     N07 4517   2.501  -0.068   1.423  0.0425  0.1423 -0.4248
  206EE     C08 4518   2.511  -0.205   1.370 -0.2464  0.1963  0.3413
  206EE     C09 4519   2.371  -0.014   1.463  0.0196  0.1072 -0.1332
  206EE     C0A 4520   2.780  -0.025   1.387  0.0300  0.1430  0.0344
  206EE     C0B 4521   2.451  -0.314   1.462 -0.2063 -0.2737  0.2154
  206EE     C0C 4522   2.279   0.020   1.345 -0.5042 -0.7012 -0.1307
  206EE     H0D 4523   2.453  -0.208   1.278 -1.4528  1.1123  1.0557
  206EE     H0E 4524   2.615  -0.226   1.341  0.0775  0.6753  1.1116
  206EE     H0F 4525   2.320  -0.089   1.526  0.6888  1.3543  1.9429
  206EE     H10 4526   2.389   0.074   1.523  1.5671 -0.6236  0.4897
  206EE     H11 4527   2.466  -0.415   1.423 -0.3759  0.2159 -1.1466
  206EE     H12 4528   2.490  -0.304   1.563  0.3508  0.7200 -0.0893
  206EE     H13 4529   2.342  -0.299   1.460 -0.2323 -0.5449 -0.5468
  206EE     H14 4530   2.180   0.045   1.383 -0.6443  0.4739 -1.2171
  206EE     H15 4531   2.319   0.109   1.297  1.3049 -1.7202 -0.5431
  206EE     H16 4532   2.262  -0.064   1.276 -1.7877  0.4032 -1.2074
  207EE     S01 4533   2.754   1.220   1.266  0.2719  0.0996 -0.0261
  207EE     F02 4534   2.607   1.283   1.057 -0.0920 -0.0618 -0.0618
  207EE     F03 4535   2.722   1.109   1.021  0.1200 -0.4961  0.1158
  207EE     F04 4536   2.545   1.095   1.148 -0.6559  0.2672  0.2787
  207EE     O05 4537   2.654   1.301   1.333  0.1514  0.1077  0.0407
  207EE     O06 4538   2.884   1.272   1.227  0.0593 -0.4374  0.2045
  207EE     N07 4539   2.780   1.081   1.358 -0.1336 -0.2887 -0.0745
  207EE     C08 4540   2.858   0.970   1.294  0.1082 -0.8603  0.3889
  207EE     C09 4541   2.777   1.090   1.504 -0.0916 -0.1461 -0.0603
  207EE     C0A 4542   2.649   1.170   1.113 -0.0790 -0.1620 -0.0504
  207EE     C0B 4543   3.008   0.973   1.329 -0.4952  0.3855  0.2136
  207EE     C0C 4544   2.731   0.962   1.569 -0.4624 -0.2623  0.0191
  207EE     H0D 4545   2.821   0.875   1.331 -0.3164 -1.0679 -0.5666
  207EE     H0E 4546   2.843   0.974   1.185 -0.4960  1.4836  0.5123
  207EE     H0F 4547   2.878   1.117   1.538 -0.4199  0.0711  0.7655
  207EE     H10 4548   2.716   1.172   1.542 -0.5081 -0.5992  0.2605
  207EE     H11 4549   3.051   1.071   1.310 -0.0709  0.2695  0.5632
  207EE     H12 4550   3.027   0.943   1.432  0.9988 -0.6514 -0.3355
  207EE     H13 4551   3.062   0.902   1.265  0.0376  1.3528 -0.4241
  207EE     H14 4552   2.712   0.981   1.674  2.4050  1.0274  0.3630
  207EE     H15 4553   2.647   0.919   1.515  0.1447  0.6101 -1.6583
  207EE     H16 4554   2.815   0.892   1.557  1.3383  1.7435  0.5349
  208EE     S01 4555   3.175   2.101   0.904  0.2434 -0.1922 -0.0185
  208EE     F02 4556   2.997   2.071   0.713 -0.1538  0.0885 -0.5469
  208EE     F03 4557   3.002   2.273   0.805  0.3950 -0.0375  0.0114
  208EE     F04 4558   3.155   2.218   0.665 -0.3361  0.4989  0.3840
  208EE     O05 4559   3.093   2.008   0.977  0.4658  0.1598 -0.2866
  208EE     O06 4560   3.225   2.228   0.965  0.6043 -0.1171  0.1295
  208EE     N07 4561   3.307   2.022   0.842  0.0833 -0.0128 -0.1296
  208EE     C08 4562   3.286   1.928   0.722 -0.6458  0.4405  0.1403
  208EE     C09 4563   3.426   2.005   0.925 -0.2068  0.0919  0.1278
  208EE     C0A 4564   3.077   2.172   0.761 -0.0147  0.3414  0.4493
  208EE     C0B 4565   3.206   1.798   0.758 -0.1650 -0.0904  0.0168
  208EE     C0C 4566   3.440   1.871   1.002  0.0288  0.1195  0.1317
  208EE     H0D 4567   3.249   1.980   0.634 -1.2822  0.7099  0.5660
  208EE     H0E 4568   3.383   1.892   0.687  0.2262  2.5721  0.2703
  208EE     H0F 4569   3.513   2.019   0.859 -0.1908  0.2581  0.1853
  208EE     H10 4570   3.431   2.088   0.996 -0.6372  0.0333  0.2240
  208EE     H11 4571   3.238   1.747   0.849 -0.3677 -1.0740 -0.4582
  208EE     H12 4572   3.102   1.820   0.784  0.0885  0.8791  0.2279
  208EE     H13 4573   3.208   1.731   0.671  1.1111 -0.4459  0.3128
  208EE     H14 4574   3.343   1.847   1.046 -0.0684 -0.3121 -0.3171
  208EE     H15 4575   3.461   1.786   0.937 -2.1542  0.4957 -1.1306
  208EE     H16 4576   3.518   1.874   1.079  0.5964 -1.2693 -0.3743
  209EE     S01 4577   0.831   3.565   1.745 -0.1228 -0.1630  0.3328
  209EE     F02 4578   1.019   3.691   1.887 -0.2106 -0.2260  0.2750
  209EE     F03 4579   0.817   3.717   1.966  0.0380 -0.2449 -0.1511
  209EE     F04 4580   0.923   3.533   1.998 -0.5325  0.2689  0.2127
  209EE     O05 4581   0.906   3.443   1.714  0.4231 -0.1417  0.2027
  209EE     O06 4582   0.840   3.685   1.663 -0.4187  0.0066 -0.2139
  209EE     N07 4583   0.671   3.521   1.772  0.0919 -0.0043  0.2326
  209EE     C08 4584   0.637   3.464   1.907  0.1944  0.2277  0.5796
  209EE     C09 4585   0.575   3.502   1.663 -0.0774 -0.1206 -0.3245
  209EE     C0A 4586   0.903   3.630   1.911  0.1536 -0.3864 -0.0179
  209EE     C0B 4587   0.696   3.322   1.925  0.1459  0.0940  0.2143
  209EE     C0C 4588   0.593   3.597   1.542  0.0984  0.0382  0.1141
  209EE     H0D 4589   0.665   3.531   1.987 -0.6892 -0.1932  1.2576
  209EE     H0E 4590   0.528   3.458   1.918  0.1273 -0.2396 -0.2916
  209EE     H0F 4591   0.594   3.398   1.633 -0.9492 -0.0183 -1.2576
  209EE     H10 4592   0.477   3.507   1.711  0.3882 -0.0307  0.6292
  209EE     H11 4593   0.666   3.272   2.017 -0.5919  1.9651  1.0142
  209EE     H12 4594   0.678   3.263   1.835 -0.8045  1.3962 -0.4694
  209EE     H13 4595   0.806   3.326   1.927  0.1699 -0.1047 -0.6468
  209EE     H14 4596   0.608   3.700   1.572  0.7407 -0.1480  0.4583
  209EE     H15 4597   0.679   3.567   1.482  1.3086  1.4423  1.1135
  209EE     H16 4598   0.499   3.592   1.487 -0.6465  1.4520  1.2309
  210EE     S01 4599   4.452   4.033   1.353  0.3145  0.2280  0.0258
  210EE     F02 4600   4.431   3.835   1.174  0.5749 -0.3232  0.0471
  210EE     F03 4601   4.597   3.964   1.136  0.0835 -0.3994 -0.2973
  210EE     F04 4602   4.619   3.830   1.294  0.3873 -0.2533 -0.3079
  210EE     O05 4603   4.357   3.957   1.434 -0.2015  0.0896 -0.1645
  210EE     O06 4604   4.406   4.145   1.269 -0.4246 -0.4298 -0.2802
  210EE     N07 4605   4.568   4.089   1.458 -0.0591 -0.2377  0.3547
  210EE     C08 4606   4.692   4.157   1.396  0.1931  0.3614 -0.6509
  210EE     C09 4607   4.526   4.141   1.588  0.1618  0.0134 -0.1330
  210EE     C0A 4608   4.531   3.905   1.236 -0.0557 -0.4111 -0.4481
  210EE     C0B 4609   4.814   4.150   1.485  0.3390 -0.5077  0.1274
  210EE     C0C 4610   4.450   4.277   1.588  0.4852  0.0541 -0.5788
  210EE     H0D 4611   4.715   4.106   1.302 -1.0033 -1.5609  0.0663
  210EE     H0E 4612   4.664   4.260   1.372  1.7771  1.4934  2.0985
  210EE     H0F 4613   4.458   4.065   1.629 -0.8678  0.9442 -0.1073
  210EE     H10 4614   4.610   4.144   1.657  0.6203 -0.6599 -0.6456
  210EE     H11 4615   4.811   4.218   1.570 -2.0641  0.1453 -0.4427
  210EE     H12 4616   4.834   4.053   1.530 -0.3018 -0.8819 -0.3757
  210EE     H13 4617   4.897   4.180   1.419 -1.0043  0.8097 -1.0201
  210EE     H14 4618   4.422   4.308   1.688  0.2554 -0.9303 -0.3393
  210EE     H15 4619   4.511   4.356   1.544 -0.7903  1.1850 -0.3616
  210EE     H16 4620   4.364   4.274   1.519 -1.3516 -0.8685  1.7176
  211EE     S01 4621   0.257   0.397   0.535 -0.1731  0.1341  0.1047
  211EE     F02 4622   0.164   0.165   0.619  0.0934 -0.6759 -0.1052
  211EE     F03 4623   0.138   0.336   0.766 -0.1638  0.1705 -0.0127
  211EE     F04 4624   0.011   0.314   0.588  0.5612 -0.3636 -0.1703
  211EE     O05 4625   0.193   0.527   0.526  0.4486 -0.5441  0.6810
  211EE     O06 4626   0.287   0.320   0.418 -0.0598  0.1237 -0.1016
  211EE     N07 4627   0.396   0.410   0.627  0.1492  0.1636 -0.2185
  211EE     C08 4628   0.450   0.285   0.692 -0.0566  0.5020  0.4586
  211EE     C09 4629   0.494   0.516   0.588  0.5158 -0.0329  0.1579
  211EE     C0A 4630   0.132   0.295   0.638 -0.2687  0.5565 -0.3714
  211EE     C0B 4631   0.562   0.316   0.795 -0.4955 -0.2359 -0.2496
  211EE     C0C 4632   0.593   0.472   0.478 -0.0977  0.7277 -0.2217
  211EE     H0D 4633   0.372   0.230   0.745 -0.8004  0.7145 -0.4106
  211EE     H0E 4634   0.491   0.218   0.615  1.2946  1.8778 -0.0453
  211EE     H0F 4635   0.432   0.602   0.557  0.7950  0.0468 -0.1852
  211EE     H10 4636   0.554   0.546   0.674  0.8635 -0.5451  0.0962
  211EE     H11 4637   0.648   0.361   0.748 -1.0036  0.7596 -0.2374
  211EE     H12 4638   0.524   0.383   0.872  0.9892  1.4247 -0.9459
  211EE     H13 4639   0.590   0.227   0.853  1.6656  0.4844 -0.1435
  211EE     H14 4640   0.674   0.544   0.484 -0.7910  1.5411 -0.4268
  211EE     H15 4641   0.628   0.370   0.494 -2.1256 -0.0140 -0.2563
  211EE     H16 4642   0.543   0.476   0.380 -0.1375  0.4691 -0.2121
  212EE     S01 4643   2.140   0.926   1.721 -0.1033  0.3384  0.2142
  212EE     F02 4644   1.955   0.988   1.538  0.2100 -0.1765 -0.1365
  212EE     F03 4645   1.889   1.002   1.740 -0.2847 -0.0074 -0.0102
  212EE     F04 4646   2.020   1.162   1.655 -0.0673  0.1573 -0.6291
  212EE     O05 4647   2.132   0.792   1.665  0.4415  0.1800 -0.2095
  212EE     O06 4648   2.140   0.954   1.862  0.4344  0.6458 -0.1394
  212EE     N07 4649   2.276   0.995   1.659 -0.2967  0.0924 -0.2694
  212EE     C08 4650   2.401   0.979   1.739 -0.3759  0.0351 -0.3642
  212EE     C09 4651   2.287   0.999   1.507 -0.2979 -0.2252 -0.5217
  212EE     C0A 4652   1.991   1.025   1.660 -0.1213  0.0961  0.0365
  212EE     C0B 4653   2.457   0.839   1.727  0.2430  0.0733  0.3815
  212EE     C0C 4654   2.393   1.099   1.448 -0.0825 -0.0021 -0.2402
  212EE     H0D 4655   2.474   1.051   1.701 -0.3000  0.8423  1.2879
  212EE     H0E 4656   2.394   1.014   1.842  1.4040  0.0014 -0.2120
  212EE     H0F 4657   2.311   0.896   1.476  0.7640 -0.0055 -0.4335
  212EE     H10 4658   2.195   1.024   1.455 -0.5899 -3.3757 -1.6562
  212EE     H11 4659   2.393   0.763   1.771  0.5456 -1.0769 -1.1143
  212EE     H12 4660   2.471   0.821   1.620 -0.4849  2.2638 -0.1053
  212EE     H13 4661   2.555   0.827   1.775  0.0090 -1.4844  0.4782
  212EE     H14 4662   2.393   1.107   1.339 -1.5318  1.6518 -0.1445
  212EE     H15 4663   2.384   1.201   1.485 -0.1776  0.6472 -2.0042
  212EE     H16 4664   2.492   1.067   1.483 -0.5297 -1.3710 -0.2062
  213EE     S01 4665   0.345   4.360   0.704  0.2181  0.0019  0.2566
  213EE     F02 4666   0.103   4.405   0.603  0.2836 -0.0465  0.4180
  213EE     F03 4667   0.212   4.238   0.506  0.3112  0.0809 -0.0860
  213EE     F04 4668   0.118   4.212   0.702  0.2524  0.6209  0.4121
  213EE     O05 4669   0.397   4.455   0.607 -0.3113 -0.0090 -0.6052
  213EE     O06 4670   0.421   4.245   0.748 -0.0154  0.1769 -0.1826
  213EE     N07 4671   0.315   4.453   0.838 -0.4373  0.2739 -0.2723
  213EE     C08 4672   0.200   4.414   0.925 -0.0096 -0.2823 -0.2744
  213EE     C09 4673   0.430   4.517   0.914 -0.1953  0.2728  0.3581
  213EE     C0A 4674   0.178   4.297   0.623  0.5152 -0.1483 -0.0390
  213EE     C0B 4675   0.228   4.295   1.022  0.2388 -0.0798 -0.0628
  213EE     C0C 4676   0.398   4.627   1.013 -0.0847 -0.3121  0.2072
  213EE     H0D 4677   0.163   4.502   0.978 -0.8843 -0.9738  0.2937
  213EE     H0E 4678   0.116   4.394   0.857  0.0822 -2.4371  0.2051
  213EE     H0F 4679   0.491   4.438   0.961 -0.2894 -0.0919 -0.1332
  213EE     H10 4680   0.501   4.559   0.842 -0.5217 -0.0368 -0.1480
  213EE     H11 4681   0.301   4.310   1.102 -0.5301 -0.9221  0.8045
  213EE     H12 4682   0.134   4.265   1.068  0.9579 -1.6730  0.3918
  213EE     H13 4683   0.263   4.210   0.962  1.6036  0.4718 -0.0909
  213EE     H14 4684   0.357   4.588   1.106  0.1672 -0.5563  0.2180
  213EE     H15 4685   0.488   4.681   1.041 -0.7031  0.7214  0.2079
  213EE     H16 4686   0.325   4.699   0.974 -1.9308 -2.5005 -0.4581
  214EE     S01 4687   1.907   0.407   1.855 -0.2583  0.0244 -0.2331
  214EE     F02 4688   1.968   0.149   1.900 -0.0111  0.3284 -0.1987
  214EE     F03 4689   2.066   0.298   2.031  0.0582  0.0124  0.1068
  214EE     F04 4690   1.861   0.236   2.065  0.0382 -0.3289 -0.3203
  214EE     O05 4691   1.770   0.369   1.822  0.2314  0.0218 -0.1524
  214EE     O06 4692   2.010   0.421   1.755  0.3771  0.2617  0.3422
  214EE     N07 4693   1.892   0.548   1.945 -0.0844 -0.5858  0.1566
  214EE     C08 4694   1.991   0.584   2.048  0.1270 -0.8348 -0.0448
  214EE     C09 4695   1.840   0.657   1.862  0.0071  0.4686 -0.0655
  214EE     C0A 4696   1.954   0.263   1.972  0.3954  0.3102 -0.4083
  214EE     C0B 4697   2.130   0.624   1.996  0.2579  0.3738 -0.0496
  214EE     C0C 4698   1.790   0.783   1.936  0.1896 -0.2905 -0.5112
  214EE     H0D 4699   1.940   0.659   2.108  0.8864 -0.5084  0.1982
  214EE     H0E 4700   2.004   0.504   2.123 -0.2663  0.1857  1.1209
  214EE     H0F 4701   1.923   0.686   1.795  0.0431 -0.8264 -0.6055
  214EE     H10 4702   1.762   0.622   1.795  0.2062  0.0196 -0.0644
  214EE     H11 4703   2.203   0.615   2.076  0.0046 -1.0055  0.0423
  214EE     H12 4704   2.167   0.553   1.921 -0.5106 -0.1444  0.0495
  214EE     H13 4705   2.125   0.728   1.961 -1.4816  0.8863  1.6214
  214EE     H14 4706   1.733   0.849   1.871 -1.3097  0.5299  1.5470
  214EE     H15 4707   1.727   0.753   2.020  0.7737  1.4064  0.5550
  214EE     H16 4708   1.876   0.835   1.980 -0.0761 -1.0942  1.0320
  215EE     S01 4709   1.910   3.821   3.843  0.2217 -0.1913  0.1783
  215EE     F02 4710   2.112   3.648   3.822  0.1058 -0.3164 -0.0893
  215EE     F03 4711   2.080   3.776   3.648  0.3683  0.0690 -0.0062
  215EE     F04 4712   2.178   3.855   3.827  0.0512  0.2100  0.0864
  215EE     O05 4713   1.896   3.955   3.783  0.1501 -0.2413  0.0761
  215EE     O06 4714   1.910   3.794   3.987  0.4802  0.3032 -0.0924
  215EE     N07 4715   1.804   3.721   3.764 -0.0162  0.0319  0.2821
  215EE     C08 4716   1.660   3.753   3.792 -0.0700  0.0336 -0.2506
  215EE     C09 4717   1.842   3.581   3.726  0.4471  0.0814  0.2126
  215EE     C0A 4718   2.085   3.770   3.785 -0.0223 -0.3398  0.2826
  215EE     C0B 4719   1.562   3.712   3.687 -0.3144  0.2223  0.5349
  215EE     C0C 4720   1.817   3.476   3.829  0.5350 -0.0500 -0.0681
  215EE     H0D 4721   1.628   3.712   3.888  1.1173  0.6234  0.4022
  215EE     H0E 4722   1.654   3.862   3.802  0.7374  0.2019 -1.5165
  215EE     H0F 4723   1.775   3.553   3.643 -0.0817 -0.2844  0.7637
  215EE     H10 4724   1.945   3.574   3.689  0.4389 -1.7933  0.4947
  215EE     H11 4725   1.594   3.736   3.586  0.3755 -1.6696  0.2938
  215EE     H12 4726   1.545   3.605   3.690 -1.2774  0.3166 -1.2671
  215EE     H13 4727   1.466   3.764   3.701 -0.3768 -0.0478  1.1200
  215EE     H14 4728   1.711   3.478   3.856  0.2536  0.2279 -1.1721
  215EE     H15 4729   1.842   3.378   3.787  0.5823 -0.0043 -0.1466
  215EE     H16 4730   1.871   3.493   3.923 -0.1899 -1.0650  0.5536
  216EE     S01 4731   0.529   3.947   1.129  0.0478 -0.2737 -0.3956
  216EE     F02 4732   0.635   3.776   1.301 -0.1129  0.4754 -0.1736
  216EE     F03 4733   0.499   3.905   1.396  0.1630 -0.1217 -0.1156
  216EE     F04 4734   0.422   3.741   1.274  0.2065  0.3250 -0.4823
  216EE     O05 4735   0.655   4.021   1.144  0.0744  0.1021 -0.0547
  216EE     O06 4736   0.400   4.017   1.143  0.2541  0.1628 -0.0048
  216EE     N07 4737   0.523   3.857   0.990 -0.2523  0.2287  0.2043
  216EE     C08 4738   0.596   3.727   0.975  0.8285  0.7923 -0.1586
  216EE     C09 4739   0.488   3.921   0.858  0.1488  0.0296 -0.0034
  216EE     C0A 4740   0.519   3.833   1.285 -0.0929 -0.0020 -0.5491
  216EE     C0B 4741   0.744   3.751   0.952 -0.4246 -0.1609 -0.3580
  216EE     C0C 4742   0.365   3.861   0.787  0.0321  0.2212  0.2566
  216EE     H0D 4743   0.592   3.673   1.070  2.9094 -0.4312 -0.7281
  216EE     H0E 4744   0.551   3.675   0.890 -0.4225  0.7683  0.5044
  216EE     H0F 4745   0.472   4.027   0.884  1.4733  0.0747  0.6891
  216EE     H10 4746   0.574   3.925   0.791  0.2378 -0.2967  0.0908
  216EE     H11 4747   0.757   3.811   0.862  1.8490  0.4813  0.3666
  216EE     H12 4748   0.798   3.807   1.028 -1.1775 -0.5421  0.4680
  216EE     H13 4749   0.796   3.655   0.939  0.0721 -0.0772  0.9523
  216EE     H14 4750   0.274   3.866   0.847 -0.4510  1.8112 -0.5759
  216EE     H15 4751   0.342   3.902   0.688  0.4731 -0.7322 -0.2392
  216EE     H16 4752   0.385   3.756   0.764 -0.6993  0.2871 -0.6859
  217EE     S01 4753   4.188   4.057   0.222  0.2600  0.2389  0.5463
  217EE     F02 4754   4.043   3.840   0.153 -0.1471 -0.0151 -0.2149
  217EE     F03 4755   3.996   3.912   0.351 -0.1338 -0.3281 -0.3219
  217EE     F04 4756   3.919   4.021   0.182 -0.0150  0.1977  0.5833
  217EE     O05 4757   4.190   4.101   0.085  0.2414  0.1248  0.4537
  217EE     O06 4758   4.291   3.971   0.275  0.0531 -0.0034 -0.3165
  217EE     N07 4759   4.170   4.191   0.317  0.2623  0.0094 -0.3178
  217EE     C08 4760   4.035   4.239   0.351 -0.2378 -0.0398  0.8582
  217EE     C09 4761   4.288   4.278   0.323  0.4611  0.3322  0.0049
  217EE     C0A 4762   4.027   3.953   0.227 -0.2097 -0.1703  0.2429
  217EE     C0B 4763   3.977   4.324   0.239 -0.0982  0.2914 -0.1016
  217EE     C0C 4764   4.329   4.323   0.461  0.1439  0.2110 -0.1759
  217EE     H0D 4765   3.968   4.154   0.364  0.2185 -0.4847  0.3103
  217EE     H0E 4766   4.039   4.300   0.443  0.7167 -0.1270  0.8786
  217EE     H0F 4767   4.365   4.214   0.277 -0.2769  0.2977 -1.1974
  217EE     H10 4768   4.279   4.366   0.259 -0.5671  1.5110  1.7304
  217EE     H11 4769   4.039   4.409   0.210 -0.8084  0.7760 -0.2166
  217EE     H12 4770   3.960   4.265   0.149 -0.7294  1.2675 -0.6361
  217EE     H13 4771   3.879   4.367   0.265 -0.2685  0.3844 -0.8906
  217EE     H14 4772   4.429   4.368   0.457  0.2320  0.0564  0.2527
  217EE     H15 4773   4.253   4.393   0.494 -0.5264 -0.5347 -0.1134
  217EE     H16 4774   4.335   4.233   0.524  0.8867 -0.2543 -0.8875
  218EE     S01 4775   2.364   2.637   1.616  0.0845  0.0080  0.1153
  218EE     F02 4776   2.095   2.618   1.657 -0.1615 -0.3714  0.5351
  218EE     F03 4777   2.172   2.508   1.480 -0.0015  0.0808  0.2256
  218EE     F04 4778   2.208   2.430   1.679 -0.0382 -0.0475  0.2756
  218EE     O05 4779   2.362   2.677   1.755 -0.3015  0.4113  0.2429
  218EE     O06 4780   2.372   2.730   1.504  0.0542  0.0178 -0.2634
  218EE     N07 4781   2.481   2.522   1.592 -0.1870  0.0395  0.1544
  218EE     C08 4782   2.473   2.423   1.479 -0.3885 -0.4735 -0.0167
  218EE     C09 4783   2.617   2.548   1.653 -0.1368  0.0570 -0.2140
  218EE     C0A 4784   2.197   2.543   1.606  0.0017  0.0190  0.2173
  218EE     C0B 4785   2.499   2.479   1.341  0.5614  1.0243  0.4206
  218EE     C0C 4786   2.718   2.435   1.648 -0.3979 -0.1119  0.3862
  218EE     H0D 4787   2.541   2.339   1.497 -1.0582 -1.3655 -1.5931
  218EE     H0E 4788   2.373   2.378   1.484 -1.0622  1.2022  2.2880
  218EE     H0F 4789   2.661   2.634   1.600  1.1809 -1.3031 -1.4077
  218EE     H10 4790   2.605   2.578   1.757  0.0160 -1.3156  0.2091
  218EE     H11 4791   2.519   2.400   1.269  2.3826  1.9237 -0.0998
  218EE     H12 4792   2.413   2.539   1.311 -0.1898 -0.2996 -0.1175
  218EE     H13 4793   2.584   2.549   1.337  1.4146 -0.0073  0.1452
  218EE     H14 4794   2.810   2.480   1.686  1.0171 -0.9851 -1.8741
  218EE     H15 4795   2.692   2.348   1.708  1.0231  0.6063  2.0924
  218EE     H16 4796   2.737   2.407   1.543 -0.7424  3.0637 -0.5894
  219EE     S01 4797   3.478   1.999   1.526 -0.1550 -0.1171  0.0674
  219EE     F02 4798   3.607   1.982   1.300  0.4942  0.1456 -0.2200
  219EE     F03 4799   3.448   1.828   1.325 -0.3200  0.1613 -0.1526
  219EE     F04 4800   3.399   2.032   1.271  0.2022  0.3022 -0.1919
  219EE     O05 4801   3.350   1.949   1.574  0.5558  0.1032  0.1060
  219EE     O06 4802   3.510   2.143   1.537  0.3566 -0.0906 -0.1312
  219EE     N07 4803   3.599   1.915   1.604  0.1584 -0.3965  0.2875
  219EE     C08 4804   3.656   1.787   1.555 -0.0953  0.3593 -0.2946
  219EE     C09 4805   3.602   1.929   1.748  0.2677 -0.1979  0.4914
  219EE     C0A 4806   3.485   1.960   1.342 -0.1384  0.4634  0.3454
  219EE     C0B 4807   3.792   1.749   1.603  0.0366 -0.0789 -0.0235
  219EE     C0C 4808   3.509   1.841   1.825 -0.0255 -0.3636  0.4138
  219EE     H0D 4809   3.583   1.707   1.569  0.9636 -0.2527  1.7870
  219EE     H0E 4810   3.673   1.795   1.446 -0.4591  1.7749 -0.2553
  219EE     H0F 4811   3.705   1.899   1.772  0.6106  0.4708 -0.1159
  219EE     H10 4812   3.590   2.034   1.775  0.4597  0.2452 -1.0782
  219EE     H11 4813   3.795   1.707   1.704 -0.6546 -1.5148 -0.5796
  219EE     H12 4814   3.835   1.671   1.539 -0.1644  0.5631 -0.9466
  219EE     H13 4815   3.853   1.840   1.599 -1.1749  0.7079 -0.6048
  219EE     H14 4816   3.404   1.843   1.795 -0.1739 -2.2068  0.7237
  219EE     H15 4817   3.537   1.736   1.822  0.4884 -0.1919 -0.9416
  219EE     H16 4818   3.516   1.874   1.930 -0.4430 -0.3457  0.4377
  220EE     S01 4819   2.214   4.289   1.955  0.2076  0.0173  0.2162
  220EE     F02 4820   2.392   4.170   1.792  0.1414  0.1309 -0.1505
  220EE     F03 4821   2.379   4.387   1.777  0.1829  0.2042 -0.0578
  220EE     F04 4822   2.480   4.299   1.938 -0.2776  0.1016 -0.2046
  220EE     O05 4823   2.199   4.428   1.999  0.1421  0.1003 -0.2868
  220EE     O06 4824   2.230   4.178   2.045 -0.1303  0.0177  0.0017
  220EE     N07 4825   2.088   4.254   1.850 -0.5488  0.2824 -0.5453
  220EE     C08 4826   2.093   4.302   1.708  0.6165 -0.2070 -0.3338
  220EE     C09 4827   1.956   4.240   1.919  0.0143 -0.1440  0.0980
  220EE     C0A 4828   2.377   4.286   1.860 -0.0524 -0.0877 -0.0501
  220EE     C0B 4829   2.069   4.456   1.697 -0.3789  0.3091 -0.1089
  220EE     C0C 4830   1.842   4.192   1.833  0.1777 -0.0602  0.2641
  220EE     H0D 4831   2.187   4.273   1.661  1.9733  0.6599  1.7642
  220EE     H0E 4832   2.018   4.246   1.651  1.1164 -0.5963 -0.6188
  220EE     H0F 4833   1.962   4.169   2.003 -0.9564  0.5965  0.8073
  220EE     H10 4834   1.926   4.337   1.959  1.5273 -0.0961  1.1459
  220EE     H11 4835   2.100   4.499   1.602  0.7065 -0.5225 -0.1452
  220EE     H12 4836   1.966   4.482   1.722 -0.0743 -0.1729  1.7522
  220EE     H13 4837   2.130   4.501   1.777 -1.3510  0.7149  0.4184
  220EE     H14 4838   1.861   4.090   1.800 -1.3244 -0.3438  0.2171
  220EE     H15 4839   1.749   4.196   1.890 -1.0612 -1.6684 -1.5735
  220EE     H16 4840   1.821   4.265   1.753  0.7455  0.0598  0.2262
  221EE     S01 4841   1.610   0.166   0.051  0.4741 -0.1266 -0.1666
  221EE     F02 4842   1.518  -0.090   0.032 -0.3434 -0.1021  0.2121
  221EE     F03 4843   1.738  -0.072   0.048 -0.1474 -0.0244  0.3099
  221EE     F04 4844   1.611  -0.038   0.220 -0.1658 -0.2778 -0.4451
  221EE     O05 4845   1.730   0.226   0.102 -0.3959 -0.2508  0.4080
  221EE     O06 4846   1.476   0.204   0.095  0.6645  0.0420  0.1407
  221EE     N07 4847   1.605   0.183  -0.113 -0.7534 -0.0224  0.1974
  221EE     C08 4848   1.571   0.318  -0.163  0.5977  0.0221  0.0174
  221EE     C09 4849   1.678   0.091  -0.211 -0.2308  0.1487  0.1735
  221EE     C0A 4850   1.621  -0.022   0.090  0.0299  0.1806 -0.4542
  221EE     C0B 4851   1.689   0.410  -0.153 -0.4329 -0.2276  0.1339
  221EE     C0C 4852   1.835   0.095  -0.206  0.0911 -0.2146  0.0384
  221EE     H0D 4853   1.538   0.315  -0.267  1.5627  0.2495 -0.2944
  221EE     H0E 4854   1.493   0.362  -0.100  0.7655 -0.5621  0.6390
  221EE     H0F 4855   1.644  -0.012  -0.192 -0.9036  0.3715  0.1853
  221EE     H10 4856   1.638   0.111  -0.310  0.0836 -0.1488 -0.0133
  221EE     H11 4857   1.710   0.436  -0.050  1.7635 -0.0102 -0.3453
  221EE     H12 4858   1.781   0.367  -0.194  0.7214  2.7654 -0.5501
  221EE     H13 4859   1.663   0.504  -0.203  0.5307 -0.1416 -0.2169
  221EE     H14 4860   1.875   0.004  -0.251 -1.8964 -0.6264 -0.9731
  221EE     H15 4861   1.875   0.184  -0.254 -0.3898 -0.4993 -0.9131
  221EE     H16 4862   1.872   0.093  -0.103  1.2713 -0.4843 -0.3828
  222EE     S01 4863   4.146   0.994   0.253 -0.3564 -0.1989  0.1516
  222EE     F02 4864   3.945   0.834   0.316  0.0662 -0.0194  0.4994
  222EE     F03 4865   3.941   0.897   0.111 -0.0122 -0.1978 -0.2557
  222EE     F04 4866   4.080   0.742   0.184  0.0406 -0.1899  0.1933
  222EE     O05 4867   4.213   0.940   0.370 -0.0115 -0.2722  0.6335
  222EE     O06 4868   4.067   1.118   0.263 -0.3815 -0.0510  0.4709
  222EE     N07 4869   4.255   0.996   0.126 -0.2507  0.1104 -0.1895
  222EE     C08 4870   4.205   0.983  -0.009  0.2614 -0.3163 -0.2631
  222EE     C09 4871   4.380   1.074   0.156  0.1585  0.1811 -0.2604
  222EE     C0A 4872   4.024   0.859   0.210 -0.4311 -0.0102 -0.3315
  222EE     C0B 4873   4.305   0.977  -0.125 -0.3925  0.2467  0.2476
  222EE     C0C 4874   4.372   1.224   0.143  0.2418 -0.1773  0.5237
  222EE     H0D 4875   4.147   0.891  -0.012 -1.1257  0.5378 -0.1274
  222EE     H0E 4876   4.134   1.066  -0.022 -0.6494 -0.9593  0.5432
  222EE     H0F 4877   4.415   1.050   0.258  1.4883 -0.6317 -0.8871
  222EE     H10 4878   4.460   1.041   0.090  0.2490 -2.7604  1.2303
  222EE     H11 4879   4.253   0.959  -0.219 -0.2912  0.0389  0.2321
  222EE     H12 4880   4.362   1.070  -0.129  0.1270 -0.0771  0.0819
  222EE     H13 4881   4.377   0.898  -0.103  0.5838  0.7705 -0.9981
  222EE     H14 4882   4.473   1.265   0.155  0.4773 -1.0538  1.6203
  222EE     H15 4883   4.336   1.249   0.043  0.5976  0.6575  0.5997
  222EE     H16 4884   4.304   1.268   0.217  0.7409 -1.1166  1.5435
  223EE     S01 4885   2.081   1.149   4.341 -0.0404 -0.2405 -0.0419
  223EE     F02 4886   2.236   0.947   4.259 -0.4116  0.0765 -0.3738
  223EE     F03 4887   2.176   1.085   4.095 -0.2607  0.1866  0.1321
  223EE     F04 4888   2.333   1.140   4.238  0.1127 -0.1389 -0.1779
  223EE     O05 4889   2.077   1.292   4.317  0.0636  0.0208  0.0569
  223EE     O06 4890   2.115   1.093   4.472 -0.5230  0.0176 -0.4377
  223EE     N07 4891   1.935   1.079   4.289 -0.0581 -0.0982  0.1628
  223EE     C08 4892   1.807   1.116   4.360  0.4761  0.3260 -0.0771
  223EE     C09 4893   1.939   0.941   4.229 -0.2038  0.0917 -0.3304
  223EE     C0A 4894   2.215   1.076   4.224 -0.1277  0.0415 -0.0821
  223EE     C0B 4895   1.681   1.059   4.298 -0.1646 -0.0334  0.0238
  223EE     C0C 4896   1.943   0.825   4.331  0.4643  0.1239 -0.1333
  223EE     H0D 4897   1.816   1.073   4.460 -1.9227  0.3649  0.1644
  223EE     H0E 4898   1.802   1.226   4.364  1.5944  0.4563 -1.7630
  223EE     H0F 4899   1.849   0.933   4.166 -1.1126  1.5021  0.7544
  223EE     H10 4900   2.028   0.924   4.168  0.3662 -1.3427  0.8658
  223EE     H11 4901   1.664   1.075   4.191 -0.1382 -0.3653 -0.0302
  223EE     H12 4902   1.671   0.952   4.315 -1.2990  0.2506  1.2625
  223EE     H13 4903   1.598   1.109   4.350  1.2820  0.7893  1.5930
  223EE     H14 4904   1.849   0.822   4.386 -0.0914  0.1595 -1.0659
  223EE     H15 4905   1.950   0.729   4.279 -1.3560  0.2207 -0.6163
  223EE     H16 4906   2.020   0.829   4.409  0.1583  1.3697  0.1152
  224EE     S01 4907   0.619   4.380   4.346 -0.2382 -0.1954  0.1639
  224EE     F02 4908   0.484   4.612   4.286 -0.2485 -0.4952  0.0441
  224EE     F03 4909   0.570   4.510   4.118 -0.4504 -0.1766 -0.3821
  224EE     F04 4910   0.391   4.434   4.207 -0.2189 -0.1063  0.5825
  224EE     O05 4911   0.537   4.326   4.457 -0.2624  0.4305 -0.5656
  224EE     O06 4912   0.739   4.461   4.366  0.2417 -0.2510  0.1393
  224EE     N07 4913   0.665   4.253   4.250 -0.7881 -0.1608  0.3018
  224EE     C08 4914   0.558   4.177   4.175 -0.6127 -0.0622 -0.4722
  224EE     C09 4915   0.787   4.173   4.298  0.4323  0.3597 -0.4657
  224EE     C0A 4916   0.509   4.490   4.234  0.6869  0.0875  0.3937
  224EE     C0B 4917   0.473   4.087   4.262  0.0973 -0.1793 -0.1080
  224EE     C0C 4918   0.857   4.088   4.190  0.1560  0.1374 -0.6216
  224EE     H0D 4919   0.502   4.252   4.119 -0.6217  0.9368  0.8612
  224EE     H0E 4920   0.603   4.119   4.092 -0.6051  0.5102 -0.8699
  224EE     H0F 4921   0.856   4.246   4.342 -0.3948  1.5789 -1.1702
  224EE     H10 4922   0.753   4.114   4.384 -0.7715  1.1631 -0.3752
  224EE     H11 4923   0.439   3.994   4.215 -0.5884  0.5679 -1.1174
  224EE     H12 4924   0.519   4.061   4.357 -1.0069 -1.8305  0.0107
  224EE     H13 4925   0.377   4.138   4.278 -0.6320 -1.0406 -1.6058
  224EE     H14 4926   0.944   4.043   4.237  0.7918  0.2188 -1.6985
  224EE     H15 4927   0.800   4.002   4.153  0.0774 -0.4752  0.8774
  224EE     H16 4928   0.889   4.147   4.103 -1.3845  0.1635 -1.2010
  225EE     S01 4929   0.049   2.308   3.235 -0.3139  0.0858 -0.2022
  225EE     F02 4930  -0.099   2.524   3.309 -0.0602 -0.1090  0.3841
  225EE     F03 4931   0.104   2.570   3.259  0.4139 -0.0577 -0.0849
  225EE     F04 4932  -0.044   2.531   3.105  0.0871  0.1079 -0.0153
  225EE     O05 4933   0.116   2.290   3.106 -0.1729  0.2194 -0.1464
  225EE     O06 4934  -0.069   2.231   3.271 -0.2469 -0.3660  0.3788
  225EE     N07 4935   0.159   2.292   3.356 -0.5265  0.2548  0.0030
  225EE     C08 4936   0.239   2.169   3.349  0.4265 -0.2682  0.3355
  225EE     C09 4937   0.125   2.336   3.496 -0.0754  0.0385  0.3610
  225EE     C0A 4938  -0.001   2.496   3.224  0.2409  0.2956 -0.5523
  225EE     C0B 4939   0.168   2.044   3.398  0.1079  0.3815  0.0901
  225EE     C0C 4940   0.246   2.357   3.589 -0.2446 -0.3152 -0.1625
  225EE     H0D 4941   0.279   2.156   3.248  0.0455  2.0162 -0.1241
  225EE     H0E 4942   0.333   2.182   3.404  1.6256 -0.6398 -1.5552
  225EE     H0F 4943   0.064   2.428   3.494  0.3871  0.3557  0.6907
  225EE     H10 4944   0.056   2.263   3.537 -0.6434  0.9601  1.0814
  225EE     H11 4945   0.222   1.950   3.386 -1.1519 -0.3896  0.3676
  225EE     H12 4946   0.156   2.050   3.506  0.9261  0.4593  0.1765
  225EE     H13 4947   0.068   2.031   3.353 -0.7324 -0.2208  2.0859
  225EE     H14 4948   0.310   2.433   3.545 -0.8792 -0.6916 -1.7650
  225EE     H15 4949   0.211   2.395   3.685  1.5170 -1.0970  0.8267
  225EE     H16 4950   0.310   2.268   3.600 -0.2381 -0.2901  0.0105
  226EE     S01 4951   3.991   2.400   4.489 -0.0388 -0.2173 -0.0235
  226EE     F02 4952   4.199   2.399   4.317 -0.1830 -0.5369 -0.0196
  226EE     F03 4953   4.168   2.587   4.428  0.2698 -0.0070  0.0543
  226EE     F04 4954   4.259   2.413   4.520 -0.0624  0.0895  0.3939
  226EE     O05 4955   3.982   2.454   4.629  0.0122  0.0616  0.1657
  226EE     O06 4956   3.974   2.258   4.453  0.0772 -0.2545 -0.5823
  226EE     N07 4957   3.884   2.486   4.399 -0.4581 -0.1028  0.0338
  226EE     C08 4958   3.753   2.525   4.459  0.5737  0.4426 -0.4343
  226EE     C09 4959   3.890   2.452   4.253 -0.0052 -0.4281  0.2871
  226EE     C0A 4960   4.163   2.453   4.434 -0.3194  0.4757 -0.2645
  226EE     C0B 4961   3.647   2.414   4.466  0.4804  0.0897 -0.4160
  226EE     C0C 4962   3.811   2.544   4.157 -0.3287  0.5651 -0.4658
  226EE     H0D 4963   3.772   2.561   4.560  0.5441  0.6228 -0.4936
  226EE     H0E 4964   3.710   2.610   4.404 -0.0866  0.2400 -0.2374
  226EE     H0F 4965   3.996   2.450   4.223 -0.4086 -0.9076 -1.1367
  226EE     H10 4966   3.861   2.348   4.239  1.5555 -1.1651  2.2365
  226EE     H11 4967   3.634   2.376   4.365 -0.9191  1.3090 -0.7208
  226EE     H12 4968   3.672   2.331   4.531  1.0920 -0.1550 -0.9588
  226EE     H13 4969   3.552   2.462   4.495  0.6416  0.2304 -0.1143
  226EE     H14 4970   3.836   2.516   4.054  1.5434 -1.3481  0.4587
  226EE     H15 4971   3.705   2.521   4.163 -0.2234  0.1127 -0.3471
  226EE     H16 4972   3.836   2.651   4.168  1.0867  0.2144 -0.1210
  227EE     S01 4973   3.377   1.184   3.830 -0.1287 -0.4000  0.0369
  227EE     F02 4974   3.209   1.286   4.005  0.1694 -0.1047 -0.1802
  227EE     F03 4975   3.414   1.268   4.078 -0.3381 -0.0823  0.0848
  227EE     F04 4976   3.365   1.425   3.943  0.1581  0.1639  0.0844
  227EE     O05 4977   3.515   1.220   3.809 -0.0360  0.1320 -0.1663
  227EE     O06 4978   3.274   1.207   3.729  0.1760  0.1030  0.2648
  227EE     N07 4979   3.379   1.024   3.880  0.4233 -0.1171 -0.1345
  227EE     C08 4980   3.270   0.975   3.964 -0.2121  0.0411  0.0670
  227EE     C09 4981   3.454   0.926   3.791  0.5118 -0.5119 -0.1298
  227EE     C0A 4982   3.339   1.301   3.973  0.0303 -0.0821 -0.2772
  227EE     C0B 4983   3.140   0.945   3.882 -0.1176 -0.0290  0.2471
  227EE     C0C 4984   3.481   0.791   3.855 -0.1472 -0.5875  0.1354
  227EE     H0D 4985   3.306   0.883   4.011  3.3778  0.5249 -1.5939
  227EE     H0E 4986   3.250   1.043   4.049  1.4383 -0.5328  0.9431
  227EE     H0F 4987   3.390   0.910   3.702  0.5404 -1.1595 -0.0393
  227EE     H10 4988   3.545   0.970   3.751 -1.0469  2.5011 -0.4637
  227EE     H11 4989   3.161   0.885   3.793 -0.5009 -0.6277  0.5525
  227EE     H12 4990   3.075   0.878   3.939  1.5658 -1.8059  0.1412
  227EE     H13 4991   3.086   1.036   3.855  0.8452  0.2961 -0.6123
  227EE     H14 4992   3.531   0.815   3.949  0.2196 -0.7103 -0.0299
  227EE     H15 4993   3.391   0.731   3.870 -0.4031 -0.3448 -0.4098
  227EE     H16 4994   3.553   0.740   3.790  0.2259 -1.4710  1.2266
  228EE     S01 4995   1.582   1.575   4.319 -0.0612  0.0017  0.0443
  228EE     F02 4996   1.507   1.528   4.063 -0.1913 -0.1688  0.2901
  228EE     F03 4997   1.648   1.380   4.149  0.3421  0.0923 -0.3998
  228EE     F04 4998   1.441   1.386   4.212  0.4247  0.1064  0.4388
  228EE     O05 4999   1.599   1.479   4.430 -0.0733 -0.3937 -0.0416
  228EE     O06 5000   1.480   1.678   4.317  0.2969  0.0090  0.3355
  228EE     N07 5001   1.726   1.650   4.295  0.0583 -0.1974  0.3049
  228EE     C08 5002   1.798   1.632   4.169  0.3189 -0.4958  0.1344
  228EE     C09 5003   1.810   1.667   4.419 -0.2585 -0.1478 -0.4761
  228EE     C0A 5004   1.541   1.459   4.175 -0.0667  0.0347  0.3508
  228EE     C0B 5005   1.893   1.747   4.136 -0.2697 -0.0388 -0.0342
  228EE     C0C 5006   1.910   1.553   4.449 -0.0907  0.5343 -0.2504
  228EE     H0D 5007   1.849   1.535   4.167  1.2457 -0.0041 -0.2291
  228EE     H0E 5008   1.720   1.634   4.091 -0.5988 -0.6463  1.0451
  228EE     H0F 5009   1.854   1.767   4.407 -0.7869  0.2136  0.5161
  228EE     H10 5010   1.746   1.676   4.507  0.6544 -2.2712  0.4476
  228EE     H11 5011   1.916   1.741   4.029  1.9241 -0.1721  0.4243
  228EE     H12 5012   1.857   1.850   4.147 -0.3765 -0.0603 -0.1805
  228EE     H13 5013   1.987   1.736   4.192  0.0661 -1.2600 -0.8299
  228EE     H14 5014   1.854   1.460   4.444 -0.1492  0.5226  0.5276
  228EE     H15 5015   1.995   1.551   4.381 -1.3445  0.1339 -1.8639
  228EE     H16 5016   1.944   1.561   4.553 -0.1238  0.5895 -0.2442
  229EE     S01 5017   0.667   1.013   1.997 -0.1179 -0.2259 -0.0653
  229EE     F02 5018   0.495   1.188   1.886  0.2399 -0.1141 -0.1543
  229EE     F03 5019   0.597   1.061   1.738  0.3363  0.0275  0.3939
  229EE     F04 5020   0.437   0.974   1.860 -0.1945 -0.4484  0.6634
  229EE     O05 5021   0.596   0.986   2.118  0.1475  0.2148  0.0837
  229EE     O06 5022   0.766   1.119   1.981  0.0113 -0.0707 -0.1679
  229EE     N07 5023   0.735   0.876   1.937 -0.2543  0.0807 -0.0601
  229EE     C08 5024   0.647   0.760   1.905  0.1268 -0.0564 -0.0891
  229EE     C09 5025   0.863   0.846   2.015 -0.1731 -0.2697  0.2742
  229EE     C0A 5026   0.541   1.061   1.865  0.3436 -0.0505 -0.0983
  229EE     C0B 5027   0.583   0.690   2.032 -0.5312  0.1310 -0.3860
  229EE     C0C 5028   0.954   0.739   1.950  0.0423  0.5832 -0.1022
  229EE     H0D 5029   0.571   0.790   1.832 -0.3638 -1.0905 -0.0181
  229EE     H0E 5030   0.709   0.689   1.848 -2.0538 -1.6510 -0.5470
  229EE     H0F 5031   0.923   0.939   2.011  0.7123 -0.7915  1.0342
  229EE     H10 5032   0.835   0.823   2.118  0.3764 -0.1154  0.4588
  229EE     H11 5033   0.511   0.752   2.085 -0.3883 -1.1412  1.3022
  229EE     H12 5034   0.532   0.601   1.996  0.2423 -0.3192 -0.3950
  229EE     H13 5035   0.668   0.662   2.096 -0.7137  0.9641  0.2315
  229EE     H14 5036   0.961   0.751   1.842 -0.8159 -1.8844 -0.4562
  229EE     H15 5037   1.049   0.727   2.001  0.6158  0.5771 -1.1544
  229EE     H16 5038   0.906   0.641   1.961  1.1720  0.0028 -0.2291
  230EE     S01 5039   2.837   0.199   2.708  0.4899  0.2421 -0.0772
  230EE     F02 5040   3.041   0.065   2.817 -0.3270 -0.1216 -0.1379
  230EE     F03 5041   2.982  -0.013   2.630 -0.5782  0.2812  0.3103
  230EE     F04 5042   3.094   0.177   2.641 -0.2202  0.3594  0.3182
  230EE     O05 5043   2.876   0.324   2.777  0.3990 -0.0140 -0.2113
  230EE     O06 5044   2.742   0.103   2.766  0.0161 -0.1005 -0.0502
  230EE     N07 5045   2.790   0.235   2.553 -0.5819  0.3634 -0.2105
  230EE     C08 5046   2.761   0.120   2.459 -0.0167 -0.1814 -0.0350
  230EE     C09 5047   2.721   0.368   2.534  0.0884  0.3378  0.5943
  230EE     C0A 5048   3.000   0.104   2.697  0.2162 -0.5503  0.3106
  230EE     C0B 5049   2.788   0.152   2.313  0.0642 -0.0267  0.0765
  230EE     C0C 5050   2.576   0.377   2.585 -0.3017  0.3731  0.6761
  230EE     H0D 5051   2.818   0.029   2.480 -0.7718 -0.7190 -0.2829
  230EE     H0E 5052   2.653   0.099   2.466 -0.4279  1.8493 -0.0653
  230EE     H0F 5053   2.786   0.444   2.578  1.3526 -1.5936  2.1672
  230EE     H10 5054   2.718   0.391   2.427  1.7862 -0.1658  0.4227
  230EE     H11 5055   2.880   0.210   2.307 -0.1471  0.3459  0.4481
  230EE     H12 5056   2.789   0.064   2.248  1.1305 -0.8315  1.1531
  230EE     H13 5057   2.708   0.216   2.273 -1.3634 -2.6192 -1.3638
  230EE     H14 5058   2.576   0.356   2.692  0.8786  0.5022  0.7115
  230EE     H15 5059   2.543   0.479   2.567 -0.1617  0.4167  0.6634
  230EE     H16 5060   2.517   0.304   2.528  0.8325  1.5823 -2.1377
  231EE     S01 5061   0.190   1.951   1.268 -0.2664 -0.3868 -0.2206
  231EE     F02 5062  -0.081   1.963   1.250  0.0087 -0.1325  0.0516
  231EE     F03 5063   0.025   2.078   1.104 -0.1301  0.0500 -0.2687
  231EE     F04 5064   0.014   1.864   1.082  0.0271 -0.1604 -0.0407
  231EE     O05 5065   0.192   2.075   1.345  0.2024  0.0302  0.2541
  231EE     O06 5066   0.285   1.924   1.161 -0.2138  0.0256 -0.1862
  231EE     N07 5067   0.182   1.820   1.369 -0.3146  0.4829  0.0128
  231EE     C08 5068   0.285   1.811   1.475  0.0264  0.2493  0.1696
  231EE     C09 5069   0.115   1.692   1.322 -0.0492 -0.5397  0.0412
  231EE     C0A 5070   0.028   1.960   1.171 -0.3816 -0.4012 -0.2527
  231EE     C0B 5071   0.246   1.876   1.609 -0.0050  0.4296  0.3308
  231EE     C0C 5072   0.195   1.606   1.229 -0.1663 -0.1899  0.2482
  231EE     H0D 5073   0.303   1.704   1.489 -0.2348  0.1982  0.1199
  231EE     H0E 5074   0.377   1.858   1.438  0.3269 -1.3186 -1.1298
  231EE     H0F 5075   0.099   1.641   1.418 -0.4534  0.0585  0.2929
  231EE     H10 5076   0.017   1.721   1.283  0.0082 -0.5924 -0.1429
  231EE     H11 5077   0.249   1.985   1.604  0.5893  0.4334  0.7517
  231EE     H12 5078   0.144   1.847   1.635  0.3971 -0.7139  0.6604
  231EE     H13 5079   0.313   1.853   1.693  0.6590  1.0393 -0.0302
  231EE     H14 5080   0.222   1.651   1.134 -0.0285 -0.2184  0.2732
  231EE     H15 5081   0.286   1.571   1.278  0.3348  0.9384  0.1514
  231EE     H16 5082   0.137   1.516   1.205  0.6023 -0.6956  0.2784
  232EE     S01 5083   1.202   4.499   2.705  0.1170  0.1403  0.0529
  232EE     F02 5084   1.303   4.656   2.506  0.3850 -0.0217  0.3040
  232EE     F03 5085   1.302   4.443   2.460 -0.1211  0.1621 -0.2014
  232EE     F04 5086   1.118   4.555   2.457  0.0820 -0.1015  0.0423
  232EE     O05 5087   1.103   4.591   2.759 -0.0507 -0.2140 -0.3629
  232EE     O06 5088   1.336   4.493   2.759 -0.0739  0.0789 -0.1214
  232EE     N07 5089   1.145   4.342   2.713 -0.4604 -0.2056  0.1531
  232EE     C08 5090   1.046   4.290   2.612 -0.0766 -0.3442 -0.1325
  232EE     C09 5091   1.202   4.253   2.814 -0.4149  0.2675 -0.2753
  232EE     C0A 5092   1.233   4.539   2.520 -0.0957  0.1123  0.4275
  232EE     C0B 5093   0.926   4.220   2.674 -0.6663 -0.5585 -0.0838
  232EE     C0C 5094   1.287   4.136   2.757 -0.3206  0.1151  0.2482
  232EE     H0D 5095   1.004   4.380   2.566 -1.7113 -0.7404  0.5739
  232EE     H0E 5096   1.105   4.230   2.541 -0.2804 -0.1196 -0.4970
  232EE     H0F 5097   1.260   4.312   2.886  0.6152 -0.4266 -0.5413
  232EE     H10 5098   1.121   4.207   2.871  0.1765 -1.3838 -0.7361
  232EE     H11 5099   0.873   4.292   2.737  0.7902  0.6365 -0.2116
  232EE     H12 5100   0.858   4.187   2.595 -1.6301  0.4217  0.3369
  232EE     H13 5101   0.964   4.134   2.731  0.1646 -0.5670 -0.6506
  232EE     H14 5102   1.370   4.179   2.702 -0.2837  1.2007  1.1427
  232EE     H15 5103   1.322   4.071   2.838 -0.6757 -0.0722  0.2538
  232EE     H16 5104   1.226   4.075   2.688 -0.7444 -0.0398  0.7517
  233EE     S01 5105   3.558   0.420   0.706  0.2043  0.0678 -0.0576
  233EE     F02 5106   3.776   0.456   0.862  0.1354  0.5436 -0.3416
  233EE     F03 5107   3.718   0.628   0.736  0.3962  0.0455  0.3148
  233EE     F04 5108   3.608   0.574   0.915  0.2533 -0.3248 -0.5359
  233EE     O05 5109   3.452   0.510   0.655 -0.0869 -0.0809 -0.0426
  233EE     O06 5110   3.522   0.308   0.793 -0.2980 -0.2391 -0.2287
  233EE     N07 5111   3.650   0.358   0.581 -0.0336 -0.1196 -0.2731
  233EE     C08 5112   3.597   0.241   0.508  0.2707  0.4979  0.2636
  233EE     C09 5113   3.747   0.445   0.504 -0.1115 -0.1811  0.1042
  233EE     C0A 5114   3.672   0.524   0.812  0.2372  0.1408  0.0792
  233EE     C0B 5115   3.475   0.263   0.420  0.1627 -0.1262 -0.3835
  233EE     C0C 5116   3.684   0.565   0.427 -0.0086 -0.1526  0.4642
  233EE     H0D 5117   3.679   0.195   0.452  0.6310  1.1175  0.2817
  233EE     H0E 5118   3.579   0.166   0.586  1.6119  0.5012  0.6013
  233EE     H0F 5119   3.830   0.473   0.570 -1.1955  1.4278  0.7940
  233EE     H10 5120   3.795   0.380   0.431 -0.5156 -1.0080  0.5612
  233EE     H11 5121   3.486   0.328   0.333  0.4623  0.0084 -0.2435
  233EE     H12 5122   3.448   0.164   0.383 -1.8455  0.3986 -0.4229
  233EE     H13 5123   3.396   0.315   0.476  0.5643  1.1957 -1.0181
  233EE     H14 5124   3.619   0.541   0.343 -1.1833  0.4799  1.1834
  233EE     H15 5125   3.632   0.629   0.498 -1.0164  0.0612 -0.4693
  233EE     H16 5126   3.760   0.623   0.372 -0.9567  0.2992 -0.3706
  234EE     S01 5127   0.246   3.275   1.577  0.2128 -0.1975 -0.0070
  234EE     F02 5128   0.290   3.363   1.830  0.2523  0.5262  0.0363
  234EE     F03 5129   0.267   3.143   1.806  0.1356  0.1987 -0.2869
  234EE     F04 5130   0.446   3.238   1.744 -0.4672  0.2785 -0.0746
  234EE     O05 5131   0.288   3.151   1.511  0.0025 -0.3759 -0.1666
  234EE     O06 5132   0.291   3.401   1.529  0.1832  0.2950 -0.1261
  234EE     N07 5133   0.083   3.270   1.589  0.0463 -0.1322  0.4332
  234EE     C08 5134   0.016   3.395   1.643  0.2282  0.3244  0.0012
  234EE     C09 5135   0.005   3.181   1.497  0.0394 -0.3346 -0.0414
  234EE     C0A 5136   0.318   3.253   1.748  0.4531 -0.1609 -0.3666
  234EE     C0B 5137  -0.131   3.377   1.687  0.0492  0.2649 -0.1661
  234EE     C0C 5138  -0.016   3.233   1.357  0.1307 -0.4133  0.5285
  234EE     H0D 5139   0.073   3.426   1.731 -0.1538 -1.6018  0.9582
  234EE     H0E 5140   0.018   3.477   1.570 -2.3308  0.1332 -0.3265
  234EE     H0F 5141   0.054   3.082   1.497 -0.6089 -0.6600  0.0831
  234EE     H10 5142  -0.095   3.155   1.533  0.4442 -1.2460  0.4560
  234EE     H11 5143  -0.138   3.278   1.733  0.7315 -0.2780 -1.1902
  234EE     H12 5144  -0.163   3.454   1.757  2.1998  0.4931  0.6040
  234EE     H13 5145  -0.196   3.383   1.598  1.2049  0.8050 -0.9726
  234EE     H14 5146  -0.080   3.320   1.369  0.5359 -0.1718  0.9765
  234EE     H15 5147   0.074   3.264   1.304 -0.6496 -0.3623 -0.7934
  234EE     H16 5148  -0.070   3.156   1.300 -0.7720  0.1803  0.5722
  235EE     S01 5149   0.400   1.298   1.004  0.0307 -0.2233 -0.0047
  235EE     F02 5150   0.479   1.074   1.112 -0.4936  0.1021 -0.0933
  235EE     F03 5151   0.631   1.235   1.114 -0.3163 -0.2745 -0.6709
  235EE     F04 5152   0.464   1.241   1.253  0.1222 -0.3061  0.5369
  235EE     O05 5153   0.466   1.260   0.883  0.0660  0.0746  0.0688
  235EE     O06 5154   0.398   1.435   1.050  0.4637  0.1455  0.2831
  235EE     N07 5155   0.245   1.235   0.995 -0.2532  0.0860 -0.5445
  235EE     C08 5156   0.175   1.257   0.862  0.1522  0.4810 -0.8095
  235EE     C09 5157   0.169   1.221   1.124 -0.4038 -0.0171 -0.5143
  235EE     C0A 5158   0.501   1.206   1.130 -0.2846 -0.0005  0.5896
  235EE     C0B 5159   0.122   1.399   0.842 -0.1280  0.4225 -0.2199
  235EE     C0C 5160   0.053   1.126   1.115  0.2313 -0.2276 -0.4066
  235EE     H0D 5161   0.246   1.241   0.781  1.1133 -2.0247  0.4828
  235EE     H0E 5162   0.088   1.190   0.858 -0.9449  1.7476  1.0487
  235EE     H0F 5163   0.239   1.176   1.196 -0.0023  0.6657 -0.4791
  235EE     H10 5164   0.138   1.316   1.167  0.8820  0.0454  0.3020
  235EE     H11 5165   0.211   1.461   0.842  1.1187 -1.2759  2.1628
  235EE     H12 5166   0.064   1.413   0.750 -0.8886 -1.4104 -0.0592
  235EE     H13 5167   0.067   1.444   0.925  0.3846 -0.0935  0.4020
  235EE     H14 5168   0.083   1.024   1.091 -1.7897 -0.5714 -1.6434
  235EE     H15 5169   0.008   1.117   1.215  1.4366 -1.3537  0.0473
  235EE     H16 5170  -0.020   1.153   1.038 -1.0317 -2.2828  0.0150
  236EE     S01 5171   3.066   2.092   2.628 -0.0343 -0.2611 -0.0232
  236EE     F02 5172   3.281   2.195   2.754 -0.4749  0.0636 -0.0017
  236EE     F03 5173   3.222   1.994   2.821 -0.6409  0.1492 -0.3248
  236EE     F04 5174   3.322   2.020   2.631  0.0630  0.3455 -0.2781
  236EE     O05 5175   2.993   1.961   2.621 -0.0359 -0.3865  0.0370
  236EE     O06 5176   3.098   2.165   2.508 -0.0068 -0.4582 -0.1904
  236EE     N07 5177   2.975   2.195   2.724 -0.1235 -0.3236 -0.2580
  236EE     C08 5178   2.887   2.294   2.657 -0.2995 -0.1069  0.3394
  236EE     C09 5179   2.923   2.135   2.852 -0.3413  0.2695 -0.0339
  236EE     C0A 5180   3.235   2.074   2.713  0.3251  0.0354 -0.0093
  236EE     C0B 5181   2.778   2.231   2.566 -0.4822 -0.2924 -0.3399
  236EE     C0C 5182   2.881   2.228   2.960  0.1354  0.2077  0.3825
  236EE     H0D 5183   2.831   2.349   2.733 -2.0663 -1.1584 -0.1704
  236EE     H0E 5184   2.945   2.371   2.605  0.1256  0.6719  1.9509
  236EE     H0F 5185   2.844   2.062   2.828 -0.0685 -0.7810  2.1385
  236EE     H10 5186   3.002   2.074   2.896 -0.8607  0.1520  0.7572
  236EE     H11 5187   2.808   2.179   2.475 -0.5604 -0.4460 -0.2785
  236EE     H12 5188   2.715   2.161   2.621 -0.1698  0.0050  0.3979
  236EE     H13 5189   2.711   2.308   2.525 -0.0426  0.2794  0.0160
  236EE     H14 5190   2.783   2.271   2.939  0.5025  0.1820 -1.5268
  236EE     H15 5191   2.876   2.179   3.056  1.0423 -0.7186 -0.0368
  236EE     H16 5192   2.949   2.313   2.976  0.3035 -0.0757  1.1751
  237EE     S01 5193   3.040   2.196   1.900  0.4000  0.1035 -0.1854
  237EE     F02 5194   2.981   1.938   1.845 -0.0199  0.0087 -0.1398
  237EE     F03 5195   3.046   2.054   1.677 -0.1783 -0.1845 -0.2304
  237EE     F04 5196   3.189   1.992   1.828  0.5354 -0.5999  0.0504
  237EE     O05 5197   3.103   2.178   2.030  0.4150  0.0181 -0.3080
  237EE     O06 5198   2.899   2.216   1.886  0.2147  0.7894  0.1966
  237EE     N07 5199   3.114   2.321   1.820 -0.0580  0.1872 -0.1752
  237EE     C08 5200   3.080   2.458   1.863  0.2989  0.3999  0.1894
  237EE     C09 5201   3.254   2.298   1.766 -0.5079 -0.2789  0.2758
  237EE     C0A 5202   3.065   2.035   1.807  0.0595 -0.1769 -0.6649
  237EE     C0B 5203   3.091   2.557   1.748  0.0763 -0.1055  0.5031
  237EE     C0C 5204   3.367   2.288   1.872 -0.2133 -0.1226 -0.0855
  237EE     H0D 5205   2.976   2.457   1.897  0.0428 -0.5003 -0.5973
  237EE     H0E 5206   3.143   2.491   1.948 -0.1546 -0.3685  0.8298
  237EE     H0F 5207   3.245   2.203   1.712 -0.5679  0.3341 -0.8224
  237EE     H10 5208   3.284   2.369   1.689 -0.5191 -0.2386  0.3086
  237EE     H11 5209   3.051   2.523   1.652  2.2034  0.5192 -0.6487
  237EE     H12 5210   3.037   2.648   1.776 -0.6554 -0.6847  0.9860
  237EE     H13 5211   3.195   2.589   1.733  0.0499 -0.6556 -0.8771
  237EE     H14 5212   3.362   2.361   1.953  0.3917  0.0433 -0.1984
  237EE     H15 5213   3.358   2.191   1.921 -0.8619  0.6435  1.3068
  237EE     H16 5214   3.469   2.295   1.831  0.0542 -0.9863  0.4057
  238EE     S01 5215   4.208   4.496   4.265  0.0460 -0.0187 -0.1330
  238EE     F02 5216   4.097   4.650   4.447  0.1035  0.2803 -0.4021
  238EE     F03 5217   4.078   4.441   4.494 -0.0037 -0.0538 -0.0360
  238EE     F04 5218   4.269   4.546   4.525  0.0768 -0.5605 -0.0649
  238EE     O05 5219   4.289   4.611   4.232  0.0167  0.1552  0.5056
  238EE     O06 5220   4.082   4.467   4.200 -0.0780  0.2550  0.1561
  238EE     N07 5221   4.307   4.366   4.269  0.1005  0.0359  0.2906
  238EE     C08 5222   4.378   4.332   4.141 -0.2891  0.3391  0.4747
  238EE     C09 5223   4.273   4.253   4.360  0.1745  0.0593  0.1153
  238EE     C0A 5224   4.161   4.533   4.444 -0.4695 -0.4539  0.2779
  238EE     C0B 5225   4.488   4.435   4.104  0.0414  0.2250  0.0852
  238EE     C0C 5226   4.153   4.173   4.315  0.2930  0.1624 -0.1230
  238EE     H0D 5227   4.425   4.237   4.165 -0.3747  0.2657  0.3530
  238EE     H0E 5228   4.307   4.320   4.057  2.0300  0.6449 -1.5847
  238EE     H0F 5229   4.364   4.193   4.370  0.0756 -0.1129 -0.0151
  238EE     H10 5230   4.260   4.287   4.462  0.7025  1.6722 -0.3457
  238EE     H11 5231   4.448   4.525   4.058  0.1244 -0.2150 -0.8588
  238EE     H12 5232   4.542   4.474   4.191  2.0094  1.1922 -1.5237
  238EE     H13 5233   4.558   4.397   4.029  0.0489  1.1520 -0.3864
  238EE     H14 5234   4.167   4.133   4.214  1.4542  0.4593 -0.0838
  238EE     H15 5235   4.147   4.088   4.383 -1.1865  0.5636  0.2754
  238EE     H16 5236   4.057   4.226   4.324  0.1028 -0.1613 -0.2079
  239EE     S01 5237   4.417   1.887   1.921  0.0332  0.2812 -0.0868
  239EE     F02 5238   4.245   1.874   2.125  0.4434  0.3575 -0.3535
  239EE     F03 5239   4.298   1.683   2.035 -0.0806  0.0985  0.2750
  239EE     F04 5240   4.443   1.776   2.161 -0.1283 -0.2098  0.0653
  239EE     O05 5241   4.507   1.785   1.865 -0.5659  0.2864 -0.2957
  239EE     O06 5242   4.459   2.016   1.974  0.2714  0.0524 -0.4151
  239EE     N07 5243   4.294   1.921   1.825  0.5699  0.7368 -0.0404
  239EE     C08 5244   4.311   2.022   1.719 -0.2034 -0.0926 -0.5665
  239EE     C09 5245   4.169   1.831   1.816  0.1563 -0.1354  0.1039
  239EE     C0A 5246   4.347   1.803   2.074 -0.0913 -0.1327 -0.1052
  239EE     C0B 5247   4.361   1.964   1.589  0.2410 -0.4096 -0.1026
  239EE     C0C 5248   4.178   1.697   1.739 -0.0156 -0.2444 -0.1356
  239EE     H0D 5249   4.217   2.073   1.701 -1.1096 -1.3525  0.4598
  239EE     H0E 5250   4.383   2.092   1.765 -0.5110  0.5837 -1.1139
  239EE     H0F 5251   4.137   1.814   1.920 -0.6692 -0.2620 -0.1642
  239EE     H10 5252   4.092   1.895   1.774 -0.3927 -0.4223  0.6507
  239EE     H11 5253   4.448   1.900   1.607  0.5194 -0.3346 -1.1328
  239EE     H12 5254   4.287   1.900   1.542 -1.0514  1.1635 -0.2257
  239EE     H13 5255   4.392   2.044   1.520 -0.0592  0.6217  0.9382
  239EE     H14 5256   4.087   1.639   1.752 -0.5361  0.5964  0.0424
  239EE     H15 5257   4.191   1.713   1.632  1.3521 -0.9618 -0.0833
  239EE     H16 5258   4.262   1.644   1.784  0.9878 -0.6878 -2.4658
  240EE     S01 5259   4.371   3.261   3.689 -0.0944 -0.0255 -0.1945
  240EE     F02 5260   4.182   3.357   3.532 -0.2643 -0.3546  0.2322
  240EE     F03 5261   4.109   3.269   3.717  0.0980  0.2795  0.2101
  240EE     F04 5262   4.200   3.471   3.714 -0.1268 -0.1869 -0.1074
  240EE     O05 5263   4.469   3.345   3.627 -0.3810  0.0284  0.2820
  240EE     O06 5264   4.335   3.129   3.636 -0.1656  0.2308 -0.3713
  240EE     N07 5265   4.387   3.251   3.857  0.1455 -0.1335  0.0193
  240EE     C08 5266   4.387   3.368   3.947 -0.1600  0.5144 -0.0555
  240EE     C09 5267   4.440   3.125   3.916  0.1167 -0.1538 -0.2134
  240EE     C0A 5268   4.203   3.347   3.661  0.5765 -0.3419  0.0302
  240EE     C0B 5269   4.262   3.381   4.031  0.1522 -0.1313 -0.0604
  240EE     C0C 5270   4.592   3.099   3.902 -0.2605 -0.4307 -0.2371
  240EE     H0D 5271   4.472   3.358   4.014 -0.2718 -0.9866 -0.1206
  240EE     H0E 5272   4.398   3.461   3.889 -3.1368  0.6811 -0.4207
  240EE     H0F 5273   4.408   3.116   4.021 -0.4131 -2.0196 -0.5080
  240EE     H10 5274   4.394   3.040   3.864  0.6565 -0.8294  0.4085
  240EE     H11 5275   4.246   3.296   4.097  0.4088  0.9297  1.4054
  240EE     H12 5276   4.270   3.465   4.100 -1.2297  0.8337 -1.0527
  240EE     H13 5277   4.166   3.395   3.980 -0.5367 -1.0168  0.9681
  240EE     H14 5278   4.605   2.997   3.939 -1.2214 -0.7464 -0.7354
  240EE     H15 5279   4.630   3.102   3.800  0.8012  0.8891  0.1884
  240EE     H16 5280   4.656   3.167   3.961 -1.1677  0.8820 -0.7415
  241EE     S01 5281   1.898   2.214   1.831 -0.4520 -0.0187 -0.3199
  241EE     F02 5282   1.689   2.363   1.837  0.0614 -0.0870  0.1315
  241EE     F03 5283   1.812   2.389   2.012  0.3066 -0.3439  0.4212
  241EE     F04 5284   1.864   2.490   1.827 -0.4918 -0.1035 -0.2254
  241EE     O05 5285   1.796   2.110   1.853 -0.4360 -0.1971 -0.5399
  241EE     O06 5286   2.021   2.224   1.910  0.0319 -0.2208 -0.0680
  241EE     N07 5287   1.942   2.214   1.672 -0.1510  0.8026 -0.0317
  241EE     C08 5288   1.835   2.254   1.577  0.2368  0.0075  0.2294
  241EE     C09 5289   2.056   2.128   1.628 -0.2113 -0.5618  0.0148
  241EE     C0A 5290   1.813   2.378   1.880  0.2857 -0.3870  0.5991
  241EE     C0B 5291   1.870   2.258   1.431 -0.4911  0.4067  0.4752
  241EE     C0C 5292   2.020   1.984   1.603  0.2433  0.0252 -0.3198
  241EE     H0D 5293   1.752   2.186   1.596  0.9001 -0.6626  0.7825
  241EE     H0E 5294   1.802   2.355   1.606 -0.0160  0.2134 -0.7583
  241EE     H0F 5295   2.088   2.166   1.530  0.6906  1.9115  1.2395
  241EE     H10 5296   2.137   2.133   1.701 -0.3889  0.7947  0.1248
  241EE     H11 5297   1.954   2.326   1.417 -0.7325  0.7336  0.6225
  241EE     H12 5298   1.888   2.156   1.396 -0.8131  0.5340 -0.0566
  241EE     H13 5299   1.785   2.294   1.371  0.6233  0.1586 -1.2801
  241EE     H14 5300   1.981   1.946   1.698 -0.2248  0.0658 -0.4921
  241EE     H15 5301   1.939   1.971   1.532  0.8856 -0.4548 -0.9668
  241EE     H16 5302   2.107   1.925   1.573  0.5324  1.0117 -1.4517
  242EE     S01 5303   1.368   4.131   0.121 -0.2053 -0.1284 -0.2792
  242EE     F02 5304   1.531   4.046   0.316 -0.4424 -0.1875 -0.5116
  242EE     F03 5305   1.601   3.987   0.117 -0.2898 -0.0380  0.0657
  242EE     F04 5306   1.622   4.191   0.185  0.1213 -0.3739  0.0258
  242EE     O05 5307   1.337   4.239   0.209 -0.0847 -0.3610  0.2777
  242EE     O06 5308   1.284   4.015   0.114 -0.1305 -0.2906 -0.0780
  242EE     N07 5309   1.391   4.194  -0.035  0.1740  0.0369 -0.7689
  242EE     C08 5310   1.490   4.122  -0.119  0.1206 -0.1335  0.2611
  242EE     C09 5311   1.275   4.270  -0.099  0.4194 -0.0290  0.3180
  242EE     C0A 5312   1.540   4.085   0.190 -0.3224 -0.0459 -0.1773
  242EE     C0B 5313   1.510   4.173  -0.267 -0.2897 -0.2102 -0.2488
  242EE     C0C 5314   1.166   4.178  -0.151 -0.0759 -0.1016  0.2056
  242EE     H0D 5315   1.585   4.144  -0.070  0.0597 -2.6800  1.6321
  242EE     H0E 5316   1.474   4.013  -0.119  0.7653 -0.2338 -0.9341
  242EE     H0F 5317   1.241   4.341  -0.022 -1.1741 -1.5594  1.0767
  242EE     H10 5318   1.313   4.333  -0.179  0.8301  0.0133  0.5435
  242EE     H11 5319   1.580   4.108  -0.320  0.1905 -1.3494  1.7186
  242EE     H12 5320   1.414   4.175  -0.318 -0.5671  2.1574  0.3066
  242EE     H13 5321   1.554   4.273  -0.270 -1.3899  0.2519 -1.6665
  242EE     H14 5322   1.148   4.094  -0.084  0.1387 -0.3754 -0.0767
  242EE     H15 5323   1.078   4.239  -0.171 -0.6513 -1.0085 -0.0428
  242EE     H16 5324   1.196   4.140  -0.250  0.4803  1.3464 -0.1993
  243EE     S01 5325   1.876   3.009   3.538  0.3500 -0.1980 -0.0977
  243EE     F02 5326   1.675   3.186   3.491  0.1286  0.2931  0.3151
  243EE     F03 5327   1.873   3.275   3.521 -0.0779 -0.0933  0.3483
  243EE     F04 5328   1.827   3.181   3.333  0.0181  0.2145 -0.2040
  243EE     O05 5329   1.838   2.900   3.447 -0.2159  0.2107  0.1956
  243EE     O06 5330   1.832   3.009   3.677  0.6651  0.2685 -0.7638
  243EE     N07 5331   2.040   3.014   3.543 -0.0082  0.1042 -0.4052
  243EE     C08 5332   2.119   3.068   3.427  0.3457 -0.1005  0.2132
  243EE     C09 5333   2.107   2.913   3.632  0.6155 -0.3961  0.1573
  243EE     C0A 5334   1.811   3.173   3.464 -0.1983 -0.0360 -0.1601
  243EE     C0B 5335   2.261   3.118   3.465  0.4230 -0.0385 -0.0188
  243EE     C0C 5336   2.131   2.776   3.568 -0.3571 -0.0003  0.8119
  243EE     H0D 5337   2.116   3.001   3.341 -0.4991  1.4225 -0.9615
  243EE     H0E 5338   2.070   3.159   3.391  0.1861 -0.0858  0.4662
  243EE     H0F 5339   2.202   2.955   3.669  1.6468 -1.4797 -1.2131
  243EE     H10 5340   2.051   2.908   3.726 -0.3027  0.5287 -0.3320
  243EE     H11 5341   2.259   3.194   3.543 -1.5566  0.5755 -0.6361
  243EE     H12 5342   2.321   3.039   3.511 -0.9414 -0.2058  1.4996
  243EE     H13 5343   2.321   3.150   3.378  0.4341  0.9286  0.3449
  243EE     H14 5344   2.186   2.791   3.475 -0.9683  1.4862  0.6608
  243EE     H15 5345   2.191   2.705   3.624 -0.3902 -0.5238  0.1959
  243EE     H16 5346   2.034   2.729   3.547  0.5266 -1.1344 -0.8140
  244EE     S01 5347   3.629   4.011   4.042  0.0902 -0.1461 -0.0096
  244EE     F02 5348   3.463   3.921   4.235  0.1351  0.0534 -0.2521
  244EE     F03 5349   3.474   3.786   4.070 -0.3633 -0.0412 -0.2829
  244EE     F04 5350   3.634   3.800   4.213  0.3243  0.0593  0.0749
  244EE     O05 5351   3.509   4.069   3.981 -0.4947  0.1235 -0.1833
  244EE     O06 5352   3.736   3.957   3.964 -0.4180 -0.0185 -0.0059
  244EE     N07 5353   3.690   4.109   4.154 -0.5607  0.6874 -0.2456
  244EE     C08 5354   3.808   4.060   4.237 -0.1020 -0.2911 -0.0505
  244EE     C09 5355   3.682   4.259   4.129 -0.1689  0.1690  0.1106
  244EE     C0A 5356   3.547   3.871   4.147 -0.0037 -0.4283  0.1731
  244EE     C0B 5357   3.783   4.071   4.388 -0.2133 -0.0419  0.5767
  244EE     C0C 5358   3.782   4.307   4.025  0.2136  0.3225 -0.3105
  244EE     H0D 5359   3.824   3.955   4.213 -0.1398  0.0336 -1.5040
  244EE     H0E 5360   3.904   4.108   4.212 -0.7687  1.3104  0.4017
  244EE     H0F 5361   3.579   4.292   4.113  0.3435  1.6653 -0.1639
  244EE     H10 5362   3.717   4.303   4.223  0.0887  1.2969 -0.5112
  244EE     H11 5363   3.857   4.015   4.445  0.0582 -0.0057  0.2582
  244EE     H12 5364   3.780   4.176   4.417  3.0381  0.0684  0.6479
  244EE     H13 5365   3.688   4.021   4.412  0.4392 -0.9880  1.2426
  244EE     H14 5366   3.882   4.274   4.055 -0.2146  0.3963  1.2706
  244EE     H15 5367   3.756   4.270   3.926 -0.5901  0.2036 -0.0554
  244EE     H16 5368   3.770   4.417   4.022  1.4947  0.5210  1.1429
  245EE     S01 5369   0.083   0.961   3.976 -0.0857 -0.0213 -0.2393
  245EE     F02 5370  -0.001   0.775   4.152  0.2314  0.2550 -0.0458
  245EE     F03 5371   0.215   0.786   4.132 -0.0276 -0.2708 -0.1741
  245EE     F04 5372   0.113   0.942   4.241  0.1218 -0.0055  0.0257
  245EE     O05 5373   0.053   0.871   3.865  0.1087 -0.4257 -0.4863
  245EE     O06 5374   0.201   1.041   3.983  0.1041  0.3143 -0.0564
  245EE     N07 5375  -0.046   1.059   3.990  0.1205 -0.0171 -0.5041
  245EE     C08 5376  -0.184   0.995   4.005 -0.0067  0.0000  0.0598
  245EE     C09 5377  -0.040   1.195   3.929  0.2756  0.0804 -0.4984
  245EE     C0A 5378   0.105   0.858   4.135  0.1150  0.4416 -0.1129
  245EE     C0B 5379  -0.289   1.090   4.065  0.2493  0.0214  0.1072
  245EE     C0C 5380  -0.052   1.203   3.779  0.2045  0.4038  0.4582
  245EE     H0D 5381  -0.211   0.963   3.905  0.0871  1.0265 -0.3009
  245EE     H0E 5382  -0.175   0.906   4.068  2.5265  0.6198  0.6353
  245EE     H0F 5383  -0.120   1.253   3.978  1.3061  0.9765  0.1507
  245EE     H10 5384   0.050   1.249   3.959 -0.9512  0.9010  1.8825
  245EE     H11 5385  -0.321   1.166   3.993  1.8130  0.0890 -0.5385
  245EE     H12 5386  -0.377   1.034   4.098 -0.4933  0.6692 -0.7510
  245EE     H13 5387  -0.254   1.140   4.156 -0.2571  1.4654 -0.4846
  245EE     H14 5388  -0.139   1.146   3.745  0.4748  0.5360 -0.4815
  245EE     H15 5389  -0.063   1.307   3.746  0.4957  0.4995  0.6576
  245EE     H16 5390   0.035   1.159   3.729 -0.1315  0.2569  0.0004
  246EE     S01 5391   3.545   3.329   1.860  0.0950  0.1283  0.0171
  246EE     F02 5392   3.364   3.419   2.034 -0.2073 -0.3471  0.2574
  246EE     F03 5393   3.282   3.320   1.852  0.3555 -0.2158  0.1238
  246EE     F04 5394   3.366   3.204   2.019  0.1620  0.1919 -0.2225
  246EE     O05 5395   3.530   3.235   1.752 -0.0025  0.2886  0.1793
  246EE     O06 5396   3.652   3.316   1.959 -0.4218 -0.0525 -0.1089
  246EE     N07 5397   3.542   3.486   1.800  0.1540 -0.0067  0.2452
  246EE     C08 5398   3.559   3.601   1.895 -0.6068 -0.5255 -0.8338
  246EE     C09 5399   3.587   3.520   1.659  0.4952  0.1544 -0.6086
  246EE     C0A 5400   3.378   3.315   1.951  0.1157 -0.1510  0.4513
  246EE     C0B 5401   3.463   3.719   1.860 -0.1181 -0.1571 -0.0512
  246EE     C0C 5402   3.740   3.533   1.639  0.3767 -0.2960  0.0713
  246EE     H0D 5403   3.545   3.567   1.998  0.4708 -0.8296 -0.7857
  246EE     H0E 5404   3.662   3.638   1.898 -0.9106  0.2536  1.2243
  246EE     H0F 5405   3.550   3.433   1.603  1.6074 -0.0762 -0.9918
  246EE     H10 5406   3.533   3.605   1.617 -0.2704  0.2126  0.4661
  246EE     H11 5407   3.460   3.743   1.754 -1.2847  0.4575  0.1189
  246EE     H12 5408   3.364   3.698   1.900  0.6897  1.3582  2.8598
  246EE     H13 5409   3.499   3.807   1.914  1.3655 -1.4439  1.1210
  246EE     H14 5410   3.790   3.437   1.653  2.3671  0.3329 -2.3406
  246EE     H15 5411   3.767   3.559   1.537  0.2009  0.2558  0.1629
  246EE     H16 5412   3.778   3.612   1.706 -1.3278  0.4567  0.1782
  247EE     S01 5413   3.867   0.496   1.568  0.1757  0.0772 -0.0341
  247EE     F02 5414   3.925   0.229   1.618 -0.0637 -0.1813 -0.4274
  247EE     F03 5415   3.794   0.321   1.757  0.5958  0.3225  0.1273
  247EE     F04 5416   3.718   0.274   1.562  0.2116 -0.4873  0.5758
  247EE     O05 5417   3.997   0.528   1.623  0.6351 -0.5095 -0.1833
  247EE     O06 5418   3.749   0.573   1.606  0.1478  0.1391  0.2959
  247EE     N07 5419   3.882   0.496   1.403  0.2003  0.1982  0.5841
  247EE     C08 5420   3.936   0.366   1.346 -0.3144 -0.0171 -0.1213
  247EE     C09 5421   3.789   0.577   1.322  0.2873 -0.1066 -0.4985
  247EE     C0A 5422   3.824   0.317   1.629  0.6688  0.1939 -0.4934
  247EE     C0B 5423   3.997   0.383   1.204  0.5975 -0.5869 -0.3289
  247EE     C0C 5424   3.654   0.504   1.288 -0.3365 -0.5811 -0.0352
  247EE     H0D 5425   4.016   0.324   1.406  0.0436  0.4823 -0.2479
  247EE     H0E 5426   3.858   0.288   1.343 -0.7355  0.3728  0.5802
  247EE     H0F 5427   3.764   0.668   1.378 -0.4249 -1.7511  1.9159
  247EE     H10 5428   3.838   0.612   1.231  1.3486  0.2336  0.1983
  247EE     H11 5429   4.068   0.305   1.177  0.7254 -0.5725 -0.0387
  247EE     H12 5430   3.918   0.392   1.129  1.0965 -1.7440 -1.0060
  247EE     H13 5431   4.056   0.476   1.196  0.4302 -0.4474  0.0594
  247EE     H14 5432   3.668   0.421   1.219  0.2246  1.2116 -2.1215
  247EE     H15 5433   3.615   0.460   1.380  0.6848  0.4416  0.9029
  247EE     H16 5434   3.578   0.573   1.249 -1.4836 -1.3879  0.7137
  248EE     S01 5435   1.852   2.197   3.991  0.2245  0.3932 -0.1583
  248EE     F02 5436   1.662   2.378   3.952 -0.0188  0.0310  0.2262
  248EE     F03 5437   1.630   2.260   4.137  0.0053 -0.5022  0.4797
  248EE     F04 5438   1.782   2.420   4.125 -0.1113  0.5197  0.1060
  248EE     O05 5439   1.896   2.266   3.869 -0.0689 -0.1820 -0.7398
  248EE     O06 5440   1.791   2.067   3.988  0.3925  0.1389 -0.1072
  248EE     N07 5441   1.976   2.195   4.099  0.4355 -0.1466  0.4337
  248EE     C08 5442   2.106   2.151   4.045 -0.0875  0.1634  0.3226
  248EE     C09 5443   1.945   2.180   4.247 -0.8190  0.1617 -0.2200
  248EE     C0A 5444   1.724   2.324   4.055 -0.0234 -0.2055 -0.1399
  248EE     C0B 5445   2.124   1.998   4.046 -0.4300 -0.0830  0.4708
  248EE     C0C 5446   2.047   2.249   4.345 -0.5364  0.2333 -0.3119
  248EE     H0D 5447   2.113   2.189   3.943 -0.4868  0.0934  0.2696
  248EE     H0E 5448   2.186   2.202   4.102  0.5491  0.5570 -0.9002
  248EE     H0F 5449   1.841   2.213   4.262 -0.8298  0.2280 -0.4423
  248EE     H10 5450   1.942   2.072   4.263  1.3391  0.0782 -0.2468
  248EE     H11 5451   2.126   1.958   4.147 -1.4497 -0.5959  0.2890
  248EE     H12 5452   2.039   1.957   3.992  0.6539 -0.4375 -1.0015
  248EE     H13 5453   2.216   1.965   3.995 -0.5998 -1.5809  1.0895
  248EE     H14 5454   2.070   2.350   4.312 -0.5220  0.6953  1.0512
  248EE     H15 5455   2.016   2.259   4.449 -0.2024  2.7747 -0.4216
  248EE     H16 5456   2.139   2.189   4.339 -0.4886  0.2869 -0.1124
  249EE     S01 5457   4.358   1.450   2.657 -0.0041  0.0348  0.1355
  249EE     F02 5458   4.556   1.324   2.788 -0.0382  0.0967  0.1061
  249EE     F03 5459   4.629   1.489   2.673 -0.0695 -0.2519  0.0578
  249EE     F04 5460   4.521   1.516   2.862 -0.0689  0.3370 -0.0241
  249EE     O05 5461   4.275   1.366   2.743  0.2186  0.0934 -0.2532
  249EE     O06 5462   4.390   1.414   2.522 -0.0993 -0.2185 -0.0895
  249EE     N07 5463   4.304   1.607   2.664  0.2934 -0.0260  0.0246
  249EE     C08 5464   4.169   1.631   2.612  0.3741  0.4580  0.1293
  249EE     C09 5465   4.406   1.720   2.656 -0.1826  0.0962  0.4480
  249EE     C0A 5466   4.527   1.444   2.750  0.0895 -0.5198  0.1606
  249EE     C0B 5467   4.108   1.767   2.640 -0.0605  0.1242  0.3697
  249EE     C0C 5468   4.464   1.750   2.521 -0.2386  0.3749  0.2093
  249EE     H0D 5469   4.173   1.618   2.504  1.0113 -0.2173  0.2319
  249EE     H0E 5470   4.110   1.551   2.659  1.5530 -0.8816 -0.6054
  249EE     H0F 5471   4.363   1.813   2.696 -0.3254  0.6440 -0.9800
  249EE     H10 5472   4.485   1.698   2.728  0.7426 -0.0814 -0.6295
  249EE     H11 5473   4.005   1.781   2.608 -0.3402 -0.3479  1.0487
  249EE     H12 5474   4.110   1.784   2.748  0.9774 -0.1542  0.4004
  249EE     H13 5475   4.165   1.847   2.591 -0.6369  0.5927  0.4633
  249EE     H14 5476   4.385   1.771   2.450  0.7542 -0.1732 -1.0726
  249EE     H15 5477   4.525   1.840   2.522 -0.4993  0.5533  1.0629
  249EE     H16 5478   4.524   1.664   2.488 -0.5412  0.5170 -0.7074
  250EE     S01 5479   2.531   2.426   2.198  0.1269 -0.1097 -0.0634
  250EE     F02 5480   2.719   2.428   2.006 -0.0677  0.1999  0.2181
  250EE     F03 5481   2.802   2.392   2.205 -0.3594 -0.0562  0.0408
  250EE     F04 5482   2.695   2.236   2.104  0.2439  0.1990 -0.0987
  250EE     O05 5483   2.560   2.567   2.236  0.0113 -0.5346 -0.0788
  250EE     O06 5484   2.491   2.320   2.292  0.7086 -0.0394  0.2362
  250EE     N07 5485   2.413   2.430   2.082  0.2639  0.7205  0.2369
  250EE     C08 5486   2.271   2.471   2.127 -0.4458 -0.3647 -0.3899
  250EE     C09 5487   2.420   2.335   1.964  0.0154  0.2193  0.3455
  250EE     C0A 5488   2.702   2.367   2.121  0.2477 -0.6325  0.3207
  250EE     C0B 5489   2.173   2.523   2.017 -0.2088  0.1541  0.0766
  250EE     C0C 5490   2.398   2.185   2.000 -0.1099  0.1262 -0.1342
  250EE     H0D 5491   2.230   2.383   2.177  2.1947 -1.4229 -0.0014
  250EE     H0E 5492   2.287   2.540   2.211 -1.2196 -0.8285  0.1407
  250EE     H0F 5493   2.348   2.374   1.891  1.0396 -0.4907 -1.0696
  250EE     H10 5494   2.516   2.345   1.913 -0.0789 -0.2989  0.0616
  250EE     H11 5495   2.219   2.610   1.970 -1.0705  1.1449  1.0295
  250EE     H12 5496   2.152   2.456   1.934  1.3852  0.2231 -0.4046
  250EE     H13 5497   2.079   2.554   2.065 -0.6451  1.7598 -1.7561
  250EE     H14 5498   2.461   2.143   2.079  1.9296  0.1780 -1.7037
  250EE     H15 5499   2.296   2.171   2.035  0.3852 -2.6226  0.3588
  250EE     H16 5500   2.412   2.127   1.908 -1.8156  0.4533 -0.6036
  251EE     S01 5501   0.351   1.699   0.104 -0.2764  0.0114 -0.1487
  251EE     F02 5502   0.396   1.952   0.178 -0.0049 -0.0527  0.1017
  251EE     F03 5503   0.542   1.876   0.032  0.3441 -0.0094  0.0792
  251EE     F04 5504   0.345   1.927  -0.040 -0.3582  0.0651 -0.1540
  251EE     O05 5505   0.447   1.666   0.205 -0.1801 -0.1009 -0.0389
  251EE     O06 5506   0.343   1.628  -0.022 -0.4333 -0.1892  0.1807
  251EE     N07 5507   0.202   1.705   0.180 -0.5478 -0.1217 -0.0519
  251EE     C08 5508   0.165   1.572   0.233 -0.1963  0.1699  0.1833
  251EE     C09 5509   0.100   1.797   0.129 -0.1699  0.2474  0.5501
  251EE     C0A 5510   0.413   1.875   0.063 -0.1135  0.1945 -0.5670
  251EE     C0B 5511   0.041   1.580   0.325  0.1074  0.2405  0.0925
  251EE     C0C 5512   0.014   1.747   0.014 -0.1070 -0.3628 -0.2466
  251EE     H0D 5513   0.154   1.502   0.150  1.0425 -1.2835  1.2047
  251EE     H0E 5514   0.248   1.531   0.293 -0.1124  1.1031  0.7031
  251EE     H0F 5515   0.036   1.822   0.215  0.5244  1.0384  0.8465
  251EE     H10 5516   0.148   1.893   0.105 -0.6064  0.5773  0.9872
  251EE     H11 5517   0.032   1.670   0.386 -2.1675 -0.5581  1.0076
  251EE     H12 5518  -0.048   1.583   0.262  0.1279  0.5729  0.0774
  251EE     H13 5519   0.025   1.488   0.383 -1.2002  0.9702  0.9240
  251EE     H14 5520  -0.049   1.829  -0.020  0.8625  0.1513 -0.8031
  251EE     H15 5521   0.076   1.719  -0.071  0.4010  1.0176 -0.3394
  251EE     H16 5522  -0.055   1.663   0.034 -1.2050  0.6609  0.3490
  252EE     S01 5523   0.741   3.124   2.930 -0.1413  0.0189 -0.5621
  252EE     F02 5524   0.713   2.867   2.864  0.3539 -0.1685 -0.0968
  252EE     F03 5525   0.647   3.008   2.709 -0.0944 -0.3486 -0.0818
  252EE     F04 5526   0.863   2.976   2.744  0.0096 -0.0953  0.0476
  252EE     O05 5527   0.782   3.236   2.843  0.0709 -0.1364 -0.3303
  252EE     O06 5528   0.826   3.081   3.043 -0.1574 -0.0247 -0.1845
  252EE     N07 5529   0.585   3.151   2.986  0.0758  0.3688 -0.1381
  252EE     C08 5530   0.571   3.278   3.060  0.5097 -0.1386  0.0863
  252EE     C09 5531   0.494   3.034   3.022  0.2543 -0.2721 -0.5914
  252EE     C0A 5532   0.742   2.985   2.802 -0.2970 -0.3170 -0.5651
  252EE     C0B 5533   0.426   3.323   3.100 -0.0574  0.1062  0.2703
  252EE     C0C 5534   0.530   2.985   3.161 -0.2610 -0.2866 -0.0511
  252EE     H0D 5535   0.628   3.267   3.152 -0.2091 -1.7694  0.3461
  252EE     H0E 5536   0.623   3.357   3.004 -0.1861 -0.9387 -1.7181
  252EE     H0F 5537   0.394   3.080   3.027 -0.0377 -0.9413 -0.1215
  252EE     H10 5538   0.497   2.953   2.950  0.6754 -0.3524 -0.4871
  252EE     H11 5539   0.357   3.305   3.018  1.8739 -0.1280 -1.3499
  252EE     H12 5540   0.394   3.267   3.188  2.0854 -1.4739  0.0607
  252EE     H13 5541   0.431   3.427   3.136 -0.6995 -0.6067  2.5060
  252EE     H14 5542   0.619   2.921   3.159  0.4473  0.6638  0.6313
  252EE     H15 5543   0.557   3.061   3.234  0.4662  0.8523 -1.4903
  252EE     H16 5544   0.448   2.923   3.199 -0.5817  0.1260 -0.0681
  253EE     S01 5545   2.834   1.402   2.811 -0.1150  0.1313  0.2367
  253EE     F02 5546   2.978   1.356   2.580  0.3072  0.1170  0.0256
  253EE     F03 5547   2.817   1.216   2.624  0.0824 -0.0111 -0.3548
  253EE     F04 5548   2.772   1.414   2.545 -0.2210 -0.2461  0.0850
  253EE     O05 5549   2.940   1.340   2.887  0.1794 -0.3157 -0.1865
  253EE     O06 5550   2.693   1.377   2.832  0.3241 -0.3203  0.1318
  253EE     N07 5551   2.857   1.567   2.815  0.3595  0.1076  0.6692
  253EE     C08 5552   2.979   1.635   2.764 -0.0239 -0.0603  0.0851
  253EE     C09 5553   2.767   1.641   2.912  0.0693  0.5762 -0.1720
  253EE     C0A 5554   2.852   1.344   2.629 -0.3708  0.0074 -0.0198
  253EE     C0B 5555   3.083   1.657   2.879  0.3063  0.3109  0.1411
  253EE     C0C 5556   2.779   1.602   3.061 -0.8341  0.0147 -0.4172
  253EE     H0D 5557   3.026   1.576   2.685  0.3573 -0.6939  0.7733
  253EE     H0E 5558   2.952   1.732   2.722  1.5391  0.5151  0.3941
  253EE     H0F 5559   2.800   1.745   2.897  0.5645  0.0898 -2.7997
  253EE     H10 5560   2.663   1.647   2.881 -0.1751  1.4544  0.7729
  253EE     H11 5561   3.050   1.724   2.959  0.9062 -0.7272  1.2807
  253EE     H12 5562   3.121   1.564   2.920 -1.4676 -0.1432  0.8137
  253EE     H13 5563   3.168   1.710   2.833  0.3363  0.1736  0.0408
  253EE     H14 5564   2.710   1.661   3.121 -0.5337  1.6600 -1.6180
  253EE     H15 5565   2.756   1.497   3.080 -0.1231 -0.0510  0.0768
  253EE     H16 5566   2.878   1.623   3.104 -0.5205 -0.1764 -1.0317
  254EE     S01 5567   2.745   0.725   3.136  0.0087 -0.2196 -0.0658
  254EE     F02 5568   2.945   0.708   3.315  0.5089 -0.3732 -0.3309
  254EE     F03 5569   2.851   0.904   3.302  0.1151  0.0260  0.0946
  254EE     F04 5570   2.751   0.746   3.407  0.2540 -0.0738 -0.0729
  254EE     O05 5571   2.638   0.823   3.111  0.1783  0.1397 -0.3631
  254EE     O06 5572   2.714   0.586   3.158 -0.1315  0.1755 -0.1087
  254EE     N07 5573   2.860   0.731   3.012  0.3894 -0.0641 -0.0195
  254EE     C08 5574   2.959   0.841   3.010 -0.3500 -0.3218 -0.4049
  254EE     C09 5575   2.828   0.660   2.885 -0.1237  0.1856  0.0484
  254EE     C0A 5576   2.829   0.774   3.301  0.1373  0.1664  0.0596
  254EE     C0B 5577   2.908   0.974   2.952  0.7081 -0.1821  0.1103
  254EE     C0C 5578   2.950   0.630   2.787 -0.0504  0.1249  0.0412
  254EE     H0D 5579   2.995   0.850   3.112 -0.0286 -0.4428 -0.5057
  254EE     H0E 5580   3.048   0.813   2.951  0.0429  0.6367 -0.2760
  254EE     H0F 5581   2.784   0.563   2.912 -0.5821  0.2600 -0.4348
  254EE     H10 5582   2.750   0.713   2.831 -0.3918 -0.3303 -0.0694
  254EE     H11 5583   2.993   1.039   2.931  0.6580 -0.0710  0.2514
  254EE     H12 5584   2.863   0.948   2.856 -1.7607  1.3686  0.7980
  254EE     H13 5585   2.832   1.028   3.011 -0.0763 -0.3082 -0.7674
  254EE     H14 5586   2.913   0.579   2.698  1.2852 -0.4009 -0.2226
  254EE     H15 5587   2.993   0.725   2.756  0.0140  0.5915  1.4982
  254EE     H16 5588   3.026   0.569   2.838  0.0878  0.7818  0.6342
  255EE     S01 5589   0.747   2.897   4.512 -0.1417  0.2508 -0.3305
  255EE     F02 5590   0.760   3.165   4.486 -0.3870  0.4525  0.3785
  255EE     F03 5591   0.780   3.091   4.694  0.1967  0.1040  0.2231
  255EE     F04 5592   0.940   3.068   4.558  0.0462 -0.3800  0.0387
  255EE     O05 5593   0.781   2.802   4.620  0.9061 -0.3579 -0.6290
  255EE     O06 5594   0.801   2.888   4.379  0.4316 -0.1224 -0.4300
  255EE     N07 5595   0.583   2.901   4.502 -0.1800 -0.2144  0.1657
  255EE     C08 5596   0.519   2.775   4.456  0.0942  0.1326 -0.2705
  255EE     C09 5597   0.508   2.983   4.601 -0.2323  0.1646  0.3106
  255EE     C0A 5598   0.808   3.068   4.566  0.0105 -0.1214  0.1850
  255EE     C0B 5599   0.383   2.800   4.390 -0.4308 -0.0976  0.5486
  255EE     C0C 5600   0.489   2.916   4.741 -0.4006  0.1394  0.2569
  255EE     H0D 5601   0.578   2.728   4.377  0.1459 -1.3380  0.6341
  255EE     H0E 5602   0.510   2.708   4.542 -0.1692  0.4728 -0.0313
  255EE     H0F 5603   0.555   3.082   4.608  2.6103 -1.0657 -0.6067
  255EE     H10 5604   0.407   2.997   4.563  0.0509  0.1586 -0.4470
  255EE     H11 5605   0.309   2.826   4.466 -0.9166 -0.9439  0.3710
  255EE     H12 5606   0.376   2.875   4.311 -2.1789  0.2601  1.0147
  255EE     H13 5607   0.347   2.708   4.342  0.8542 -0.3272  0.0023
  255EE     H14 5608   0.427   2.826   4.734  0.1540 -0.1813 -0.6152
  255EE     H15 5609   0.583   2.883   4.785 -0.4693 -1.1372 -0.4975
  255EE     H16 5610   0.441   2.988   4.809  0.5740  1.0755 -0.0557
  256EE     S01 5611   4.150   0.756   0.953  0.0622 -0.1129 -0.1483
  256EE     F02 5612   3.961   0.942   0.989  0.2670  0.1692 -0.1302
  256EE     F03 5613   3.887   0.746   0.948  0.0188  0.2979 -0.0736
  256EE     F04 5614   3.962   0.798   1.147 -0.4267  0.1971 -0.1177
  256EE     O05 5615   4.149   0.610   0.957  0.1370 -0.1320 -0.4359
  256EE     O06 5616   4.243   0.837   1.032 -0.1895 -0.0094 -0.5630
  256EE     N07 5617   4.168   0.806   0.795  0.0992  0.2595  0.6728
  256EE     C08 5618   4.313   0.802   0.751  0.2538  0.2641  0.2653
  256EE     C09 5619   4.062   0.792   0.692 -0.6360  0.3133  0.1492
  256EE     C0A 5620   3.976   0.814   1.016  0.0422 -0.4706  0.3001
  256EE     C0B 5621   4.367   0.670   0.704 -0.0492  0.5960  0.0019
  256EE     C0C 5622   4.025   0.647   0.648  0.1004  0.2583  0.3186
  256EE     H0D 5623   4.324   0.869   0.666  0.4457  0.1287  0.1838
  256EE     H0E 5624   4.370   0.843   0.836 -0.0841 -0.5510  0.8933
  256EE     H0F 5625   3.967   0.834   0.729 -0.2532  0.7049  0.6857
  256EE     H10 5626   4.091   0.848   0.604 -1.7996 -0.0836 -0.4999
  256EE     H11 5627   4.312   0.638   0.615 -1.0548  0.7844  0.5457
  256EE     H12 5628   4.475   0.668   0.686 -0.1078 -2.1802 -0.2451
  256EE     H13 5629   4.358   0.585   0.773 -0.2214  0.3247 -0.3474
  256EE     H14 5630   4.000   0.585   0.734 -0.1621 -1.9340 -1.3273
  256EE     H15 5631   3.941   0.646   0.579 -0.2607 -1.6174  0.7618
  256EE     H16 5632   4.108   0.597   0.597 -0.4636 -1.4143  1.0218
  257EE     S01 5633   2.190   0.166   4.090  0.0631  0.1184  0.0895
  257EE     F02 5634   2.051   0.236   3.869  0.0810  0.0644  0.4033
  257EE     F03 5635   2.055   0.022   3.906 -0.0518 -0.0375  0.1059
  257EE     F04 5636   1.929   0.151   4.031  0.2705  0.2178  0.4919
  257EE     O05 5637   2.307   0.134   4.009  0.1494 -0.2741  0.4035
  257EE     O06 5638   2.154   0.086   4.210  0.3760 -0.4161  0.0268
  257EE     N07 5639   2.197   0.329   4.127 -0.1313  0.5371  0.2352
  257EE     C08 5640   2.083   0.394   4.196 -0.3352  0.1015 -0.0275
  257EE     C09 5641   2.335   0.382   4.153  0.0652 -0.2034 -0.3056
  257EE     C0A 5642   2.045   0.142   3.963  0.4819 -0.0437 -0.5547
  257EE     C0B 5643   2.077   0.384   4.341  0.1794  0.0205 -0.2355
  257EE     C0C 5644   2.348   0.532   4.140 -0.2869 -0.0385 -0.3422
  257EE     H0D 5645   2.080   0.501   4.172  0.8955  0.1773  0.1573
  257EE     H0E 5646   1.989   0.362   4.148  0.5697 -2.5134 -0.1021
  257EE     H0F 5647   2.367   0.339   4.249  1.2973 -2.8673 -1.8427
  257EE     H10 5648   2.405   0.332   4.086  0.8555  1.1981 -0.5522
  257EE     H11 5649   2.176   0.397   4.386  0.2875  0.0744 -0.4919
  257EE     H12 5650   2.010   0.455   4.389  1.1897  1.0305 -0.3163
  257EE     H13 5651   2.050   0.280   4.368  0.1153 -0.1969 -1.1139
  257EE     H14 5652   2.453   0.562   4.149 -0.5583  0.3255  1.8486
  257EE     H15 5653   2.317   0.576   4.045  0.8575  1.2458 -0.1481
  257EE     H16 5654   2.295   0.589   4.218  0.8235  0.4546  0.0648
  258EE     S01 5655   3.617   1.653   0.532 -0.2192  0.0133 -0.2975
  258EE     F02 5656   3.474   1.860   0.438  0.0598 -0.0947 -0.5326
  258EE     F03 5657   3.660   1.826   0.335 -0.0720 -0.0733 -0.5230
  258EE     F04 5658   3.495   1.694   0.296 -0.3820  0.0700 -0.1359
  258EE     O05 5659   3.720   1.564   0.475  0.1791 -0.0232  0.0245
  258EE     O06 5660   3.490   1.603   0.581  0.2497  0.3846 -0.5825
  258EE     N07 5661   3.689   1.746   0.654  0.1169 -0.1232 -0.0401
  258EE     C08 5662   3.768   1.861   0.613  0.7601  0.1060  0.1338
  258EE     C09 5663   3.726   1.669   0.778  0.0486 -0.0122  0.1364
  258EE     C0A 5664   3.557   1.764   0.393  0.2176 -0.0737  0.2516
  258EE     C0B 5665   3.902   1.824   0.555  0.0556  1.3844 -0.0221
  258EE     C0C 5666   3.790   1.747   0.888  0.1216 -0.3332  0.0478
  258EE     H0D 5667   3.718   1.930   0.545  0.6428 -0.5728 -0.4722
  258EE     H0E 5668   3.790   1.922   0.702  0.2777 -0.6726  0.7932
  258EE     H0F 5669   3.635   1.617   0.810 -1.3399  1.1561 -1.8079
  258EE     H10 5670   3.792   1.587   0.751 -0.4368  0.0829 -1.3631
  258EE     H11 5671   3.901   1.805   0.447  0.7473 -2.0045  0.5161
  258EE     H12 5672   3.975   1.904   0.566  0.8909  0.9600 -2.0803
  258EE     H13 5673   3.942   1.731   0.599  0.8551  0.4419 -2.5940
  258EE     H14 5674   3.890   1.781   0.861  0.1189 -0.2606  0.1289
  258EE     H15 5675   3.725   1.829   0.916  0.1266 -0.3203  0.0214
  258EE     H16 5676   3.795   1.681   0.976  0.9163  0.4739  0.6154
  259EE     S01 5677   4.061   1.536   3.896  0.0037 -0.0303 -0.1346
  259EE     F02 5678   3.975   1.792   3.896  0.0034  0.0168 -0.4383
  259EE     F03 5679   4.067   1.730   4.083  0.2969 -0.2995  0.0235
  259EE     F04 5680   4.191   1.773   3.910 -0.4619  0.0116  0.2015
  259EE     O05 5681   4.150   1.460   3.984 -0.2062 -0.0222  0.1701
  259EE     O06 5682   4.090   1.543   3.756 -0.1751 -0.2370  0.6490
  259EE     N07 5683   3.903   1.488   3.911  0.0410 -0.6026  0.3960
  259EE     C08 5684   3.850   1.491   4.049 -0.3353  0.4161 -0.0117
  259EE     C09 5685   3.856   1.387   3.811  0.2700  0.1206 -0.5541
  259EE     C0A 5686   4.077   1.717   3.952 -0.1615  0.3019 -0.0752
  259EE     C0B 5687   3.700   1.469   4.062 -0.1542 -0.2558  0.4639
  259EE     C0C 5688   3.901   1.242   3.839 -0.3932 -0.2873 -0.3617
  259EE     H0D 5689   3.896   1.411   4.107  0.7421  0.4074 -0.8663
  259EE     H0E 5690   3.869   1.588   4.096 -0.4257 -0.0354  0.9713
  259EE     H0F 5691   3.746   1.392   3.816  0.2588  0.2114 -0.9178
  259EE     H10 5692   3.883   1.418   3.710 -0.7177 -0.1947 -0.9179
  259EE     H11 5693   3.663   1.376   4.018 -0.4256 -0.0122  0.1768
  259EE     H12 5694   3.668   1.476   4.165 -0.7184 -0.5025  0.3062
  259EE     H13 5695   3.647   1.549   4.009  0.9949  0.3101  0.1456
  259EE     H14 5696   3.844   1.178   3.771  1.6384 -1.0868 -1.3408
  259EE     H15 5697   4.006   1.231   3.814 -0.2145  0.1744  0.1866
  259EE     H16 5698   3.875   1.207   3.940 -1.6170  1.5381 -0.0089
  260EE     S01 5699   1.065   1.082   1.483 -0.0197  0.1401 -0.1194
  260EE     F02 5700   0.912   1.178   1.295  0.0273  0.0651 -0.2449
  260EE     F03 5701   0.826   1.191   1.497 -0.1475 -0.0630 -0.0063
  260EE     F04 5702   0.991   1.328   1.437 -0.0087  0.1080  0.0926
  260EE     O05 5703   1.057   1.093   1.626 -0.0853 -0.1755  0.0548
  260EE     O06 5704   1.183   1.119   1.404 -0.2921  0.0676  0.3149
  260EE     N07 5705   1.020   0.932   1.433  0.4705 -0.2435 -0.7570
  260EE     C08 5706   1.129   0.825   1.424  0.1086 -0.2335  0.1391
  260EE     C09 5707   0.878   0.883   1.444 -0.3143  0.2022  0.3373
  260EE     C0A 5708   0.938   1.205   1.423 -0.0971  0.3571 -0.4939
  260EE     C0B 5709   1.175   0.785   1.560 -0.4034  0.4337 -0.3899
  260EE     C0C 5710   0.827   0.850   1.587 -0.1829  0.0538  0.1271
  260EE     H0D 5711   1.087   0.736   1.379  0.1017 -0.5437  0.7504
  260EE     H0E 5712   1.211   0.870   1.367  0.0199 -0.7591 -0.3983
  260EE     H0F 5713   0.813   0.960   1.401  1.6563  2.0204  0.5383
  260EE     H10 5714   0.870   0.792   1.384 -2.5195  1.0089 -0.6606
  260EE     H11 5715   1.100   0.731   1.618 -0.6155  0.4192 -0.6771
  260EE     H12 5716   1.264   0.723   1.553  0.6390  1.8548  0.1917
  260EE     H13 5717   1.193   0.874   1.622 -0.1757  0.7156 -0.8557
  260EE     H14 5718   0.887   0.770   1.630 -0.6490 -0.5461 -0.3407
  260EE     H15 5719   0.823   0.935   1.655  0.1457 -0.4803  0.8244
  260EE     H16 5720   0.722   0.820   1.588 -0.7051  1.8045 -0.3687
  261EE     S01 5721   3.416   0.960   1.203 -0.1479  0.2262  0.0597
  261EE     F02 5722   3.636   0.801   1.175  0.3733  0.3437  0.3023
  261EE     F03 5723   3.542   0.857   0.985  0.2533 -0.0317  0.0015
  261EE     F04 5724   3.659   0.997   1.096  0.1771 -0.3431  0.4664
  261EE     O05 5725   3.335   0.842   1.234 -0.1413 -0.5277  0.1957
  261EE     O06 5726   3.373   1.070   1.114 -0.2282  0.0778  0.2549
  261EE     N07 5727   3.469   1.024   1.346  0.0853 -0.1016  0.3049
  261EE     C08 5728   3.360   1.104   1.416  0.2467  0.0762  0.0738
  261EE     C09 5729   3.580   0.969   1.424  0.2935 -0.2557 -0.7234
  261EE     C0A 5730   3.572   0.898   1.108  0.2348 -0.1766  0.2042
  261EE     C0B 5731   3.292   1.030   1.534 -0.1635 -0.1350  0.4719
  261EE     C0C 5732   3.565   0.829   1.487 -0.3040 -0.1850 -0.1720
  261EE     H0D 5733   3.416   1.188   1.458  0.1638  0.3144 -0.2920
  261EE     H0E 5734   3.285   1.142   1.346 -0.3890  0.3033  0.8626
  261EE     H0F 5735   3.670   0.983   1.362  1.1211  0.9902  0.7457
  261EE     H10 5736   3.598   1.045   1.499  0.8245 -1.2189  0.1327
  261EE     H11 5737   3.357   1.014   1.620 -0.0726 -2.4502  0.0110
  261EE     H12 5738   3.209   1.091   1.570 -0.3367  1.4352 -2.4464
  261EE     H13 5739   3.259   0.930   1.503  0.3856 -0.4509  0.8867
  261EE     H14 5740   3.464   0.819   1.527 -0.6797  0.5099 -0.9353
  261EE     H15 5741   3.579   0.749   1.414 -1.0099 -2.2245  1.8989
  261EE     H16 5742   3.639   0.813   1.567 -0.2278 -0.7201 -0.3510
  262EE     S01 5743   1.548   2.164   1.178  0.1197 -0.0185  0.1281
  262EE     F02 5744   1.745   2.214   1.018  0.1938 -0.1774  0.0349
  262EE     F03 5745   1.606   2.072   0.936 -0.3645 -0.1589  0.1453
  262EE     F04 5746   1.554   2.284   0.937  0.3155 -0.1573  0.4627
  262EE     O05 5747   1.573   2.294   1.237 -0.0763  0.4090  0.0384
  262EE     O06 5748   1.613   2.036   1.223  0.3047  0.0501 -0.0099
  262EE     N07 5749   1.383   2.145   1.161  0.3642 -0.1716  0.0494
  262EE     C08 5750   1.337   2.032   1.081 -0.0609 -0.4662 -0.1560
  262EE     C09 5751   1.306   2.194   1.283  0.2659 -0.5434  0.2591
  262EE     C0A 5752   1.615   2.187   1.005 -0.0315  0.2155  0.0210
  262EE     C0B 5753   1.190   2.043   1.036 -0.0021  0.5277  0.1176
  262EE     C0C 5754   1.301   2.091   1.395 -1.0397  0.0187  0.1915
  262EE     H0D 5755   1.407   2.017   0.998  0.3727 -0.7903  0.2639
  262EE     H0E 5756   1.346   1.949   1.153 -0.2242  0.7011  1.2431
  262EE     H0F 5757   1.342   2.296   1.306 -0.9158  0.0920 -0.6653
  262EE     H10 5758   1.205   2.210   1.245  0.4355 -1.8445 -0.7785
  262EE     H11 5759   1.174   2.131   0.973 -0.1081  0.1792 -0.3532
  262EE     H12 5760   1.159   1.956   0.978  1.3353 -0.8103  1.3675
  262EE     H13 5761   1.123   2.051   1.122  1.4207  1.5645  1.1406
  262EE     H14 5762   1.403   2.079   1.430 -0.7955 -0.1278 -0.5620
  262EE     H15 5763   1.239   2.128   1.477 -1.0220 -0.0628  0.2409
  262EE     H16 5764   1.263   1.993   1.362 -2.2114  0.6596 -0.4181
  263EE     S01 5765   1.190   1.367   0.849 -0.1116 -0.0350  0.2803
  263EE     F02 5766   0.977   1.339   1.025  0.0057  0.5373  0.1175
  263EE     F03 5767   1.129   1.188   1.034  0.4194  0.0215  0.0468
  263EE     F04 5768   1.172   1.382   1.116 -0.1384  0.3163  0.0137
  263EE     O05 5769   1.109   1.302   0.747 -0.1263  0.2492  0.2079
  263EE     O06 5770   1.334   1.342   0.872 -0.1421 -0.3097 -0.0026
  263EE     N07 5771   1.167   1.532   0.825  0.2091  0.1321 -0.2151
  263EE     C08 5772   1.178   1.630   0.937  0.4162 -0.0655  0.0227
  263EE     C09 5773   1.216   1.578   0.693 -0.0008 -0.4227  0.2767
  263EE     C0A 5774   1.110   1.320   1.016 -0.0585  0.3159  0.0619
  263EE     C0B 5775   1.323   1.648   0.981 -0.0227  0.5956 -0.1935
  263EE     C0C 5776   1.166   1.717   0.644  0.2053 -0.0046  0.1255
  263EE     H0D 5777   1.138   1.727   0.909  0.1081 -0.5630 -1.2868
  263EE     H0E 5778   1.113   1.591   1.017  0.4662 -0.3433 -0.0703
  263EE     H0F 5779   1.325   1.569   0.706  0.2502  0.0029 -1.4629
  263EE     H10 5780   1.186   1.503   0.620  1.8478 -2.7056  1.8030
  263EE     H11 5781   1.339   1.735   1.045 -1.7066  0.6422  0.1722
  263EE     H12 5782   1.361   1.560   1.033 -0.2152  1.1236  0.8408
  263EE     H13 5783   1.396   1.664   0.899 -0.6553  2.1414 -0.4666
  263EE     H14 5784   1.205   1.801   0.700 -0.4939  1.7679 -1.9542
  263EE     H15 5785   1.206   1.739   0.545 -0.8635  0.4900 -0.2051
  263EE     H16 5786   1.057   1.732   0.654  0.2475 -0.6756  1.6943
  264EE     S01 5787   3.319   3.220   3.342 -0.2223 -0.3197 -0.1166
  264EE     F02 5788   3.527   3.377   3.304  0.0548  0.1044  0.3027
  264EE     F03 5789   3.418   3.341   3.126 -0.4269  0.0816  0.3678
  264EE     F04 5790   3.339   3.478   3.264  0.0823  0.2729 -0.6177
  264EE     O05 5791   3.256   3.267   3.465 -0.2568  0.1100 -0.2801
  264EE     O06 5792   3.426   3.120   3.344 -0.2223  0.0711  0.8596
  264EE     N07 5793   3.194   3.162   3.249 -0.1461  0.1378 -0.1151
  264EE     C08 5794   3.100   3.263   3.192  0.1138 -0.3874  0.3511
  264EE     C09 5795   3.148   3.022   3.285 -0.0981 -0.5847  0.2637
  264EE     C0A 5796   3.403   3.365   3.253 -0.1692 -0.2282 -0.0727
[truncated: 207,308 more chars]
