# Supplementary material for: Asymmetric sulfonamide design enabling high-voltage sodium-ion pouch cells in wide temperature
Source: Nat Commun. 2026 Mar 24;17:4378. doi: 10.1038/s41467-026-70592-z (PMC13184103; doi:10.1038/s41467-026-70592-z)
Supplement: Supplementary file 3 — Supplementary Data [file 41467_2026_70592_MOESM3_ESM.zip › Supplementary Data files/Supplementary Data 1/DMTMSA/energy.xvg]

# This file was created Tue Jun 10 17:50:10 2025
# Created by:
#                      :-) GROMACS - gmx energy, 2024.2 (-:
# 
# Executable:   /home/ruien/app/gmx/bin/gmx
# Data prefix:  /home/ruien/app/gmx
# Working dir:  /home/ruien/work/MP/400DM
# Command line:
#   gmx energy -f energy.edr
# gmx energy is part of G R O M A C S:
#
# GRowing Old MAkes el Chrono Sweat
#
@    title "GROMACS Energies"
@    xaxis  label "Time (ps)"
@    yaxis  label "(kJ/mol)"
@TYPE xy
@ view 0.15, 0.15, 0.75, 0.85
@ legend on
@ legend box on
@ legend loctype view
@ legend 0.78, 0.8
@ legend length 2
@ s0 legend "LJ (SR)"
@ s1 legend "Coulomb (SR)"
0.000000  -19694.173828  -34497.031250
1.000000  -19699.150391  -34487.953125
2.000000  -19644.433594  -34397.746094
3.000000  -19848.238281  -34392.117188
4.000000  -19784.042969  -34448.234375
5.000000  -19579.423828  -34333.171875
6.000000  -19578.867188  -34473.042969
7.000000  -19646.359375  -34398.285156
8.000000  -19696.736328  -34484.539062
9.000000  -20020.960938  -34310.964844
10.000000  -19881.384766  -34385.273438
11.000000  -19767.544922  -34311.718750
12.000000  -19810.781250  -34360.175781
13.000000  -19981.814453  -34318.902344
14.000000  -20012.511719  -34185.023438
15.000000  -20014.748047  -34282.390625
16.000000  -19854.267578  -34265.496094
17.000000  -19719.730469  -34556.417969
18.000000  -19936.800781  -34352.796875
19.000000  -19872.158203  -34368.679688
20.000000  -19638.335938  -34389.488281
21.000000  -19679.650391  -34326.828125
22.000000  -19649.773438  -34304.839844
23.000000  -19779.714844  -34388.144531
24.000000  -19672.353516  -34070.046875
25.000000  -19707.015625  -34192.832031
26.000000  -19823.458984  -34419.914062
27.000000  -19729.708984  -34461.050781
28.000000  -19804.439453  -34350.000000
29.000000  -19769.173828  -34254.843750
30.000000  -19783.681641  -34382.312500
31.000000  -19773.132812  -34529.933594
32.000000  -19667.386719  -34269.878906
33.000000  -19812.738281  -34336.703125
34.000000  -19746.427734  -34277.492188
35.000000  -19919.140625  -34372.312500
36.000000  -19794.324219  -34464.132812
37.000000  -19689.353516  -34615.332031
38.000000  -19689.863281  -34476.933594
39.000000  -19606.697266  -34365.925781
40.000000  -19706.970703  -34384.347656
41.000000  -19685.294922  -34499.003906
42.000000  -19754.462891  -34475.777344
43.000000  -19708.710938  -34439.656250
44.000000  -19786.617188  -34408.898438
45.000000  -19864.173828  -34148.546875
46.000000  -19773.023438  -34466.625000
47.000000  -19760.960938  -34435.375000
48.000000  -19637.261719  -34407.230469
49.000000  -19679.675781  -34344.289062
50.000000  -19619.728516  -34394.355469
51.000000  -19725.998047  -34431.066406
52.000000  -19767.724609  -34247.132812
53.000000  -19750.488281  -34442.152344
54.000000  -19777.740234  -34294.402344
55.000000  -19878.138672  -34297.433594
56.000000  -19655.687500  -34205.722656
57.000000  -19789.775391  -34423.214844
58.000000  -19735.642578  -34420.355469
59.000000  -19545.533203  -34437.785156
60.000000  -19633.998047  -34609.316406
61.000000  -19864.791016  -34431.449219
62.000000  -19672.824219  -34471.851562
63.000000  -19798.648438  -34553.867188
64.000000  -19754.365234  -34457.984375
65.000000  -19791.837891  -34228.988281
66.000000  -19907.789062  -34528.105469
67.000000  -19852.125000  -34425.542969
68.000000  -20017.250000  -34355.710938
69.000000  -19951.445312  -34391.929688
70.000000  -19995.958984  -34438.335938
71.000000  -19781.906250  -34276.968750
72.000000  -20000.861328  -34344.066406
73.000000  -19980.494141  -34572.789062
74.000000  -19912.302734  -34420.496094
75.000000  -19906.662109  -34439.664062
76.000000  -19818.046875  -34570.335938
77.000000  -19784.648438  -34389.824219
78.000000  -19923.458984  -34532.390625
79.000000  -19882.863281  -34593.355469
80.000000  -19834.201172  -34629.144531
81.000000  -19866.052734  -34523.437500
82.000000  -19778.242188  -34461.152344
83.000000  -19691.990234  -34452.746094
84.000000  -19833.408203  -34378.355469
85.000000  -19852.882812  -34229.714844
86.000000  -19863.285156  -34332.324219
87.000000  -19789.472656  -34621.386719
88.000000  -19841.945312  -34489.750000
89.000000  -19691.533203  -34310.308594
90.000000  -19793.677734  -34397.703125
91.000000  -19819.300781  -34601.156250
92.000000  -19740.027344  -34548.949219
93.000000  -19852.277344  -34778.601562
94.000000  -19842.773438  -34471.324219
95.000000  -19830.900391  -34564.214844
96.000000  -19919.873047  -34433.898438
97.000000  -19873.298828  -34502.152344
98.000000  -19839.564453  -34569.917969
99.000000  -19842.257812  -34483.667969
100.000000  -19913.935547  -34430.906250
101.000000  -19816.126953  -34495.445312
102.000000  -19854.195312  -34426.812500
103.000000  -19804.726562  -34486.593750
104.000000  -19789.220703  -34342.882812
105.000000  -19896.417969  -34364.773438
106.000000  -19771.695312  -34346.242188
107.000000  -19937.453125  -34360.496094
108.000000  -20033.246094  -34406.957031
109.000000  -19920.890625  -34289.160156
110.000000  -19965.068359  -34532.960938
111.000000  -19803.902344  -34233.492188
112.000000  -19906.578125  -34442.992188
113.000000  -19947.658203  -34419.109375
114.000000  -19861.363281  -34392.953125
115.000000  -19925.539062  -34277.875000
116.000000  -19954.189453  -34345.675781
117.000000  -19884.367188  -34431.578125
118.000000  -19786.818359  -34431.011719
119.000000  -19829.115234  -34408.726562
120.000000  -19761.037109  -34450.351562
121.000000  -19755.027344  -34306.398438
122.000000  -19751.277344  -34279.542969
123.000000  -19578.195312  -34484.121094
124.000000  -19928.173828  -34456.851562
125.000000  -19632.664062  -34445.617188
126.000000  -19699.609375  -34388.066406
127.000000  -19821.113281  -34398.546875
128.000000  -19658.914062  -34519.097656
129.000000  -19783.406250  -34497.484375
130.000000  -19771.916016  -34461.242188
131.000000  -19665.507812  -34363.683594
132.000000  -19868.712891  -34337.683594
133.000000  -19810.900391  -34311.703125
134.000000  -19877.898438  -34352.304688
135.000000  -19856.888672  -34480.761719
136.000000  -19880.855469  -34531.218750
137.000000  -19830.390625  -34509.093750
138.000000  -19842.638672  -34352.156250
139.000000  -19915.929688  -34178.140625
140.000000  -19813.025391  -34337.050781
141.000000  -19872.773438  -34232.156250
142.000000  -19804.013672  -34447.546875
143.000000  -19833.339844  -34445.863281
144.000000  -19795.175781  -34284.500000
145.000000  -19778.660156  -34509.613281
146.000000  -19826.714844  -34234.671875
147.000000  -19756.603516  -34383.761719
148.000000  -19761.925781  -34393.429688
149.000000  -19889.435547  -34356.949219
150.000000  -19777.617188  -34370.847656
151.000000  -19663.669922  -34477.363281
152.000000  -19679.218750  -34403.003906
153.000000  -19668.699219  -34430.320312
154.000000  -19757.406250  -34354.843750
155.000000  -19847.847656  -34448.921875
156.000000  -19716.923828  -34534.109375
157.000000  -19898.712891  -34631.765625
158.000000  -20030.873047  -34479.371094
159.000000  -19848.628906  -34447.476562
160.000000  -19969.957031  -34500.308594
161.000000  -19983.250000  -34488.832031
162.000000  -19721.910156  -34458.019531
163.000000  -19857.640625  -34548.917969
164.000000  -19845.041016  -34394.468750
165.000000  -20088.072266  -34709.089844
166.000000  -19891.150391  -34671.187500
167.000000  -19695.636719  -34569.722656
168.000000  -19910.958984  -34502.964844
169.000000  -19828.691406  -34567.242188
170.000000  -19678.398438  -34416.253906
171.000000  -19738.601562  -34530.660156
172.000000  -19669.205078  -34346.976562
173.000000  -19654.708984  -34562.687500
174.000000  -19819.482422  -34459.296875
175.000000  -19762.048828  -34561.628906
176.000000  -19531.890625  -34424.203125
177.000000  -19863.728516  -34535.621094
178.000000  -19685.765625  -34518.199219
179.000000  -19742.039062  -34335.015625
180.000000  -19650.734375  -34449.648438
181.000000  -19659.525391  -34368.210938
182.000000  -19783.531250  -34462.718750
183.000000  -19795.261719  -34510.363281
184.000000  -19889.101562  -34777.070312
185.000000  -19797.628906  -34646.324219
186.000000  -19816.667969  -34544.835938
187.000000  -19796.871094  -34657.589844
188.000000  -19697.021484  -34337.359375
189.000000  -19753.275391  -34353.957031
190.000000  -19745.597656  -34334.800781
191.000000  -19817.363281  -34288.269531
192.000000  -19658.925781  -34307.726562
193.000000  -19711.736328  -34724.371094
194.000000  -19636.576172  -34342.339844
195.000000  -19478.878906  -34271.925781
196.000000  -19490.314453  -34469.523438
197.000000  -19566.298828  -34248.472656
198.000000  -19574.861328  -34223.804688
199.000000  -19549.533203  -34453.148438
200.000000  -19575.705078  -34361.664062
201.000000  -19591.355469  -34460.734375
202.000000  -19655.783203  -34338.464844
203.000000  -19666.250000  -34483.316406
204.000000  -19714.035156  -34462.667969
205.000000  -19701.712891  -34541.578125
206.000000  -19687.242188  -34291.753906
207.000000  -19719.242188  -34567.300781
208.000000  -19700.371094  -34449.355469
209.000000  -19619.039062  -34460.367188
210.000000  -19576.609375  -34426.949219
211.000000  -19591.833984  -34496.011719
212.000000  -19869.445312  -34669.769531
213.000000  -19678.814453  -34406.152344
214.000000  -19802.087891  -34358.437500
215.000000  -19753.269531  -34511.714844
216.000000  -19934.130859  -34360.917969
217.000000  -19748.947266  -34224.609375
218.000000  -19769.363281  -34404.285156
219.000000  -19651.378906  -34420.886719
220.000000  -19625.986328  -34354.789062
221.000000  -19914.753906  -34365.449219
222.000000  -19700.171875  -34416.000000
223.000000  -19758.363281  -34366.871094
224.000000  -19698.312500  -34400.609375
225.000000  -19749.787109  -34509.843750
226.000000  -19662.375000  -34324.628906
227.000000  -19741.179688  -34382.953125
228.000000  -19670.460938  -34408.636719
229.000000  -19883.689453  -34400.894531
230.000000  -19792.197266  -34259.679688
231.000000  -19760.058594  -34466.007812
232.000000  -19904.068359  -34433.851562
233.000000  -19857.470703  -34505.593750
234.000000  -19802.949219  -34513.792969
235.000000  -19856.937500  -34571.371094
236.000000  -19749.091797  -34403.878906
237.000000  -19636.677734  -34500.683594
238.000000  -19811.648438  -34577.519531
239.000000  -19740.347656  -34507.757812
240.000000  -19800.457031  -34612.785156
241.000000  -19676.519531  -34638.855469
242.000000  -19754.498047  -34545.046875
243.000000  -19645.128906  -34446.523438
244.000000  -19842.740234  -34475.636719
245.000000  -19822.050781  -34318.863281
246.000000  -19770.617188  -34408.656250
247.000000  -19777.765625  -34409.691406
248.000000  -19703.861328  -34469.996094
249.000000  -19879.322266  -34225.375000
250.000000  -19801.757812  -34589.222656
251.000000  -19849.119141  -34263.171875
252.000000  -19777.222656  -34508.332031
253.000000  -19981.451172  -34384.972656
254.000000  -19849.511719  -34418.863281
255.000000  -19694.982422  -34337.101562
256.000000  -20048.666016  -34227.226562
257.000000  -19866.904297  -34323.957031
258.000000  -19977.167969  -34212.445312
259.000000  -19993.750000  -34136.394531
260.000000  -20078.693359  -34335.312500
261.000000  -20111.013672  -34392.902344
262.000000  -19813.394531  -34326.019531
263.000000  -19876.861328  -34494.363281
264.000000  -19705.939453  -34430.968750
265.000000  -19824.583984  -34500.828125
266.000000  -19934.220703  -34513.035156
267.000000  -19848.929688  -34341.421875
268.000000  -19879.775391  -34190.992188
269.000000  -19859.134766  -34387.550781
270.000000  -19825.802734  -34385.882812
271.000000  -19853.798828  -34091.773438
272.000000  -19781.478516  -34476.550781
273.000000  -19936.164062  -34231.855469
274.000000  -19933.898438  -34384.582031
275.000000  -19842.210938  -34299.402344
276.000000  -20013.816406  -34364.292969
277.000000  -19592.855469  -34422.425781
278.000000  -19778.414062  -34291.023438
279.000000  -19892.501953  -34341.585938
280.000000  -19742.857422  -34607.683594
281.000000  -19822.939453  -34264.976562
282.000000  -19880.148438  -34459.214844
283.000000  -19845.025391  -34496.402344
284.000000  -19931.197266  -34561.132812
285.000000  -19965.996094  -34503.554688
286.000000  -19873.857422  -34295.562500
287.000000  -19800.025391  -34427.269531
288.000000  -19742.417969  -34251.605469
289.000000  -19729.076172  -34315.328125
290.000000  -19797.826172  -34307.539062
291.000000  -19808.335938  -34441.386719
292.000000  -19746.736328  -34338.550781
293.000000  -19726.371094  -34338.304688
294.000000  -19639.730469  -34491.535156
295.000000  -19689.050781  -34402.171875
296.000000  -19693.302734  -34479.058594
297.000000  -19786.251953  -34418.765625
298.000000  -20028.775391  -34372.132812
299.000000  -19779.589844  -34439.937500
300.000000  -19856.125000  -34543.109375
301.000000  -19763.017578  -34390.312500
302.000000  -19908.324219  -34539.382812
303.000000  -19754.949219  -34642.410156
304.000000  -19765.199219  -34299.093750
305.000000  -19794.050781  -34392.160156
306.000000  -19795.597656  -34268.789062
307.000000  -19631.728516  -34330.101562
308.000000  -19654.996094  -34367.191406
309.000000  -19565.001953  -34580.761719
310.000000  -19560.269531  -34496.859375
311.000000  -19521.539062  -34315.628906
312.000000  -19415.925781  -34402.386719
313.000000  -19666.023438  -34238.457031
314.000000  -19622.375000  -34535.812500
315.000000  -19656.105469  -34243.683594
316.000000  -19576.970703  -34615.730469
317.000000  -19629.388672  -34434.570312
318.000000  -19679.232422  -34449.421875
319.000000  -19584.751953  -34420.589844
320.000000  -19664.406250  -34296.566406
321.000000  -19479.222656  -34432.890625
322.000000  -19674.361328  -34318.230469
323.000000  -19571.363281  -34359.128906
324.000000  -19525.619141  -34430.488281
325.000000  -19460.361328  -34513.796875
326.000000  -19495.369141  -34500.546875
327.000000  -19520.203125  -34444.906250
328.000000  -19659.263672  -34550.234375
329.000000  -19559.017578  -34610.628906
330.000000  -19599.279297  -34440.343750
331.000000  -19667.980469  -34391.847656
332.000000  -19502.509766  -34520.710938
333.000000  -19562.699219  -34494.585938
334.000000  -19575.519531  -34263.906250
335.000000  -19644.121094  -34380.195312
336.000000  -19660.310547  -34409.035156
337.000000  -19716.050781  -34340.695312
338.000000  -19775.806641  -34379.453125
339.000000  -19693.732422  -34483.828125
340.000000  -19906.546875  -34496.519531
341.000000  -19705.556641  -34390.507812
342.000000  -19772.968750  -34324.347656
343.000000  -19674.166016  -34305.355469
344.000000  -19742.634766  -34514.464844
345.000000  -19836.107422  -34465.582031
346.000000  -19597.761719  -34506.714844
347.000000  -19659.007812  -34570.320312
348.000000  -19630.433594  -34277.355469
349.000000  -19646.822266  -34356.558594
350.000000  -19632.929688  -34197.718750
351.000000  -19550.132812  -34408.640625
352.000000  -19637.046875  -34517.273438
353.000000  -19546.605469  -34286.101562
354.000000  -19636.917969  -34456.402344
355.000000  -19613.087891  -34460.593750
356.000000  -19582.289062  -34570.074219
357.000000  -19587.130859  -34465.636719
358.000000  -19808.843750  -34474.632812
359.000000  -19657.658203  -34568.746094
360.000000  -19588.093750  -34498.980469
361.000000  -19857.546875  -34544.890625
362.000000  -19860.158203  -34651.359375
363.000000  -19786.861328  -34477.019531
364.000000  -19883.128906  -34344.480469
365.000000  -19968.474609  -34398.523438
366.000000  -20040.722656  -34523.207031
367.000000  -19852.646484  -34623.695312
368.000000  -19744.210938  -34423.277344
369.000000  -19799.347656  -34337.898438
370.000000  -19510.333984  -34465.617188
371.000000  -19713.357422  -34313.167969
372.000000  -19716.734375  -34370.031250
373.000000  -19865.152344  -34330.644531
374.000000  -19799.849609  -34711.050781
375.000000  -19907.591797  -34534.277344
376.000000  -19923.583984  -34478.410156
377.000000  -19869.865234  -34339.886719
378.000000  -19864.724609  -34513.578125
379.000000  -19772.941406  -34553.921875
380.000000  -19972.111328  -34609.714844
381.000000  -19865.919922  -34379.175781
382.000000  -19699.865234  -34562.574219
383.000000  -19962.917969  -34521.945312
384.000000  -19731.322266  -34444.039062
385.000000  -19852.359375  -34500.906250
386.000000  -19864.193359  -34351.101562
387.000000  -19638.789062  -34447.886719
388.000000  -19679.564453  -34401.277344
389.000000  -19739.935547  -34269.050781
390.000000  -19869.677734  -34467.445312
391.000000  -19866.244141  -34433.796875
392.000000  -19838.998047  -34362.335938
393.000000  -19884.000000  -34116.320312
394.000000  -19661.140625  -34084.535156
395.000000  -19682.638672  -34465.031250
396.000000  -19636.888672  -34479.742188
397.000000  -19754.554688  -34661.433594
398.000000  -19621.539062  -34480.050781
399.000000  -19678.048828  -34405.476562
400.000000  -19766.240234  -34453.722656
401.000000  -19505.638672  -34550.878906
402.000000  -19750.310547  -34397.652344
403.000000  -19891.685547  -34280.816406
404.000000  -19782.917969  -34419.664062
405.000000  -19807.859375  -34413.683594
406.000000  -19802.169922  -34610.972656
407.000000  -19809.250000  -34472.304688
408.000000  -19915.962891  -34445.375000
409.000000  -20054.699219  -34460.960938
410.000000  -19831.796875  -34324.527344
411.000000  -19673.070312  -34541.121094
412.000000  -19836.447266  -34365.886719
413.000000  -19774.740234  -34274.949219
414.000000  -19669.619141  -34467.906250
415.000000  -19686.878906  -34377.437500
416.000000  -19575.644531  -34485.703125
417.000000  -19932.609375  -34330.007812
418.000000  -19660.460938  -34456.402344
419.000000  -19823.488281  -34376.574219
420.000000  -19859.628906  -34623.199219
421.000000  -19695.736328  -34407.996094
422.000000  -19734.345703  -34401.238281
423.000000  -19785.666016  -34275.835938
424.000000  -19604.669922  -34268.996094
425.000000  -19607.966797  -34343.414062
426.000000  -19645.126953  -34489.722656
427.000000  -19646.906250  -34429.718750
428.000000  -19688.607422  -34563.109375
429.000000  -19699.712891  -34430.097656
430.000000  -19592.259766  -34458.113281
431.000000  -19488.437500  -34350.750000
432.000000  -19720.494141  -34371.753906
433.000000  -19599.957031  -34492.945312
434.000000  -19728.576172  -34267.449219
435.000000  -19560.503906  -34284.902344
436.000000  -19671.849609  -34178.156250
437.000000  -19692.947266  -34422.382812
438.000000  -19671.224609  -34419.355469
439.000000  -19623.091797  -34325.769531
440.000000  -19722.371094  -34378.574219
441.000000  -19807.039062  -34525.925781
442.000000  -19739.515625  -34350.597656
443.000000  -19744.468750  -34269.527344
444.000000  -19647.937500  -34419.390625
445.000000  -19697.332031  -34428.148438
446.000000  -19727.404297  -34367.515625
447.000000  -19765.904297  -34561.910156
448.000000  -19765.042969  -34393.246094
449.000000  -19797.712891  -34584.839844
450.000000  -19864.720703  -34470.117188
451.000000  -19913.675781  -34432.339844
452.000000  -19852.453125  -34560.011719
453.000000  -19775.992188  -34484.292969
454.000000  -19701.755859  -34434.878906
455.000000  -19804.683594  -34545.699219
456.000000  -19913.650391  -34490.906250
457.000000  -19699.375000  -34438.234375
458.000000  -19604.517578  -34504.054688
459.000000  -19862.910156  -34604.636719
460.000000  -19867.216797  -34491.910156
461.000000  -19803.056641  -34362.527344
462.000000  -19785.171875  -34508.152344
463.000000  -19823.980469  -34503.542969
464.000000  -19793.542969  -34505.261719
465.000000  -19787.773438  -34447.875000
466.000000  -19936.050781  -34743.800781
467.000000  -19855.500000  -34431.660156
468.000000  -20001.470703  -34371.492188
469.000000  -19735.058594  -34503.601562
470.000000  -19792.898438  -34492.507812
471.000000  -19782.332031  -34402.917969
472.000000  -19887.513672  -34427.179688
473.000000  -19935.810547  -34205.828125
474.000000  -19766.175781  -34411.050781
475.000000  -19772.283203  -34211.808594
476.000000  -19770.140625  -34314.812500
477.000000  -19818.207031  -34477.777344
478.000000  -19725.271484  -34516.257812
479.000000  -19734.609375  -34545.179688
480.000000  -19785.474609  -34517.441406
481.000000  -19888.373047  -34529.937500
482.000000  -19834.558594  -34601.375000
483.000000  -20011.476562  -34488.058594
484.000000  -20000.998047  -34423.539062
485.000000  -19775.736328  -34487.570312
486.000000  -19722.250000  -34232.964844
487.000000  -19543.283203  -34468.625000
488.000000  -19697.843750  -34415.980469
489.000000  -19743.328125  -34550.273438
490.000000  -19650.880859  -34407.785156
491.000000  -19746.685547  -34526.878906
492.000000  -19928.523438  -34425.328125
493.000000  -19734.910156  -34304.308594
494.000000  -19752.462891  -34450.117188
495.000000  -19924.650391  -34375.507812
496.000000  -19881.701172  -34324.125000
497.000000  -19880.046875  -34285.433594
498.000000  -19920.253906  -34558.980469
499.000000  -19805.240234  -34488.710938
500.000000  -19891.523438  -34480.023438
501.000000  -19882.130859  -34624.402344
502.000000  -19968.458984  -34521.925781
503.000000  -19995.693359  -34525.433594
504.000000  -19809.619141  -34681.984375
505.000000  -19737.556641  -34515.917969
506.000000  -19696.382812  -34475.621094
507.000000  -19637.302734  -34469.937500
508.000000  -19670.162109  -34173.179688
509.000000  -19790.308594  -34291.171875
510.000000  -19687.669922  -34292.558594
511.000000  -19586.769531  -34302.781250
512.000000  -19639.103516  -34189.519531
513.000000  -19502.464844  -34143.117188
514.000000  -19705.421875  -34419.214844
515.000000  -19748.769531  -34393.882812
516.000000  -19687.482422  -34403.605469
517.000000  -19827.248047  -34324.765625
518.000000  -19707.248047  -34446.582031
519.000000  -19628.466797  -34428.218750
520.000000  -19781.523438  -34466.730469
521.000000  -19720.802734  -34494.722656
522.000000  -19889.037109  -34357.750000
523.000000  -19823.884766  -34420.183594
524.000000  -19814.156250  -34299.460938
525.000000  -19869.093750  -34326.414062
526.000000  -19992.978516  -34461.972656
527.000000  -20001.884766  -34466.972656
528.000000  -19967.150391  -34318.476562
529.000000  -19837.146484  -34356.074219
530.000000  -19894.712891  -34365.777344
531.000000  -19906.597656  -34200.769531
532.000000  -19913.083984  -34323.972656
533.000000  -19928.886719  -34359.906250
534.000000  -19807.236328  -34317.515625
535.000000  -19740.498047  -34484.101562
536.000000  -19879.941406  -34465.250000
537.000000  -19830.027344  -34404.101562
538.000000  -19923.966797  -34481.636719
539.000000  -19814.113281  -34442.539062
540.000000  -19906.541016  -34485.945312
541.000000  -19850.222656  -34366.609375
542.000000  -19872.066406  -34628.171875
543.000000  -19996.082031  -34489.058594
544.000000  -19921.582031  -34322.003906
545.000000  -19998.796875  -34444.894531
546.000000  -19906.269531  -34374.085938
547.000000  -20003.246094  -34480.203125
548.000000  -20048.513672  -34404.015625
549.000000  -19894.380859  -34441.179688
550.000000  -19939.566406  -34469.164062
551.000000  -19853.724609  -34226.562500
552.000000  -20018.175781  -34289.632812
553.000000  -19956.742188  -34394.320312
554.000000  -19973.125000  -34422.089844
555.000000  -19867.035156  -34429.921875
556.000000  -19785.263672  -34529.234375
557.000000  -19894.804688  -34511.398438
558.000000  -19904.986328  -34456.187500
559.000000  -19801.833984  -34403.386719
560.000000  -19793.390625  -34246.468750
561.000000  -19860.433594  -34494.476562
562.000000  -19729.962891  -34401.406250
563.000000  -20050.087891  -34522.613281
564.000000  -19732.392578  -34695.535156
565.000000  -20086.763672  -34393.277344
566.000000  -19773.843750  -34551.226562
567.000000  -19753.226562  -34522.984375
568.000000  -19818.195312  -34516.882812
569.000000  -19693.269531  -34598.867188
570.000000  -20002.626953  -34456.359375
571.000000  -19860.482422  -34517.257812
572.000000  -19891.535156  -34623.164062
573.000000  -19975.367188  -34565.015625
574.000000  -19988.722656  -34560.570312
575.000000  -19883.166016  -34430.597656
576.000000  -19896.154297  -34355.777344
577.000000  -19719.837891  -34481.925781
578.000000  -19917.476562  -34487.195312
579.000000  -19911.619141  -34406.167969
580.000000  -19635.185547  -34548.906250
581.000000  -19884.445312  -34508.593750
582.000000  -19684.296875  -34464.125000
583.000000  -19581.568359  -34370.281250
584.000000  -19696.595703  -34715.878906
585.000000  -19596.183594  -34612.089844
586.000000  -19634.287109  -34359.394531
587.000000  -19630.548828  -34410.375000
588.000000  -19763.564453  -34616.433594
589.000000  -19790.773438  -34271.398438
590.000000  -19839.648438  -34353.105469
591.000000  -19657.244141  -34436.257812
592.000000  -19692.968750  -34334.812500
593.000000  -19630.197266  -34476.324219
594.000000  -19619.818359  -34348.121094
595.000000  -19402.767578  -34296.925781
596.000000  -19499.234375  -34507.363281
597.000000  -19657.277344  -34527.804688
598.000000  -19630.208984  -34402.808594
599.000000  -19766.861328  -34428.292969
600.000000  -19709.822266  -34254.523438
601.000000  -19594.355469  -34520.570312
602.000000  -19517.687500  -34522.265625
603.000000  -19702.310547  -34492.019531
604.000000  -19809.933594  -34529.636719
605.000000  -19659.173828  -34626.257812
606.000000  -19883.367188  -34679.921875
607.000000  -19768.142578  -34413.582031
608.000000  -19846.789062  -34666.554688
609.000000  -19857.056641  -34484.570312
610.000000  -19834.798828  -34380.527344
611.000000  -19870.544922  -34517.996094
612.000000  -19553.519531  -34402.761719
613.000000  -19691.894531  -34443.667969
614.000000  -19517.316406  -34278.488281
615.000000  -19598.466797  -34246.742188
616.000000  -19661.462891  -34261.789062
617.000000  -19462.517578  -34258.636719
618.000000  -19589.195312  -34447.375000
619.000000  -19597.439453  -34551.992188
620.000000  -19703.511719  -34286.066406
621.000000  -19669.355469  -34619.457031
622.000000  -19797.849609  -34427.851562
623.000000  -19619.755859  -34451.113281
624.000000  -19765.212891  -34333.851562
625.000000  -19714.375000  -34328.781250
626.000000  -19713.230469  -34408.273438
627.000000  -19829.230469  -34336.207031
628.000000  -19794.404297  -34432.460938
629.000000  -19672.628906  -34335.363281
630.000000  -19736.457031  -34423.496094
631.000000  -19856.230469  -34272.785156
632.000000  -19765.865234  -34422.410156
633.000000  -19780.099609  -34248.187500
634.000000  -19718.212891  -34367.781250
635.000000  -19785.681641  -34459.632812
636.000000  -19742.404297  -34282.125000
637.000000  -19707.400391  -34495.929688
638.000000  -19797.339844  -34198.089844
639.000000  -19792.017578  -34098.769531
640.000000  -19847.173828  -34377.804688
641.000000  -19676.794922  -34317.976562
642.000000  -19791.837891  -34399.769531
643.000000  -19965.933594  -34383.378906
644.000000  -19783.880859  -34246.359375
645.000000  -19693.875000  -34389.980469
646.000000  -19761.230469  -34283.835938
647.000000  -19755.251953  -34555.328125
648.000000  -19710.984375  -34436.199219
649.000000  -19523.117188  -34443.281250
650.000000  -19539.210938  -34294.175781
651.000000  -19746.019531  -34495.070312
652.000000  -19697.050781  -34550.492188
653.000000  -19750.263672  -34664.484375
654.000000  -19729.775391  -34385.281250
655.000000  -19669.689453  -34510.507812
656.000000  -19679.810547  -34486.671875
657.000000  -19690.451172  -34471.449219
658.000000  -19624.494141  -34435.781250
659.000000  -19599.191406  -34414.945312
660.000000  -19656.498047  -34389.199219
661.000000  -19527.898438  -34598.625000
662.000000  -19666.896484  -34345.718750
663.000000  -19545.255859  -34493.488281
664.000000  -19673.199219  -34369.437500
665.000000  -19740.835938  -34562.324219
666.000000  -20003.410156  -34462.093750
667.000000  -19773.744141  -34446.292969
668.000000  -19791.753906  -34424.871094
669.000000  -19593.771484  -34421.003906
670.000000  -19753.488281  -34394.753906
671.000000  -19536.902344  -34458.121094
672.000000  -19599.208984  -34287.734375
673.000000  -19853.013672  -34512.898438
674.000000  -19785.570312  -34520.691406
675.000000  -19784.060547  -34377.640625
676.000000  -19845.935547  -34299.074219
677.000000  -19733.005859  -34261.503906
678.000000  -19829.654297  -34484.695312
679.000000  -19634.978516  -34439.175781
680.000000  -19937.214844  -34460.046875
681.000000  -19905.097656  -34344.542969
682.000000  -19935.074219  -34268.898438
683.000000  -19879.410156  -34414.187500
684.000000  -19774.523438  -34423.183594
685.000000  -19927.693359  -34509.132812
686.000000  -19757.404297  -34432.773438
687.000000  -19760.562500  -34687.894531
688.000000  -19845.185547  -34381.226562
689.000000  -19683.652344  -34489.914062
690.000000  -19721.892578  -34363.652344
691.000000  -19597.015625  -34424.167969
692.000000  -19601.066406  -34407.714844
693.000000  -19724.533203  -34336.414062
694.000000  -19610.142578  -34355.574219
695.000000  -19712.236328  -34260.718750
696.000000  -19835.144531  -34552.917969
697.000000  -19815.853516  -34350.343750
698.000000  -19837.001953  -34412.023438
699.000000  -19748.001953  -34487.937500
700.000000  -19752.142578  -34365.199219
701.000000  -19682.414062  -34659.914062
702.000000  -19814.416016  -34515.359375
703.000000  -19745.093750  -34468.839844
704.000000  -19799.355469  -34525.847656
705.000000  -19796.250000  -34292.425781
706.000000  -19806.378906  -34262.906250
707.000000  -19596.066406  -34591.355469
708.000000  -19492.580078  -34459.914062
709.000000  -19589.777344  -34509.468750
710.000000  -19660.529297  -34538.625000
711.000000  -19677.958984  -34477.476562
712.000000  -19594.457031  -34389.109375
713.000000  -19634.074219  -34242.757812
714.000000  -19765.158203  -34341.464844
715.000000  -19784.720703  -34408.605469
716.000000  -19690.734375  -34378.609375
717.000000  -19889.894531  -34237.933594
718.000000  -19604.376953  -34323.828125
719.000000  -19784.226562  -34500.589844
720.000000  -19724.447266  -34187.367188
721.000000  -19671.425781  -34292.226562
722.000000  -19681.906250  -34111.859375
723.000000  -19919.513672  -34280.054688
724.000000  -19693.687500  -34425.046875
725.000000  -19686.416016  -34542.480469
726.000000  -19799.484375  -34429.890625
727.000000  -19744.140625  -34307.890625
728.000000  -19786.642578  -34257.855469
729.000000  -19665.111328  -34473.906250
730.000000  -19830.482422  -34535.050781
731.000000  -19777.812500  -34331.871094
732.000000  -19520.087891  -34323.585938
733.000000  -19573.707031  -34280.910156
734.000000  -19715.435547  -34404.363281
735.000000  -19712.347656  -34373.402344
736.000000  -19749.265625  -34351.093750
737.000000  -19916.656250  -34213.906250
738.000000  -19833.494141  -34407.238281
739.000000  -19778.968750  -34292.015625
740.000000  -19941.697266  -34419.910156
741.000000  -20022.023438  -34554.179688
742.000000  -19728.296875  -34339.750000
743.000000  -19813.675781  -34461.269531
744.000000  -19887.919922  -34456.363281
745.000000  -19640.466797  -34466.117188
746.000000  -19779.496094  -34402.152344
747.000000  -19878.330078  -34479.261719
748.000000  -19800.947266  -34336.886719
749.000000  -19810.427734  -34465.992188
750.000000  -19818.261719  -34386.128906
751.000000  -19988.931641  -34580.171875
752.000000  -20008.189453  -34550.687500
753.000000  -19962.031250  -34485.308594
754.000000  -19900.107422  -34598.136719
755.000000  -19846.431641  -34380.968750
756.000000  -19806.431641  -34508.906250
757.000000  -19769.605469  -34539.714844
758.000000  -19657.660156  -34405.585938
759.000000  -19737.400391  -34497.929688
760.000000  -19761.271484  -34439.027344
761.000000  -19852.513672  -34340.835938
762.000000  -19798.621094  -34404.757812
763.000000  -19829.248047  -34383.019531
764.000000  -19727.041016  -34371.109375
765.000000  -19926.566406  -34396.253906
766.000000  -19739.935547  -34323.789062
767.000000  -19740.501953  -34188.757812
768.000000  -19898.138672  -34373.101562
769.000000  -19780.457031  -34428.054688
770.000000  -19737.812500  -34342.488281
771.000000  -19686.902344  -34206.453125
772.000000  -19765.382812  -34349.656250
773.000000  -20006.179688  -34461.230469
774.000000  -20056.837891  -34469.609375
775.000000  -19862.296875  -34617.980469
776.000000  -19843.107422  -34472.324219
777.000000  -19875.074219  -34572.125000
778.000000  -19930.806641  -34129.785156
779.000000  -19696.078125  -34291.031250
780.000000  -19887.123047  -34490.433594
781.000000  -19767.951172  -34400.656250
782.000000  -19808.951172  -34398.839844
783.000000  -19818.072266  -34264.535156
784.000000  -19743.224609  -34448.265625
785.000000  -19725.123047  -34519.433594
786.000000  -19799.859375  -34401.539062
787.000000  -19744.001953  -34455.824219
788.000000  -19892.257812  -34228.101562
789.000000  -19771.128906  -34168.636719
790.000000  -19953.126953  -34540.449219
791.000000  -19968.802734  -34416.328125
792.000000  -19711.990234  -34469.347656
793.000000  -19718.091797  -34383.765625
794.000000  -19828.876953  -34191.679688
795.000000  -19761.160156  -34475.761719
796.000000  -19854.505859  -34461.601562
797.000000  -19897.851562  -34460.312500
798.000000  -19865.953125  -34413.722656
799.000000  -19848.451172  -34390.902344
800.000000  -19750.224609  -34491.265625
801.000000  -19929.687500  -34447.582031
802.000000  -19855.488281  -34494.726562
803.000000  -19788.460938  -34605.824219
804.000000  -19679.277344  -34534.003906
805.000000  -19576.541016  -34446.648438
806.000000  -19637.087891  -34722.097656
807.000000  -19802.181641  -34442.757812
808.000000  -19686.787109  -34378.113281
809.000000  -19564.859375  -34693.472656
810.000000  -19711.070312  -34437.847656
811.000000  -19715.757812  -34407.277344
812.000000  -19811.605469  -34305.359375
813.000000  -19702.195312  -34512.191406
814.000000  -19738.869141  -34497.906250
815.000000  -19797.205078  -34423.660156
816.000000  -19753.294922  -34516.253906
817.000000  -19765.621094  -34397.078125
818.000000  -19653.667969  -34707.765625
819.000000  -19788.689453  -34540.906250
820.000000  -19720.750000  -34389.054688
821.000000  -19724.080078  -34523.875000
822.000000  -19723.673828  -34447.406250
823.000000  -19732.179688  -34296.281250
824.000000  -19711.341797  -34515.578125
825.000000  -19760.064453  -34375.144531
826.000000  -19934.042969  -34298.843750
827.000000  -19822.333984  -34298.988281
828.000000  -19777.339844  -34546.679688
829.000000  -19814.253906  -34530.074219
830.000000  -19873.220703  -34515.203125
831.000000  -19832.226562  -34586.914062
832.000000  -19805.714844  -34493.902344
833.000000  -19814.984375  -34518.867188
834.000000  -19858.218750  -34462.328125
835.000000  -19813.779297  -34558.089844
836.000000  -19855.902344  -34597.453125
837.000000  -19628.371094  -34347.148438
838.000000  -19710.792969  -34532.882812
839.000000  -19769.945312  -34343.164062
840.000000  -19681.722656  -34489.949219
841.000000  -19681.740234  -34310.656250
842.000000  -19783.451172  -34285.125000
843.000000  -19906.066406  -34451.710938
844.000000  -19863.177734  -34301.050781
845.000000  -19900.675781  -34272.937500
846.000000  -19809.964844  -34372.707031
847.000000  -19935.291016  -34281.253906
848.000000  -19969.207031  -34457.734375
849.000000  -19902.830078  -34510.203125
850.000000  -19820.048828  -34469.765625
851.000000  -19755.023438  -34655.023438
852.000000  -19929.308594  -34374.859375
853.000000  -19753.195312  -34371.769531
854.000000  -19793.328125  -34485.480469
855.000000  -19691.488281  -34355.511719
856.000000  -19741.283203  -34484.078125
857.000000  -19891.515625  -34639.796875
858.000000  -19871.082031  -34469.636719
859.000000  -19938.832031  -34714.203125
860.000000  -19834.312500  -34411.140625
861.000000  -19813.091797  -34457.664062
862.000000  -19828.248047  -34376.898438
863.000000  -19830.341797  -34434.070312
864.000000  -19877.164062  -34353.074219
865.000000  -19739.048828  -34389.507812
866.000000  -19829.621094  -34433.796875
867.000000  -19958.613281  -34498.023438
868.000000  -19965.785156  -34593.878906
869.000000  -19845.970703  -34438.480469
870.000000  -19825.529297  -34355.398438
871.000000  -19743.552734  -34645.253906
872.000000  -19853.437500  -34510.648438
873.000000  -19829.693359  -34509.632812
874.000000  -19924.171875  -34385.359375
875.000000  -19811.910156  -34489.878906
876.000000  -19943.775391  -34247.019531
877.000000  -19843.869141  -34289.128906
878.000000  -19761.705078  -34366.402344
879.000000  -19829.914062  -34476.339844
880.000000  -19811.927734  -34372.175781
881.000000  -19639.695312  -34672.402344
882.000000  -19764.628906  -34513.023438
883.000000  -19843.685547  -34618.234375
884.000000  -19726.210938  -34465.308594
885.000000  -19758.773438  -34496.300781
886.000000  -19749.535156  -34538.449219
887.000000  -19919.837891  -34467.867188
888.000000  -19753.400391  -34667.320312
889.000000  -19692.865234  -34463.222656
890.000000  -19714.339844  -34599.492188
891.000000  -19827.566406  -34547.832031
892.000000  -19713.781250  -34445.511719
893.000000  -19728.718750  -34544.601562
894.000000  -19757.648438  -34428.886719
895.000000  -19800.328125  -34414.621094
896.000000  -19849.453125  -34476.515625
897.000000  -19950.201172  -34609.289062
898.000000  -19801.337891  -34417.812500
899.000000  -19789.705078  -34623.800781
900.000000  -19876.078125  -34574.871094
901.000000  -19832.546875  -34603.808594
902.000000  -19758.925781  -34532.316406
903.000000  -19677.851562  -34616.546875
904.000000  -19948.878906  -34503.644531
905.000000  -19782.953125  -34615.542969
906.000000  -19693.349609  -34456.410156
907.000000  -19926.671875  -34459.093750
908.000000  -19806.130859  -34543.148438
909.000000  -19849.244141  -34466.980469
910.000000  -19656.511719  -34406.636719
911.000000  -19693.826172  -34524.281250
912.000000  -19856.029297  -34239.753906
913.000000  -19603.095703  -34281.382812
914.000000  -19488.781250  -34324.687500
915.000000  -19679.009766  -34432.945312
916.000000  -19563.871094  -34506.714844
917.000000  -19745.556641  -34429.769531
918.000000  -19821.847656  -34455.410156
919.000000  -19994.599609  -34538.328125
920.000000  -19890.478516  -34488.726562
921.000000  -19807.560547  -34710.687500
922.000000  -19761.363281  -34493.257812
923.000000  -19857.796875  -34403.402344
924.000000  -19796.673828  -34552.976562
925.000000  -19891.486328  -34772.972656
926.000000  -19856.908203  -34267.296875
927.000000  -19906.832031  -34703.089844
928.000000  -19695.710938  -34396.734375
929.000000  -19889.539062  -34504.046875
930.000000  -19779.107422  -34422.363281
931.000000  -19791.001953  -34401.070312
932.000000  -19886.066406  -34463.812500
933.000000  -19565.083984  -34474.246094
934.000000  -19676.527344  -34498.199219
935.000000  -19922.306641  -34488.269531
936.000000  -19822.810547  -34383.140625
937.000000  -19723.441406  -34484.535156
938.000000  -19744.865234  -34428.832031
939.000000  -19703.960938  -34406.433594
940.000000  -19741.412109  -34419.324219
941.000000  -19684.138672  -34474.394531
942.000000  -19858.031250  -34633.281250
943.000000  -19739.675781  -34469.875000
944.000000  -19987.167969  -34379.062500
945.000000  -19813.207031  -34617.347656
946.000000  -19799.031250  -34582.785156
947.000000  -19804.302734  -34305.902344
948.000000  -19577.046875  -34434.664062
949.000000  -19791.617188  -34555.175781
950.000000  -19816.718750  -34653.261719
951.000000  -19845.140625  -34569.433594
952.000000  -19649.203125  -34468.359375
953.000000  -19780.695312  -34447.855469
954.000000  -19696.210938  -34439.050781
955.000000  -19780.898438  -34387.230469
956.000000  -19843.765625  -34360.171875
957.000000  -19772.697266  -34327.320312
958.000000  -19887.173828  -34347.601562
959.000000  -19792.693359  -34541.343750
960.000000  -19775.845703  -34261.097656
961.000000  -19782.587891  -34347.808594
962.000000  -19667.093750  -34214.429688
963.000000  -19662.847656  -34330.984375
964.000000  -19483.425781  -34263.683594
965.000000  -19664.121094  -34294.023438
966.000000  -19679.050781  -34374.675781
967.000000  -19811.789062  -34385.191406
968.000000  -19896.035156  -34334.300781
969.000000  -19818.740234  -34540.132812
970.000000  -19846.863281  -34340.941406
971.000000  -20129.562500  -34610.804688
972.000000  -19974.921875  -34671.132812
973.000000  -19973.589844  -34690.160156
974.000000  -19782.548828  -34461.964844
975.000000  -20048.160156  -34448.707031
976.000000  -20047.048828  -34650.718750
977.000000  -20125.191406  -34706.414062
978.000000  -20106.052734  -34818.304688
979.000000  -19906.500000  -34681.445312
980.000000  -19991.371094  -34629.988281
981.000000  -19946.285156  -34431.378906
982.000000  -19839.673828  -34741.625000
983.000000  -19994.730469  -34494.769531
984.000000  -19808.054688  -34584.890625
985.000000  -19711.800781  -34461.734375
986.000000  -19818.544922  -34393.140625
987.000000  -19939.761719  -34554.625000
988.000000  -20041.746094  -34582.886719
989.000000  -19855.980469  -34516.042969
990.000000  -19808.447266  -34431.437500
991.000000  -19729.449219  -34472.535156
992.000000  -19711.818359  -34539.570312
993.000000  -19754.384766  -34448.257812
994.000000  -19685.544922  -34564.324219
995.000000  -19636.181641  -34459.722656
996.000000  -19675.187500  -34269.984375
997.000000  -19817.691406  -34371.492188
998.000000  -19737.310547  -34451.894531
999.000000  -19725.316406  -34461.832031
1000.000000  -19554.626953  -34286.109375
1001.000000  -19636.341797  -34534.406250
1002.000000  -19608.876953  -34499.750000
1003.000000  -19734.167969  -34548.839844
1004.000000  -19725.050781  -34475.226562
1005.000000  -19874.287109  -34299.906250
1006.000000  -19747.242188  -34385.703125
1007.000000  -19835.904297  -34501.265625
1008.000000  -19823.660156  -34403.148438
1009.000000  -19764.800781  -34309.113281
1010.000000  -19754.511719  -34304.097656
1011.000000  -19694.212891  -34469.859375
1012.000000  -19929.681641  -34473.171875
1013.000000  -19837.587891  -34404.351562
1014.000000  -19870.355469  -34618.855469
1015.000000  -19898.171875  -34585.195312
1016.000000  -19701.810547  -34530.621094
1017.000000  -19771.640625  -34412.488281
1018.000000  -19765.111328  -34468.777344
1019.000000  -19639.943359  -34355.593750
1020.000000  -19537.789062  -34340.992188
1021.000000  -19640.539062  -34478.335938
1022.000000  -19616.464844  -34495.460938
1023.000000  -19649.103516  -34437.269531
1024.000000  -19747.460938  -34507.300781
1025.000000  -19445.171875  -34265.035156
1026.000000  -19663.195312  -34348.152344
1027.000000  -19631.738281  -34529.863281
1028.000000  -19481.251953  -34745.449219
1029.000000  -19664.775391  -34349.937500
1030.000000  -19655.796875  -34528.085938
1031.000000  -19713.437500  -34452.101562
1032.000000  -19878.917969  -34597.226562
1033.000000  -19840.417969  -34530.226562
1034.000000  -19910.191406  -34394.652344
1035.000000  -20018.242188  -34508.277344
1036.000000  -19979.345703  -34318.746094
1037.000000  -19766.521484  -34468.785156
1038.000000  -19825.025391  -34535.667969
1039.000000  -19890.517578  -34463.449219
1040.000000  -19759.109375  -34491.527344
1041.000000  -19873.804688  -34326.796875
1042.000000  -19835.210938  -34634.082031
1043.000000  -19639.820312  -34401.570312
1044.000000  -19591.939453  -34338.238281
1045.000000  -19758.367188  -34408.863281
1046.000000  -19717.001953  -34429.164062
1047.000000  -19696.083984  -34536.046875
1048.000000  -19789.703125  -34453.804688
1049.000000  -19762.152344  -34449.148438
1050.000000  -19852.273438  -34428.003906
1051.000000  -19786.880859  -34404.750000
1052.000000  -19767.037109  -34656.253906
1053.000000  -19677.296875  -34401.507812
1054.000000  -19681.755859  -34570.058594
1055.000000  -19549.072266  -34487.578125
1056.000000  -19737.865234  -34120.347656
1057.000000  -19628.589844  -34432.851562
1058.000000  -19663.800781  -34358.417969
1059.000000  -19747.031250  -34473.250000
1060.000000  -19528.732422  -34303.714844
1061.000000  -19500.296875  -34412.050781
1062.000000  -19532.630859  -34117.195312
1063.000000  -19780.214844  -34148.667969
1064.000000  -19692.755859  -34388.015625
1065.000000  -19570.187500  -34277.296875
1066.000000  -19746.701172  -34116.027344
1067.000000  -19770.318359  -34181.355469
1068.000000  -19699.869141  -34151.933594
1069.000000  -19859.009766  -34352.628906
1070.000000  -19731.964844  -34371.125000
1071.000000  -19761.054688  -34357.710938
1072.000000  -19645.589844  -34271.453125
1073.000000  -19542.320312  -34331.304688
1074.000000  -19565.394531  -34199.054688
1075.000000  -19743.009766  -34252.941406
1076.000000  -19763.054688  -34226.640625
1077.000000  -19723.388672  -34424.179688
1078.000000  -19791.527344  -34346.953125
1079.000000  -19818.890625  -34538.808594
1080.000000  -20004.460938  -34582.871094
1081.000000  -19775.107422  -34381.507812
1082.000000  -19628.052734  -34422.167969
1083.000000  -19597.228516  -34387.406250
1084.000000  -19611.083984  -34550.207031
1085.000000  -19667.013672  -34319.976562
1086.000000  -19575.587891  -34685.277344
1087.000000  -19872.078125  -34564.390625
1088.000000  -19889.054688  -34783.800781
1089.000000  -19854.964844  -34537.167969
1090.000000  -19918.107422  -34437.066406
1091.000000  -19978.343750  -34512.273438
1092.000000  -19973.501953  -34411.886719
1093.000000  -19779.929688  -34557.687500
1094.000000  -19753.539062  -34485.921875
1095.000000  -19828.892578  -34446.445312
1096.000000  -19791.804688  -34348.554688
1097.000000  -19820.744141  -34337.511719
1098.000000  -19870.554688  -34313.910156
1099.000000  -19943.837891  -34309.964844
1100.000000  -19849.464844  -34240.617188
1101.000000  -19941.031250  -34215.085938
1102.000000  -19717.179688  -34079.957031
1103.000000  -19804.007812  -34307.863281
1104.000000  -19804.205078  -34389.707031
1105.000000  -19650.636719  -34249.820312
1106.000000  -19644.777344  -34258.324219
1107.000000  -19839.031250  -34356.382812
1108.000000  -19696.144531  -34153.062500
1109.000000  -19862.513672  -34207.617188
1110.000000  -19838.201172  -34550.089844
1111.000000  -19874.439453  -34487.046875
1112.000000  -19850.253906  -34270.796875
1113.000000  -19670.121094  -34242.175781
1114.000000  -19876.865234  -34253.960938
1115.000000  -19805.880859  -34472.988281
1116.000000  -19820.597656  -34339.816406
1117.000000  -19782.464844  -34307.101562
1118.000000  -19799.248047  -34324.917969
1119.000000  -19893.708984  -34248.921875
1120.000000  -19975.560547  -34152.128906
1121.000000  -19930.548828  -34392.441406
1122.000000  -19803.726562  -34284.011719
1123.000000  -19750.861328  -34266.277344
1124.000000  -19849.240234  -34203.820312
1125.000000  -19973.410156  -34322.312500
1126.000000  -19779.578125  -34191.406250
1127.000000  -19830.416016  -34130.339844
1128.000000  -19648.417969  -34340.601562
1129.000000  -19631.156250  -34646.863281
1130.000000  -19757.103516  -34391.984375
1131.000000  -19792.187500  -34282.582031
1132.000000  -19454.818359  -34463.398438
1133.000000  -19545.574219  -34267.679688
1134.000000  -19668.962891  -34319.796875
1135.000000  -19733.447266  -34371.218750
1136.000000  -19745.912109  -34416.902344
1137.000000  -19599.160156  -34363.035156
1138.000000  -19487.779297  -34520.234375
1139.000000  -19765.347656  -34497.156250
1140.000000  -19826.052734  -34572.929688
1141.000000  -19761.929688  -34546.570312
1142.000000  -19714.019531  -34375.265625
1143.000000  -19826.546875  -34359.187500
1144.000000  -19917.794922  -34560.542969
1145.000000  -19613.537109  -34439.593750
1146.000000  -19984.705078  -34358.257812
1147.000000  -19762.169922  -34474.410156
1148.000000  -19779.191406  -34558.574219
1149.000000  -19761.558594  -34341.832031
1150.000000  -19789.435547  -34360.460938
1151.000000  -19667.208984  -34563.136719
1152.000000  -19712.548828  -34332.589844
1153.000000  -19783.796875  -34523.253906
1154.000000  -19896.185547  -34457.191406
1155.000000  -19912.931641  -34476.527344
1156.000000  -19784.867188  -34420.242188
1157.000000  -19856.179688  -34389.480469
1158.000000  -19639.123047  -34563.625000
1159.000000  -19738.033203  -34499.578125
1160.000000  -19708.388672  -34488.332031
1161.000000  -19804.025391  -34401.093750
1162.000000  -19764.982422  -34574.984375
1163.000000  -19606.074219  -34660.234375
1164.000000  -19797.873047  -34441.738281
1165.000000  -19882.359375  -34471.820312
1166.000000  -19822.585938  -34428.699219
1167.000000  -19817.027344  -34526.476562
1168.000000  -19889.208984  -34480.667969
1169.000000  -19982.560547  -34436.437500
1170.000000  -19942.841797  -34648.164062
1171.000000  -19968.767578  -34637.574219
1172.000000  -19968.832031  -34689.000000
1173.000000  -20002.375000  -34572.597656
1174.000000  -19965.054688  -34654.167969
1175.000000  -20133.554688  -34598.445312
1176.000000  -20050.095703  -34685.085938
1177.000000  -19958.591797  -34620.734375
1178.000000  -19860.816406  -34640.371094
1179.000000  -19932.740234  -34529.859375
1180.000000  -19894.228516  -34560.000000
1181.000000  -19811.599609  -34529.503906
1182.000000  -19891.949219  -34445.871094
1183.000000  -19940.896484  -34442.851562
1184.000000  -20109.208984  -34572.003906
1185.000000  -19907.351562  -34572.152344
1186.000000  -20021.412109  -34394.406250
1187.000000  -19988.822266  -34423.402344
1188.000000  -19853.968750  -34577.968750
1189.000000  -19744.826172  -34276.886719
1190.000000  -19785.484375  -34230.910156
1191.000000  -19890.015625  -34283.460938
1192.000000  -19779.933594  -34490.218750
1193.000000  -19764.171875  -34397.101562
1194.000000  -19804.583984  -34338.523438
1195.000000  -19784.291016  -34259.046875
1196.000000  -19900.693359  -34390.203125
1197.000000  -20120.726562  -34236.777344
1198.000000  -19991.511719  -34422.078125
1199.000000  -19836.058594  -34450.367188
1200.000000  -19874.208984  -34501.558594
1201.000000  -19736.148438  -34366.886719
1202.000000  -19939.531250  -34392.203125
1203.000000  -19804.259766  -34367.316406
1204.000000  -19733.822266  -34325.183594
1205.000000  -19713.636719  -34461.535156
1206.000000  -19630.214844  -34423.308594
1207.000000  -19696.097656  -34521.472656
1208.000000  -19697.615234  -34571.074219
1209.000000  -19834.363281  -34606.175781
1210.000000  -19638.023438  -34305.910156
1211.000000  -19788.054688  -34487.621094
1212.000000  -19918.982422  -34464.351562
1213.000000  -19756.031250  -34500.210938
1214.000000  -19743.003906  -34494.558594
1215.000000  -19803.998047  -34779.800781
1216.000000  -19790.720703  -34415.078125
1217.000000  -19615.171875  -34342.125000
1218.000000  -19831.351562  -34458.449219
1219.000000  -19779.123047  -34330.746094
1220.000000  -19723.970703  -34260.144531
1221.000000  -19806.798828  -34491.777344
1222.000000  -19660.615234  -34616.878906
1223.000000  -19867.255859  -34553.589844
1224.000000  -19669.876953  -34413.136719
1225.000000  -19749.753906  -34530.972656
1226.000000  -19597.275391  -34534.175781
1227.000000  -19685.267578  -34345.433594
1228.000000  -19546.576172  -34424.066406
1229.000000  -19613.253906  -34361.183594
1230.000000  -19686.373047  -34478.605469
1231.000000  -19702.097656  -34178.828125
1232.000000  -19656.439453  -34481.585938
1233.000000  -19614.738281  -34416.851562
1234.000000  -19656.636719  -34573.636719
1235.000000  -19804.498047  -34525.140625
1236.000000  -19878.533203  -34509.886719
1237.000000  -19942.796875  -34456.457031
1238.000000  -20005.308594  -34473.363281
1239.000000  -19705.794922  -34345.707031
1240.000000  -19805.636719  -34554.320312
1241.000000  -19902.199219  -34516.628906
1242.000000  -19868.720703  -34430.464844
1243.000000  -19642.421875  -34468.796875
1244.000000  -19568.150391  -34452.429688
1245.000000  -19735.726562  -34535.371094
1246.000000  -19890.781250  -34496.550781
1247.000000  -19880.095703  -34301.257812
1248.000000  -19982.197266  -34451.988281
1249.000000  -19968.771484  -34545.707031
1250.000000  -19950.230469  -34576.644531
1251.000000  -19858.966797  -34559.085938
1252.000000  -19972.220703  -34550.960938
1253.000000  -19781.152344  -34537.507812
1254.000000  -20075.070312  -34423.542969
1255.000000  -19906.718750  -34446.296875
1256.000000  -19909.269531  -34428.656250
1257.000000  -19958.013672  -34262.984375
1258.000000  -19917.271484  -34430.195312
1259.000000  -19939.974609  -34373.988281
1260.000000  -19817.273438  -34360.343750
1261.000000  -19989.769531  -34211.425781
1262.000000  -19914.955078  -34306.257812
1263.000000  -20068.621094  -34457.753906
1264.000000  -19919.619141  -34505.945312
1265.000000  -19914.408203  -34665.554688
1266.000000  -19787.083984  -34534.277344
1267.000000  -19920.818359  -34543.519531
1268.000000  -19734.828125  -34460.761719
1269.000000  -19889.662109  -34440.710938
1270.000000  -19813.580078  -34424.351562
1271.000000  -19777.457031  -34364.070312
1272.000000  -19844.400391  -34238.347656
1273.000000  -19835.533203  -34259.996094
1274.000000  -19933.736328  -34377.339844
1275.000000  -19750.687500  -34388.472656
1276.000000  -19712.265625  -34329.925781
1277.000000  -19907.806641  -34374.308594
1278.000000  -19808.587891  -34353.207031
1279.000000  -19840.765625  -34506.277344
1280.000000  -19994.050781  -34508.316406
1281.000000  -19892.205078  -34511.593750
1282.000000  -19987.785156  -34563.386719
1283.000000  -19744.951172  -34447.988281
1284.000000  -19733.279297  -34654.519531
1285.000000  -19714.142578  -34482.910156
1286.000000  -19878.261719  -34330.675781
1287.000000  -19841.677734  -34525.937500
1288.000000  -19808.503906  -34504.953125
1289.000000  -19829.792969  -34461.218750
1290.000000  -19834.179688  -34481.976562
1291.000000  -19748.398438  -34314.792969
1292.000000  -19957.464844  -34589.839844
1293.000000  -19965.353516  -34532.597656
1294.000000  -19981.123047  -34462.906250
1295.000000  -19756.845703  -34563.203125
1296.000000  -19868.625000  -34558.007812
1297.000000  -19617.148438  -34330.976562
1298.000000  -19494.869141  -34391.019531
1299.000000  -19737.214844  -34478.027344
1300.000000  -19820.050781  -34448.183594
1301.000000  -19790.150391  -34468.996094
1302.000000  -19688.914062  -34473.714844
1303.000000  -19845.304688  -34448.187500
1304.000000  -19787.242188  -34502.781250
1305.000000  -19708.277344  -34257.039062
1306.000000  -19817.871094  -34498.062500
1307.000000  -19717.449219  -34457.750000
1308.000000  -19850.193359  -34423.277344
1309.000000  -19771.457031  -34381.230469
1310.000000  -19647.582031  -34373.128906
1311.000000  -19787.615234  -34382.328125
1312.000000  -19767.603516  -34387.070312
1313.000000  -19813.125000  -34477.003906
1314.000000  -19775.359375  -34584.277344
1315.000000  -20000.177734  -34396.789062
1316.000000  -19679.492188  -34759.429688
1317.000000  -19727.976562  -34433.976562
1318.000000  -19812.443359  -34340.027344
1319.000000  -19820.638672  -34657.542969
1320.000000  -19847.554688  -34234.976562
1321.000000  -19764.806641  -34373.472656
1322.000000  -19827.230469  -34363.433594
1323.000000  -19818.982422  -34489.984375
1324.000000  -19829.064453  -34542.464844
1325.000000  -19942.531250  -34732.613281
1326.000000  -19915.304688  -34708.457031
1327.000000  -19799.527344  -34624.691406
1328.000000  -19879.771484  -34516.457031
1329.000000  -19759.289062  -34490.332031
1330.000000  -19690.312500  -34493.175781
1331.000000  -19706.054688  -34486.652344
1332.000000  -19725.501953  -34638.972656
1333.000000  -19764.423828  -34363.488281
1334.000000  -19726.996094  -34457.664062
1335.000000  -19815.707031  -34421.324219
1336.000000  -19709.916016  -34488.015625
1337.000000  -19693.517578  -34484.722656
1338.000000  -19764.515625  -34535.789062
1339.000000  -19755.429688  -34654.742188
1340.000000  -19830.373047  -34657.304688
1341.000000  -19787.021484  -34444.757812
1342.000000  -19646.865234  -34391.527344
1343.000000  -19681.039062  -34605.761719
1344.000000  -19405.873047  -34441.796875
1345.000000  -19614.630859  -34665.359375
1346.000000  -19485.033203  -34475.234375
1347.000000  -19576.148438  -34431.585938
1348.000000  -19700.072266  -34373.945312
1349.000000  -19581.216797  -34319.304688
1350.000000  -19412.037109  -34491.816406
1351.000000  -19599.425781  -34431.316406
1352.000000  -19587.691406  -34399.835938
1353.000000  -19525.076172  -34397.050781
1354.000000  -19751.519531  -34486.578125
1355.000000  -19689.339844  -34411.289062
1356.000000  -19579.175781  -34408.191406
1357.000000  -19508.220703  -34601.628906
1358.000000  -19762.617188  -34511.824219
1359.000000  -19631.046875  -34373.824219
1360.000000  -19870.451172  -34253.515625
1361.000000  -19870.009766  -34394.894531
1362.000000  -19807.150391  -34436.875000
1363.000000  -19815.119141  -34221.085938
1364.000000  -19852.722656  -34247.593750
1365.000000  -19808.781250  -34181.351562
1366.000000  -19723.458984  -34352.835938
1367.000000  -19702.851562  -34440.859375
1368.000000  -19689.679688  -34460.800781
1369.000000  -19848.113281  -34256.562500
1370.000000  -19558.886719  -34322.230469
1371.000000  -19724.388672  -34338.144531
1372.000000  -19654.384766  -34530.929688
1373.000000  -19681.980469  -34539.750000
1374.000000  -19639.250000  -34420.199219
1375.000000  -19626.826172  -34471.078125
1376.000000  -19634.812500  -34375.187500
1377.000000  -19583.453125  -34421.078125
1378.000000  -19776.599609  -34569.019531
1379.000000  -19970.554688  -34367.195312
1380.000000  -19964.957031  -34509.804688
1381.000000  -19656.041016  -34428.007812
1382.000000  -19824.640625  -34423.148438
1383.000000  -19747.890625  -34567.679688
1384.000000  -19789.126953  -34525.406250
1385.000000  -19864.279297  -34522.113281
1386.000000  -19784.400391  -34519.371094
1387.000000  -19890.792969  -34387.808594
1388.000000  -19849.082031  -34244.699219
1389.000000  -19874.472656  -34520.664062
1390.000000  -19831.962891  -34513.175781
1391.000000  -19959.939453  -34293.156250
1392.000000  -19805.123047  -34347.625000
1393.000000  -19855.189453  -34386.113281
1394.000000  -19714.376953  -34399.882812
1395.000000  -19847.761719  -34523.476562
1396.000000  -19868.457031  -34363.230469
1397.000000  -19789.744141  -34467.644531
1398.000000  -19941.753906  -34311.351562
1399.000000  -19888.150391  -34528.085938
1400.000000  -19930.519531  -34413.062500
1401.000000  -19986.210938  -34192.218750
1402.000000  -19814.439453  -34613.632812
1403.000000  -19969.619141  -34478.664062
1404.000000  -19858.373047  -34391.066406
1405.000000  -19863.511719  -34448.582031
1406.000000  -19784.488281  -34393.140625
1407.000000  -19743.736328  -34349.417969
1408.000000  -19653.464844  -34285.113281
1409.000000  -19778.857422  -34344.386719
1410.000000  -19770.976562  -34384.312500
1411.000000  -19770.386719  -34379.652344
1412.000000  -19870.158203  -34451.328125
1413.000000  -20008.201172  -34513.921875
1414.000000  -19962.910156  -34349.363281
1415.000000  -20007.205078  -34556.585938
1416.000000  -20136.525391  -34453.132812
1417.000000  -20099.931641  -34425.000000
1418.000000  -20214.363281  -34553.894531
1419.000000  -20033.857422  -34284.796875
1420.000000  -20047.787109  -34449.125000
1421.000000  -19875.048828  -34358.996094
1422.000000  -20059.234375  -34473.433594
1423.000000  -19872.794922  -34414.207031
1424.000000  -19885.537109  -34455.734375
1425.000000  -19842.796875  -34457.496094
1426.000000  -19895.863281  -34389.558594
1427.000000  -19856.359375  -34455.179688
1428.000000  -19931.626953  -34408.507812
1429.000000  -19908.826172  -34627.390625
1430.000000  -19785.953125  -34421.699219
1431.000000  -19725.457031  -34625.492188
1432.000000  -19663.550781  -34267.218750
1433.000000  -19722.451172  -34550.011719
1434.000000  -19732.447266  -34399.250000
1435.000000  -19690.226562  -34564.359375
1436.000000  -19835.623047  -34485.785156
1437.000000  -19865.468750  -34515.050781
1438.000000  -19896.750000  -34500.773438
1439.000000  -19848.072266  -34423.792969
1440.000000  -19844.433594  -34481.460938
1441.000000  -19852.632812  -34523.058594
1442.000000  -19830.345703  -34309.632812
1443.000000  -19821.626953  -34319.566406
1444.000000  -19815.562500  -34300.363281
1445.000000  -19824.433594  -34366.273438
1446.000000  -19816.437500  -34463.824219
1447.000000  -19911.910156  -34380.972656
1448.000000  -19828.404297  -34337.500000
1449.000000  -19879.275391  -34324.312500
1450.000000  -19816.507812  -34199.101562
1451.000000  -19823.857422  -34381.343750
1452.000000  -19873.099609  -34312.054688
1453.000000  -19883.250000  -34360.882812
1454.000000  -19844.734375  -34442.742188
1455.000000  -19847.542969  -34420.300781
1456.000000  -20003.671875  -34395.335938
1457.000000  -20141.601562  -34462.730469
1458.000000  -19961.019531  -34521.882812
1459.000000  -20004.187500  -34526.578125
1460.000000  -20105.279297  -34558.644531
1461.000000  -19913.650391  -34520.738281
1462.000000  -19883.310547  -34335.531250
1463.000000  -19982.375000  -34502.769531
1464.000000  -19787.197266  -34550.890625
1465.000000  -19730.316406  -34349.582031
1466.000000  -19784.267578  -34441.871094
1467.000000  -19681.441406  -34374.359375
1468.000000  -19759.957031  -34519.601562
1469.000000  -19801.634766  -34660.980469
1470.000000  -19870.341797  -34594.167969
1471.000000  -19773.976562  -34549.812500
1472.000000  -19823.375000  -34481.308594
1473.000000  -19729.835938  -34717.769531
1474.000000  -19785.496094  -34528.839844
1475.000000  -19780.191406  -34560.183594
1476.000000  -19884.416016  -34492.175781
1477.000000  -19800.667969  -34342.574219
1478.000000  -19704.296875  -34362.878906
1479.000000  -19903.164062  -34574.046875
1480.000000  -19910.404297  -34543.992188
1481.000000  -19816.949219  -34486.847656
1482.000000  -19869.199219  -34556.289062
1483.000000  -19805.919922  -34312.550781
1484.000000  -19706.072266  -34428.859375
1485.000000  -19825.699219  -34546.183594
1486.000000  -19535.382812  -34494.171875
1487.000000  -19658.923828  -34582.417969
1488.000000  -19570.925781  -34268.968750
1489.000000  -19569.605469  -34565.449219
1490.000000  -19341.869141  -34311.679688
1491.000000  -19488.435547  -34338.199219
1492.000000  -19585.017578  -34343.488281
1493.000000  -19590.056641  -34585.687500
1494.000000  -19856.960938  -34435.730469
1495.000000  -19703.986328  -34286.421875
1496.000000  -19537.632812  -34291.027344
1497.000000  -19620.548828  -34339.992188
1498.000000  -19672.912109  -34367.742188
1499.000000  -19572.285156  -34426.289062
1500.000000  -19578.396484  -34353.832031
1501.000000  -19913.173828  -34385.070312
1502.000000  -19777.177734  -34427.617188
1503.000000  -19797.486328  -34509.875000
1504.000000  -19833.855469  -34401.738281
1505.000000  -19713.751953  -34256.949219
1506.000000  -19542.867188  -34415.746094
1507.000000  -19655.892578  -34523.347656
1508.000000  -19789.906250  -34496.199219
1509.000000  -19661.523438  -34428.753906
1510.000000  -19634.791016  -34394.726562
1511.000000  -19641.160156  -34502.042969
1512.000000  -19820.267578  -34471.718750
1513.000000  -19815.771484  -34658.511719
1514.000000  -19760.761719  -34546.324219
1515.000000  -19727.599609  -34337.441406
1516.000000  -19654.900391  -34556.011719
1517.000000  -19683.841797  -34353.031250
1518.000000  -19710.945312  -34543.195312
1519.000000  -19677.417969  -34457.828125
1520.000000  -19829.273438  -34611.054688
1521.000000  -19803.929688  -34378.125000
1522.000000  -19898.128906  -34240.570312
1523.000000  -19964.996094  -34314.640625
1524.000000  -19895.605469  -34256.238281
1525.000000  -19900.869141  -34175.003906
1526.000000  -19872.458984  -34432.066406
1527.000000  -20089.634766  -34581.488281
1528.000000  -19886.748047  -34377.546875
1529.000000  -19887.193359  -34514.585938
1530.000000  -19743.771484  -34196.605469
1531.000000  -19812.240234  -34450.179688
1532.000000  -19701.115234  -34611.972656
1533.000000  -19585.779297  -34541.566406
1534.000000  -19715.539062  -34484.910156
1535.000000  -19864.978516  -34417.000000
1536.000000  -19681.328125  -34661.050781
1537.000000  -19722.326172  -34634.437500
1538.000000  -19665.441406  -34397.683594
1539.000000  -19698.382812  -34584.175781
1540.000000  -19599.123047  -34281.148438
1541.000000  -19768.662109  -34458.949219
1542.000000  -19759.744141  -34491.046875
1543.000000  -19919.666016  -34580.960938
1544.000000  -19646.757812  -34339.683594
1545.000000  -19707.123047  -34693.257812
1546.000000  -19942.835938  -34490.746094
1547.000000  -19796.302734  -34387.175781
1548.000000  -19778.587891  -34372.386719
1549.000000  -19791.841797  -34401.761719
1550.000000  -19739.750000  -34550.605469
1551.000000  -19765.724609  -34503.863281
1552.000000  -19845.986328  -34369.171875
1553.000000  -19714.693359  -34291.671875
1554.000000  -19723.162109  -34387.582031
1555.000000  -19842.982422  -34539.539062
1556.000000  -19886.333984  -34683.054688
1557.000000  -19691.740234  -34428.527344
1558.000000  -19806.294922  -34311.601562
1559.000000  -19768.173828  -34405.183594
1560.000000  -19906.074219  -34585.710938
1561.000000  -19861.927734  -34436.835938
1562.000000  -19834.216797  -34394.824219
1563.000000  -19715.867188  -34413.902344
1564.000000  -19657.031250  -34428.410156
1565.000000  -19916.542969  -34508.031250
1566.000000  -19793.636719  -34365.722656
1567.000000  -19667.123047  -34391.593750
1568.000000  -19793.755859  -34446.156250
1569.000000  -19841.275391  -34552.132812
1570.000000  -19794.894531  -34507.093750
1571.000000  -19897.808594  -34238.550781
1572.000000  -19846.007812  -34223.523438
1573.000000  -19695.187500  -34319.308594
1574.000000  -19839.474609  -34436.589844
1575.000000  -19759.644531  -34552.109375
1576.000000  -19747.470703  -34536.949219
1577.000000  -19821.484375  -34423.285156
1578.000000  -19675.082031  -34564.710938
1579.000000  -19853.822266  -34366.742188
1580.000000  -19725.753906  -34524.406250
1581.000000  -19694.792969  -34592.417969
1582.000000  -19519.705078  -34462.281250
1583.000000  -19636.126953  -34289.292969
1584.000000  -19548.937500  -34563.066406
1585.000000  -19517.529297  -34355.292969
1586.000000  -19466.835938  -34640.839844
1587.000000  -19274.316406  -34527.953125
1588.000000  -19419.789062  -34422.933594
1589.000000  -19511.964844  -34521.328125
1590.000000  -19521.859375  -34404.953125
1591.000000  -19597.828125  -34286.867188
1592.000000  -19749.669922  -34412.828125
1593.000000  -19776.746094  -34644.316406
1594.000000  -19703.224609  -34423.214844
1595.000000  -19780.511719  -34306.058594
1596.000000  -19641.816406  -34437.238281
1597.000000  -19725.880859  -34470.863281
1598.000000  -19776.236328  -34379.359375
1599.000000  -19764.767578  -34400.246094
1600.000000  -19801.429688  -34369.542969
1601.000000  -19853.013672  -34196.222656
1602.000000  -19817.265625  -34344.312500
1603.000000  -19786.255859  -34480.250000
1604.000000  -19601.742188  -34616.789062
1605.000000  -19737.273438  -34475.226562
1606.000000  -19611.843750  -34216.976562
1607.000000  -19786.619141  -34463.585938
1608.000000  -19639.873047  -34438.105469
1609.000000  -19753.376953  -34637.625000
1610.000000  -19956.384766  -34712.015625
1611.000000  -19885.699219  -34272.988281
1612.000000  -19895.757812  -34394.042969
1613.000000  -19825.000000  -34473.035156
1614.000000  -20048.812500  -34512.089844
1615.000000  -20001.765625  -34496.167969
1616.000000  -19923.294922  -34353.265625
1617.000000  -19849.097656  -34535.832031
1618.000000  -19899.755859  -34406.863281
1619.000000  -19940.904297  -34443.085938
1620.000000  -19874.865234  -34205.660156
1621.000000  -20140.009766  -34205.167969
1622.000000  -20008.468750  -34342.792969
1623.000000  -20049.722656  -34425.648438
1624.000000  -19895.072266  -34562.496094
1625.000000  -19877.240234  -34540.617188
1626.000000  -19759.976562  -34658.742188
1627.000000  -19943.527344  -34228.921875
1628.000000  -19752.816406  -34348.105469
1629.000000  -19971.796875  -34334.636719
1630.000000  -19978.128906  -34482.878906
1631.000000  -20095.408203  -34305.070312
1632.000000  -19876.082031  -34510.714844
1633.000000  -19877.777344  -34336.066406
1634.000000  -19962.373047  -34526.933594
1635.000000  -19732.375000  -34331.824219
1636.000000  -19677.552734  -34398.332031
1637.000000  -19749.207031  -34340.046875
1638.000000  -19671.753906  -34452.429688
1639.000000  -19707.613281  -34496.238281
1640.000000  -19810.306641  -34316.074219
1641.000000  -19702.033203  -34348.093750
1642.000000  -19609.320312  -34307.808594
1643.000000  -19707.781250  -34432.039062
1644.000000  -19611.740234  -34368.273438
1645.000000  -19660.960938  -34549.800781
1646.000000  -19733.208984  -34475.531250
1647.000000  -19638.585938  -34505.222656
1648.000000  -19722.830078  -34380.246094
1649.000000  -19816.023438  -34316.656250
1650.000000  -19926.804688  -34207.289062
1651.000000  -19878.302734  -34355.343750
1652.000000  -19638.878906  -34442.964844
1653.000000  -19708.298828  -34236.394531
1654.000000  -19769.285156  -34404.453125
1655.000000  -19893.121094  -34430.714844
1656.000000  -19812.199219  -34339.253906
1657.000000  -19687.164062  -34368.246094
1658.000000  -19845.623047  -34342.128906
1659.000000  -19797.003906  -34142.308594
1660.000000  -19648.580078  -34242.953125
1661.000000  -19552.478516  -34532.511719
1662.000000  -19483.167969  -34557.722656
1663.000000  -19517.931641  -34357.902344
1664.000000  -19631.421875  -34324.097656
1665.000000  -20012.664062  -34696.562500
1666.000000  -19773.972656  -34645.894531
1667.000000  -19791.212891  -34521.019531
1668.000000  -19713.582031  -34503.769531
1669.000000  -19758.167969  -34391.585938
1670.000000  -19719.242188  -34489.250000
1671.000000  -19789.175781  -34457.593750
1672.000000  -19677.175781  -34540.863281
1673.000000  -19714.683594  -34534.906250
1674.000000  -19663.390625  -34467.156250
1675.000000  -19554.605469  -34457.628906
1676.000000  -19561.605469  -34443.117188
1677.000000  -19481.789062  -34322.914062
1678.000000  -19549.595703  -34446.355469
1679.000000  -19796.017578  -34488.542969
1680.000000  -19693.443359  -34413.078125
1681.000000  -19795.357422  -34391.167969
1682.000000  -19759.789062  -34450.550781
1683.000000  -19751.513672  -34391.578125
1684.000000  -19859.480469  -34254.039062
1685.000000  -19774.652344  -34259.183594
1686.000000  -19936.201172  -34442.195312
1687.000000  -20023.794922  -34333.253906
1688.000000  -19997.708984  -34247.660156
1689.000000  -20066.652344  -34259.972656
1690.000000  -19948.169922  -34378.738281
1691.000000  -19940.914062  -34293.570312
1692.000000  -19850.683594  -34500.785156
1693.000000  -19983.128906  -34395.125000
1694.000000  -19799.304688  -34327.492188
1695.000000  -19897.119141  -34505.746094
1696.000000  -19976.955078  -34388.523438
1697.000000  -19912.535156  -34574.917969
1698.000000  -19884.417969  -34395.265625
1699.000000  -19814.269531  -34347.554688
1700.000000  -19896.103516  -34624.722656
1701.000000  -19804.677734  -34286.699219
1702.000000  -19967.601562  -34371.253906
1703.000000  -20067.880859  -34364.531250
1704.000000  -19968.242188  -34377.843750
1705.000000  -20093.380859  -34451.960938
1706.000000  -20134.500000  -34501.695312
1707.000000  -19931.320312  -34354.722656
1708.000000  -20014.966797  -34480.562500
1709.000000  -19956.171875  -34335.828125
1710.000000  -19812.201172  -34409.367188
1711.000000  -19950.958984  -34404.320312
1712.000000  -19828.558594  -34260.628906
1713.000000  -19789.162109  -34377.253906
1714.000000  -19822.500000  -34348.628906
1715.000000  -19828.783203  -34543.484375
1716.000000  -19701.900391  -34488.550781
1717.000000  -19917.650391  -34434.539062
1718.000000  -19823.857422  -34401.996094
1719.000000  -19917.082031  -34502.605469
1720.000000  -19876.595703  -34368.800781
1721.000000  -19962.865234  -34413.582031
1722.000000  -19886.207031  -34380.808594
1723.000000  -19915.970703  -34435.015625
1724.000000  -19871.179688  -34391.679688
1725.000000  -19770.162109  -34580.734375
1726.000000  -19769.478516  -34460.726562
1727.000000  -19729.683594  -34608.324219
1728.000000  -19842.792969  -34500.628906
1729.000000  -19630.380859  -34459.867188
1730.000000  -19828.585938  -34551.855469
1731.000000  -19713.421875  -34317.199219
1732.000000  -19944.679688  -34445.320312
1733.000000  -19929.701172  -34355.265625
1734.000000  -19813.929688  -34523.957031
1735.000000  -19990.896484  -34510.582031
1736.000000  -20022.099609  -34531.734375
1737.000000  -19661.714844  -34305.820312
1738.000000  -19864.125000  -34361.832031
1739.000000  -19809.685547  -34302.808594
1740.000000  -19953.339844  -34471.570312
1741.000000  -19883.068359  -34396.750000
1742.000000  -19819.097656  -34409.320312
1743.000000  -19928.072266  -34463.238281
1744.000000  -19756.921875  -34479.941406
1745.000000  -19823.681641  -34278.812500
1746.000000  -19865.583984  -34237.429688
1747.000000  -19799.292969  -34283.375000
1748.000000  -19721.416016  -34427.597656
1749.000000  -19680.679688  -34607.132812
1750.000000  -19533.259766  -34494.246094
1751.000000  -19586.517578  -34484.710938
1752.000000  -19827.478516  -34382.207031
1753.000000  -19749.423828  -34489.570312
1754.000000  -19690.326172  -34305.703125
1755.000000  -19813.449219  -34526.816406
1756.000000  -19720.015625  -34555.632812
1757.000000  -19644.189453  -34368.195312
1758.000000  -19534.474609  -34485.574219
1759.000000  -19625.671875  -34522.382812
1760.000000  -19684.052734  -34239.253906
1761.000000  -19681.833984  -34413.519531
1762.000000  -19875.558594  -34375.867188
1763.000000  -19788.160156  -34451.351562
1764.000000  -19853.554688  -34596.777344
1765.000000  -19859.130859  -34568.894531
1766.000000  -19863.101562  -34579.894531
1767.000000  -19632.048828  -34435.550781
1768.000000  -19775.203125  -34444.101562
1769.000000  -19711.923828  -34343.574219
1770.000000  -19757.099609  -34550.113281
1771.000000  -19768.609375  -34560.656250
1772.000000  -19537.455078  -34550.023438
1773.000000  -19538.210938  -34467.953125
1774.000000  -19849.958984  -34493.277344
1775.000000  -19785.757812  -34387.878906
1776.000000  -19867.845703  -34593.207031
1777.000000  -19728.917969  -34496.757812
1778.000000  -19900.353516  -34550.214844
1779.000000  -19774.810547  -34465.238281
1780.000000  -19807.792969  -34418.621094
1781.000000  -19765.914062  -34139.035156
1782.000000  -19764.619141  -34313.566406
1783.000000  -19810.601562  -34336.722656
1784.000000  -19925.025391  -34364.613281
1785.000000  -19980.933594  -34328.078125
1786.000000  -19833.671875  -34362.281250
1787.000000  -19897.861328  -34398.117188
1788.000000  -19819.912109  -34372.410156
1789.000000  -20050.839844  -34445.359375
1790.000000  -19728.542969  -34492.296875
1791.000000  -19846.267578  -34488.890625
1792.000000  -19829.222656  -34431.253906
1793.000000  -19854.564453  -34473.390625
1794.000000  -19805.804688  -34422.613281
1795.000000  -19815.705078  -34476.562500
1796.000000  -19900.400391  -34418.230469
1797.000000  -19978.982422  -34395.769531
1798.000000  -19901.259766  -34415.835938
1799.000000  -19576.185547  -34487.449219
1800.000000  -19537.646484  -34468.921875
1801.000000  -19604.443359  -34356.339844
1802.000000  -19640.228516  -34284.167969
1803.000000  -19741.353516  -34503.800781
1804.000000  -19787.791016  -34318.593750
1805.000000  -19980.755859  -34385.390625
1806.000000  -19719.775391  -34309.691406
1807.000000  -19727.851562  -34278.703125
1808.000000  -19752.968750  -34383.503906
1809.000000  -19711.296875  -34339.000000
1810.000000  -19760.779297  -34249.671875
1811.000000  -19601.763672  -34290.894531
1812.000000  -19664.761719  -34333.433594
1813.000000  -19868.357422  -34511.175781
1814.000000  -19788.677734  -34501.785156
1815.000000  -19686.000000  -34587.070312
1816.000000  -19693.707031  -34498.863281
1817.000000  -19541.361328  -34451.105469
1818.000000  -19748.160156  -34443.851562
1819.000000  -19791.736328  -34469.250000
1820.000000  -19784.132812  -34551.675781
1821.000000  -19749.978516  -34308.218750
1822.000000  -19651.482422  -34475.582031
1823.000000  -19532.857422  -34574.554688
1824.000000  -19503.927734  -34579.761719
1825.000000  -19581.722656  -34572.289062
1826.000000  -19548.685547  -34586.878906
1827.000000  -19835.443359  -34644.828125
1828.000000  -19849.937500  -34545.109375
1829.000000  -19769.687500  -34321.746094
1830.000000  -19758.312500  -34476.960938
1831.000000  -19734.878906  -34473.574219
1832.000000  -19707.832031  -34435.316406
1833.000000  -19786.414062  -34502.863281
1834.000000  -19630.488281  -34450.527344
1835.000000  -19759.869141  -34449.765625
1836.000000  -19790.517578  -34520.648438
1837.000000  -19880.605469  -34583.093750
1838.000000  -19829.191406  -34504.871094
1839.000000  -19865.169922  -34576.468750
1840.000000  -19848.193359  -34511.363281
1841.000000  -19942.453125  -34502.449219
1842.000000  -19873.445312  -34430.679688
1843.000000  -19799.097656  -34303.722656
1844.000000  -19852.650391  -34475.515625
1845.000000  -19752.048828  -34333.507812
1846.000000  -19798.513672  -34437.687500
1847.000000  -19731.765625  -34303.289062
1848.000000  -19938.496094  -34317.617188
1849.000000  -19830.589844  -34329.042969
1850.000000  -19709.716797  -34426.027344
1851.000000  -19770.763672  -34340.152344
1852.000000  -19634.380859  -34420.417969
1853.000000  -19616.765625  -34485.015625
1854.000000  -19509.060547  -34387.875000
1855.000000  -19842.968750  -34492.515625
1856.000000  -19741.007812  -34421.464844
1857.000000  -19752.972656  -34438.058594
1858.000000  -19790.140625  -34408.121094
1859.000000  -19774.390625  -34334.105469
1860.000000  -19890.171875  -34519.476562
1861.000000  -19858.402344  -34403.351562
1862.000000  -19818.652344  -34525.574219
1863.000000  -19956.150391  -34518.832031
1864.000000  -19717.589844  -34401.550781
1865.000000  -19606.708984  -34483.121094
1866.000000  -19755.472656  -34488.750000
1867.000000  -19624.070312  -34604.382812
1868.000000  -19707.123047  -34360.078125
1869.000000  -19738.689453  -34200.308594
1870.000000  -19868.771484  -34548.339844
1871.000000  -19868.718750  -34278.320312
1872.000000  -19550.554688  -34374.855469
1873.000000  -19780.019531  -34386.382812
1874.000000  -19851.074219  -34447.160156
1875.000000  -19683.505859  -34346.242188
1876.000000  -19729.669922  -34508.039062
1877.000000  -19803.716797  -34576.953125
1878.000000  -19746.632812  -34561.503906
1879.000000  -19665.843750  -34497.933594
1880.000000  -19740.378906  -34519.695312
1881.000000  -19776.292969  -34363.031250
1882.000000  -19738.978516  -34433.472656
1883.000000  -19560.808594  -34661.398438
1884.000000  -19710.632812  -34369.898438
1885.000000  -19882.966797  -34327.671875
1886.000000  -19766.775391  -34356.332031
1887.000000  -19615.167969  -34370.507812
1888.000000  -19706.683594  -34353.500000
1889.000000  -19577.052734  -34374.449219
1890.000000  -19670.511719  -34503.214844
1891.000000  -19775.312500  -34396.367188
1892.000000  -19684.994141  -34658.503906
1893.000000  -19883.283203  -34521.855469
1894.000000  -19777.099609  -34311.082031
1895.000000  -19726.601562  -34497.585938
1896.000000  -19701.613281  -34300.148438
1897.000000  -19665.423828  -34468.203125
1898.000000  -19796.542969  -34393.523438
1899.000000  -19772.765625  -34231.789062
1900.000000  -19727.058594  -34314.882812
1901.000000  -19648.419922  -34439.078125
1902.000000  -19766.775391  -34415.847656
1903.000000  -19689.207031  -34396.621094
1904.000000  -19794.582031  -34521.406250
1905.000000  -19764.447266  -34692.570312
1906.000000  -19642.828125  -34514.195312
1907.000000  -19741.753906  -34375.167969
1908.000000  -19859.738281  -34266.976562
1909.000000  -19790.568359  -34400.152344
1910.000000  -19811.189453  -34392.445312
1911.000000  -19802.248047  -34452.406250
1912.000000  -19854.074219  -34538.632812
1913.000000  -19785.947266  -34466.070312
1914.000000  -19762.402344  -34450.515625
1915.000000  -19814.607422  -34566.566406
1916.000000  -19792.050781  -34292.851562
1917.000000  -19764.197266  -34281.214844
1918.000000  -19735.031250  -34231.121094
1919.000000  -19750.679688  -34289.648438
1920.000000  -19719.742188  -34437.531250
1921.000000  -19586.904297  -34363.718750
1922.000000  -19634.703125  -34215.296875
1923.000000  -19506.820312  -34253.402344
1924.000000  -19577.460938  -34292.671875
1925.000000  -19625.572266  -34339.031250
1926.000000  -19609.923828  -34372.406250
1927.000000  -19616.810547  -34365.714844
1928.000000  -19789.226562  -34391.285156
1929.000000  -19656.351562  -34440.187500
1930.000000  -19611.244141  -34435.902344
1931.000000  -19638.193359  -34443.355469
1932.000000  -19766.302734  -34215.425781
1933.000000  -19742.501953  -34295.976562
1934.000000  -19698.322266  -34333.484375
1935.000000  -19789.183594  -34398.363281
1936.000000  -19716.408203  -34376.941406
1937.000000  -19781.339844  -34476.187500
1938.000000  -19572.832031  -34568.429688
1939.000000  -19749.193359  -34482.785156
1940.000000  -19727.279297  -34552.050781
1941.000000  -19666.589844  -34434.046875
1942.000000  -19565.089844  -34534.855469
1943.000000  -19720.607422  -34535.691406
1944.000000  -19538.865234  -34266.164062
1945.000000  -19707.044922  -34441.222656
1946.000000  -19618.388672  -34386.363281
1947.000000  -19546.486328  -34360.875000
1948.000000  -19542.093750  -34100.847656
1949.000000  -19594.974609  -34210.429688
1950.000000  -19399.753906  -34291.289062
1951.000000  -19720.314453  -34380.621094
1952.000000  -19784.662109  -34403.542969
1953.000000  -19611.830078  -34500.363281
1954.000000  -19520.222656  -34289.726562
1955.000000  -19508.083984  -34178.031250
1956.000000  -19561.726562  -34215.964844
1957.000000  -19590.882812  -34351.167969
1958.000000  -19654.394531  -34214.285156
1959.000000  -19469.912109  -34394.230469
1960.000000  -19591.134766  -34536.402344
1961.000000  -19531.255859  -34347.640625
1962.000000  -19543.089844  -34342.640625
1963.000000  -19494.642578  -34275.894531
1964.000000  -19627.273438  -34449.148438
1965.000000  -19603.224609  -34244.351562
1966.000000  -19434.015625  -34380.394531
1967.000000  -19551.941406  -34214.582031
1968.000000  -19469.691406  -34478.695312
1969.000000  -19548.636719  -34465.011719
1970.000000  -19502.011719  -34489.355469
1971.000000  -19426.822266  -34264.281250
1972.000000  -19401.871094  -34466.050781
1973.000000  -19646.787109  -34509.757812
1974.000000  -19784.191406  -34599.996094
1975.000000  -19625.240234  -34300.414062
1976.000000  -19746.171875  -34307.503906
1977.000000  -19806.736328  -34423.484375
1978.000000  -19689.726562  -34330.785156
1979.000000  -19570.904297  -34321.105469
1980.000000  -19720.339844  -34388.378906
1981.000000  -19673.457031  -34216.445312
1982.000000  -19824.576172  -34364.519531
1983.000000  -19687.458984  -34258.468750
1984.000000  -19637.968750  -34416.992188
1985.000000  -19645.970703  -34309.238281
1986.000000  -19689.007812  -34317.046875
1987.000000  -19459.859375  -34248.554688
1988.000000  -19634.876953  -34399.640625
1989.000000  -19525.152344  -34385.082031
1990.000000  -19556.884766  -34523.218750
1991.000000  -19552.912109  -34293.578125
1992.000000  -19685.330078  -34435.875000
1993.000000  -19632.621094  -34454.601562
1994.000000  -19739.015625  -34403.761719
1995.000000  -19799.775391  -34345.269531
1996.000000  -19854.515625  -34330.769531
1997.000000  -19819.892578  -34249.468750
1998.000000  -19824.369141  -34301.890625
1999.000000  -19819.646484  -34271.023438
2000.000000  -19700.363281  -34397.628906
2001.000000  -19722.966797  -34173.234375
2002.000000  -19815.492188  -34405.003906
2003.000000  -19695.763672  -34365.449219
2004.000000  -19701.748047  -34209.476562
2005.000000  -19839.085938  -34275.398438
2006.000000  -19913.554688  -34468.429688
2007.000000  -19883.455078  -34258.546875
2008.000000  -19986.164062  -34495.457031
2009.000000  -19865.312500  -34279.796875
2010.000000  -19797.892578  -34514.558594
2011.000000  -20000.451172  -34395.316406
2012.000000  -19782.265625  -34330.546875
2013.000000  -19861.460938  -34287.035156
2014.000000  -19722.052734  -34350.343750
2015.000000  -19916.230469  -34393.187500
2016.000000  -19735.533203  -34371.035156
2017.000000  -19700.591797  -34423.429688
2018.000000  -19675.431641  -34435.816406
2019.000000  -19606.783203  -34361.453125
2020.000000  -19669.052734  -34514.562500
2021.000000  -19700.458984  -34357.828125
2022.000000  -19569.476562  -34401.726562
2023.000000  -19619.316406  -34607.937500
2024.000000  -19769.447266  -34431.085938
2025.000000  -19691.599609  -34382.914062
2026.000000  -19580.611328  -34546.066406
2027.000000  -19825.988281  -34380.441406
2028.000000  -19862.382812  -34551.835938
2029.000000  -20063.681641  -34381.316406
2030.000000  -19819.070312  -34445.281250
2031.000000  -19842.429688  -34597.011719
2032.000000  -19849.523438  -34474.640625
2033.000000  -19926.130859  -34468.894531
2034.000000  -19828.537109  -34366.839844
2035.000000  -19821.248047  -34380.914062
2036.000000  -20016.568359  -34357.644531
2037.000000  -19769.994141  -34518.171875
2038.000000  -19747.238281  -34425.253906
2039.000000  -19790.228516  -34395.542969
2040.000000  -19708.353516  -34254.855469
2041.000000  -19753.119141  -34401.007812
2042.000000  -19786.482422  -34435.910156
2043.000000  -19761.259766  -34389.640625
2044.000000  -19861.753906  -34165.683594
2045.000000  -19851.169922  -34407.441406
2046.000000  -19920.421875  -34397.144531
2047.000000  -19738.292969  -34479.609375
2048.000000  -19793.132812  -34584.613281
2049.000000  -19748.531250  -34313.394531
2050.000000  -19768.408203  -34330.714844
2051.000000  -19588.539062  -34445.656250
2052.000000  -19782.486328  -34516.335938
2053.000000  -19705.710938  -34365.777344
2054.000000  -19632.947266  -34435.398438
2055.000000  -19768.433594  -34383.808594
2056.000000  -19897.820312  -34362.773438
2057.000000  -19769.328125  -34329.566406
2058.000000  -19838.136719  -34468.796875
2059.000000  -19748.332031  -34439.785156
2060.000000  -19788.208984  -34466.460938
2061.000000  -19783.154297  -34510.156250
2062.000000  -19902.373047  -34415.851562
2063.000000  -19863.148438  -34395.449219
2064.000000  -19752.267578  -34299.613281
2065.000000  -19847.824219  -34272.152344
2066.000000  -19823.550781  -34629.000000
2067.000000  -19819.882812  -34208.191406
2068.000000  -19681.820312  -34424.253906
2069.000000  -19867.783203  -34375.132812
2070.000000  -19856.525391  -34696.015625
2071.000000  -19864.468750  -34423.824219
2072.000000  -19889.375000  -34355.343750
2073.000000  -19880.921875  -34409.437500
2074.000000  -19728.855469  -34457.828125
2075.000000  -19898.982422  -34317.886719
2076.000000  -19845.800781  -34567.917969
2077.000000  -19907.173828  -34575.863281
2078.000000  -19857.441406  -34582.875000
2079.000000  -19930.900391  -34396.335938
2080.000000  -19875.605469  -34388.195312
2081.000000  -20188.701172  -34511.011719
2082.000000  -19890.078125  -34491.917969
2083.000000  -19861.916016  -34406.394531
2084.000000  -19866.576172  -34267.796875
2085.000000  -19795.570312  -34558.375000
2086.000000  -19868.220703  -34336.035156
2087.000000  -19839.068359  -34401.562500
2088.000000  -19942.816406  -34257.847656
2089.000000  -19984.572266  -34568.246094
2090.000000  -19882.480469  -34494.066406
2091.000000  -19850.207031  -34444.542969
2092.000000  -19924.599609  -34299.500000
2093.000000  -19964.636719  -34274.984375
2094.000000  -19950.337891  -34408.839844
2095.000000  -19894.730469  -34590.167969
2096.000000  -19881.037109  -34375.390625
2097.000000  -19775.550781  -34616.222656
2098.000000  -19849.480469  -34336.460938
2099.000000  -19923.130859  -34348.492188
2100.000000  -19853.369141  -34149.742188
2101.000000  -19809.306641  -34310.718750
2102.000000  -19892.273438  -34307.757812
2103.000000  -19908.671875  -34363.492188
2104.000000  -19742.017578  -34341.312500
2105.000000  -19691.861328  -34300.523438
2106.000000  -19769.703125  -34390.003906
2107.000000  -19750.298828  -34275.972656
2108.000000  -19667.136719  -34441.632812
2109.000000  -19732.177734  -34453.269531
2110.000000  -19822.576172  -34211.171875
2111.000000  -19811.841797  -34369.941406
2112.000000  -19858.148438  -34362.917969
2113.000000  -19695.808594  -34382.523438
2114.000000  -19839.613281  -34307.128906
2115.000000  -19936.265625  -34432.335938
2116.000000  -19841.798828  -34372.226562
2117.000000  -19410.376953  -34448.039062
2118.000000  -19624.726562  -34371.820312
2119.000000  -19691.578125  -34445.144531
2120.000000  -19750.904297  -34218.105469
2121.000000  -19781.324219  -34339.652344
2122.000000  -19681.027344  -34311.257812
2123.000000  -19827.507812  -34475.757812
2124.000000  -19841.617188  -34224.386719
2125.000000  -19834.265625  -34376.894531
2126.000000  -19784.388672  -34515.511719
2127.000000  -19809.345703  -34384.601562
2128.000000  -19791.507812  -34614.843750
2129.000000  -19553.929688  -34420.855469
2130.000000  -19658.183594  -34407.503906
2131.000000  -19621.820312  -34357.949219
2132.000000  -19858.937500  -34374.496094
2133.000000  -19664.099609  -34360.886719
2134.000000  -19558.337891  -34314.597656
2135.000000  -19681.960938  -34527.628906
2136.000000  -19771.816406  -34178.238281
2137.000000  -19894.179688  -34471.929688
2138.000000  -19953.400391  -34384.511719
2139.000000  -19765.865234  -34268.597656
2140.000000  -19880.751953  -34337.070312
2141.000000  -19874.277344  -34466.320312
2142.000000  -19850.435547  -34418.812500
2143.000000  -19831.291016  -34283.109375
2144.000000  -19734.837891  -34312.914062
2145.000000  -19741.419922  -34402.792969
2146.000000  -19671.806641  -34244.464844
2147.000000  -19829.974609  -34351.980469
2148.000000  -19689.427734  -34323.367188
2149.000000  -19722.617188  -34491.226562
2150.000000  -19824.771484  -34608.628906
2151.000000  -19736.109375  -34576.457031
2152.000000  -19753.126953  -34393.519531
2153.000000  -19740.888672  -34435.171875
2154.000000  -19773.742188  -34418.558594
2155.000000  -19703.289062  -34531.601562
2156.000000  -19984.867188  -34326.199219
2157.000000  -19824.210938  -34188.003906
2158.000000  -19852.255859  -34331.636719
2159.000000  -19758.644531  -34104.988281
2160.000000  -19647.167969  -34292.632812
2161.000000  -19649.119141  -34465.445312
2162.000000  -19699.623047  -34473.660156
2163.000000  -19811.544922  -34526.203125
2164.000000  -19846.570312  -34362.945312
2165.000000  -19757.105469  -34386.476562
2166.000000  -19790.244141  -34469.156250
2167.000000  -19820.046875  -34499.468750
2168.000000  -19915.042969  -34520.832031
2169.000000  -19749.705078  -34194.597656
2170.000000  -19874.380859  -34137.839844
2171.000000  -19724.386719  -34235.761719
2172.000000  -19777.833984  -34310.457031
2173.000000  -19664.464844  -34437.679688
2174.000000  -19790.056641  -34477.699219
2175.000000  -19814.166016  -34306.335938
2176.000000  -19883.185547  -34369.410156
2177.000000  -19817.998047  -34587.558594
2178.000000  -19843.490234  -34370.125000
2179.000000  -19907.015625  -34262.996094
2180.000000  -19827.755859  -34535.796875
2181.000000  -19864.041016  -34441.601562
2182.000000  -19911.132812  -34505.066406
2183.000000  -20017.707031  -34484.222656
2184.000000  -19890.859375  -34364.148438
2185.000000  -20007.056641  -34303.070312
2186.000000  -19913.414062  -34425.160156
2187.000000  -19967.240234  -34284.710938
2188.000000  -19815.109375  -34575.746094
2189.000000  -20030.830078  -34481.019531
2190.000000  -19969.263672  -34417.382812
2191.000000  -20185.375000  -34463.054688
2192.000000  -19923.410156  -34237.039062
2193.000000  -19971.005859  -34264.199219
2194.000000  -19908.867188  -34312.375000
2195.000000  -19971.767578  -34379.421875
2196.000000  -19938.066406  -34142.476562
2197.000000  -19877.019531  -34219.910156
2198.000000  -19972.304688  -34278.078125
2199.000000  -19889.330078  -34208.449219
2200.000000  -19750.386719  -34222.414062
2201.000000  -19894.166016  -34217.093750
2202.000000  -19986.375000  -34284.992188
2203.000000  -19752.019531  -34031.871094
2204.000000  -19842.822266  -34375.437500
2205.000000  -19902.621094  -34212.640625
2206.000000  -19862.835938  -34365.707031
2207.000000  -19803.771484  -34466.183594
2208.000000  -19785.537109  -34303.265625
2209.000000  -19713.769531  -34214.273438
2210.000000  -19698.812500  -34345.980469
2211.000000  -19632.767578  -34489.179688
2212.000000  -19775.927734  -34300.761719
2213.000000  -19775.798828  -34530.226562
2214.000000  -19597.980469  -34347.406250
2215.000000  -19701.222656  -34247.265625
2216.000000  -19702.570312  -34493.085938
2217.000000  -19843.523438  -34394.406250
2218.000000  -19814.539062  -34238.265625
2219.000000  -19683.625000  -34353.109375
2220.000000  -19819.064453  -34403.492188
2221.000000  -19958.699219  -34483.714844
2222.000000  -19816.253906  -34438.593750
2223.000000  -19717.380859  -34312.281250
2224.000000  -19669.201172  -34349.238281
2225.000000  -19812.367188  -34501.742188
2226.000000  -19836.328125  -34480.062500
2227.000000  -19804.351562  -34365.054688
2228.000000  -19731.951172  -34362.621094
2229.000000  -19741.488281  -34323.875000
2230.000000  -19638.281250  -34349.296875
2231.000000  -19758.771484  -34435.910156
2232.000000  -19684.894531  -34397.777344
2233.000000  -19713.656250  -34368.292969
2234.000000  -19870.996094  -34499.632812
2235.000000  -19813.044922  -34339.105469
2236.000000  -19831.578125  -34433.195312
2237.000000  -19905.576172  -34478.644531
2238.000000  -19741.541016  -34515.226562
2239.000000  -19673.822266  -34302.574219
2240.000000  -19899.902344  -34413.535156
2241.000000  -19944.697266  -34474.593750
2242.000000  -19724.416016  -34433.882812
2243.000000  -19835.933594  -34346.820312
2244.000000  -19569.873047  -34372.441406
2245.000000  -19820.990234  -34265.527344
2246.000000  -19769.667969  -34239.929688
2247.000000  -19683.744141  -34309.882812
2248.000000  -19814.796875  -34380.000000
2249.000000  -19871.095703  -34155.812500
2250.000000  -19753.398438  -34409.414062
2251.000000  -19672.005859  -34429.644531
2252.000000  -19815.593750  -34282.953125
2253.000000  -19612.455078  -34433.421875
2254.000000  -19908.263672  -34462.417969
2255.000000  -19595.304688  -34475.769531
2256.000000  -19826.130859  -34448.335938
2257.000000  -19712.451172  -34384.558594
2258.000000  -19839.216797  -34250.421875
2259.000000  -19806.148438  -34529.074219
2260.000000  -19974.177734  -34528.679688
2261.000000  -19948.134766  -34349.332031
2262.000000  -20011.437500  -34206.832031
2263.000000  -19881.001953  -34435.816406
2264.000000  -19951.003906  -34620.093750
2265.000000  -19859.628906  -34385.664062
2266.000000  -20000.853516  -34364.914062
2267.000000  -19927.150391  -34434.917969
2268.000000  -19839.265625  -34450.164062
2269.000000  -19798.439453  -34446.957031
2270.000000  -20169.365234  -34517.753906
2271.000000  -20090.376953  -34535.625000
2272.000000  -20058.140625  -34450.761719
2273.000000  -19993.087891  -34387.042969
2274.000000  -20129.814453  -34483.921875
2275.000000  -19974.994141  -34395.277344
2276.000000  -19990.994141  -34613.429688
2277.000000  -19921.136719  -34355.113281
2278.000000  -19903.011719  -34426.367188
2279.000000  -19821.472656  -34348.871094
2280.000000  -19840.146484  -34538.898438
2281.000000  -19819.322266  -34280.863281
2282.000000  -19862.832031  -34332.062500
2283.000000  -19854.115234  -34403.968750
2284.000000  -19748.132812  -34574.386719
2285.000000  -19793.757812  -34478.203125
2286.000000  -19786.564453  -34514.433594
2287.000000  -19869.953125  -34279.117188
2288.000000  -19872.029297  -34553.167969
2289.000000  -19850.890625  -34425.031250
2290.000000  -19839.833984  -34355.632812
2291.000000  -19626.230469  -34422.046875
2292.000000  -19808.736328  -34366.683594
2293.000000  -19805.033203  -34522.367188
2294.000000  -19694.697266  -34489.832031
2295.000000  -19848.519531  -34510.281250
2296.000000  -19960.695312  -34317.511719
2297.000000  -19923.029297  -34266.734375
2298.000000  -19764.046875  -34367.003906
2299.000000  -20152.634766  -34288.437500
2300.000000  -20106.068359  -34512.003906
2301.000000  -20028.925781  -34640.152344
2302.000000  -19902.724609  -34531.894531
2303.000000  -19889.271484  -34616.722656
2304.000000  -19708.212891  -34468.007812
2305.000000  -19831.087891  -34420.843750
2306.000000  -19706.718750  -34378.156250
2307.000000  -19713.833984  -34400.535156
2308.000000  -19819.259766  -34442.679688
2309.000000  -19823.369141  -34480.980469
2310.000000  -19851.224609  -34361.812500
2311.000000  -19829.302734  -34425.691406
2312.000000  -19916.861328  -34443.937500
2313.000000  -19917.218750  -34550.285156
2314.000000  -19917.283203  -34526.800781
2315.000000  -19904.023438  -34407.339844
2316.000000  -19898.648438  -34641.371094
2317.000000  -19951.154297  -34714.546875
2318.000000  -19979.285156  -34502.902344
2319.000000  -19939.244141  -34601.097656
2320.000000  -19886.630859  -34638.656250
2321.000000  -19924.042969  -34540.437500
2322.000000  -19843.632812  -34601.210938
2323.000000  -19973.951172  -34682.582031
2324.000000  -19962.382812  -34500.765625
2325.000000  -19947.810547  -34501.113281
2326.000000  -20033.683594  -34564.160156
2327.000000  -20068.488281  -34516.312500
2328.000000  -20036.960938  -34564.050781
2329.000000  -20088.585938  -34496.554688
2330.000000  -20089.818359  -34675.871094
2331.000000  -19739.794922  -34443.464844
2332.000000  -19788.960938  -34352.449219
2333.000000  -19702.750000  -34384.285156
2334.000000  -19839.238281  -34466.507812
2335.000000  -19872.427734  -34543.238281
2336.000000  -19853.734375  -34484.707031
2337.000000  -19842.269531  -34374.472656
2338.000000  -19885.115234  -34463.203125
2339.000000  -19987.742188  -34366.636719
2340.000000  -19877.662109  -34302.953125
2341.000000  -19734.062500  -34436.839844
2342.000000  -19973.830078  -34473.867188
2343.000000  -19768.068359  -34548.269531
2344.000000  -19773.716797  -34428.953125
2345.000000  -19924.371094  -34453.566406
2346.000000  -19794.246094  -34397.628906
2347.000000  -19952.953125  -34407.039062
2348.000000  -19865.593750  -34302.042969
2349.000000  -19820.103516  -34418.574219
2350.000000  -19966.535156  -34284.011719
2351.000000  -20034.175781  -34516.300781
2352.000000  -20012.253906  -34547.984375
2353.000000  -19916.751953  -34619.105469
2354.000000  -19971.871094  -34423.089844
2355.000000  -19868.427734  -34444.542969
2356.000000  -19738.367188  -34320.359375
2357.000000  -19931.023438  -34298.125000
2358.000000  -19812.824219  -34353.402344
2359.000000  -19850.111328  -34452.042969
2360.000000  -19947.208984  -34494.988281
2361.000000  -19876.412109  -34552.234375
2362.000000  -19810.056641  -34351.867188
2363.000000  -19832.183594  -34465.925781
2364.000000  -19619.417969  -34370.390625
2365.000000  -19845.957031  -34390.648438
2366.000000  -19662.318359  -34445.476562
2367.000000  -19604.835938  -34389.343750
2368.000000  -19807.025391  -34257.789062
2369.000000  -19710.541016  -34528.984375
2370.000000  -19646.791016  -34422.101562
2371.000000  -19675.861328  -34337.156250
2372.000000  -19777.904297  -34298.093750
2373.000000  -19828.019531  -34359.664062
2374.000000  -19835.769531  -34326.136719
2375.000000  -19723.207031  -34472.550781
2376.000000  -19678.591797  -34519.492188
2377.000000  -19855.648438  -34500.812500
2378.000000  -19798.748047  -34510.789062
2379.000000  -19482.519531  -34320.437500
2380.000000  -19703.035156  -34329.074219
2381.000000  -19497.226562  -34528.378906
2382.000000  -19593.533203  -34287.500000
2383.000000  -19525.916016  -34531.300781
2384.000000  -19607.005859  -34473.117188
2385.000000  -19643.105469  -34494.328125
2386.000000  -19600.333984  -34490.085938
2387.000000  -19569.140625  -34256.367188
2388.000000  -19624.917969  -34376.691406
2389.000000  -19731.933594  -34383.453125
2390.000000  -19663.351562  -34298.941406
2391.000000  -19619.455078  -34390.265625
2392.000000  -19691.867188  -34344.371094
2393.000000  -19566.441406  -34098.730469
2394.000000  -19652.757812  -34320.863281
2395.000000  -19698.595703  -34389.773438
2396.000000  -19724.175781  -34429.183594
2397.000000  -19704.029297  -34482.519531
2398.000000  -19714.019531  -34342.222656
2399.000000  -19784.380859  -34406.804688
2400.000000  -19776.181641  -34242.167969
2401.000000  -19682.171875  -34370.187500
2402.000000  -19609.220703  -34146.015625
2403.000000  -19718.320312  -34322.152344
2404.000000  -19560.966797  -34312.335938
2405.000000  -19641.710938  -34239.207031
2406.000000  -19839.402344  -34324.906250
2407.000000  -19650.214844  -34508.730469
2408.000000  -19810.943359  -34365.914062
2409.000000  -19717.273438  -34417.683594
2410.000000  -19734.837891  -34530.945312
2411.000000  -19645.472656  -34142.535156
2412.000000  -19518.207031  -34307.492188
2413.000000  -19763.134766  -34163.476562
2414.000000  -19731.882812  -34288.828125
2415.000000  -19602.966797  -34210.039062
2416.000000  -19619.666016  -34159.203125
2417.000000  -19642.746094  -34343.171875
2418.000000  -19592.791016  -34384.574219
2419.000000  -19514.164062  -34064.984375
2420.000000  -19656.400391  -34243.792969
2421.000000  -19608.001953  -34413.070312
2422.000000  -19752.265625  -34384.410156
2423.000000  -19721.576172  -34189.136719
2424.000000  -19568.628906  -34331.488281
2425.000000  -19669.833984  -34455.019531
2426.000000  -19879.503906  -34434.867188
2427.000000  -19836.833984  -34161.203125
2428.000000  -19912.884766  -34268.453125
2429.000000  -19748.527344  -34286.808594
2430.000000  -19651.009766  -34318.078125
2431.000000  -19713.099609  -34384.058594
2432.000000  -19649.724609  -34385.519531
2433.000000  -19885.833984  -34439.164062
2434.000000  -20071.193359  -34327.046875
2435.000000  -20149.123047  -34461.613281
2436.000000  -19932.052734  -34467.523438
2437.000000  -19757.480469  -34411.312500
2438.000000  -19790.320312  -34552.027344
2439.000000  -19941.287109  -34464.378906
2440.000000  -19924.873047  -34480.421875
2441.000000  -19914.380859  -34489.429688
2442.000000  -19705.089844  -34388.828125
2443.000000  -19703.494141  -34512.968750
2444.000000  -19731.337891  -34445.644531
2445.000000  -20025.759766  -34431.710938
2446.000000  -19974.572266  -34531.238281
2447.000000  -19888.500000  -34545.335938
2448.000000  -19699.226562  -34411.121094
2449.000000  -19707.000000  -34473.109375
2450.000000  -19983.349609  -34569.914062
2451.000000  -19765.974609  -34439.093750
2452.000000  -19868.281250  -34537.449219
2453.000000  -19879.447266  -34185.640625
2454.000000  -19874.271484  -34443.203125
2455.000000  -19849.734375  -34308.117188
2456.000000  -19879.037109  -34287.218750
2457.000000  -19695.730469  -34305.464844
2458.000000  -20003.029297  -34343.632812
2459.000000  -19826.535156  -34284.765625
2460.000000  -19994.193359  -34483.253906
2461.000000  -19890.212891  -34314.640625
2462.000000  -19810.087891  -34384.464844
2463.000000  -19769.908203  -34494.878906
2464.000000  -20041.291016  -34413.183594
2465.000000  -19832.917969  -34445.511719
2466.000000  -19933.638672  -34500.675781
2467.000000  -19767.703125  -34186.265625
2468.000000  -19810.369141  -34349.859375
2469.000000  -19783.041016  -34517.203125
2470.000000  -19918.966797  -34364.292969
2471.000000  -19863.777344  -34395.835938
2472.000000  -19799.708984  -34507.750000
2473.000000  -19996.367188  -34348.156250
2474.000000  -19942.041016  -34497.753906
2475.000000  -19971.742188  -34327.136719
2476.000000  -20050.789062  -34485.000000
2477.000000  -19944.125000  -34471.179688
2478.000000  -20051.832031  -34557.976562
2479.000000  -19957.445312  -34753.546875
2480.000000  -19955.259766  -34618.542969
2481.000000  -19994.935547  -34532.261719
2482.000000  -20069.927734  -34438.078125
2483.000000  -19828.605469  -34520.191406
2484.000000  -19906.804688  -34391.859375
2485.000000  -19986.398438  -34624.781250
2486.000000  -19750.826172  -34186.570312
2487.000000  -19785.515625  -34554.707031
2488.000000  -19987.232422  -34463.410156
2489.000000  -19723.445312  -34539.757812
2490.000000  -19922.847656  -34601.332031
2491.000000  -19958.115234  -34522.144531
2492.000000  -19726.310547  -34487.441406
2493.000000  -19663.300781  -34437.015625
2494.000000  -19756.660156  -34302.660156
2495.000000  -19572.869141  -34328.785156
2496.000000  -19616.232422  -34560.441406
2497.000000  -19640.861328  -34353.578125
2498.000000  -19701.312500  -34327.066406
2499.000000  -19739.765625  -34277.789062
2500.000000  -19509.562500  -34212.714844
2501.000000  -19474.578125  -34419.378906
2502.000000  -19736.619141  -34106.734375
2503.000000  -19792.591797  -34396.527344
2504.000000  -19647.355469  -34487.250000
2505.000000  -19579.296875  -34475.175781
2506.000000  -19600.488281  -34262.730469
2507.000000  -19651.457031  -34537.933594
2508.000000  -19865.082031  -34457.515625
2509.000000  -19694.181641  -34473.210938
2510.000000  -20042.574219  -34500.226562
2511.000000  -19907.650391  -34524.472656
2512.000000  -19847.777344  -34535.875000
2513.000000  -19839.058594  -34483.039062
2514.000000  -19918.009766  -34363.429688
2515.000000  -19748.298828  -34435.710938
2516.000000  -19835.597656  -34394.222656
2517.000000  -19996.341797  -34443.234375
2518.000000  -19917.316406  -34533.195312
2519.000000  -20011.808594  -34362.250000
2520.000000  -19942.148438  -34432.937500
2521.000000  -20073.076172  -34549.960938
2522.000000  -20005.833984  -34462.328125
2523.000000  -20004.697266  -34653.972656
2524.000000  -19896.210938  -34508.390625
2525.000000  -20057.113281  -34460.230469
2526.000000  -19754.910156  -34436.613281
2527.000000  -19954.171875  -34589.214844
2528.000000  -20000.148438  -34561.890625
2529.000000  -19954.292969  -34578.441406
2530.000000  -19941.650391  -34490.148438
2531.000000  -20030.042969  -34575.328125
2532.000000  -20036.087891  -34300.664062
2533.000000  -19805.923828  -34463.257812
2534.000000  -19938.472656  -34488.746094
2535.000000  -20064.703125  -34406.031250
2536.000000  -19750.205078  -34567.511719
2537.000000  -19800.687500  -34508.800781
2538.000000  -19985.775391  -34446.656250
2539.000000  -19803.921875  -34581.796875
2540.000000  -19992.183594  -34542.546875
2541.000000  -20046.876953  -34468.101562
2542.000000  -19987.968750  -34393.105469
2543.000000  -20019.931641  -34451.824219
2544.000000  -19859.554688  -34540.144531
2545.000000  -19776.189453  -34622.644531
2546.000000  -19749.998047  -34459.785156
2547.000000  -19810.839844  -34458.929688
2548.000000  -19853.087891  -34371.101562
2549.000000  -19698.253906  -34416.726562
2550.000000  -19934.021484  -34320.312500
2551.000000  -19885.712891  -34342.617188
2552.000000  -19863.728516  -34455.113281
2553.000000  -19945.144531  -34369.375000
2554.000000  -19990.365234  -34240.265625
2555.000000  -19907.705078  -34503.980469
2556.000000  -20073.531250  -34532.339844
2557.000000  -20028.910156  -34603.257812
2558.000000  -19939.103516  -34523.046875
2559.000000  -19759.841797  -34424.144531
2560.000000  -19877.330078  -34498.445312
2561.000000  -19896.982422  -34427.820312
2562.000000  -19705.630859  -34455.937500
2563.000000  -19727.300781  -34430.847656
2564.000000  -19822.673828  -34584.980469
2565.000000  -19872.642578  -34351.707031
2566.000000  -19774.869141  -34546.710938
2567.000000  -19746.689453  -34405.593750
2568.000000  -19646.642578  -34530.125000
2569.000000  -19696.988281  -34292.199219
2570.000000  -19763.781250  -34379.429688
2571.000000  -19805.699219  -34654.531250
2572.000000  -19877.025391  -34475.257812
2573.000000  -19678.626953  -34291.488281
2574.000000  -19881.048828  -34405.359375
2575.000000  -19802.044922  -34401.214844
2576.000000  -19695.919922  -34400.847656
2577.000000  -19737.509766  -34372.003906
2578.000000  -19918.146484  -34579.421875
2579.000000  -19886.851562  -34366.777344
2580.000000  -19896.615234  -34390.253906
2581.000000  -19837.306641  -34645.386719
2582.000000  -19924.132812  -34440.503906
2583.000000  -19800.775391  -34193.039062
2584.000000  -19695.562500  -34627.105469
2585.000000  -19693.152344  -34422.906250
2586.000000  -19610.902344  -34162.238281
2587.000000  -19732.320312  -34413.375000
2588.000000  -19793.685547  -34153.484375
2589.000000  -19673.097656  -34262.140625
2590.000000  -19703.306641  -34353.589844
2591.000000  -19814.593750  -34315.980469
2592.000000  -19768.927734  -34340.539062
2593.000000  -19859.111328  -34410.085938
2594.000000  -19773.572266  -34682.433594
2595.000000  -19634.779297  -34149.550781
2596.000000  -19754.910156  -34363.664062
2597.000000  -19674.712891  -34368.992188
2598.000000  -19676.341797  -34575.750000
2599.000000  -19630.164062  -34564.824219
2600.000000  -19675.187500  -34326.519531
2601.000000  -19809.437500  -34456.437500
2602.000000  -19665.787109  -34433.253906
2603.000000  -19735.753906  -34510.644531
2604.000000  -19577.880859  -34661.183594
2605.000000  -19757.820312  -34452.949219
2606.000000  -19740.875000  -34476.628906
2607.000000  -19676.470703  -34489.750000
2608.000000  -19864.445312  -34372.687500
2609.000000  -19767.990234  -34542.230469
2610.000000  -19669.902344  -34548.003906
2611.000000  -19803.087891  -34640.234375
2612.000000  -19759.072266  -34427.457031
2613.000000  -19637.263672  -34649.089844
2614.000000  -19749.074219  -34542.953125
2615.000000  -19853.496094  -34692.062500
2616.000000  -19762.718750  -34632.636719
2617.000000  -19780.318359  -34622.378906
2618.000000  -19829.267578  -34801.761719
2619.000000  -19804.882812  -34802.179688
2620.000000  -19893.453125  -34619.234375
2621.000000  -19803.232422  -34615.992188
2622.000000  -19787.984375  -34489.039062
2623.000000  -19848.767578  -34364.664062
2624.000000  -19733.554688  -34423.644531
2625.000000  -19721.296875  -34460.218750
2626.000000  -19864.958984  -34443.015625
2627.000000  -19801.115234  -34471.253906
2628.000000  -19729.529297  -34394.871094
2629.000000  -19781.156250  -34435.441406
2630.000000  -19805.863281  -34311.406250
2631.000000  -19740.494141  -34331.359375
2632.000000  -19803.355469  -34295.507812
2633.000000  -19774.412109  -34467.375000
2634.000000  -19743.359375  -34488.726562
2635.000000  -19799.173828  -34323.730469
2636.000000  -19688.226562  -34547.152344
2637.000000  -19801.908203  -34480.140625
2638.000000  -19848.410156  -34381.765625
2639.000000  -19881.095703  -34313.445312
2640.000000  -19836.746094  -34472.777344
2641.000000  -19792.025391  -34653.679688
2642.000000  -19789.837891  -34424.007812
2643.000000  -19794.230469  -34246.144531
2644.000000  -19809.205078  -34612.203125
2645.000000  -19776.658203  -34650.863281
2646.000000  -19880.400391  -34496.964844
2647.000000  -19886.083984  -34285.617188
2648.000000  -19963.613281  -34437.113281
2649.000000  -19967.917969  -34373.507812
2650.000000  -20118.074219  -34460.382812
2651.000000  -19931.656250  -34482.464844
2652.000000  -19906.429688  -34312.191406
2653.000000  -19802.621094  -34466.757812
2654.000000  -19840.910156  -34442.328125
2655.000000  -19685.832031  -34612.789062
2656.000000  -19778.705078  -34427.906250
2657.000000  -19874.244141  -34488.273438
2658.000000  -19774.945312  -34474.410156
2659.000000  -19940.980469  -34440.324219
2660.000000  -19838.500000  -34393.207031
2661.000000  -19934.517578  -34367.664062
2662.000000  -20119.478516  -34268.300781
2663.000000  -19788.712891  -34440.828125
2664.000000  -19981.501953  -34455.441406
2665.000000  -19920.958984  -34482.445312
2666.000000  -19989.039062  -34694.750000
2667.000000  -19891.789062  -34431.027344
2668.000000  -19841.855469  -34573.218750
2669.000000  -19815.189453  -34440.753906
2670.000000  -19792.167969  -34383.988281
2671.000000  -19700.203125  -34487.828125
2672.000000  -19689.416016  -34173.761719
2673.000000  -19766.701172  -34616.000000
2674.000000  -19786.984375  -34481.863281
2675.000000  -19674.689453  -34452.425781
2676.000000  -19827.769531  -34452.218750
2677.000000  -19897.296875  -34417.523438
2678.000000  -19778.966797  -34495.253906
2679.000000  -19893.367188  -34439.792969
2680.000000  -19899.162109  -34473.089844
2681.000000  -19893.482422  -34342.542969
2682.000000  -19865.462891  -34280.097656
2683.000000  -19687.050781  -34259.031250
2684.000000  -19664.433594  -34390.964844
2685.000000  -19641.527344  -34427.867188
2686.000000  -19610.359375  -34508.421875
2687.000000  -19764.035156  -34515.871094
2688.000000  -19747.035156  -34588.855469
2689.000000  -19982.839844  -34289.632812
2690.000000  -19919.984375  -34522.027344
2691.000000  -19777.339844  -34461.191406
2692.000000  -19784.617188  -34464.972656
2693.000000  -19987.769531  -34364.843750
2694.000000  -20003.234375  -34359.894531
2695.000000  -19985.445312  -34566.441406
2696.000000  -20015.160156  -34464.414062
2697.000000  -19999.539062  -34642.886719
2698.000000  -19969.707031  -34478.277344
2699.000000  -20020.980469  -34628.093750
2700.000000  -19985.683594  -34661.039062
2701.000000  -19829.501953  -34514.824219
2702.000000  -19962.558594  -34456.812500
2703.000000  -20089.703125  -34392.574219
2704.000000  -20096.154297  -34541.031250
2705.000000  -20100.771484  -34620.332031
2706.000000  -19968.820312  -34590.695312
2707.000000  -20028.083984  -34521.464844
2708.000000  -20063.726562  -34452.304688
2709.000000  -20109.128906  -34438.816406
2710.000000  -19982.224609  -34385.062500
2711.000000  -20149.248047  -34268.425781
2712.000000  -20015.582031  -34504.207031
2713.000000  -20090.982422  -34514.097656
2714.000000  -19983.265625  -34266.855469
2715.000000  -19951.642578  -34340.234375
2716.000000  -19952.847656  -34367.167969
2717.000000  -19950.136719  -34441.585938
2718.000000  -19881.074219  -34421.054688
2719.000000  -19910.595703  -34535.398438
2720.000000  -19790.125000  -34322.750000
2721.000000  -19841.736328  -34300.132812
2722.000000  -20048.578125  -34463.367188
2723.000000  -19968.261719  -34614.910156
2724.000000  -20036.023438  -34511.589844
2725.000000  -19941.195312  -34385.257812
2726.000000  -19828.830078  -34352.496094
2727.000000  -20004.419922  -34404.929688
2728.000000  -19917.044922  -34391.519531
2729.000000  -19959.662109  -34527.703125
2730.000000  -19809.761719  -34417.378906
2731.000000  -19824.384766  -34602.750000
2732.000000  -19782.380859  -34639.582031
2733.000000  -19938.082031  -34501.402344
2734.000000  -19904.716797  -34332.738281
2735.000000  -19994.666016  -34482.347656
2736.000000  -19766.931641  -34482.832031
2737.000000  -19785.822266  -34457.687500
2738.000000  -19896.111328  -34286.292969
2739.000000  -19810.103516  -34510.539062
2740.000000  -19814.919922  -34208.312500
2741.000000  -19799.558594  -34524.925781
2742.000000  -19895.228516  -34451.671875
2743.000000  -19757.679688  -34342.738281
2744.000000  -19880.457031  -34323.246094
2745.000000  -19777.552734  -34507.105469
2746.000000  -19813.730469  -34550.027344
2747.000000  -19838.125000  -34648.187500
2748.000000  -19953.367188  -34482.574219
2749.000000  -19942.556641  -34491.972656
2750.000000  -19923.091797  -34474.500000
2751.000000  -19876.250000  -34376.750000
2752.000000  -19823.949219  -34678.546875
2753.000000  -19907.433594  -34519.375000
2754.000000  -20023.833984  -34568.980469
2755.000000  -19833.757812  -34458.324219
2756.000000  -19899.744141  -34278.082031
2757.000000  -19769.322266  -34520.140625
2758.000000  -19802.126953  -34687.738281
2759.000000  -19953.558594  -34561.101562
2760.000000  -19946.503906  -34445.871094
2761.000000  -19912.250000  -34280.546875
2762.000000  -20024.542969  -34557.929688
2763.000000  -19796.787109  -34414.464844
2764.000000  -20001.140625  -34732.589844
2765.000000  -19885.416016  -34571.257812
2766.000000  -19983.052734  -34592.734375
2767.000000  -19883.773438  -34377.781250
2768.000000  -19615.046875  -34470.902344
2769.000000  -19905.078125  -34542.214844
2770.000000  -19771.902344  -34400.429688
2771.000000  -19885.548828  -34531.214844
2772.000000  -20068.373047  -34406.332031
2773.000000  -19927.242188  -34594.867188
2774.000000  -19756.943359  -34398.968750
2775.000000  -19948.070312  -34594.082031
2776.000000  -19798.611328  -34424.898438
2777.000000  -19921.347656  -34360.730469
2778.000000  -19723.113281  -34229.089844
2779.000000  -19764.498047  -34347.410156
2780.000000  -19973.869141  -34392.390625
2781.000000  -19758.181641  -34234.929688
2782.000000  -19946.050781  -34420.671875
2783.000000  -19928.380859  -34569.855469
2784.000000  -19959.531250  -34337.125000
2785.000000  -19880.964844  -34478.054688
2786.000000  -19720.591797  -34313.066406
2787.000000  -19734.746094  -34346.503906
2788.000000  -19788.222656  -34440.917969
2789.000000  -19692.746094  -34459.531250
2790.000000  -19732.230469  -34361.906250
2791.000000  -19820.492188  -34351.835938
2792.000000  -19745.449219  -34421.769531
2793.000000  -19965.542969  -34396.468750
2794.000000  -19846.779297  -34516.246094
2795.000000  -19925.144531  -34565.394531
2796.000000  -19912.185547  -34436.796875
2797.000000  -19884.755859  -34346.140625
2798.000000  -19865.042969  -34410.816406
2799.000000  -19825.787109  -34201.136719
2800.000000  -19727.689453  -34490.835938
2801.000000  -19787.494141  -34304.878906
2802.000000  -19649.013672  -34371.625000
2803.000000  -19872.923828  -34371.035156
2804.000000  -19825.333984  -34493.410156
2805.000000  -19892.281250  -34330.148438
2806.000000  -19866.419922  -34322.046875
2807.000000  -19851.912109  -34496.671875
2808.000000  -19774.376953  -34655.058594
2809.000000  -19957.462891  -34471.578125
2810.000000  -20025.970703  -34367.175781
2811.000000  -20002.496094  -34408.769531
2812.000000  -19832.947266  -34386.925781
2813.000000  -19791.257812  -34251.656250
2814.000000  -19858.962891  -34181.863281
2815.000000  -19799.878906  -34401.761719
2816.000000  -19872.140625  -34438.023438
2817.000000  -19809.265625  -34409.714844
2818.000000  -19719.962891  -34363.761719
2819.000000  -19819.613281  -34482.164062
2820.000000  -19745.146484  -34363.257812
2821.000000  -19774.517578  -34434.500000
2822.000000  -19751.832031  -34365.433594
2823.000000  -19742.322266  -34486.714844
2824.000000  -19752.859375  -34404.449219
2825.000000  -19917.656250  -34203.324219
2826.000000  -19780.349609  -34104.023438
2827.000000  -19587.123047  -34267.441406
2828.000000  -19662.464844  -34327.656250
2829.000000  -19744.042969  -34406.777344
2830.000000  -19793.583984  -34327.484375
2831.000000  -19684.796875  -34447.730469
2832.000000  -19914.937500  -34526.218750
2833.000000  -19935.382812  -34211.324219
2834.000000  -19878.058594  -34375.640625
2835.000000  -19896.748047  -34430.488281
2836.000000  -19916.886719  -34537.578125
2837.000000  -19949.132812  -34446.210938
2838.000000  -19859.873047  -34589.023438
2839.000000  -19785.261719  -34348.667969
2840.000000  -19823.324219  -34612.179688
2841.000000  -19848.894531  -34359.839844
2842.000000  -19817.970703  -34357.375000
2843.000000  -19641.800781  -34331.355469
2844.000000  -19624.847656  -34443.820312
2845.000000  -19739.322266  -34545.742188
2846.000000  -19724.939453  -34416.503906
2847.000000  -19775.628906  -34258.507812
2848.000000  -19637.281250  -34505.832031
2849.000000  -19577.988281  -34393.601562
2850.000000  -19769.169922  -34410.402344
2851.000000  -19787.359375  -34225.378906
2852.000000  -19975.144531  -34598.539062
2853.000000  -19938.156250  -34217.343750
2854.000000  -19664.894531  -34383.152344
2855.000000  -19599.787109  -34554.617188
2856.000000  -19672.187500  -34386.039062
2857.000000  -19752.746094  -34317.089844
2858.000000  -19851.466797  -34258.609375
2859.000000  -19772.826172  -34345.339844
2860.000000  -19875.166016  -34561.898438
2861.000000  -19903.601562  -34572.558594
2862.000000  -19974.876953  -34377.007812
2863.000000  -19824.195312  -34532.125000
2864.000000  -19696.503906  -34420.000000
2865.000000  -19920.873047  -34407.664062
2866.000000  -19832.707031  -34623.628906
2867.000000  -19810.593750  -34427.492188
2868.000000  -19670.621094  -34468.058594
2869.000000  -19555.322266  -34466.691406
2870.000000  -19620.474609  -34311.351562
2871.000000  -19790.970703  -34475.984375
2872.000000  -19752.638672  -34453.238281
2873.000000  -19738.601562  -34426.644531
2874.000000  -19772.349609  -34411.863281
2875.000000  -19727.324219  -34272.515625
2876.000000  -19746.777344  -34500.644531
2877.000000  -19902.843750  -34362.117188
2878.000000  -19786.859375  -34472.968750
2879.000000  -19813.300781  -34535.582031
2880.000000  -19950.332031  -34338.542969
2881.000000  -19905.769531  -34360.894531
2882.000000  -19762.826172  -34350.835938
2883.000000  -19707.189453  -34339.285156
2884.000000  -19647.365234  -34414.652344
2885.000000  -19645.484375  -34442.972656
2886.000000  -19711.326172  -34391.644531
2887.000000  -19894.322266  -34480.792969
2888.000000  -19774.990234  -34360.121094
2889.000000  -19834.667969  -34491.093750
2890.000000  -19837.568359  -34437.757812
2891.000000  -19766.541016  -34566.050781
2892.000000  -19696.117188  -34560.554688
2893.000000  -19728.800781  -34334.085938
2894.000000  -19718.605469  -34544.703125
2895.000000  -19558.931641  -34543.890625
2896.000000  -19767.103516  -34442.347656
2897.000000  -19542.035156  -34632.531250
2898.000000  -19513.925781  -34597.187500
2899.000000  -19491.898438  -34398.953125
2900.000000  -19482.523438  -34544.820312
2901.000000  -19527.458984  -34503.160156
2902.000000  -19639.324219  -34531.378906
2903.000000  -19673.255859  -34387.367188
2904.000000  -19722.074219  -34290.738281
2905.000000  -19502.820312  -34460.046875
2906.000000  -19788.009766  -34263.871094
2907.000000  -19743.740234  -34533.941406
2908.000000  -19617.773438  -34500.398438
2909.000000  -19735.330078  -34295.878906
2910.000000  -19819.978516  -34496.414062
2911.000000  -19710.605469  -34446.882812
2912.000000  -19779.179688  -34363.664062
2913.000000  -19777.482422  -34335.027344
2914.000000  -19818.269531  -34488.542969
2915.000000  -19738.248047  -34459.050781
2916.000000  -19943.093750  -34606.968750
2917.000000  -19613.708984  -34438.867188
2918.000000  -19858.277344  -34240.277344
2919.000000  -19875.660156  -34620.382812
2920.000000  -19855.798828  -34524.285156
2921.000000  -19820.957031  -34619.773438
2922.000000  -19708.080078  -34445.562500
2923.000000  -19749.875000  -34268.417969
2924.000000  -19657.183594  -34558.328125
2925.000000  -19657.314453  -34413.800781
2926.000000  -19855.148438  -34258.289062
2927.000000  -19861.101562  -34262.453125
2928.000000  -19959.367188  -34474.812500
2929.000000  -20005.412109  -34208.214844
2930.000000  -19811.171875  -34553.820312
2931.000000  -19914.750000  -34396.691406
2932.000000  -19946.726562  -34446.742188
2933.000000  -19965.505859  -34251.511719
2934.000000  -19998.998047  -34380.464844
2935.000000  -19644.853516  -34179.863281
2936.000000  -19888.634766  -34368.558594
2937.000000  -19758.685547  -34166.039062
2938.000000  -19700.144531  -34339.050781
2939.000000  -19687.505859  -34405.996094
2940.000000  -19924.052734  -34377.324219
2941.000000  -19705.517578  -34326.132812
2942.000000  -19701.919922  -34382.730469
2943.000000  -19614.322266  -34288.175781
2944.000000  -19805.107422  -34274.496094
2945.000000  -19546.169922  -34208.843750
2946.000000  -19585.484375  -34689.828125
2947.000000  -19603.042969  -34349.191406
2948.000000  -19807.673828  -34332.324219
2949.000000  -19638.677734  -34460.468750
2950.000000  -19730.775391  -34384.273438
2951.000000  -19757.322266  -34356.671875
2952.000000  -19652.529297  -34541.789062
2953.000000  -19781.687500  -34367.511719
2954.000000  -19899.001953  -34457.527344
2955.000000  -19826.263672  -34292.640625
2956.000000  -19798.861328  -34366.890625
2957.000000  -19718.531250  -34508.660156
2958.000000  -19715.605469  -34545.222656
2959.000000  -19847.523438  -34402.062500
2960.000000  -19719.128906  -34397.964844
2961.000000  -19794.964844  -34390.515625
2962.000000  -19857.652344  -34371.343750
2963.000000  -19699.746094  -34295.312500
2964.000000  -19753.753906  -34505.070312
2965.000000  -19808.810547  -34320.843750
2966.000000  -19685.099609  -34321.183594
2967.000000  -19688.113281  -34471.945312
2968.000000  -19755.878906  -34272.835938
2969.000000  -19773.267578  -34536.640625
2970.000000  -19839.654297  -34465.839844
2971.000000  -19761.119141  -34312.750000
2972.000000  -19801.406250  -34612.882812
2973.000000  -19746.855469  -34303.472656
2974.000000  -19864.656250  -34563.292969
2975.000000  -19762.726562  -34430.453125
2976.000000  -19694.414062  -34426.097656
2977.000000  -19940.318359  -34425.882812
2978.000000  -19861.802734  -34334.757812
2979.000000  -19776.875000  -34500.261719
2980.000000  -19662.402344  -34650.480469
2981.000000  -19714.158203  -34287.300781
2982.000000  -19689.695312  -34372.074219
2983.000000  -19732.171875  -34307.140625
2984.000000  -19791.119141  -34422.984375
2985.000000  -19658.861328  -34686.902344
2986.000000  -19890.031250  -34539.898438
2987.000000  -19954.792969  -34379.429688
2988.000000  -20052.021484  -34596.433594
2989.000000  -19985.691406  -34464.429688
2990.000000  -20021.988281  -34286.960938
2991.000000  -19901.449219  -34465.167969
2992.000000  -19934.234375  -34355.640625
2993.000000  -19948.480469  -34332.738281
2994.000000  -19909.759766  -34631.312500
2995.000000  -19898.476562  -34602.976562
2996.000000  -19934.080078  -34373.445312
2997.000000  -19990.308594  -34418.484375
2998.000000  -20004.603516  -34503.867188
2999.000000  -19941.023438  -34613.941406
3000.000000  -19913.191406  -34679.171875
3001.000000  -20098.908203  -34541.386719
3002.000000  -20204.916016  -34705.613281
3003.000000  -20297.355469  -34582.000000
3004.000000  -20144.794922  -34438.527344
3005.000000  -20085.779297  -34541.597656
3006.000000  -19966.175781  -34804.593750
3007.000000  -20005.515625  -34616.640625
3008.000000  -19956.427734  -34698.148438
3009.000000  -19957.070312  -34614.535156
3010.000000  -19921.488281  -34611.585938
3011.000000  -19952.037109  -34396.167969
3012.000000  -19882.564453  -34352.378906
3013.000000  -19950.048828  -34418.828125
3014.000000  -20018.125000  -34657.414062
3015.000000  -19804.179688  -34534.027344
3016.000000  -19818.199219  -34579.109375
3017.000000  -20058.785156  -34571.503906
3018.000000  -19968.763672  -34512.457031
3019.000000  -20033.912109  -34299.703125
3020.000000  -19840.587891  -34481.644531
3021.000000  -19768.097656  -34471.535156
3022.000000  -19903.478516  -34548.332031
3023.000000  -19864.335938  -34281.796875
3024.000000  -19901.291016  -34484.742188
3025.000000  -19784.306641  -34396.671875
3026.000000  -19743.927734  -34474.480469
3027.000000  -19811.769531  -34164.714844
3028.000000  -19813.000000  -34489.015625
3029.000000  -19711.298828  -34303.550781
3030.000000  -19802.591797  -34363.292969
3031.000000  -19674.085938  -34513.640625
3032.000000  -19798.449219  -34537.191406
3033.000000  -19851.363281  -34599.011719
3034.000000  -19725.205078  -34429.976562
3035.000000  -19838.132812  -34561.394531
3036.000000  -19921.437500  -34276.566406
3037.000000  -19829.800781  -34508.339844
3038.000000  -19926.826172  -34482.722656
3039.000000  -19903.207031  -34549.820312
3040.000000  -19836.974609  -34492.105469
3041.000000  -19887.937500  -34518.039062
3042.000000  -20021.779297  -34424.218750
3043.000000  -19860.212891  -34657.464844
3044.000000  -20048.621094  -34550.488281
3045.000000  -19992.775391  -34534.816406
3046.000000  -19957.572266  -34323.179688
3047.000000  -19807.970703  -34422.117188
3048.000000  -19938.078125  -34284.488281
3049.000000  -20060.705078  -34427.910156
3050.000000  -19847.941406  -34530.671875
3051.000000  -19956.880859  -34448.007812
3052.000000  -19966.244141  -34385.707031
3053.000000  -19957.050781  -34369.316406
3054.000000  -19805.894531  -34384.312500
3055.000000  -19866.468750  -34421.316406
3056.000000  -19806.150391  -34373.378906
3057.000000  -19863.183594  -34555.785156
3058.000000  -20073.732422  -34493.187500
3059.000000  -19940.125000  -34398.738281
3060.000000  -20009.240234  -34370.429688
3061.000000  -19924.068359  -34478.867188
3062.000000  -20066.539062  -34644.226562
3063.000000  -20106.275391  -34726.703125
3064.000000  -20020.632812  -34588.445312
3065.000000  -20048.798828  -34526.953125
3066.000000  -20170.816406  -34542.031250
3067.000000  -20143.376953  -34633.820312
3068.000000  -19864.388672  -34603.390625
3069.000000  -20032.769531  -34488.023438
3070.000000  -20047.857422  -34621.152344
3071.000000  -19951.341797  -34397.273438
3072.000000  -19986.755859  -34310.460938
3073.000000  -20100.380859  -34374.515625
3074.000000  -20081.820312  -34354.093750
3075.000000  -19929.964844  -34460.242188
3076.000000  -19948.240234  -34398.882812
3077.000000  -19907.605469  -34555.320312
3078.000000  -20069.062500  -34496.992188
3079.000000  -19960.220703  -34498.656250
3080.000000  -19943.830078  -34658.988281
3081.000000  -19936.371094  -34512.507812
3082.000000  -19896.224609  -34548.195312
3083.000000  -19950.121094  -34343.886719
3084.000000  -20026.062500  -34426.039062
3085.000000  -19983.175781  -34465.156250
3086.000000  -20038.072266  -34566.710938
3087.000000  -20052.320312  -34422.687500
3088.000000  -19919.853516  -34575.156250
3089.000000  -19921.744141  -34522.125000
3090.000000  -20102.529297  -34521.304688
3091.000000  -19884.560547  -34573.179688
3092.000000  -20075.611328  -34335.644531
3093.000000  -19950.546875  -34522.898438
3094.000000  -20027.072266  -34480.855469
3095.000000  -20038.816406  -34537.964844
3096.000000  -19981.583984  -34408.519531
3097.000000  -19866.902344  -34477.375000
3098.000000  -19967.693359  -34753.101562
3099.000000  -19953.037109  -34427.703125
3100.000000  -20002.689453  -34626.125000
3101.000000  -19908.212891  -34467.707031
3102.000000  -20031.673828  -34736.398438
3103.000000  -20038.931641  -34364.753906
3104.000000  -19933.113281  -34422.527344
3105.000000  -20057.894531  -34592.417969
3106.000000  -20134.789062  -34544.847656
3107.000000  -20098.603516  -34455.187500
3108.000000  -20021.851562  -34584.921875
3109.000000  -19908.792969  -34553.734375
3110.000000  -19844.724609  -34397.195312
3111.000000  -20068.921875  -34418.554688
3112.000000  -19912.029297  -34436.371094
3113.000000  -19890.853516  -34407.835938
3114.000000  -19788.167969  -34413.734375
3115.000000  -19754.292969  -34327.632812
3116.000000  -19804.951172  -34428.546875
3117.000000  -19800.777344  -34441.050781
3118.000000  -19889.994141  -34443.253906
3119.000000  -19671.769531  -34152.746094
3120.000000  -19937.146484  -34342.539062
3121.000000  -19770.447266  -34442.730469
3122.000000  -19910.867188  -34291.863281
3123.000000  -19723.505859  -34402.156250
3124.000000  -19732.449219  -34341.328125
3125.000000  -19890.566406  -34304.007812
3126.000000  -19746.179688  -34338.914062
3127.000000  -19612.902344  -34353.199219
3128.000000  -19676.486328  -34354.011719
3129.000000  -19591.667969  -34299.082031
3130.000000  -19803.478516  -34489.390625
3131.000000  -19703.220703  -34480.328125
3132.000000  -19762.822266  -34309.500000
3133.000000  -19781.191406  -34586.851562
3134.000000  -19739.162109  -34536.796875
3135.000000  -19911.650391  -34427.121094
3136.000000  -19942.154297  -34435.046875
3137.000000  -19916.058594  -34242.562500
3138.000000  -19909.169922  -34393.292969
3139.000000  -19783.175781  -34446.812500
3140.000000  -19785.324219  -34553.183594
3141.000000  -19861.357422  -34326.878906
3142.000000  -19865.755859  -34467.804688
3143.000000  -19814.992188  -34473.617188
3144.000000  -19682.632812  -34416.347656
3145.000000  -19688.554688  -34213.078125
3146.000000  -19755.876953  -34330.582031
3147.000000  -19740.652344  -34463.402344
3148.000000  -19774.000000  -34425.441406
3149.000000  -19743.453125  -34422.375000
3150.000000  -19860.968750  -34444.429688
3151.000000  -19767.533203  -34437.089844
3152.000000  -19870.640625  -34620.648438
3153.000000  -19817.810547  -34571.167969
3154.000000  -19934.259766  -34377.628906
3155.000000  -19642.269531  -34597.464844
3156.000000  -19802.414062  -34622.882812
3157.000000  -19775.939453  -34555.125000
3158.000000  -19730.716797  -34435.523438
3159.000000  -19869.976562  -34475.558594
3160.000000  -19879.533203  -34350.199219
3161.000000  -19934.414062  -34392.796875
3162.000000  -19880.943359  -34663.003906
3163.000000  -19749.796875  -34494.574219
3164.000000  -20008.066406  -34637.851562
3165.000000  -19936.722656  -34579.644531
3166.000000  -19873.011719  -34509.648438
3167.000000  -19972.484375  -34439.105469
3168.000000  -19985.894531  -34446.925781
3169.000000  -19859.109375  -34368.238281
3170.000000  -19963.425781  -34308.750000
3171.000000  -19903.609375  -34557.421875
3172.000000  -19883.175781  -34465.601562
3173.000000  -19861.761719  -34533.566406
3174.000000  -19954.375000  -34590.777344
3175.000000  -19788.851562  -34314.242188
3176.000000  -19938.179688  -34375.667969
3177.000000  -19971.810547  -34572.207031
3178.000000  -19662.007812  -34379.894531
3179.000000  -19800.908203  -34435.652344
3180.000000  -19730.878906  -34493.906250
3181.000000  -19834.929688  -34491.625000
3182.000000  -19806.488281  -34497.531250
3183.000000  -19725.482422  -34344.882812
3184.000000  -19664.886719  -34635.140625
3185.000000  -19890.878906  -34591.613281
3186.000000  -19862.564453  -34511.019531
3187.000000  -19881.671875  -34514.886719
3188.000000  -19905.441406  -34444.324219
3189.000000  -19826.730469  -34428.679688
3190.000000  -19898.966797  -34475.511719
3191.000000  -19833.076172  -34396.089844
3192.000000  -19781.523438  -34445.675781
3193.000000  -19880.601562  -34310.207031
3194.000000  -19718.224609  -34402.968750
3195.000000  -19872.203125  -34467.160156
3196.000000  -20004.316406  -34437.195312
3197.000000  -20015.386719  -34508.750000
3198.000000  -19909.699219  -34237.566406
3199.000000  -19864.488281  -34594.226562
3200.000000  -19693.400391  -34514.175781
3201.000000  -19796.380859  -34417.316406
3202.000000  -19809.947266  -34375.148438
3203.000000  -19734.986328  -34373.050781
3204.000000  -19807.982422  -34566.210938
3205.000000  -20050.195312  -34586.605469
3206.000000  -19893.916016  -34603.960938
3207.000000  -19935.343750  -34438.488281
3208.000000  -19830.482422  -34560.214844
3209.000000  -19878.779297  -34487.539062
3210.000000  -19759.634766  -34417.667969
3211.000000  -19801.128906  -34725.253906
3212.000000  -19890.341797  -34569.917969
3213.000000  -19918.814453  -34373.820312
3214.000000  -19687.890625  -34377.265625
3215.000000  -19624.615234  -34419.503906
3216.000000  -19652.941406  -34675.417969
3217.000000  -19967.257812  -34602.269531
3218.000000  -19860.496094  -34640.074219
3219.000000  -19799.806641  -34519.980469
3220.000000  -19858.738281  -34409.332031
3221.000000  -19668.488281  -34427.179688
3222.000000  -19733.619141  -34463.226562
3223.000000  -19798.583984  -34510.546875
3224.000000  -19836.562500  -34626.585938
3225.000000  -19792.150391  -34497.546875
3226.000000  -19800.193359  -34570.734375
3227.000000  -19794.511719  -34437.703125
3228.000000  -19755.134766  -34556.343750
3229.000000  -19747.343750  -34391.035156
3230.000000  -19740.658203  -34267.371094
3231.000000  -19587.589844  -34627.382812
3232.000000  -19560.384766  -34534.726562
3233.000000  -19587.328125  -34648.738281
3234.000000  -19701.400391  -34493.492188
3235.000000  -19734.076172  -34510.476562
3236.000000  -19792.048828  -34457.808594
3237.000000  -19561.267578  -34555.039062
3238.000000  -19711.468750  -34290.117188
3239.000000  -19760.248047  -34421.054688
3240.000000  -19655.185547  -34715.570312
3241.000000  -19682.404297  -34553.554688
3242.000000  -19648.812500  -34509.519531
3243.000000  -19843.011719  -34429.398438
3244.000000  -19782.152344  -34271.808594
3245.000000  -19710.107422  -34379.054688
3246.000000  -19726.562500  -34569.546875
3247.000000  -19842.554688  -34453.894531
3248.000000  -19897.806641  -34519.308594
3249.000000  -19833.441406  -34285.542969
3250.000000  -19758.228516  -34522.042969
3251.000000  -19643.027344  -34602.441406
3252.000000  -19744.255859  -34613.359375
3253.000000  -19724.486328  -34365.320312
3254.000000  -19617.580078  -34395.929688
3255.000000  -19648.583984  -34450.132812
3256.000000  -19740.099609  -34521.238281
3257.000000  -19716.824219  -34423.074219
3258.000000  -19628.808594  -34477.097656
3259.000000  -19644.328125  -34618.191406
3260.000000  -19588.074219  -34507.453125
3261.000000  -19477.005859  -34395.941406
3262.000000  -19526.113281  -34458.632812
3263.000000  -19679.460938  -34425.226562
3264.000000  -19733.400391  -34338.726562
3265.000000  -19757.714844  -34279.496094
3266.000000  -19943.935547  -34195.796875
3267.000000  -19800.232422  -34538.242188
3268.000000  -19873.388672  -34313.800781
3269.000000  -19822.693359  -34357.875000
3270.000000  -19768.390625  -34190.335938
3271.000000  -19823.708984  -34304.835938
3272.000000  -19727.738281  -34204.726562
3273.000000  -19784.324219  -34317.441406
3274.000000  -19955.710938  -34485.769531
3275.000000  -19792.857422  -34515.589844
3276.000000  -19755.984375  -34311.945312
3277.000000  -19791.695312  -34338.144531
3278.000000  -19808.613281  -34339.589844
3279.000000  -19958.580078  -34382.703125
3280.000000  -19880.800781  -34462.050781
3281.000000  -19823.626953  -34347.671875
3282.000000  -19929.486328  -34467.824219
3283.000000  -19880.769531  -34457.527344
3284.000000  -19702.050781  -34378.652344
3285.000000  -19843.591797  -34455.589844
3286.000000  -19809.683594  -34359.332031
3287.000000  -19726.382812  -34491.039062
3288.000000  -19489.933594  -34363.398438
3289.000000  -19700.910156  -34513.539062
3290.000000  -19663.027344  -34394.226562
3291.000000  -19860.246094  -34472.035156
3292.000000  -19951.019531  -34435.339844
3293.000000  -19919.183594  -34459.015625
3294.000000  -19839.550781  -34326.031250
3295.000000  -19871.208984  -34340.050781
3296.000000  -19838.613281  -34328.406250
3297.000000  -19654.683594  -34249.742188
3298.000000  -19844.875000  -34401.625000
3299.000000  -19729.107422  -34248.351562
3300.000000  -19695.697266  -34320.449219
3301.000000  -19825.328125  -34487.828125
3302.000000  -19681.808594  -34472.472656
3303.000000  -19880.810547  -34351.789062
3304.000000  -19878.841797  -34347.562500
3305.000000  -19759.103516  -34472.316406
3306.000000  -19539.355469  -34349.746094
3307.000000  -19808.658203  -34128.093750
3308.000000  -19674.486328  -34369.417969
3309.000000  -19778.599609  -34237.285156
3310.000000  -19906.228516  -34215.007812
3311.000000  -19786.035156  -34239.894531
3312.000000  -19731.099609  -34259.585938
3313.000000  -19950.376953  -34634.386719
3314.000000  -19829.345703  -34178.671875
3315.000000  -19817.589844  -34185.210938
3316.000000  -19858.009766  -34058.542969
3317.000000  -19712.783203  -34284.195312
3318.000000  -19642.541016  -34263.617188
3319.000000  -19710.824219  -34353.761719
3320.000000  -19874.935547  -34288.722656
3321.000000  -19719.244141  -34365.066406
3322.000000  -19689.210938  -34326.898438
3323.000000  -19743.037109  -34516.976562
3324.000000  -19764.644531  -34310.328125
3325.000000  -19801.361328  -34493.027344
3326.000000  -19707.710938  -34340.636719
3327.000000  -19876.564453  -34221.109375
3328.000000  -19889.365234  -34290.667969
3329.000000  -19751.789062  -34422.269531
3330.000000  -19966.500000  -34320.093750
3331.000000  -19935.972656  -34515.406250
3332.000000  -20004.261719  -34310.566406
3333.000000  -19906.582031  -34439.871094
3334.000000  -19875.847656  -34399.164062
3335.000000  -19890.115234  -34575.464844
3336.000000  -19866.968750  -34762.523438
3337.000000  -19928.472656  -34795.574219
3338.000000  -19932.349609  -34521.175781
3339.000000  -19908.259766  -34625.648438
3340.000000  -19795.126953  -34546.695312
3341.000000  -20037.337891  -34408.714844
3342.000000  -19959.488281  -34379.042969
3343.000000  -20014.876953  -34522.906250
3344.000000  -20129.173828  -34627.128906
3345.000000  -20005.861328  -34409.578125
3346.000000  -20053.445312  -34364.390625
3347.000000  -19864.806641  -34405.007812
3348.000000  -20009.128906  -34616.679688
3349.000000  -20102.685547  -34543.105469
3350.000000  -19884.794922  -34239.210938
3351.000000  -19936.015625  -34380.464844
3352.000000  -19944.943359  -34398.558594
3353.000000  -19717.927734  -34516.539062
3354.000000  -19783.298828  -34480.906250
3355.000000  -19725.113281  -34425.132812
3356.000000  -19833.960938  -34424.292969
3357.000000  -19795.695312  -34157.156250
3358.000000  -19790.611328  -34273.812500
3359.000000  -20007.638672  -34269.042969
3360.000000  -19987.714844  -34653.527344
3361.000000  -20014.181641  -34499.355469
3362.000000  -19967.802734  -34476.367188
3363.000000  -19811.158203  -34382.429688
3364.000000  -19770.500000  -34296.957031
3365.000000  -19800.958984  -34231.085938
3366.000000  -19863.402344  -34395.253906
3367.000000  -19851.425781  -34293.675781
3368.000000  -19762.039062  -34436.457031
3369.000000  -19810.091797  -34377.527344
3370.000000  -19758.224609  -34273.746094
3371.000000  -19792.187500  -34308.542969
3372.000000  -20003.371094  -34352.750000
3373.000000  -19779.556641  -34396.199219
3374.000000  -19807.136719  -34681.257812
3375.000000  -19751.574219  -34372.613281
3376.000000  -19836.539062  -34509.335938
3377.000000  -19712.789062  -34560.976562
3378.000000  -19892.892578  -34508.675781
3379.000000  -19939.189453  -34434.398438
3380.000000  -19921.121094  -34625.199219
3381.000000  -19836.179688  -34355.164062
3382.000000  -19912.775391  -34490.984375
3383.000000  -19935.759766  -34406.453125
3384.000000  -19853.863281  -34619.554688
3385.000000  -19886.681641  -34463.539062
3386.000000  -19816.425781  -34463.289062
3387.000000  -19892.103516  -34516.402344
3388.000000  -19969.654297  -34439.570312
3389.000000  -19900.025391  -34544.519531
3390.000000  -19808.597656  -34585.957031
3391.000000  -19835.568359  -34464.984375
3392.000000  -19957.234375  -34462.593750
3393.000000  -20038.275391  -34338.835938
3394.000000  -19927.908203  -34313.550781
3395.000000  -19931.781250  -34424.265625
3396.000000  -20046.044922  -34561.898438
3397.000000  -19970.876953  -34379.015625
3398.000000  -19920.560547  -34319.773438
3399.000000  -19946.312500  -34425.707031
3400.000000  -19948.558594  -34436.785156
3401.000000  -19879.869141  -34279.406250
3402.000000  -19948.945312  -34055.023438
3403.000000  -20081.396484  -34327.937500
3404.000000  -19874.277344  -34332.691406
3405.000000  -19905.689453  -34587.218750
3406.000000  -20079.707031  -34564.230469
3407.000000  -20053.642578  -34436.468750
3408.000000  -20102.820312  -34348.558594
3409.000000  -20075.822266  -34579.343750
3410.000000  -19924.400391  -34513.816406
3411.000000  -19884.181641  -34374.453125
3412.000000  -19875.601562  -34388.390625
3413.000000  -19982.734375  -34497.960938
3414.000000  -19980.710938  -34504.230469
3415.000000  -20116.253906  -34552.613281
3416.000000  -19935.703125  -34435.652344
3417.000000  -19972.621094  -34447.250000
3418.000000  -20034.355469  -34266.097656
3419.000000  -19981.363281  -34340.046875
3420.000000  -19808.072266  -34527.632812
3421.000000  -19913.519531  -34574.570312
3422.000000  -19880.103516  -34564.773438
3423.000000  -19947.898438  -34446.328125
3424.000000  -19863.048828  -34477.468750
3425.000000  -19881.291016  -34464.179688
3426.000000  -19846.250000  -34381.574219
3427.000000  -19774.140625  -34379.792969
3428.000000  -19977.349609  -34397.765625
3429.000000  -19890.535156  -34555.859375
3430.000000  -20078.140625  -34367.546875
3431.000000  -19874.386719  -34606.933594
3432.000000  -19946.566406  -34637.472656
3433.000000  -19797.181641  -34390.667969
3434.000000  -19867.818359  -34440.832031
3435.000000  -19963.777344  -34492.152344
3436.000000  -19852.197266  -34478.542969
3437.000000  -19871.349609  -34667.218750
3438.000000  -20135.695312  -34415.839844
3439.000000  -19757.136719  -34435.859375
3440.000000  -19835.962891  -34472.707031
3441.000000  -20028.714844  -34382.074219
3442.000000  -19776.638672  -34421.187500
3443.000000  -19941.566406  -34414.558594
3444.000000  -19853.376953  -34422.628906
3445.000000  -19904.507812  -34389.375000
3446.000000  -20069.732422  -34495.242188
3447.000000  -19963.818359  -34571.085938
3448.000000  -20027.345703  -34468.562500
3449.000000  -19983.369141  -34506.292969
3450.000000  -19949.128906  -34391.660156
3451.000000  -19713.615234  -34456.441406
3452.000000  -20009.328125  -34627.953125
3453.000000  -19914.062500  -34479.605469
3454.000000  -19858.375000  -34420.406250
3455.000000  -19827.671875  -34441.589844
3456.000000  -20030.744141  -34474.210938
3457.000000  -19910.238281  -34412.027344
3458.000000  -19972.892578  -34365.324219
3459.000000  -19788.466797  -34449.027344
3460.000000  -19828.419922  -34580.414062
3461.000000  -19704.773438  -34338.781250
3462.000000  -19808.486328  -34473.218750
3463.000000  -19946.617188  -34484.835938
3464.000000  -19928.457031  -34419.066406
3465.000000  -19622.724609  -34484.617188
3466.000000  -19600.162109  -34480.621094
3467.000000  -19799.582031  -34294.742188
3468.000000  -19764.671875  -34511.425781
3469.000000  -19678.916016  -34339.488281
3470.000000  -19794.501953  -34361.726562
3471.000000  -19851.759766  -34332.175781
3472.000000  -19865.462891  -34189.390625
3473.000000  -19842.939453  -34416.867188
3474.000000  -19803.300781  -34625.894531
3475.000000  -19712.894531  -34372.031250
3476.000000  -19675.998047  -34343.976562
3477.000000  -19773.378906  -34331.273438
3478.000000  -19622.951172  -34271.617188
3479.000000  -19822.275391  -34310.121094
3480.000000  -19814.228516  -34383.539062
3481.000000  -19794.015625  -34511.929688
3482.000000  -19855.867188  -34503.605469
3483.000000  -20000.027344  -34473.250000
3484.000000  -19640.335938  -34394.648438
3485.000000  -19722.953125  -34553.750000
3486.000000  -19724.056641  -34615.343750
3487.000000  -19737.974609  -34340.828125
3488.000000  -19689.671875  -34399.667969
3489.000000  -19746.687500  -34487.765625
3490.000000  -19868.113281  -34276.183594
3491.000000  -19898.828125  -34396.167969
3492.000000  -19784.521484  -34500.710938
3493.000000  -19761.923828  -34260.042969
3494.000000  -19613.666016  -34470.132812
3495.000000  -19727.333984  -34360.062500
3496.000000  -19766.650391  -34480.304688
3497.000000  -19929.748047  -34408.140625
3498.000000  -19877.029297  -34445.484375
3499.000000  -19905.812500  -34417.953125
3500.000000  -19992.773438  -34392.367188
3501.000000  -19855.609375  -34415.519531
3502.000000  -19730.541016  -34563.550781
3503.000000  -19889.658203  -34394.953125
3504.000000  -19899.292969  -34473.628906
3505.000000  -19826.257812  -34392.101562
3506.000000  -19778.781250  -34356.640625
3507.000000  -20056.375000  -34619.167969
3508.000000  -19865.822266  -34389.914062
3509.000000  -19698.052734  -34465.207031
3510.000000  -19867.601562  -34467.246094
3511.000000  -19802.058594  -34463.367188
3512.000000  -19868.439453  -34435.570312
3513.000000  -19710.267578  -34567.785156
3514.000000  -19759.435547  -34512.000000
3515.000000  -19792.263672  -34359.390625
3516.000000  -19840.990234  -34391.101562
3517.000000  -19918.806641  -34613.636719
3518.000000  -19657.478516  -34490.480469
3519.000000  -19740.427734  -34537.281250
3520.000000  -19894.720703  -34567.011719
3521.000000  -19685.162109  -34361.902344
3522.000000  -19870.833984  -34505.171875
3523.000000  -19908.556641  -34650.539062
3524.000000  -19820.972656  -34383.191406
3525.000000  -19962.208984  -34448.484375
3526.000000  -19911.994141  -34641.886719
3527.000000  -19887.402344  -34513.757812
3528.000000  -19731.191406  -34749.386719
3529.000000  -19783.931641  -34492.769531
3530.000000  -19795.833984  -34684.050781
3531.000000  -19831.941406  -34475.898438
3532.000000  -19931.710938  -34390.253906
3533.000000  -19723.343750  -34331.933594
3534.000000  -19643.312500  -34288.566406
3535.000000  -19773.144531  -34274.714844
3536.000000  -19882.687500  -34294.562500
3537.000000  -19687.367188  -34312.777344
3538.000000  -19639.474609  -34496.753906
3539.000000  -19660.884766  -34369.882812
3540.000000  -19842.058594  -34230.167969
3541.000000  -19681.847656  -34538.953125
3542.000000  -19721.740234  -34413.023438
3543.000000  -19755.892578  -34320.039062
3544.000000  -20007.775391  -34601.289062
3545.000000  -19941.371094  -34417.140625
3546.000000  -19963.265625  -34399.164062
3547.000000  -19885.888672  -34406.652344
3548.000000  -19881.435547  -34490.316406
3549.000000  -19925.707031  -34544.769531
3550.000000  -19993.673828  -34433.492188
3551.000000  -19775.050781  -34423.679688
3552.000000  -19684.869141  -34525.519531
3553.000000  -19797.660156  -34445.308594
3554.000000  -19831.269531  -34396.734375
3555.000000  -19908.708984  -34362.093750
3556.000000  -19778.433594  -34447.507812
3557.000000  -19808.826172  -34470.539062
3558.000000  -19797.343750  -34548.511719
3559.000000  -19837.552734  -34459.675781
3560.000000  -19669.396484  -34367.558594
3561.000000  -19857.289062  -34295.125000
3562.000000  -19879.246094  -34633.480469
3563.000000  -19973.054688  -34468.679688
3564.000000  -20034.435547  -34595.132812
3565.000000  -19974.089844  -34543.101562
3566.000000  -19731.330078  -34621.910156
3567.000000  -19783.304688  -34530.886719
3568.000000  -19734.271484  -34613.421875
3569.000000  -19595.242188  -34305.468750
3570.000000  -19705.949219  -34105.183594
3571.000000  -19620.689453  -34365.535156
3572.000000  -19542.367188  -34271.230469
3573.000000  -19597.794922  -34512.953125
3574.000000  -19658.464844  -34459.628906
3575.000000  -19647.287109  -34384.867188
3576.000000  -19871.332031  -34458.750000
3577.000000  -19679.376953  -34258.406250
3578.000000  -19560.835938  -34128.281250
3579.000000  -19876.175781  -34409.218750
3580.000000  -19688.310547  -34447.773438
3581.000000  -19704.197266  -34452.371094
3582.000000  -19745.234375  -34466.808594
3583.000000  -19701.570312  -34411.164062
3584.000000  -19767.050781  -34698.355469
3585.000000  -19664.994141  -34442.800781
3586.000000  -19681.638672  -34452.148438
3587.000000  -19848.851562  -34464.738281
3588.000000  -19849.078125  -34495.187500
3589.000000  -19808.667969  -34582.906250
3590.000000  -19769.503906  -34360.628906
3591.000000  -19813.748047  -34619.957031
3592.000000  -19798.056641  -34495.156250
3593.000000  -19812.333984  -34507.718750
3594.000000  -19816.775391  -34695.628906
3595.000000  -19866.234375  -34622.320312
3596.000000  -19690.582031  -34352.675781
3597.000000  -19699.150391  -34337.378906
3598.000000  -19772.279297  -34406.714844
3599.000000  -19713.947266  -34311.503906
3600.000000  -19769.023438  -34431.687500
3601.000000  -19712.242188  -34466.312500
3602.000000  -19846.718750  -34644.980469
3603.000000  -19753.955078  -34358.710938
3604.000000  -19682.953125  -34389.570312
3605.000000  -19652.162109  -34339.582031
3606.000000  -19662.392578  -34406.535156
3607.000000  -19924.126953  -34427.226562
3608.000000  -19707.552734  -34454.636719
3609.000000  -19612.443359  -34445.046875
3610.000000  -19594.408203  -34469.082031
3611.000000  -19620.169922  -34360.617188
3612.000000  -19720.392578  -34416.773438
3613.000000  -19689.232422  -34338.484375
3614.000000  -19974.132812  -34506.675781
3615.000000  -19760.767578  -34481.304688
3616.000000  -19784.357422  -34502.742188
3617.000000  -19781.007812  -34478.156250
3618.000000  -19752.347656  -34522.171875
3619.000000  -19757.070312  -34487.703125
3620.000000  -19749.277344  -34400.863281
3621.000000  -19876.697266  -34575.566406
3622.000000  -19931.765625  -34486.812500
3623.000000  -19860.431641  -34519.988281
3624.000000  -19836.880859  -34342.363281
3625.000000  -19773.589844  -34542.851562
3626.000000  -19791.882812  -34520.019531
3627.000000  -19751.623047  -34530.761719
3628.000000  -19806.439453  -34526.339844
3629.000000  -19726.636719  -34382.843750
3630.000000  -19623.957031  -34479.894531
3631.000000  -19806.324219  -34474.320312
3632.000000  -19877.363281  -34564.332031
3633.000000  -20003.779297  -34530.472656
3634.000000  -19783.185547  -34511.039062
3635.000000  -19878.339844  -34388.515625
3636.000000  -20071.027344  -34464.628906
3637.000000  -20003.972656  -34436.300781
3638.000000  -20017.466797  -34441.437500
3639.000000  -20060.677734  -34399.539062
3640.000000  -20064.439453  -34409.699219
3641.000000  -19999.562500  -34233.367188
3642.000000  -19998.130859  -34368.281250
3643.000000  -20047.865234  -34376.675781
3644.000000  -19990.140625  -34378.414062
3645.000000  -20094.150391  -34161.445312
3646.000000  -19909.603516  -34392.589844
3647.000000  -19742.414062  -34467.695312
3648.000000  -19901.982422  -34445.582031
3649.000000  -19932.666016  -34307.937500
3650.000000  -19872.734375  -34153.832031
3651.000000  -19990.490234  -34362.398438
3652.000000  -19972.199219  -34522.371094
3653.000000  -19736.712891  -34479.726562
3654.000000  -19913.306641  -34438.550781
3655.000000  -19739.654297  -34381.144531
3656.000000  -19828.591797  -34505.507812
3657.000000  -19793.812500  -34489.437500
3658.000000  -19679.240234  -34357.683594
3659.000000  -19764.835938  -34458.230469
3660.000000  -19919.130859  -34503.457031
3661.000000  -19750.005859  -34489.570312
3662.000000  -19745.917969  -34462.066406
3663.000000  -19801.667969  -34432.726562
3664.000000  -19722.287109  -34580.910156
3665.000000  -19830.335938  -34412.687500
3666.000000  -20073.394531  -34406.453125
3667.000000  -19884.865234  -34487.750000
3668.000000  -20026.480469  -34459.453125
3669.000000  -20133.402344  -34500.472656
3670.000000  -20086.599609  -34269.164062
3671.000000  -19656.582031  -34311.761719
3672.000000  -19821.916016  -34477.546875
3673.000000  -19792.132812  -34451.414062
3674.000000  -19897.248047  -34390.511719
3675.000000  -19825.810547  -34529.460938
3676.000000  -19901.652344  -34543.996094
3677.000000  -20031.068359  -34523.960938
3678.000000  -19922.505859  -34388.121094
3679.000000  -20038.568359  -34533.535156
3680.000000  -19918.593750  -34356.421875
3681.000000  -19751.757812  -34567.769531
3682.000000  -19781.318359  -34384.488281
3683.000000  -19742.611328  -34554.535156
3684.000000  -19564.361328  -34474.957031
3685.000000  -19639.343750  -34311.164062
3686.000000  -19758.208984  -34343.007812
3687.000000  -19838.728516  -34385.652344
3688.000000  -19752.550781  -34446.476562
3689.000000  -19805.451172  -34317.468750
3690.000000  -19849.322266  -34409.414062
3691.000000  -19770.945312  -34519.996094
3692.000000  -19850.921875  -34467.871094
3693.000000  -19749.816406  -34321.335938
3694.000000  -19699.681641  -34416.457031
3695.000000  -19779.591797  -34283.332031
3696.000000  -19813.099609  -34520.699219
3697.000000  -19801.548828  -34272.429688
3698.000000  -19823.472656  -34326.718750
3699.000000  -19838.195312  -34453.292969
3700.000000  -19774.875000  -34414.035156
3701.000000  -20018.185547  -34413.882812
3702.000000  -19912.189453  -34206.046875
3703.000000  -19783.363281  -34232.269531
3704.000000  -19892.357422  -34341.539062
3705.000000  -19812.015625  -34309.511719
3706.000000  -19817.947266  -34480.351562
3707.000000  -19648.597656  -34460.949219
3708.000000  -19736.958984  -34310.593750
3709.000000  -19760.408203  -34369.136719
3710.000000  -19659.001953  -34427.085938
3711.000000  -19738.208984  -34227.714844
3712.000000  -19895.949219  -34411.531250
3713.000000  -19811.876953  -34269.460938
3714.000000  -19878.539062  -34412.757812
3715.000000  -19806.568359  -34228.996094
3716.000000  -19799.146484  -34417.195312
3717.000000  -19794.220703  -34363.851562
3718.000000  -19824.617188  -34395.382812
3719.000000  -19850.925781  -34350.664062
3720.000000  -19783.166016  -34301.875000
3721.000000  -19811.345703  -34379.406250
3722.000000  -19826.800781  -34472.878906
3723.000000  -19749.902344  -34293.890625
3724.000000  -19752.130859  -34351.980469
3725.000000  -19552.343750  -34311.335938
3726.000000  -19684.294922  -34379.121094
3727.000000  -19874.548828  -34390.714844
3728.000000  -19730.441406  -34587.898438
3729.000000  -19924.667969  -34493.835938
3730.000000  -19752.154297  -34318.566406
3731.000000  -19848.359375  -34503.554688
3732.000000  -19928.621094  -34550.718750
3733.000000  -20048.357422  -34546.328125
3734.000000  -20031.923828  -34362.187500
3735.000000  -19859.712891  -34512.027344
3736.000000  -20022.097656  -34479.429688
3737.000000  -19989.802734  -34618.933594
3738.000000  -20047.482422  -34536.226562
3739.000000  -19983.785156  -34626.558594
3740.000000  -20193.722656  -34677.156250
3741.000000  -20179.406250  -34444.382812
3742.000000  -20019.925781  -34560.109375
3743.000000  -20055.974609  -34455.804688
3744.000000  -19982.423828  -34463.882812
3745.000000  -19899.402344  -34380.523438
3746.000000  -19717.035156  -34262.765625
3747.000000  -19724.970703  -34364.984375
3748.000000  -19864.335938  -34437.746094
3749.000000  -19956.667969  -34350.683594
3750.000000  -19928.390625  -34496.332031
3751.000000  -19715.513672  -34565.476562
3752.000000  -19821.806641  -34482.320312
3753.000000  -19952.447266  -34475.097656
3754.000000  -19733.728516  -34410.605469
3755.000000  -19740.917969  -34417.726562
3756.000000  -20033.830078  -34496.441406
3757.000000  -19895.179688  -34553.734375
3758.000000  -19865.085938  -34706.429688
3759.000000  -19841.507812  -34458.363281
3760.000000  -19811.951172  -34452.484375
3761.000000  -19967.781250  -34441.878906
3762.000000  -19969.347656  -34359.265625
3763.000000  -19995.580078  -34499.679688
3764.000000  -19862.173828  -34596.394531
3765.000000  -20040.380859  -34660.718750
3766.000000  -19819.089844  -34406.863281
3767.000000  -19925.093750  -34535.453125
3768.000000  -19844.136719  -34576.906250
3769.000000  -19932.566406  -34399.078125
3770.000000  -19956.804688  -34500.035156
3771.000000  -20025.312500  -34527.789062
3772.000000  -19832.757812  -34592.738281
3773.000000  -19925.423828  -34459.187500
3774.000000  -20049.160156  -34491.777344
3775.000000  -20117.140625  -34687.027344
3776.000000  -19912.482422  -34503.488281
3777.000000  -19871.740234  -34501.097656
3778.000000  -19908.296875  -34520.531250
3779.000000  -19941.152344  -34511.050781
3780.000000  -19885.062500  -34398.125000
3781.000000  -19921.988281  -34505.242188
3782.000000  -19857.998047  -34520.558594
3783.000000  -19987.851562  -34583.640625
3784.000000  -20130.560547  -34424.156250
3785.000000  -19933.923828  -34474.761719
3786.000000  -20078.312500  -34388.632812
3787.000000  -19855.740234  -34627.605469
3788.000000  -19723.615234  -34664.953125
3789.000000  -19922.703125  -34570.835938
3790.000000  -19784.341797  -34737.285156
3791.000000  -19711.609375  -34440.417969
3792.000000  -19734.357422  -34458.476562
3793.000000  -20004.835938  -34492.027344
3794.000000  -20033.007812  -34584.375000
3795.000000  -19930.232422  -34461.980469
3796.000000  -19962.277344  -34570.863281
3797.000000  -20024.371094  -34639.664062
3798.000000  -19890.248047  -34556.492188
3799.000000  -19955.324219  -34797.832031
3800.000000  -19887.314453  -34529.019531
3801.000000  -19992.617188  -34552.101562
3802.000000  -19780.218750  -34628.675781
3803.000000  -19817.416016  -34596.363281
3804.000000  -19866.306641  -34521.335938
3805.000000  -19805.701172  -34524.160156
3806.000000  -19859.103516  -34643.578125
3807.000000  -20085.585938  -34661.121094
3808.000000  -19812.025391  -34645.195312
3809.000000  -19857.113281  -34672.609375
3810.000000  -19881.160156  -34390.183594
3811.000000  -19716.320312  -34564.402344
3812.000000  -19847.791016  -34553.511719
3813.000000  -19743.869141  -34448.402344
3814.000000  -19842.259766  -34667.207031
3815.000000  -19810.951172  -34438.535156
3816.000000  -19957.326172  -34525.746094
3817.000000  -19875.156250  -34374.339844
3818.000000  -19857.460938  -34639.179688
3819.000000  -19922.125000  -34492.035156
3820.000000  -19887.572266  -34623.375000
3821.000000  -19810.101562  -34498.863281
3822.000000  -19727.134766  -34496.011719
3823.000000  -19802.707031  -34444.351562
3824.000000  -19920.451172  -34432.894531
3825.000000  -19930.863281  -34594.519531
3826.000000  -20041.158203  -34535.289062
3827.000000  -19970.416016  -34577.855469
3828.000000  -19916.011719  -34514.683594
3829.000000  -19842.986328  -34431.816406
3830.000000  -19885.529297  -34430.023438
3831.000000  -20040.519531  -34543.335938
3832.000000  -19819.777344  -34428.988281
3833.000000  -19772.740234  -34393.585938
3834.000000  -19962.892578  -34419.785156
3835.000000  -19703.179688  -34468.781250
3836.000000  -19799.613281  -34320.398438
3837.000000  -19914.484375  -34367.085938
3838.000000  -19831.064453  -34251.730469
3839.000000  -19804.097656  -34386.437500
3840.000000  -19689.833984  -34579.558594
3841.000000  -19834.544922  -34491.859375
3842.000000  -19748.810547  -34339.421875
3843.000000  -19734.380859  -34517.542969
3844.000000  -19842.111328  -34109.046875
3845.000000  -19864.525391  -34475.078125
3846.000000  -19747.888672  -34209.140625
3847.000000  -19827.806641  -34292.664062
3848.000000  -19835.820312  -34477.136719
3849.000000  -19840.183594  -34373.144531
3850.000000  -19852.537109  -34361.835938
3851.000000  -19987.675781  -34434.101562
3852.000000  -19873.832031  -34467.730469
3853.000000  -19824.484375  -34350.863281
3854.000000  -19765.824219  -34402.468750
3855.000000  -19803.460938  -34444.691406
3856.000000  -19647.316406  -34675.679688
3857.000000  -19728.185547  -34274.796875
3858.000000  -19692.664062  -34520.726562
3859.000000  -19680.898438  -34320.875000
3860.000000  -19644.337891  -34221.097656
3861.000000  -19830.693359  -34609.468750
3862.000000  -19680.220703  -34334.636719
3863.000000  -19744.851562  -34404.722656
3864.000000  -19821.679688  -34501.000000
3865.000000  -19820.064453  -34227.507812
3866.000000  -19926.455078  -34263.191406
3867.000000  -19738.794922  -34396.011719
3868.000000  -19805.263672  -34586.785156
3869.000000  -19756.712891  -34332.402344
3870.000000  -19831.208984  -34337.550781
3871.000000  -19760.917969  -34601.433594
3872.000000  -19796.181641  -34271.082031
3873.000000  -19736.009766  -34241.707031
3874.000000  -19677.138672  -34332.152344
3875.000000  -19767.589844  -34333.039062
3876.000000  -19743.347656  -34234.496094
3877.000000  -19705.908203  -34249.558594
3878.000000  -19840.763672  -34245.832031
3879.000000  -19944.216797  -34377.667969
3880.000000  -19865.460938  -34336.988281
3881.000000  -19832.306641  -34365.925781
3882.000000  -19892.716797  -34452.476562
3883.000000  -19820.044922  -34651.011719
3884.000000  -19780.300781  -34437.156250
3885.000000  -19616.054688  -34414.210938
3886.000000  -19903.324219  -34584.234375
3887.000000  -19822.158203  -34458.648438
3888.000000  -19879.125000  -34426.140625
3889.000000  -19952.062500  -34505.328125
3890.000000  -20072.287109  -34577.191406
3891.000000  -19880.675781  -34406.554688
3892.000000  -19920.890625  -34439.957031
3893.000000  -19868.697266  -34505.886719
3894.000000  -19885.115234  -34416.187500
3895.000000  -19974.103516  -34335.972656
3896.000000  -19825.718750  -34532.476562
3897.000000  -19795.660156  -34650.562500
3898.000000  -19805.820312  -34488.675781
3899.000000  -19748.787109  -34231.453125
3900.000000  -19911.958984  -34383.171875
3901.000000  -19755.583984  -34406.722656
3902.000000  -19826.992188  -34583.792969
3903.000000  -19893.308594  -34438.292969
3904.000000  -19803.685547  -34333.871094
3905.000000  -19957.550781  -34516.292969
3906.000000  -20012.082031  -34470.988281
3907.000000  -19955.015625  -34457.156250
3908.000000  -19946.763672  -34538.285156
3909.000000  -19833.451172  -34431.476562
3910.000000  -19945.216797  -34416.859375
3911.000000  -19959.822266  -34529.226562
3912.000000  -19966.873047  -34278.769531
3913.000000  -19928.816406  -34448.843750
3914.000000  -19884.300781  -34336.464844
3915.000000  -19885.572266  -34504.199219
3916.000000  -19919.755859  -34456.585938
3917.000000  -19896.109375  -34495.984375
3918.000000  -19962.904297  -34373.179688
3919.000000  -19952.357422  -34475.785156
3920.000000  -19990.046875  -34361.968750
3921.000000  -19886.410156  -34576.937500
3922.000000  -19961.074219  -34576.597656
3923.000000  -19960.052734  -34577.230469
3924.000000  -19873.111328  -34504.910156
3925.000000  -19967.021484  -34448.792969
3926.000000  -20107.687500  -34689.953125
3927.000000  -20092.927734  -34480.417969
3928.000000  -19818.746094  -34548.988281
3929.000000  -19941.117188  -34491.339844
3930.000000  -19861.935547  -34477.945312
3931.000000  -19872.066406  -34386.203125
3932.000000  -20054.910156  -34461.167969
3933.000000  -19905.873047  -34608.855469
3934.000000  -20124.740234  -34547.406250
3935.000000  -20051.544922  -34616.328125
3936.000000  -20033.111328  -34487.000000
3937.000000  -19844.125000  -34398.746094
3938.000000  -20050.087891  -34456.328125
3939.000000  -19820.044922  -34499.597656
3940.000000  -19964.863281  -34470.367188
3941.000000  -19914.259766  -34444.582031
3942.000000  -19901.482422  -34420.515625
3943.000000  -19865.484375  -34422.402344
3944.000000  -19896.777344  -34457.671875
3945.000000  -19845.218750  -34407.531250
3946.000000  -20027.410156  -34447.222656
3947.000000  -19943.978516  -34370.093750
3948.000000  -20063.677734  -34477.152344
3949.000000  -19940.775391  -34514.960938
3950.000000  -20097.376953  -34245.109375
3951.000000  -20029.333984  -34357.226562
3952.000000  -19996.607422  -34438.480469
3953.000000  -19900.353516  -34299.777344
3954.000000  -20154.507812  -34375.933594
3955.000000  -20004.728516  -34237.972656
3956.000000  -20073.185547  -34393.394531
3957.000000  -19886.511719  -34439.226562
3958.000000  -19808.103516  -34647.996094
3959.000000  -19843.283203  -34600.300781
3960.000000  -19878.089844  -34624.757812
3961.000000  -19905.857422  -34295.855469
3962.000000  -19884.037109  -34501.046875
3963.000000  -20060.666016  -34532.062500
3964.000000  -19957.404297  -34500.085938
3965.000000  -19910.298828  -34370.710938
3966.000000  -19966.732422  -34392.230469
3967.000000  -19973.906250  -34572.816406
3968.000000  -20027.958984  -34435.660156
3969.000000  -19903.824219  -34430.847656
3970.000000  -20032.593750  -34416.769531
3971.000000  -20066.111328  -34552.339844
3972.000000  -20029.523438  -34330.406250
3973.000000  -19927.193359  -34618.003906
3974.000000  -19891.320312  -34608.292969
3975.000000  -20012.902344  -34496.296875
3976.000000  -19886.826172  -34339.492188
3977.000000  -19905.472656  -34589.574219
3978.000000  -19843.164062  -34729.003906
3979.000000  -19884.781250  -34457.828125
3980.000000  -19766.515625  -34790.550781
3981.000000  -19747.183594  -34598.351562
3982.000000  -19975.496094  -34601.625000
3983.000000  -19838.285156  -34291.257812
3984.000000  -19996.603516  -34504.703125
3985.000000  -19823.503906  -34476.558594
3986.000000  -19875.435547  -34382.546875
3987.000000  -19793.748047  -34467.437500
3988.000000  -19909.884766  -34436.437500
3989.000000  -19870.125000  -34274.230469
3990.000000  -19840.291016  -34489.156250
3991.000000  -19742.626953  -34417.195312
3992.000000  -19707.521484  -34583.804688
3993.000000  -19796.509766  -34415.839844
3994.000000  -19759.812500  -34446.867188
3995.000000  -19664.169922  -34359.988281
3996.000000  -19799.132812  -34386.414062
3997.000000  -19952.146484  -34368.808594
3998.000000  -19964.439453  -34365.066406
3999.000000  -19863.906250  -34273.574219
4000.000000  -19788.900391  -34406.816406
4001.000000  -19735.496094  -34543.406250
4002.000000  -19711.890625  -34434.812500
4003.000000  -19778.626953  -34506.378906
4004.000000  -19814.460938  -34327.816406
4005.000000  -19657.929688  -34371.730469
4006.000000  -19800.548828  -34632.550781
4007.000000  -19984.728516  -34335.941406
4008.000000  -19759.894531  -34364.617188
4009.000000  -19812.677734  -34574.148438
4010.000000  -19698.505859  -34599.882812
4011.000000  -19621.283203  -34450.734375
4012.000000  -19776.001953  -34423.027344
4013.000000  -19633.041016  -34530.906250
4014.000000  -19776.353516  -34407.027344
4015.000000  -19798.630859  -34519.085938
4016.000000  -19739.667969  -34453.117188
4017.000000  -19885.447266  -34522.968750
4018.000000  -19860.234375  -34417.867188
4019.000000  -20001.361328  -34659.894531
4020.000000  -19833.570312  -34498.433594
4021.000000  -19838.312500  -34571.582031
4022.000000  -19949.226562  -34551.710938
4023.000000  -19901.224609  -34376.269531
4024.000000  -19722.169922  -34522.390625
4025.000000  -19853.906250  -34408.113281
4026.000000  -19875.005859  -34679.289062
4027.000000  -19787.833984  -34341.886719
4028.000000  -19578.333984  -34722.347656
4029.000000  -19789.091797  -34578.796875
4030.000000  -19883.765625  -34492.050781
4031.000000  -19924.916016  -34439.523438
4032.000000  -19688.154297  -34526.972656
4033.000000  -19636.181641  -34590.753906
4034.000000  -19806.638672  -34428.222656
4035.000000  -19651.478516  -34351.621094
4036.000000  -19716.511719  -34453.968750
4037.000000  -19700.753906  -34447.796875
4038.000000  -19612.759766  -34514.195312
4039.000000  -19657.091797  -34506.929688
4040.000000  -19719.623047  -34450.171875
4041.000000  -19627.882812  -34468.808594
4042.000000  -19582.658203  -34408.332031
4043.000000  -19665.593750  -34376.511719
4044.000000  -19592.982422  -34491.261719
4045.000000  -19604.144531  -34419.562500
4046.000000  -19473.046875  -34330.097656
4047.000000  -19702.908203  -34256.617188
4048.000000  -19517.937500  -34434.093750
4049.000000  -19526.939453  -34236.644531
4050.000000  -19759.476562  -34184.500000
4051.000000  -19714.912109  -34490.203125
4052.000000  -19456.191406  -34314.851562
4053.000000  -19731.746094  -34422.468750
4054.000000  -19601.294922  -34335.835938
4055.000000  -19696.398438  -34348.070312
4056.000000  -19755.621094  -34556.750000
4057.000000  -19850.544922  -34404.468750
4058.000000  -19654.121094  -34546.480469
4059.000000  -19553.621094  -34298.429688
4060.000000  -19642.044922  -34231.375000
4061.000000  -19589.134766  -34410.347656
4062.000000  -19613.076172  -34580.218750
4063.000000  -19769.730469  -34551.363281
4064.000000  -19818.585938  -34630.226562
4065.000000  -19776.509766  -34522.894531
4066.000000  -19848.160156  -34521.851562
4067.000000  -19975.107422  -34408.566406
4068.000000  -19963.482422  -34640.488281
4069.000000  -19888.982422  -34498.812500
4070.000000  -19811.183594  -34513.367188
4071.000000  -19929.341797  -34538.683594
4072.000000  -19694.376953  -34523.128906
4073.000000  -19664.919922  -34490.515625
4074.000000  -19692.988281  -34399.496094
4075.000000  -19677.806641  -34503.570312
4076.000000  -19588.417969  -34509.578125
4077.000000  -19672.736328  -34498.890625
4078.000000  -19498.152344  -34412.714844
4079.000000  -19543.646484  -34460.570312
4080.000000  -19725.160156  -34416.652344
4081.000000  -19709.244141  -34531.246094
4082.000000  -19678.703125  -34364.402344
4083.000000  -19807.923828  -34405.628906
4084.000000  -19814.632812  -34563.683594
4085.000000  -19794.257812  -34509.851562
4086.000000  -19773.175781  -34455.503906
4087.000000  -19715.027344  -34375.636719
4088.000000  -19894.054688  -34409.515625
4089.000000  -20035.234375  -34469.859375
4090.000000  -19812.382812  -34442.800781
4091.000000  -19834.906250  -34659.515625
4092.000000  -19903.228516  -34456.125000
4093.000000  -19973.156250  -34331.632812
4094.000000  -19911.255859  -34328.906250
4095.000000  -19907.775391  -34384.714844
4096.000000  -19980.007812  -34492.933594
4097.000000  -19948.392578  -34623.675781
4098.000000  -19904.396484  -34553.156250
4099.000000  -20087.464844  -34553.421875
4100.000000  -20094.179688  -34410.683594
4101.000000  -20018.316406  -34529.621094
4102.000000  -20013.394531  -34373.300781
4103.000000  -19923.789062  -34426.113281
4104.000000  -19893.550781  -34298.164062
4105.000000  -19997.654297  -34375.839844
4106.000000  -19849.810547  -34565.167969
4107.000000  -19840.955078  -34448.949219
4108.000000  -19944.160156  -34575.640625
4109.000000  -19938.457031  -34232.261719
4110.000000  -19921.781250  -34550.585938
4111.000000  -19893.587891  -34516.867188
4112.000000  -19973.730469  -34396.132812
4113.000000  -19869.681641  -34544.179688
4114.000000  -19733.923828  -34590.363281
4115.000000  -19785.347656  -34395.265625
4116.000000  -19977.210938  -34500.152344
4117.000000  -19943.455078  -34533.000000
4118.000000  -19911.699219  -34446.906250
4119.000000  -20016.578125  -34606.050781
4120.000000  -19947.369141  -34549.105469
4121.000000  -20039.660156  -34473.765625
4122.000000  -20068.849609  -34565.191406
4123.000000  -19968.525391  -34550.558594
4124.000000  -20088.166016  -34420.238281
4125.000000  -19967.931641  -34592.359375
4126.000000  -19879.283203  -34219.949219
4127.000000  -19767.136719  -34414.183594
4128.000000  -19828.501953  -34480.671875
4129.000000  -19938.898438  -34458.730469
4130.000000  -19964.970703  -34505.843750
4131.000000  -19955.082031  -34401.402344
4132.000000  -20126.488281  -34454.167969
4133.000000  -19964.683594  -34408.902344
4134.000000  -20040.437500  -34472.375000
4135.000000  -19943.658203  -34403.902344
4136.000000  -20032.089844  -34400.789062
4137.000000  -19891.105469  -34600.496094
4138.000000  -20062.320312  -34644.992188
4139.000000  -20068.568359  -34636.898438
4140.000000  -20035.757812  -34521.535156
4141.000000  -20003.832031  -34500.890625
4142.000000  -19947.304688  -34637.546875
4143.000000  -19961.830078  -34479.281250
4144.000000  -19869.798828  -34467.535156
4145.000000  -19918.984375  -34414.117188
4146.000000  -19926.365234  -34360.421875
4147.000000  -20060.960938  -34580.738281
4148.000000  -19984.339844  -34504.628906
4149.000000  -19912.306641  -34279.464844
4150.000000  -20070.894531  -34663.601562
4151.000000  -20085.972656  -34541.417969
4152.000000  -19893.201172  -34340.183594
4153.000000  -20065.314453  -34412.300781
4154.000000  -20002.945312  -34417.679688
4155.000000  -20092.320312  -34295.652344
4156.000000  -19992.634766  -34432.058594
4157.000000  -20034.375000  -34466.777344
4158.000000  -19920.775391  -34437.984375
4159.000000  -20153.373047  -34220.648438
4160.000000  -19872.957031  -34310.382812
4161.000000  -19976.906250  -34627.980469
4162.000000  -20099.789062  -34479.703125
4163.000000  -20102.669922  -34462.218750
4164.000000  -20060.199219  -34291.144531
4165.000000  -20042.435547  -34359.652344
4166.000000  -19950.671875  -34550.875000
4167.000000  -19938.994141  -34337.058594
4168.000000  -20100.632812  -34413.617188
4169.000000  -19967.205078  -34383.652344
4170.000000  -19877.234375  -34366.558594
4171.000000  -19967.263672  -34470.921875
4172.000000  -19960.933594  -34372.121094
4173.000000  -20160.974609  -34531.207031
4174.000000  -20072.755859  -34671.351562
4175.000000  -20176.808594  -34535.273438
4176.000000  -20154.333984  -34339.726562
4177.000000  -20191.957031  -34450.003906
4178.000000  -20039.681641  -34364.253906
4179.000000  -19862.029297  -34384.917969
4180.000000  -19857.796875  -34479.230469
4181.000000  -19940.431641  -34523.003906
4182.000000  -19870.826172  -34267.289062
4183.000000  -19979.630859  -34424.828125
4184.000000  -19865.357422  -34500.214844
4185.000000  -19729.089844  -34471.457031
4186.000000  -19671.166016  -34344.343750
4187.000000  -19614.193359  -34541.304688
4188.000000  -19753.785156  -34320.578125
4189.000000  -19890.345703  -34491.980469
4190.000000  -19866.402344  -34349.593750
4191.000000  -19757.580078  -34433.109375
4192.000000  -19818.214844  -34338.781250
4193.000000  -19640.839844  -34388.074219
4194.000000  -19945.046875  -34401.562500
4195.000000  -19869.390625  -34408.566406
4196.000000  -19748.166016  -34575.839844
4197.000000  -19941.003906  -34263.632812
4198.000000  -19874.716797  -34431.312500
4199.000000  -19837.705078  -34430.992188
4200.000000  -19729.089844  -34305.199219
4201.000000  -19866.166016  -34293.562500
4202.000000  -19766.234375  -34253.910156
4203.000000  -19794.001953  -34483.167969
4204.000000  -19790.410156  -34420.476562
4205.000000  -19744.484375  -34348.226562
4206.000000  -19799.037109  -34399.867188
4207.000000  -19838.183594  -34476.441406
4208.000000  -19845.986328  -34328.308594
4209.000000  -19815.423828  -34508.984375
4210.000000  -19859.527344  -34565.824219
4211.000000  -19839.751953  -34557.609375
4212.000000  -19619.419922  -34441.765625
4213.000000  -19710.105469  -34322.644531
4214.000000  -19804.132812  -34564.437500
4215.000000  -19913.097656  -34487.441406
4216.000000  -19968.000000  -34486.472656
4217.000000  -19920.519531  -34521.656250
4218.000000  -19936.710938  -34260.347656
4219.000000  -19776.625000  -34550.984375
4220.000000  -19914.349609  -34311.968750
4221.000000  -19911.982422  -34357.500000
4222.000000  -19823.529297  -34417.187500
4223.000000  -19748.316406  -34256.265625
4224.000000  -19661.507812  -34441.988281
4225.000000  -19765.425781  -34332.402344
4226.000000  -19823.435547  -34458.351562
4227.000000  -19783.478516  -34291.054688
4228.000000  -19998.763672  -34269.160156
4229.000000  -19799.623047  -34368.105469
4230.000000  -19967.906250  -34450.632812
4231.000000  -19645.755859  -34386.632812
4232.000000  -19624.197266  -34343.679688
4233.000000  -19746.843750  -34396.789062
4234.000000  -19719.322266  -34339.042969
4235.000000  -19789.820312  -34393.367188
4236.000000  -20004.597656  -34640.421875
4237.000000  -19974.947266  -34357.074219
4238.000000  -20042.169922  -34605.394531
4239.000000  -20040.324219  -34585.308594
4240.000000  -20023.042969  -34452.015625
4241.000000  -20215.974609  -34515.343750
4242.000000  -20187.941406  -34721.347656
4243.000000  -20126.117188  -34592.195312
4244.000000  -20086.220703  -34563.359375
4245.000000  -19852.367188  -34593.589844
4246.000000  -19903.843750  -34507.648438
4247.000000  -19955.505859  -34445.097656
4248.000000  -19816.607422  -34365.152344
4249.000000  -19998.148438  -34566.890625
4250.000000  -20050.677734  -34504.308594
4251.000000  -20002.957031  -34574.710938
4252.000000  -20066.671875  -34633.683594
4253.000000  -19970.990234  -34455.472656
4254.000000  -19991.712891  -34585.441406
4255.000000  -19885.003906  -34406.562500
4256.000000  -19943.169922  -34361.691406
4257.000000  -20017.021484  -34583.375000
4258.000000  -20037.078125  -34495.210938
4259.000000  -19770.085938  -34422.617188
4260.000000  -19991.826172  -34490.343750
4261.000000  -20093.398438  -34579.214844
4262.000000  -19885.039062  -34566.511719
4263.000000  -19985.873047  -34598.847656
4264.000000  -19902.220703  -34569.199219
4265.000000  -19947.921875  -34688.550781
4266.000000  -19900.044922  -34322.414062
4267.000000  -20023.966797  -34494.582031
4268.000000  -20201.064453  -34614.199219
4269.000000  -19963.900391  -34423.488281
4270.000000  -19867.119141  -34473.015625
4271.000000  -20124.531250  -34455.515625
4272.000000  -19993.009766  -34468.847656
4273.000000  -20003.644531  -34454.410156
4274.000000  -19985.742188  -34366.839844
4275.000000  -20174.615234  -34338.558594
4276.000000  -20118.779297  -34305.539062
4277.000000  -19959.523438  -34426.714844
4278.000000  -19811.425781  -34354.871094
4279.000000  -20061.224609  -34473.156250
4280.000000  -20006.203125  -34563.308594
4281.000000  -20072.591797  -34492.984375
4282.000000  -20066.724609  -34477.421875
4283.000000  -20037.320312  -34613.656250
4284.000000  -19898.564453  -34394.578125
4285.000000  -20195.482422  -34529.214844
4286.000000  -19861.078125  -34539.011719
4287.000000  -20042.238281  -34415.441406
4288.000000  -20083.886719  -34705.816406
4289.000000  -19998.230469  -34545.628906
4290.000000  -19883.949219  -34589.382812
4291.000000  -19832.298828  -34534.417969
4292.000000  -19950.888672  -34503.277344
4293.000000  -19963.429688  -34673.539062
4294.000000  -20036.730469  -34617.753906
4295.000000  -19871.820312  -34755.503906
4296.000000  -20004.398438  -34412.714844
4297.000000  -20072.933594  -34646.226562
4298.000000  -20209.535156  -34726.117188
4299.000000  -20009.433594  -34575.015625
4300.000000  -20131.123047  -34440.476562
4301.000000  -20147.855469  -34473.765625
4302.000000  -20106.683594  -34394.621094
4303.000000  -20105.318359  -34471.921875
4304.000000  -20201.923828  -34415.671875
4305.000000  -20060.695312  -34427.199219
4306.000000  -19947.712891  -34529.871094
4307.000000  -20064.501953  -34561.441406
4308.000000  -20014.541016  -34534.570312
4309.000000  -19814.892578  -34589.339844
4310.000000  -19945.964844  -34269.652344
4311.000000  -20006.765625  -34512.648438
4312.000000  -20036.634766  -34194.593750
4313.000000  -20117.419922  -34517.046875
4314.000000  -19686.365234  -34257.574219
4315.000000  -19772.978516  -34336.890625
4316.000000  -19652.078125  -34463.972656
4317.000000  -19801.277344  -34343.238281
4318.000000  -19886.447266  -34542.957031
4319.000000  -19863.783203  -34413.738281
4320.000000  -19984.966797  -34365.058594
4321.000000  -19875.089844  -34592.726562
4322.000000  -19781.671875  -34451.589844
4323.000000  -19886.896484  -34248.386719
4324.000000  -19906.783203  -34341.894531
4325.000000  -19705.863281  -34321.675781
4326.000000  -19953.060547  -34520.292969
4327.000000  -19814.369141  -34349.785156
4328.000000  -19920.945312  -34577.945312
4329.000000  -19888.060547  -34411.207031
4330.000000  -19748.707031  -34489.078125
4331.000000  -19793.972656  -34501.589844
4332.000000  -19704.035156  -34435.074219
4333.000000  -19698.798828  -34506.500000
4334.000000  -19724.580078  -34544.695312
4335.000000  -19698.705078  -34471.898438
4336.000000  -19847.042969  -34433.335938
4337.000000  -19867.582031  -34416.195312
4338.000000  -19910.746094  -34465.875000
4339.000000  -19930.812500  -34374.640625
4340.000000  -19862.380859  -34546.492188
4341.000000  -19883.386719  -34403.796875
4342.000000  -19955.117188  -34512.710938
4343.000000  -19970.304688  -34404.199219
4344.000000  -19810.152344  -34521.484375
4345.000000  -19941.464844  -34488.859375
4346.000000  -20043.751953  -34567.734375
4347.000000  -19889.917969  -34361.687500
4348.000000  -19824.064453  -34410.085938
4349.000000  -20059.460938  -34540.312500
4350.000000  -19938.833984  -34443.507812
4351.000000  -20144.529297  -34557.210938
4352.000000  -19819.244141  -34419.003906
4353.000000  -20083.335938  -34502.902344
4354.000000  -20140.166016  -34460.566406
4355.000000  -19912.035156  -34560.835938
4356.000000  -19894.917969  -34536.140625
4357.000000  -19958.585938  -34578.679688
4358.000000  -19901.535156  -34479.023438
4359.000000  -19818.984375  -34446.480469
4360.000000  -19891.421875  -34374.847656
4361.000000  -20088.537109  -34632.726562
4362.000000  -20034.861328  -34454.687500
4363.000000  -20064.269531  -34448.878906
4364.000000  -20114.523438  -34438.539062
4365.000000  -20082.943359  -34593.628906
4366.000000  -19931.570312  -34602.621094
4367.000000  -20122.853516  -34440.613281
4368.000000  -19897.029297  -34493.121094
4369.000000  -20031.738281  -34390.335938
4370.000000  -19968.880859  -34467.148438
4371.000000  -19897.900391  -34549.269531
4372.000000  -19976.503906  -34490.019531
4373.000000  -19848.291016  -34451.953125
4374.000000  -19826.035156  -34262.058594
4375.000000  -19886.193359  -34484.886719
4376.000000  -19868.861328  -34283.679688
4377.000000  -19800.414062  -34453.101562
4378.000000  -20005.390625  -34439.484375
4379.000000  -19861.882812  -34489.726562
4380.000000  -19824.144531  -34446.992188
4381.000000  -19711.787109  -34374.585938
4382.000000  -19785.015625  -34569.089844
4383.000000  -19902.414062  -34395.144531
4384.000000  -19838.210938  -34371.910156
4385.000000  -19893.486328  -34363.324219
4386.000000  -19692.886719  -34256.753906
4387.000000  -19954.019531  -34187.242188
4388.000000  -20036.451172  -34478.660156
4389.000000  -19991.839844  -34337.351562
4390.000000  -19949.701172  -34411.863281
4391.000000  -20087.669922  -34385.742188
4392.000000  -19894.470703  -34342.464844
4393.000000  -19944.687500  -34303.816406
4394.000000  -19926.218750  -34256.148438
4395.000000  -19885.810547  -34566.769531
4396.000000  -20041.638672  -34527.039062
4397.000000  -20031.794922  -34565.953125
4398.000000  -20047.228516  -34610.187500
4399.000000  -19911.873047  -34377.648438
4400.000000  -19955.154297  -34471.187500
4401.000000  -20045.589844  -34630.605469
4402.000000  -19891.535156  -34581.117188
4403.000000  -20056.244141  -34428.750000
4404.000000  -20188.750000  -34378.144531
4405.000000  -19903.283203  -34429.835938
4406.000000  -19829.087891  -34580.132812
4407.000000  -19873.837891  -34527.796875
4408.000000  -19892.744141  -34567.859375
4409.000000  -19833.759766  -34598.375000
4410.000000  -19785.681641  -34494.687500
4411.000000  -19983.357422  -34489.726562
4412.000000  -19907.996094  -34480.078125
4413.000000  -19834.599609  -34657.394531
4414.000000  -19877.095703  -34501.414062
4415.000000  -19994.562500  -34519.449219
4416.000000  -20009.144531  -34591.312500
4417.000000  -19862.289062  -34540.023438
4418.000000  -19957.804688  -34510.007812
4419.000000  -19934.935547  -34483.832031
4420.000000  -19759.863281  -34450.699219
4421.000000  -19594.496094  -34452.394531
4422.000000  -19848.886719  -34442.515625
4423.000000  -19733.449219  -34553.902344
4424.000000  -19910.347656  -34534.769531
4425.000000  -19797.423828  -34521.089844
4426.000000  -19815.919922  -34483.492188
4427.000000  -19823.683594  -34302.546875
4428.000000  -19792.910156  -34693.105469
4429.000000  -19916.367188  -34538.804688
4430.000000  -19931.441406  -34561.296875
4431.000000  -19943.375000  -34519.113281
4432.000000  -19950.644531  -34474.992188
4433.000000  -19981.234375  -34587.277344
4434.000000  -20047.917969  -34529.738281
4435.000000  -19811.421875  -34414.593750
4436.000000  -19951.833984  -34517.828125
4437.000000  -19833.662109  -34563.007812
4438.000000  -20047.656250  -34712.640625
4439.000000  -19884.679688  -34484.789062
4440.000000  -20059.593750  -34692.363281
4441.000000  -19951.462891  -34499.824219
4442.000000  -20153.519531  -34691.402344
4443.000000  -20149.662109  -34527.097656
4444.000000  -20005.914062  -34371.148438
4445.000000  -20046.654297  -34491.511719
4446.000000  -20031.310547  -34567.378906
4447.000000  -19987.044922  -34487.046875
4448.000000  -19948.923828  -34576.472656
4449.000000  -19937.123047  -34533.238281
4450.000000  -19986.921875  -34597.843750
4451.000000  -19834.884766  -34658.429688
4452.000000  -20012.078125  -34613.000000
4453.000000  -19946.480469  -34687.742188
4454.000000  -19884.679688  -34382.078125
4455.000000  -19875.439453  -34492.910156
4456.000000  -19931.957031  -34413.550781
4457.000000  -19889.964844  -34616.878906
4458.000000  -19838.486328  -34503.523438
4459.000000  -20041.755859  -34427.484375
4460.000000  -19839.417969  -34484.152344
4461.000000  -19925.611328  -34544.125000
4462.000000  -19875.238281  -34554.167969
4463.000000  -20069.269531  -34508.671875
4464.000000  -20026.845703  -34374.257812
4465.000000  -19926.707031  -34434.000000
4466.000000  -19909.644531  -34399.847656
4467.000000  -19704.458984  -34511.675781
4468.000000  -19929.587891  -34379.906250
4469.000000  -19767.125000  -34530.734375
4470.000000  -19921.744141  -34633.070312
4471.000000  -19926.289062  -34486.359375
4472.000000  -19877.013672  -34489.648438
4473.000000  -19789.697266  -34395.484375
4474.000000  -20026.810547  -34388.167969
4475.000000  -19794.355469  -34479.097656
4476.000000  -19974.185547  -34263.433594
4477.000000  -19842.910156  -34600.539062
4478.000000  -19937.880859  -34353.820312
4479.000000  -19837.109375  -34345.699219
4480.000000  -19889.132812  -34404.214844
4481.000000  -20024.175781  -34510.832031
4482.000000  -20046.076172  -34352.101562
4483.000000  -19895.392578  -34384.109375
4484.000000  -19972.103516  -34325.230469
4485.000000  -19912.599609  -34431.519531
4486.000000  -19987.548828  -34444.789062
4487.000000  -19839.253906  -34555.242188
4488.000000  -19851.255859  -34551.449219
4489.000000  -19836.423828  -34418.515625
4490.000000  -19787.689453  -34468.890625
4491.000000  -19853.718750  -34592.597656
4492.000000  -19964.775391  -34434.851562
4493.000000  -19932.902344  -34553.156250
4494.000000  -19763.613281  -34559.054688
4495.000000  -19954.871094  -34495.511719
4496.000000  -19864.630859  -34432.578125
4497.000000  -19750.244141  -34505.687500
4498.000000  -19853.435547  -34483.199219
4499.000000  -19914.863281  -34516.179688
4500.000000  -19777.482422  -34431.035156
4501.000000  -19916.292969  -34636.847656
4502.000000  -19798.517578  -34390.039062
4503.000000  -19793.886719  -34528.988281
4504.000000  -19692.195312  -34335.902344
4505.000000  -19866.123047  -34360.648438
4506.000000  -19794.431641  -34380.417969
4507.000000  -19802.523438  -34525.390625
4508.000000  -19742.027344  -34264.406250
4509.000000  -19901.310547  -34337.921875
4510.000000  -19946.027344  -34556.058594
4511.000000  -19913.173828  -34418.425781
4512.000000  -19779.070312  -34344.832031
4513.000000  -19584.849609  -34518.906250
4514.000000  -19657.531250  -34348.539062
4515.000000  -19697.015625  -34553.101562
4516.000000  -19640.443359  -34572.800781
4517.000000  -19708.718750  -34279.800781
4518.000000  -19896.542969  -34521.031250
4519.000000  -19999.933594  -34511.058594
4520.000000  -19989.033203  -34450.593750
4521.000000  -19941.466797  -34745.125000
4522.000000  -19781.994141  -34573.667969
4523.000000  -20016.953125  -34371.144531
4524.000000  -19868.851562  -34465.148438
4525.000000  -19799.623047  -34397.957031
4526.000000  -19792.597656  -34315.671875
4527.000000  -19898.775391  -34581.117188
4528.000000  -19787.996094  -34395.542969
4529.000000  -19886.962891  -34183.117188
4530.000000  -19795.308594  -34261.359375
4531.000000  -19806.287109  -34256.832031
4532.000000  -19973.212891  -34339.503906
4533.000000  -19999.078125  -34417.425781
4534.000000  -19902.041016  -34142.804688
4535.000000  -20109.177734  -34248.214844
4536.000000  -19905.205078  -34421.859375
4537.000000  -20034.105469  -34295.734375
4538.000000  -20009.123047  -34336.105469
4539.000000  -19804.492188  -34426.914062
4540.000000  -20055.154297  -34369.765625
4541.000000  -19953.472656  -34466.164062
4542.000000  -19916.068359  -34474.804688
4543.000000  -20047.371094  -34560.171875
4544.000000  -19830.269531  -34381.554688
4545.000000  -19973.761719  -34503.082031
4546.000000  -19890.117188  -34455.925781
4547.000000  -19951.632812  -34393.710938
4548.000000  -19937.271484  -34245.480469
4549.000000  -19917.794922  -34481.007812
4550.000000  -19866.470703  -34394.085938
4551.000000  -19863.199219  -34415.281250
4552.000000  -19773.261719  -34643.660156
4553.000000  -19752.718750  -34603.687500
4554.000000  -19847.847656  -34638.312500
4555.000000  -19823.257812  -34461.980469
4556.000000  -19819.505859  -34654.839844
4557.000000  -19914.818359  -34386.925781
4558.000000  -19829.597656  -34440.960938
4559.000000  -19819.003906  -34363.953125
4560.000000  -19766.355469  -34536.410156
4561.000000  -19721.828125  -34500.511719
4562.000000  -19644.257812  -34397.238281
4563.000000  -19601.531250  -34316.996094
4564.000000  -19647.914062  -34389.058594
4565.000000  -19655.791016  -34530.886719
4566.000000  -19690.738281  -34486.820312
4567.000000  -19517.513672  -34410.488281
4568.000000  -19528.386719  -34500.660156
4569.000000  -19764.720703  -34539.972656
4570.000000  -19711.884766  -34300.683594
4571.000000  -19794.984375  -34394.765625
4572.000000  -19750.728516  -34432.390625
4573.000000  -19887.066406  -34158.664062
4574.000000  -20002.513672  -34422.687500
4575.000000  -19905.505859  -34569.976562
4576.000000  -19916.925781  -34510.445312
4577.000000  -19799.517578  -34601.863281
4578.000000  -19900.021484  -34485.781250
4579.000000  -19743.638672  -34479.125000
4580.000000  -19744.025391  -34457.851562
4581.000000  -19923.119141  -34468.417969
4582.000000  -19741.242188  -34363.808594
4583.000000  -19803.185547  -34366.492188
4584.000000  -19750.257812  -34563.527344
4585.000000  -19756.505859  -34347.789062
4586.000000  -19824.458984  -34335.203125
4587.000000  -19875.765625  -34407.218750
4588.000000  -19915.531250  -34387.335938
4589.000000  -19610.839844  -34533.355469
4590.000000  -19691.630859  -34544.445312
4591.000000  -19619.298828  -34501.070312
4592.000000  -19756.423828  -34473.996094
4593.000000  -19703.140625  -34418.464844
4594.000000  -19862.316406  -34301.500000
4595.000000  -19707.845703  -34504.621094
4596.000000  -19828.996094  -34519.074219
4597.000000  -19880.521484  -34518.640625
4598.000000  -19839.681641  -34664.007812
4599.000000  -19894.238281  -34316.804688
4600.000000  -19881.291016  -34687.640625
4601.000000  -19904.062500  -34412.367188
4602.000000  -20005.894531  -34498.257812
4603.000000  -20090.673828  -34491.621094
4604.000000  -20068.324219  -34519.937500
4605.000000  -19943.392578  -34543.839844
4606.000000  -20100.398438  -34433.402344
4607.000000  -19969.625000  -34546.988281
4608.000000  -19973.361328  -34551.703125
4609.000000  -20073.048828  -34331.539062
4610.000000  -19794.892578  -34433.554688
4611.000000  -19871.849609  -34573.125000
4612.000000  -19848.539062  -34673.292969
4613.000000  -19907.742188  -34603.015625
4614.000000  -19856.650391  -34596.019531
4615.000000  -19870.037109  -34455.828125
4616.000000  -20061.707031  -34572.949219
4617.000000  -20068.220703  -34672.152344
4618.000000  -19961.378906  -34554.039062
4619.000000  -19939.845703  -34522.367188
4620.000000  -19943.138672  -34523.039062
4621.000000  -19983.783203  -34532.972656
4622.000000  -19740.402344  -34431.195312
4623.000000  -19755.968750  -34499.480469
4624.000000  -19716.685547  -34581.187500
4625.000000  -19921.058594  -34392.847656
4626.000000  -19903.638672  -34442.843750
4627.000000  -19890.458984  -34593.808594
4628.000000  -19810.529297  -34538.957031
4629.000000  -19867.101562  -34426.691406
4630.000000  -20085.320312  -34557.304688
4631.000000  -19873.115234  -34621.738281
4632.000000  -19975.240234  -34273.773438
4633.000000  -19852.281250  -34519.625000
4634.000000  -19758.156250  -34562.843750
4635.000000  -19863.097656  -34434.343750
4636.000000  -20006.587891  -34669.171875
4637.000000  -19994.521484  -34567.550781
4638.000000  -19926.888672  -34466.203125
4639.000000  -19930.708984  -34450.296875
4640.000000  -19889.917969  -34344.484375
4641.000000  -19762.675781  -34473.429688
4642.000000  -19952.814453  -34460.457031
4643.000000  -19710.496094  -34436.285156
4644.000000  -19852.808594  -34398.511719
4645.000000  -19751.654297  -34146.730469
4646.000000  -19912.146484  -34443.804688
4647.000000  -19842.167969  -34376.277344
4648.000000  -19760.916016  -34455.812500
4649.000000  -19864.115234  -34448.617188
4650.000000  -19882.392578  -34559.441406
4651.000000  -19681.951172  -34529.203125
4652.000000  -19806.847656  -34383.691406
4653.000000  -19652.548828  -34521.941406
4654.000000  -19944.958984  -34600.773438
4655.000000  -19746.175781  -34280.289062
4656.000000  -19864.896484  -34301.429688
4657.000000  -19775.083984  -34435.101562
4658.000000  -19882.488281  -34401.984375
4659.000000  -19760.802734  -34333.875000
4660.000000  -19794.126953  -34438.726562
4661.000000  -19803.642578  -34485.617188
4662.000000  -19707.281250  -34080.640625
4663.000000  -19742.791016  -34422.074219
4664.000000  -19742.197266  -34368.972656
4665.000000  -19695.492188  -34471.828125
4666.000000  -19873.142578  -34322.773438
4667.000000  -19805.607422  -34417.382812
4668.000000  -19775.720703  -34333.808594
4669.000000  -19812.878906  -34322.339844
4670.000000  -19739.083984  -34295.015625
4671.000000  -19761.615234  -34392.730469
4672.000000  -19898.904297  -34490.511719
4673.000000  -19835.251953  -34344.246094
4674.000000  -19669.425781  -34339.730469
4675.000000  -19705.466797  -34268.734375
4676.000000  -19664.699219  -34444.304688
4677.000000  -19679.656250  -34381.550781
4678.000000  -20021.062500  -34452.441406
4679.000000  -19823.806641  -34581.050781
4680.000000  -19694.833984  -34559.285156
4681.000000  -19571.675781  -34274.769531
4682.000000  -19730.400391  -34410.203125
4683.000000  -19969.021484  -34502.632812
4684.000000  -19820.341797  -34490.304688
4685.000000  -19841.673828  -34155.726562
4686.000000  -19738.769531  -34397.894531
4687.000000  -19743.181641  -34360.671875
4688.000000  -19585.853516  -34245.289062
4689.000000  -19713.707031  -34453.921875
4690.000000  -19851.771484  -34575.074219
4691.000000  -19695.367188  -34478.351562
4692.000000  -19752.818359  -34381.656250
4693.000000  -19520.554688  -34505.464844
4694.000000  -19715.197266  -34557.125000
4695.000000  -19765.669922  -34441.187500
4696.000000  -19705.716797  -34399.863281
4697.000000  -19770.900391  -34524.449219
4698.000000  -19709.753906  -34479.519531
4699.000000  -20017.085938  -34443.460938
4700.000000  -20060.986328  -34434.898438
4701.000000  -19834.214844  -34552.414062
4702.000000  -19814.035156  -34414.113281
4703.000000  -19685.730469  -34620.015625
4704.000000  -19975.128906  -34531.742188
4705.000000  -19874.955078  -34451.476562
4706.000000  -19806.998047  -34493.781250
4707.000000  -19522.544922  -34533.203125
4708.000000  -19897.974609  -34453.519531
4709.000000  -19811.041016  -34556.601562
4710.000000  -19994.269531  -34504.101562
4711.000000  -19812.482422  -34480.156250
4712.000000  -19686.472656  -34430.597656
4713.000000  -19750.005859  -34563.199219
4714.000000  -19894.882812  -34562.246094
4715.000000  -19901.738281  -34452.289062
4716.000000  -19884.130859  -34413.425781
4717.000000  -20067.146484  -34536.621094
4718.000000  -19890.785156  -34418.730469
4719.000000  -19805.402344  -34527.386719
4720.000000  -19972.439453  -34588.250000
4721.000000  -19987.427734  -34630.378906
4722.000000  -19805.093750  -34537.417969
4723.000000  -19855.697266  -34616.792969
4724.000000  -19742.175781  -34720.402344
4725.000000  -19773.675781  -34435.917969
4726.000000  -19643.400391  -34349.085938
4727.000000  -19602.113281  -34638.605469
4728.000000  -19673.951172  -34520.492188
4729.000000  -19569.039062  -34590.718750
4730.000000  -19718.603516  -34606.121094
4731.000000  -19865.777344  -34515.878906
4732.000000  -19740.431641  -34358.656250
4733.000000  -19691.417969  -34505.906250
4734.000000  -19697.486328  -34341.734375
4735.000000  -19939.630859  -34544.156250
4736.000000  -19804.300781  -34565.011719
4737.000000  -19734.529297  -34418.054688
4738.000000  -19720.000000  -34471.164062
4739.000000  -19748.142578  -34223.773438
4740.000000  -19959.119141  -34431.460938
4741.000000  -19770.888672  -34405.792969
4742.000000  -19895.046875  -34527.679688
4743.000000  -19839.808594  -34417.527344
4744.000000  -20016.357422  -34505.378906
4745.000000  -19964.142578  -34365.335938
4746.000000  -19943.154297  -34372.460938
4747.000000  -19943.197266  -34413.640625
4748.000000  -19907.039062  -34291.246094
4749.000000  -19868.685547  -34357.363281
4750.000000  -19693.119141  -34348.011719
4751.000000  -19887.076172  -34605.167969
4752.000000  -19752.599609  -34561.648438
4753.000000  -19856.796875  -34459.335938
4754.000000  -19862.396484  -34406.253906
4755.000000  -19882.892578  -34546.007812
4756.000000  -19828.109375  -34363.691406
4757.000000  -19984.410156  -34372.761719
4758.000000  -19760.121094  -34357.949219
4759.000000  -19708.638672  -34422.914062
4760.000000  -19980.000000  -34460.343750
4761.000000  -19822.687500  -34372.554688
4762.000000  -19914.576172  -34380.269531
4763.000000  -19836.041016  -34560.375000
4764.000000  -19763.705078  -34382.476562
4765.000000  -19846.960938  -34615.750000
4766.000000  -19804.675781  -34575.781250
4767.000000  -19964.962891  -34363.746094
4768.000000  -19983.035156  -34467.687500
4769.000000  -20108.375000  -34517.109375
4770.000000  -20106.906250  -34596.574219
4771.000000  -20254.892578  -34710.558594
4772.000000  -20143.835938  -34558.117188
4773.000000  -20141.628906  -34525.597656
4774.000000  -20138.830078  -34588.468750
4775.000000  -20035.230469  -34612.082031
4776.000000  -20114.294922  -34597.078125
4777.000000  -20109.175781  -34525.164062
4778.000000  -20020.154297  -34666.285156
4779.000000  -19825.376953  -34639.351562
4780.000000  -19842.869141  -34515.628906
4781.000000  -19935.236328  -34374.187500
4782.000000  -19858.000000  -34603.847656
4783.000000  -19973.681641  -34439.371094
4784.000000  -19901.289062  -34422.117188
4785.000000  -19891.777344  -34353.957031
4786.000000  -20031.267578  -34463.300781
4787.000000  -20134.207031  -34501.355469
4788.000000  -20084.667969  -34269.550781
4789.000000  -20185.630859  -34306.332031
4790.000000  -20108.171875  -34363.953125
4791.000000  -19758.406250  -34324.128906
4792.000000  -20026.857422  -34575.636719
4793.000000  -20040.515625  -34543.636719
4794.000000  -19804.308594  -34533.886719
4795.000000  -19951.589844  -34401.597656
4796.000000  -19932.572266  -34541.621094
4797.000000  -20119.771484  -34382.503906
4798.000000  -20038.449219  -34458.843750
4799.000000  -19985.792969  -34469.660156
4800.000000  -19975.837891  -34427.160156
4801.000000  -20007.826172  -34452.636719
4802.000000  -20119.589844  -34369.308594
4803.000000  -20050.886719  -34476.519531
4804.000000  -20089.328125  -34456.699219
4805.000000  -19961.919922  -34327.285156
4806.000000  -20075.859375  -34667.371094
4807.000000  -20050.572266  -34499.000000
4808.000000  -20070.767578  -34585.921875
4809.000000  -20002.734375  -34311.738281
4810.000000  -19956.548828  -34425.695312
4811.000000  -19925.667969  -34529.746094
4812.000000  -19967.621094  -34599.023438
4813.000000  -19916.507812  -34596.789062
4814.000000  -20006.341797  -34401.089844
4815.000000  -19932.564453  -34426.003906
4816.000000  -19857.630859  -34535.859375
4817.000000  -19797.574219  -34280.617188
4818.000000  -19811.607422  -34405.074219
4819.000000  -19723.951172  -34399.500000
4820.000000  -19809.121094  -34294.121094
4821.000000  -19834.269531  -34421.640625
4822.000000  -19911.722656  -34466.816406
4823.000000  -19944.220703  -34413.089844
4824.000000  -19772.154297  -34364.683594
4825.000000  -19888.287109  -34463.328125
4826.000000  -19771.615234  -34491.480469
4827.000000  -19851.017578  -34321.730469
4828.000000  -19808.304688  -34551.023438
4829.000000  -20011.951172  -34489.316406
4830.000000  -20133.234375  -34450.351562
4831.000000  -20032.203125  -34410.558594
4832.000000  -19992.263672  -34456.824219
4833.000000  -20041.437500  -34600.472656
4834.000000  -19776.302734  -34321.355469
4835.000000  -19873.636719  -34502.835938
4836.000000  -19825.820312  -34614.867188
4837.000000  -19730.134766  -34413.007812
4838.000000  -19756.373047  -34530.058594
4839.000000  -19717.974609  -34334.722656
4840.000000  -19742.230469  -34424.308594
4841.000000  -19697.158203  -34294.179688
4842.000000  -19727.335938  -34486.875000
4843.000000  -19756.234375  -34363.664062
4844.000000  -19886.908203  -34372.539062
4845.000000  -19928.250000  -34308.578125
4846.000000  -19790.974609  -34451.062500
4847.000000  -19697.240234  -34578.867188
4848.000000  -19758.859375  -34554.359375
4849.000000  -19793.302734  -34530.351562
4850.000000  -19588.906250  -34443.910156
4851.000000  -19719.580078  -34466.289062
4852.000000  -19785.986328  -34494.742188
4853.000000  -19712.646484  -34303.015625
4854.000000  -19600.062500  -34440.875000
4855.000000  -19563.814453  -34499.363281
4856.000000  -19670.736328  -34542.621094
4857.000000  -19524.476562  -34455.039062
4858.000000  -19696.609375  -34442.089844
4859.000000  -19774.593750  -34175.832031
4860.000000  -19790.517578  -34290.027344
4861.000000  -19806.681641  -34342.910156
4862.000000  -19627.554688  -34476.988281
4863.000000  -19796.357422  -34193.121094
4864.000000  -19871.779297  -34570.269531
4865.000000  -19743.179688  -34369.875000
4866.000000  -19899.128906  -34330.949219
4867.000000  -19784.498047  -34376.125000
4868.000000  -19750.394531  -34404.339844
4869.000000  -19946.835938  -34546.644531
4870.000000  -19734.369141  -34579.003906
4871.000000  -19848.054688  -34400.445312
4872.000000  -19802.412109  -34643.773438
4873.000000  -19755.681641  -34283.753906
4874.000000  -19640.720703  -34180.945312
4875.000000  -19663.755859  -34362.179688
4876.000000  -19703.615234  -34311.792969
4877.000000  -19691.255859  -34269.195312
4878.000000  -19636.447266  -34347.324219
4879.000000  -19770.619141  -34446.929688
4880.000000  -19635.833984  -34204.621094
4881.000000  -19799.486328  -34353.460938
4882.000000  -19902.447266  -34322.679688
4883.000000  -19871.205078  -34224.761719
4884.000000  -19846.417969  -34425.265625
4885.000000  -19902.791016  -34407.222656
4886.000000  -19863.109375  -34383.902344
4887.000000  -19692.062500  -34105.187500
4888.000000  -19791.744141  -34277.042969
4889.000000  -19618.072266  -34282.308594
4890.000000  -19796.775391  -34180.882812
4891.000000  -19823.304688  -34253.656250
4892.000000  -19676.484375  -34503.480469
4893.000000  -19716.759766  -34413.667969
4894.000000  -19753.638672  -34330.773438
4895.000000  -19666.138672  -34311.957031
4896.000000  -19763.265625  -34304.648438
4897.000000  -19900.142578  -34501.292969
4898.000000  -19766.060547  -34589.031250
4899.000000  -19770.611328  -34413.648438
4900.000000  -19709.515625  -34462.003906
4901.000000  -19594.521484  -34392.003906
4902.000000  -19544.496094  -34448.527344
4903.000000  -19808.175781  -34381.097656
4904.000000  -19897.140625  -34372.351562
4905.000000  -19855.697266  -34586.882812
4906.000000  -19810.099609  -34301.417969
4907.000000  -19905.142578  -34111.550781
4908.000000  -19893.785156  -34339.796875
4909.000000  -19782.085938  -34313.113281
4910.000000  -19795.445312  -34226.546875
4911.000000  -19911.970703  -34462.859375
4912.000000  -19832.980469  -34392.285156
4913.000000  -19795.296875  -34499.742188
4914.000000  -19926.925781  -34186.113281
4915.000000  -20009.064453  -34221.253906
4916.000000  -19919.220703  -34367.179688
4917.000000  -20046.089844  -34331.472656
4918.000000  -19941.314453  -34257.734375
4919.000000  -19999.146484  -34517.351562
4920.000000  -19737.544922  -34221.976562
4921.000000  -20055.521484  -34485.222656
4922.000000  -19865.812500  -34456.015625
4923.000000  -19946.888672  -34434.472656
4924.000000  -19888.714844  -34450.816406
4925.000000  -19962.146484  -34610.378906
4926.000000  -20097.462891  -34443.589844
4927.000000  -20108.605469  -34370.214844
4928.000000  -19904.763672  -34524.339844
4929.000000  -20104.667969  -34569.890625
4930.000000  -19816.701172  -34503.863281
4931.000000  -19895.158203  -34482.421875
4932.000000  -20039.986328  -34414.265625
4933.000000  -19977.919922  -34273.519531
4934.000000  -19955.800781  -34528.851562
4935.000000  -19922.396484  -34593.132812
4936.000000  -19962.826172  -34461.203125
4937.000000  -19900.689453  -34366.265625
4938.000000  -19902.037109  -34454.679688
4939.000000  -19773.515625  -34347.695312
4940.000000  -19796.621094  -34389.984375
4941.000000  -19665.640625  -34644.191406
4942.000000  -19829.603516  -34489.144531
4943.000000  -19744.445312  -34329.222656
4944.000000  -19830.894531  -34406.574219
4945.000000  -19732.259766  -34521.941406
4946.000000  -19960.500000  -34572.871094
4947.000000  -19765.269531  -34354.851562
4948.000000  -19666.261719  -34366.917969
4949.000000  -19760.281250  -34321.394531
4950.000000  -19665.802734  -34369.242188
4951.000000  -19811.447266  -34388.046875
4952.000000  -19829.660156  -34435.402344
4953.000000  -19869.587891  -34518.121094
4954.000000  -19981.718750  -34527.445312
4955.000000  -19901.482422  -34487.382812
4956.000000  -19731.392578  -34364.265625
4957.000000  -19750.123047  -34289.750000
4958.000000  -19896.041016  -34508.800781
4959.000000  -19960.527344  -34434.847656
4960.000000  -19685.451172  -34493.574219
4961.000000  -19741.958984  -34429.839844
4962.000000  -19529.667969  -34528.738281
4963.000000  -19602.998047  -34475.371094
4964.000000  -19661.353516  -34472.515625
4965.000000  -19760.261719  -34467.234375
4966.000000  -19793.390625  -34503.175781
4967.000000  -19833.015625  -34526.851562
4968.000000  -19999.447266  -34337.960938
4969.000000  -19856.705078  -34446.765625
4970.000000  -19847.828125  -34503.765625
4971.000000  -19847.380859  -34493.714844
4972.000000  -19722.972656  -34544.699219
4973.000000  -19955.539062  -34406.125000
4974.000000  -19911.087891  -34581.902344
4975.000000  -19944.068359  -34682.375000
4976.000000  -20211.601562  -34498.121094
4977.000000  -19899.416016  -34475.472656
4978.000000  -19762.166016  -34500.511719
4979.000000  -19923.041016  -34530.695312
4980.000000  -19920.900391  -34648.023438
4981.000000  -20009.544922  -34595.925781
4982.000000  -20021.373047  -34503.058594
4983.000000  -19747.490234  -34539.183594
4984.000000  -19721.693359  -34682.597656
4985.000000  -19828.013672  -34445.496094
4986.000000  -19941.949219  -34550.851562
4987.000000  -19788.496094  -34473.718750
4988.000000  -19863.097656  -34322.191406
4989.000000  -19737.080078  -34491.972656
4990.000000  -19854.496094  -34616.328125
4991.000000  -19718.337891  -34451.921875
4992.000000  -19927.115234  -34240.027344
4993.000000  -19851.423828  -34231.082031
4994.000000  -19911.742188  -34359.203125
4995.000000  -19877.642578  -34502.617188
4996.000000  -19894.507812  -34360.812500
4997.000000  -19971.568359  -34478.875000
4998.000000  -19991.164062  -34465.339844
4999.000000  -19828.529297  -34434.878906
5000.000000  -19890.792969  -34487.675781
5001.000000  -19640.753906  -34517.070312
5002.000000  -19769.357422  -34145.449219
5003.000000  -19775.228516  -34285.195312
5004.000000  -19957.880859  -34364.515625
5005.000000  -19800.947266  -34295.847656
5006.000000  -19619.789062  -34480.101562
5007.000000  -19804.640625  -34477.718750
5008.000000  -19691.699219  -34481.902344
5009.000000  -19873.261719  -34523.417969
5010.000000  -19898.279297  -34410.511719
5011.000000  -19840.126953  -34449.250000
5012.000000  -19842.884766  -34474.179688
5013.000000  -19818.734375  -34380.738281
5014.000000  -19901.109375  -34500.773438
5015.000000  -19889.421875  -34562.875000
5016.000000  -19745.257812  -34513.894531
5017.000000  -19932.943359  -34484.847656
5018.000000  -19832.083984  -34372.703125
5019.000000  -19739.201172  -34265.839844
5020.000000  -19860.458984  -34540.023438
5021.000000  -19879.085938  -34510.238281
5022.000000  -19779.328125  -34224.140625
5023.000000  -19616.921875  -34440.019531
5024.000000  -19666.566406  -34445.644531
5025.000000  -19696.074219  -34504.753906
5026.000000  -19919.564453  -34389.074219
5027.000000  -19837.179688  -34441.777344
5028.000000  -19703.816406  -34484.417969
5029.000000  -19719.646484  -34305.820312
5030.000000  -19675.828125  -34316.957031
5031.000000  -19637.843750  -34497.546875
5032.000000  -19607.414062  -34382.261719
5033.000000  -19718.753906  -34341.542969
5034.000000  -19616.482422  -34485.937500
5035.000000  -19795.927734  -34287.425781
5036.000000  -19832.173828  -34388.414062
5037.000000  -19937.691406  -34425.863281
5038.000000  -19686.599609  -34223.687500
5039.000000  -19623.960938  -34434.175781
5040.000000  -19904.056641  -34447.632812
5041.000000  -19755.177734  -34502.429688
5042.000000  -19756.644531  -34466.335938
5043.000000  -19820.761719  -34520.859375
5044.000000  -19720.332031  -34422.253906
5045.000000  -19671.724609  -34492.597656
5046.000000  -19774.236328  -34465.925781
5047.000000  -19739.500000  -34495.054688
5048.000000  -19739.423828  -34297.324219
5049.000000  -19878.380859  -34574.675781
5050.000000  -19742.039062  -34371.394531
5051.000000  -19880.431641  -34500.183594
5052.000000  -19669.107422  -34588.695312
5053.000000  -19829.685547  -34458.378906
5054.000000  -19824.761719  -34602.250000
5055.000000  -19843.041016  -34390.312500
5056.000000  -19795.021484  -34565.488281
5057.000000  -19833.462891  -34486.878906
5058.000000  -19872.640625  -34626.542969
5059.000000  -19953.312500  -34570.953125
5060.000000  -19890.033203  -34592.695312
5061.000000  -19744.556641  -34522.859375
5062.000000  -19802.466797  -34430.011719
5063.000000  -19842.199219  -34586.007812
5064.000000  -19874.353516  -34577.113281
5065.000000  -19904.974609  -34567.003906
5066.000000  -19916.179688  -34603.261719
5067.000000  -19895.177734  -34428.023438
5068.000000  -19955.371094  -34318.156250
5069.000000  -19877.068359  -34504.496094
5070.000000  -20060.648438  -34378.335938
5071.000000  -19926.455078  -34427.312500
5072.000000  -19741.843750  -34481.058594
5073.000000  -19924.494141  -34455.660156
5074.000000  -19853.324219  -34340.718750
5075.000000  -19846.996094  -34488.625000
5076.000000  -19791.263672  -34281.402344
5077.000000  -19906.529297  -34446.468750
5078.000000  -19951.376953  -34357.980469
5079.000000  -20121.078125  -34498.828125
5080.000000  -19969.367188  -34447.367188
5081.000000  -19979.136719  -34497.812500
5082.000000  -19746.734375  -34351.222656
5083.000000  -19963.101562  -34478.558594
5084.000000  -20001.037109  -34407.925781
5085.000000  -19897.730469  -34423.511719
5086.000000  -19816.664062  -34531.140625
5087.000000  -19985.412109  -34585.183594
5088.000000  -20179.767578  -34401.570312
5089.000000  -19944.080078  -34291.109375
5090.000000  -19754.304688  -34503.179688
5091.000000  -19866.146484  -34512.718750
5092.000000  -19864.003906  -34485.660156
5093.000000  -19809.986328  -34470.433594
5094.000000  -19839.207031  -34576.058594
5095.000000  -19772.701172  -34452.789062
5096.000000  -19925.087891  -34475.421875
5097.000000  -19817.009766  -34407.582031
5098.000000  -19748.740234  -34517.207031
5099.000000  -19891.240234  -34453.023438
5100.000000  -19675.578125  -34554.832031
5101.000000  -19823.156250  -34409.449219
5102.000000  -19871.683594  -34389.621094
5103.000000  -19968.406250  -34580.566406
5104.000000  -19879.673828  -34432.324219
5105.000000  -19902.292969  -34305.097656
5106.000000  -20027.734375  -34473.652344
5107.000000  -19927.722656  -34528.738281
5108.000000  -19926.804688  -34554.140625
5109.000000  -19894.189453  -34436.339844
5110.000000  -19986.455078  -34465.226562
5111.000000  -20006.900391  -34607.753906
5112.000000  -20077.912109  -34435.167969
5113.000000  -19986.083984  -34304.019531
5114.000000  -20027.751953  -34365.972656
5115.000000  -19780.931641  -34304.253906
5116.000000  -19763.322266  -34263.390625
5117.000000  -19789.417969  -34428.652344
5118.000000  -19836.212891  -34219.125000
5119.000000  -19922.291016  -34261.671875
5120.000000  -19782.798828  -34530.863281
5121.000000  -19886.699219  -34501.476562
5122.000000  -19999.226562  -34372.519531
5123.000000  -19909.691406  -34535.707031
5124.000000  -19657.296875  -34593.414062
5125.000000  -19871.425781  -34468.894531
5126.000000  -19710.470703  -34384.507812
5127.000000  -19839.734375  -34386.816406
5128.000000  -19915.269531  -34474.050781
5129.000000  -19782.923828  -34564.140625
5130.000000  -19763.775391  -34443.222656
5131.000000  -19813.941406  -34435.878906
5132.000000  -19689.730469  -34295.476562
5133.000000  -19990.554688  -34325.843750
5134.000000  -19864.257812  -34548.160156
5135.000000  -19840.423828  -34171.636719
5136.000000  -19812.185547  -34413.777344
5137.000000  -19842.626953  -34401.972656
5138.000000  -19748.933594  -34276.488281
5139.000000  -19918.945312  -34393.667969
5140.000000  -19994.691406  -34471.242188
5141.000000  -19910.224609  -34414.281250
5142.000000  -19821.681641  -34479.167969
5143.000000  -19641.671875  -34490.007812
5144.000000  -19587.804688  -34669.929688
5145.000000  -19594.429688  -34395.238281
5146.000000  -19650.095703  -34731.144531
5147.000000  -19702.808594  -34613.667969
5148.000000  -19683.791016  -34399.167969
5149.000000  -19652.837891  -34583.882812
5150.000000  -19716.962891  -34546.316406
5151.000000  -19759.345703  -34462.871094
5152.000000  -19702.900391  -34360.839844
5153.000000  -19916.724609  -34587.152344
5154.000000  -19832.115234  -34504.296875
5155.000000  -19823.431641  -34551.445312
5156.000000  -19823.220703  -34606.863281
5157.000000  -19596.904297  -34510.097656
5158.000000  -19812.765625  -34622.285156
5159.000000  -19818.224609  -34379.218750
5160.000000  -19717.792969  -34365.917969
5161.000000  -19783.908203  -34444.050781
5162.000000  -19774.027344  -34308.359375
5163.000000  -19886.343750  -34605.257812
5164.000000  -19642.326172  -34408.906250
5165.000000  -19949.867188  -34595.324219
5166.000000  -19986.097656  -34618.144531
5167.000000  -19798.027344  -34447.476562
5168.000000  -19706.554688  -34568.238281
5169.000000  -19856.347656  -34415.410156
5170.000000  -20012.162109  -34307.605469
5171.000000  -19857.617188  -34319.722656
5172.000000  -19996.902344  -34380.269531
5173.000000  -19892.869141  -34365.878906
5174.000000  -19879.302734  -34372.824219
5175.000000  -19917.896484  -34471.601562
5176.000000  -20028.517578  -34408.394531
5177.000000  -19772.367188  -34269.976562
5178.000000  -19752.054688  -34470.156250
5179.000000  -19819.003906  -34307.464844
5180.000000  -19797.699219  -34297.871094
5181.000000  -19903.851562  -34345.410156
5182.000000  -19929.062500  -34554.855469
5183.000000  -19919.673828  -34425.332031
5184.000000  -19952.425781  -34427.519531
5185.000000  -19993.333984  -34554.687500
5186.000000  -19966.191406  -34529.441406
5187.000000  -20021.929688  -34399.183594
5188.000000  -20045.828125  -34418.285156
5189.000000  -19940.234375  -34518.250000
5190.000000  -20013.056641  -34640.816406
5191.000000  -20168.691406  -34482.539062
5192.000000  -19903.810547  -34458.488281
5193.000000  -19934.113281  -34533.500000
5194.000000  -20087.263672  -34279.378906
5195.000000  -19960.625000  -34427.195312
5196.000000  -20009.324219  -34513.113281
5197.000000  -20092.203125  -34669.117188
5198.000000  -20102.244141  -34504.054688
5199.000000  -19885.605469  -34560.593750
5200.000000  -19966.833984  -34440.390625
5201.000000  -20165.992188  -34601.824219
5202.000000  -19954.232422  -34400.941406
5203.000000  -20033.316406  -34682.949219
5204.000000  -20140.402344  -34456.207031
5205.000000  -20145.291016  -34587.117188
5206.000000  -19979.101562  -34350.382812
5207.000000  -19960.744141  -34653.027344
5208.000000  -20046.419922  -34480.792969
5209.000000  -19939.363281  -34520.472656
5210.000000  -20037.175781  -34596.175781
5211.000000  -19928.714844  -34399.468750
5212.000000  -19932.423828  -34396.089844
5213.000000  -19861.679688  -34426.320312
5214.000000  -19968.785156  -34441.210938
5215.000000  -19864.029297  -34390.589844
5216.000000  -19648.613281  -34451.621094
5217.000000  -19910.271484  -34482.343750
5218.000000  -19825.281250  -34278.898438
5219.000000  -19879.509766  -34167.984375
5220.000000  -19927.095703  -34278.023438
5221.000000  -19842.892578  -34100.574219
5222.000000  -19967.943359  -34395.980469
5223.000000  -19854.169922  -34523.105469
5224.000000  -19925.554688  -34466.164062
5225.000000  -19810.587891  -34432.496094
5226.000000  -19939.798828  -34455.515625
5227.000000  -19885.626953  -34299.398438
5228.000000  -19830.927734  -34244.691406
5229.000000  -19833.513672  -34366.539062
5230.000000  -19693.486328  -34345.738281
5231.000000  -19661.087891  -34549.628906
5232.000000  -19637.328125  -34490.531250
5233.000000  -19647.414062  -34458.324219
5234.000000  -19717.050781  -34429.472656
5235.000000  -19676.615234  -34433.214844
5236.000000  -19564.337891  -34561.500000
5237.000000  -19892.654297  -34447.207031
5238.000000  -19723.636719  -34566.785156
5239.000000  -19836.591797  -34555.484375
5240.000000  -19858.902344  -34374.230469
5241.000000  -19726.644531  -34462.253906
5242.000000  -19653.654297  -34579.859375
5243.000000  -19735.546875  -34523.101562
5244.000000  -19744.441406  -34299.160156
5245.000000  -19734.947266  -34699.292969
5246.000000  -19976.521484  -34355.625000
5247.000000  -19864.125000  -34537.769531
5248.000000  -19798.296875  -34503.214844
5249.000000  -19775.466797  -34553.378906
5250.000000  -19727.408203  -34533.363281
5251.000000  -19787.539062  -34444.468750
5252.000000  -19806.125000  -34247.378906
5253.000000  -20006.269531  -34537.414062
5254.000000  -19961.169922  -34620.914062
5255.000000  -19921.521484  -34416.269531
5256.000000  -19979.607422  -34445.500000
5257.000000  -19754.617188  -34327.121094
5258.000000  -19764.830078  -34428.000000
5259.000000  -19827.437500  -34353.621094
5260.000000  -20009.828125  -34430.175781
5261.000000  -19774.626953  -34478.863281
5262.000000  -19843.013672  -34406.195312
5263.000000  -19886.806641  -34416.117188
5264.000000  -19968.974609  -34275.492188
5265.000000  -19938.509766  -34369.699219
5266.000000  -19967.929688  -34371.414062
5267.000000  -19705.611328  -34396.093750
5268.000000  -19843.548828  -34576.296875
5269.000000  -19890.449219  -34297.472656
5270.000000  -19736.685547  -34511.636719
5271.000000  -19711.525391  -34456.792969
5272.000000  -19723.917969  -34411.750000
5273.000000  -19736.273438  -34375.324219
5274.000000  -19779.607422  -34316.355469
5275.000000  -19696.443359  -34373.894531
5276.000000  -19611.771484  -34429.484375
5277.000000  -19780.021484  -34600.617188
5278.000000  -19758.650391  -34412.488281
5279.000000  -19713.613281  -34426.808594
5280.000000  -19917.236328  -34364.246094
5281.000000  -19769.337891  -34414.167969
5282.000000  -19923.224609  -34609.832031
5283.000000  -20018.390625  -34463.007812
5284.000000  -19981.083984  -34655.730469
5285.000000  -19924.250000  -34735.371094
5286.000000  -19973.906250  -34528.238281
5287.000000  -19898.783203  -34661.324219
5288.000000  -20056.453125  -34367.011719
5289.000000  -19894.248047  -34564.214844
5290.000000  -19939.767578  -34435.359375
5291.000000  -20025.626953  -34305.730469
5292.000000  -19842.804688  -34594.707031
5293.000000  -19846.412109  -34578.417969
5294.000000  -19929.943359  -34639.343750
5295.000000  -19832.720703  -34538.460938
5296.000000  -19811.640625  -34440.292969
5297.000000  -19878.767578  -34570.476562
5298.000000  -20161.593750  -34639.421875
5299.000000  -20141.833984  -34771.726562
5300.000000  -20091.365234  -34708.839844
5301.000000  -20066.619141  -34528.984375
5302.000000  -19912.421875  -34445.398438
5303.000000  -19826.960938  -34513.863281
5304.000000  -19829.117188  -34609.324219
5305.000000  -19769.876953  -34263.949219
5306.000000  -19777.927734  -34605.570312
5307.000000  -19725.056641  -34680.191406
5308.000000  -19850.822266  -34550.929688
5309.000000  -19845.886719  -34628.269531
5310.000000  -19925.796875  -34601.257812
5311.000000  -19936.470703  -34763.058594
5312.000000  -20062.701172  -34632.449219
5313.000000  -20015.785156  -34525.070312
5314.000000  -20039.982422  -34704.687500
5315.000000  -20173.089844  -34444.710938
5316.000000  -19990.640625  -34541.691406
5317.000000  -20031.992188  -34620.191406
5318.000000  -20068.554688  -34627.406250
5319.000000  -20053.437500  -34449.273438
5320.000000  -20055.115234  -34634.582031
5321.000000  -20020.972656  -34476.707031
5322.000000  -20010.476562  -34494.628906
5323.000000  -20035.214844  -34397.941406
5324.000000  -20054.972656  -34429.347656
5325.000000  -20149.386719  -34443.589844
5326.000000  -19989.158203  -34450.664062
5327.000000  -20124.341797  -34559.687500
5328.000000  -20068.115234  -34402.097656
5329.000000  -20005.394531  -34395.062500
5330.000000  -19818.142578  -34416.734375
5331.000000  -20122.796875  -34500.574219
5332.000000  -20019.414062  -34299.246094
5333.000000  -19923.115234  -34295.878906
5334.000000  -20001.099609  -34358.171875
5335.000000  -19819.406250  -34378.523438
5336.000000  -19748.513672  -34487.546875
5337.000000  -19969.033203  -34426.066406
5338.000000  -20024.128906  -34443.230469
5339.000000  -19965.539062  -34454.527344
5340.000000  -20114.388672  -34415.460938
5341.000000  -20013.921875  -34272.128906
5342.000000  -20028.183594  -34434.082031
5343.000000  -20064.992188  -34366.402344
5344.000000  -20048.287109  -34458.160156
5345.000000  -19935.234375  -34434.621094
5346.000000  -19998.410156  -34509.808594
5347.000000  -19892.947266  -34567.585938
5348.000000  -19922.304688  -34477.968750
5349.000000  -19959.253906  -34568.535156
5350.000000  -20064.171875  -34349.984375
5351.000000  -20015.480469  -34368.367188
5352.000000  -20129.072266  -34636.222656
5353.000000  -20055.412109  -34461.257812
5354.000000  -19933.837891  -34485.710938
5355.000000  -20070.369141  -34503.683594
5356.000000  -20020.982422  -34535.203125
5357.000000  -19934.273438  -34610.421875
5358.000000  -19944.355469  -34498.957031
5359.000000  -19889.515625  -34689.914062
5360.000000  -19840.451172  -34364.781250
5361.000000  -19827.750000  -34560.707031
5362.000000  -19799.824219  -34417.351562
5363.000000  -19798.466797  -34549.171875
5364.000000  -19764.550781  -34554.429688
5365.000000  -19965.691406  -34646.343750
5366.000000  -20113.039062  -34466.820312
5367.000000  -19930.283203  -34533.652344
5368.000000  -19811.882812  -34482.976562
5369.000000  -20016.755859  -34528.640625
5370.000000  -19848.839844  -34496.507812
5371.000000  -19712.861328  -34557.375000
5372.000000  -19585.894531  -34529.972656
5373.000000  -19842.660156  -34481.992188
5374.000000  -19899.912109  -34522.222656
5375.000000  -19873.019531  -34552.546875
5376.000000  -19911.451172  -34414.445312
5377.000000  -19935.535156  -34325.257812
5378.000000  -20014.128906  -34447.191406
5379.000000  -20058.156250  -34484.093750
5380.000000  -20005.205078  -34415.621094
5381.000000  -19908.550781  -34507.839844
5382.000000  -19971.251953  -34465.597656
5383.000000  -19824.712891  -34524.066406
5384.000000  -19961.980469  -34388.492188
5385.000000  -19832.972656  -34212.750000
5386.000000  -19789.011719  -34426.839844
5387.000000  -19778.613281  -34419.824219
5388.000000  -19788.308594  -34438.941406
5389.000000  -19836.076172  -34425.203125
5390.000000  -19892.554688  -34290.093750
5391.000000  -19810.859375  -34600.566406
5392.000000  -19756.660156  -34346.976562
5393.000000  -19732.400391  -34485.632812
5394.000000  -19713.408203  -34367.261719
5395.000000  -19553.730469  -34399.527344
5396.000000  -19811.027344  -34258.687500
5397.000000  -19844.367188  -34318.355469
5398.000000  -19673.384766  -34520.265625
5399.000000  -19562.533203  -34603.863281
5400.000000  -19820.962891  -34526.531250
5401.000000  -19825.876953  -34353.464844
5402.000000  -19688.365234  -34402.472656
5403.000000  -19920.564453  -34542.937500
5404.000000  -20016.830078  -34591.175781
5405.000000  -19891.164062  -34626.390625
5406.000000  -19910.761719  -34389.125000
5407.000000  -19872.982422  -34521.988281
5408.000000  -19855.744141  -34358.207031
5409.000000  -19854.925781  -34440.851562
5410.000000  -20027.183594  -34468.191406
5411.000000  -19781.007812  -34314.265625
5412.000000  -19793.279297  -34342.734375
5413.000000  -19804.648438  -34365.382812
5414.000000  -19770.876953  -34588.484375
5415.000000  -19929.847656  -34377.511719
5416.000000  -19915.527344  -34376.121094
5417.000000  -19963.902344  -34352.898438
5418.000000  -19887.751953  -34420.386719
5419.000000  -19998.117188  -34468.605469
5420.000000  -20015.947266  -34333.347656
5421.000000  -19971.546875  -34293.351562
5422.000000  -19984.029297  -34234.410156
5423.000000  -19907.910156  -34373.343750
5424.000000  -19861.591797  -34257.863281
5425.000000  -20021.337891  -34348.300781
5426.000000  -19906.994141  -34433.785156
5427.000000  -19970.966797  -34332.316406
5428.000000  -19882.466797  -34374.992188
5429.000000  -19969.953125  -34573.121094
5430.000000  -19744.761719  -34367.445312
5431.000000  -19809.214844  -34503.445312
5432.000000  -19775.761719  -34455.195312
5433.000000  -19656.798828  -34520.996094
5434.000000  -19841.910156  -34269.195312
5435.000000  -19832.556641  -34347.125000
5436.000000  -19809.904297  -34499.890625
5437.000000  -19794.035156  -34252.835938
5438.000000  -19780.923828  -34437.847656
5439.000000  -19638.640625  -34225.253906
5440.000000  -19938.175781  -34398.910156
5441.000000  -19810.142578  -34433.023438
5442.000000  -20036.566406  -34334.183594
5443.000000  -19840.826172  -34391.777344
5444.000000  -19757.986328  -34310.761719
5445.000000  -19787.199219  -34271.785156
5446.000000  -19998.820312  -34437.152344
5447.000000  -19831.054688  -34413.972656
5448.000000  -19949.099609  -34418.925781
5449.000000  -19878.675781  -34411.550781
5450.000000  -19901.033203  -34513.027344
5451.000000  -19842.125000  -34626.464844
5452.000000  -19830.962891  -34551.578125
5453.000000  -20004.271484  -34334.949219
5454.000000  -20001.789062  -34308.863281
5455.000000  -19835.792969  -34393.582031
5456.000000  -19881.132812  -34316.558594
5457.000000  -19837.271484  -34449.804688
5458.000000  -19692.507812  -34269.242188
5459.000000  -19770.140625  -34363.089844
5460.000000  -19889.074219  -34146.601562
5461.000000  -19898.687500  -34136.160156
5462.000000  -19949.259766  -34281.644531
5463.000000  -19796.044922  -34193.734375
5464.000000  -19918.457031  -34312.554688
5465.000000  -19809.240234  -34245.453125
5466.000000  -19962.099609  -34444.953125
5467.000000  -19907.169922  -34490.230469
5468.000000  -20064.072266  -34349.933594
5469.000000  -20053.460938  -34360.558594
5470.000000  -19996.757812  -34224.578125
5471.000000  -20079.904297  -34125.234375
5472.000000  -20058.285156  -34331.394531
5473.000000  -20061.884766  -34262.292969
5474.000000  -20053.455078  -34340.316406
5475.000000  -20018.519531  -34291.136719
5476.000000  -19943.093750  -34385.765625
5477.000000  -20124.275391  -34424.253906
5478.000000  -19930.539062  -34694.531250
5479.000000  -19811.074219  -34424.234375
5480.000000  -19966.019531  -34665.613281
5481.000000  -19718.023438  -34511.417969
5482.000000  -19915.634766  -34364.726562
5483.000000  -19876.906250  -34366.179688
5484.000000  -19898.986328  -34349.578125
5485.000000  -19878.677734  -34333.730469
5486.000000  -19827.482422  -34350.636719
5487.000000  -19867.103516  -34448.398438
5488.000000  -19897.929688  -34428.863281
5489.000000  -19948.154297  -34717.652344
5490.000000  -19914.189453  -34430.195312
5491.000000  -19824.835938  -34499.867188
5492.000000  -19754.248047  -34407.148438
5493.000000  -19881.953125  -34444.851562
5494.000000  -19965.699219  -34401.652344
5495.000000  -19894.335938  -34406.125000
5496.000000  -19803.199219  -34530.437500
5497.000000  -19776.013672  -34477.125000
5498.000000  -19740.900391  -34456.828125
5499.000000  -19840.824219  -34594.906250
5500.000000  -19991.039062  -34551.160156
5501.000000  -19848.228516  -34774.507812
5502.000000  -19827.017578  -34560.777344
5503.000000  -19972.619141  -34384.953125
5504.000000  -19945.185547  -34582.906250
5505.000000  -20002.371094  -34416.617188
5506.000000  -20018.933594  -34412.332031
5507.000000  -19841.773438  -34543.792969
5508.000000  -19916.474609  -34586.933594
5509.000000  -20000.126953  -34415.367188
5510.000000  -19712.718750  -34468.273438
5511.000000  -19838.894531  -34455.632812
5512.000000  -19562.537109  -34451.839844
5513.000000  -19590.394531  -34612.906250
5514.000000  -19621.070312  -34415.406250
5515.000000  -19734.220703  -34354.390625
5516.000000  -19810.939453  -34612.375000
5517.000000  -19775.171875  -34536.410156
5518.000000  -19846.675781  -34528.125000
5519.000000  -19737.074219  -34335.621094
5520.000000  -19658.730469  -34457.437500
5521.000000  -19663.906250  -34321.062500
5522.000000  -19680.787109  -34460.757812
5523.000000  -19788.464844  -34583.675781
5524.000000  -19779.429688  -34419.332031
5525.000000  -19818.736328  -34368.121094
5526.000000  -19806.140625  -34428.894531
5527.000000  -19858.916016  -34434.015625
5528.000000  -19805.539062  -34403.488281
5529.000000  -19842.132812  -34326.089844
5530.000000  -19727.578125  -34307.792969
5531.000000  -19884.355469  -34489.640625
5532.000000  -19868.160156  -34412.250000
5533.000000  -19844.837891  -34410.878906
5534.000000  -20037.919922  -34423.558594
5535.000000  -19710.837891  -34504.945312
5536.000000  -19789.089844  -34416.730469
5537.000000  -19930.027344  -34324.812500
5538.000000  -19901.867188  -34583.199219
5539.000000  -19800.501953  -34560.191406
5540.000000  -19820.216797  -34489.660156
5541.000000  -20052.130859  -34342.835938
5542.000000  -19790.164062  -34384.722656
5543.000000  -19892.417969  -34362.828125
5544.000000  -19970.142578  -34354.750000
5545.000000  -19927.408203  -34522.058594
5546.000000  -19918.316406  -34526.121094
5547.000000  -19903.796875  -34415.246094
5548.000000  -19932.126953  -34384.585938
5549.000000  -19963.134766  -34515.824219
5550.000000  -20096.591797  -34340.230469
5551.000000  -20028.283203  -34539.980469
5552.000000  -19953.812500  -34439.378906
5553.000000  -20038.656250  -34515.878906
5554.000000  -19946.115234  -34491.027344
5555.000000  -20011.574219  -34521.234375
5556.000000  -19953.263672  -34339.917969
5557.000000  -19729.863281  -34449.835938
5558.000000  -19835.396484  -34460.132812
5559.000000  -19707.083984  -34543.808594
5560.000000  -19752.857422  -34506.578125
5561.000000  -19884.652344  -34340.035156
5562.000000  -19803.708984  -34526.445312
5563.000000  -19729.193359  -34602.851562
5564.000000  -19602.388672  -34310.894531
5565.000000  -19704.177734  -34467.425781
5566.000000  -19837.648438  -34353.882812
5567.000000  -19755.859375  -34314.949219
5568.000000  -19626.783203  -34393.695312
5569.000000  -19646.919922  -34480.015625
5570.000000  -19624.847656  -34335.429688
5571.000000  -19711.474609  -34483.332031
5572.000000  -19754.474609  -34402.214844
5573.000000  -19685.853516  -34551.792969
5574.000000  -19709.587891  -34527.433594
5575.000000  -19712.390625  -34577.640625
5576.000000  -19820.769531  -34459.656250
5577.000000  -19660.408203  -34254.742188
5578.000000  -19691.308594  -34487.839844
5579.000000  -19657.996094  -34508.492188
5580.000000  -19780.669922  -34737.648438
5581.000000  -19789.060547  -34508.187500
5582.000000  -19916.068359  -34482.648438
5583.000000  -20117.087891  -34597.417969
5584.000000  -19924.218750  -34351.574219
5585.000000  -20021.060547  -34492.984375
5586.000000  -19946.107422  -34458.359375
5587.000000  -19982.375000  -34307.628906
5588.000000  -20100.994141  -34460.621094
5589.000000  -20088.972656  -34372.183594
5590.000000  -20009.142578  -34330.726562
5591.000000  -19982.755859  -34621.371094
5592.000000  -19997.367188  -34532.246094
5593.000000  -19959.736328  -34549.988281
5594.000000  -20041.044922  -34666.210938
5595.000000  -19998.210938  -34361.296875
5596.000000  -19795.900391  -34525.199219
5597.000000  -19988.425781  -34463.578125
5598.000000  -19942.416016  -34565.148438
5599.000000  -19894.177734  -34614.066406
5600.000000  -19873.078125  -34337.742188
5601.000000  -19866.150391  -34470.203125
5602.000000  -20001.269531  -34449.746094
5603.000000  -20019.396484  -34576.089844
5604.000000  -20017.490234  -34661.058594
5605.000000  -19991.660156  -34511.773438
5606.000000  -19962.390625  -34604.410156
5607.000000  -19931.833984  -34497.929688
5608.000000  -19971.126953  -34414.687500
5609.000000  -19984.753906  -34445.972656
5610.000000  -20071.054688  -34455.390625
5611.000000  -19956.740234  -34537.718750
5612.000000  -20011.269531  -34469.179688
5613.000000  -19994.757812  -34459.851562
5614.000000  -19926.761719  -34643.390625
5615.000000  -19885.375000  -34469.433594
5616.000000  -19935.582031  -34424.437500
5617.000000  -19942.304688  -34557.394531
5618.000000  -19871.611328  -34315.117188
5619.000000  -19854.353516  -34502.261719
5620.000000  -19904.908203  -34511.773438
5621.000000  -19869.585938  -34542.437500
5622.000000  -19852.113281  -34303.437500
5623.000000  -19827.634766  -34472.429688
5624.000000  -19722.800781  -34476.875000
5625.000000  -20022.404297  -34504.546875
5626.000000  -19940.359375  -34655.605469
5627.000000  -19980.250000  -34485.414062
5628.000000  -19696.720703  -34517.539062
5629.000000  -19840.316406  -34325.964844
5630.000000  -19885.980469  -34506.167969
5631.000000  -19898.378906  -34431.195312
5632.000000  -19987.515625  -34577.605469
5633.000000  -19851.453125  -34750.914062
5634.000000  -20007.162109  -34536.203125
5635.000000  -19946.917969  -34457.738281
5636.000000  -20013.146484  -34437.582031
5637.000000  -19836.160156  -34600.191406
5638.000000  -19930.572266  -34382.125000
5639.000000  -19847.273438  -34524.464844
5640.000000  -19855.414062  -34576.265625
5641.000000  -19741.015625  -34479.984375
5642.000000  -19860.873047  -34306.746094
5643.000000  -19936.734375  -34430.585938
5644.000000  -19905.843750  -34509.171875
5645.000000  -19884.246094  -34387.109375
5646.000000  -19875.523438  -34401.617188
5647.000000  -19898.005859  -34423.894531
5648.000000  -19851.892578  -34288.832031
5649.000000  -19893.132812  -34536.562500
5650.000000  -19954.873047  -34344.042969
5651.000000  -19861.669922  -34425.019531
5652.000000  -19953.599609  -34538.460938
5653.000000  -19797.787109  -34612.187500
5654.000000  -19816.697266  -34357.558594
5655.000000  -19601.599609  -34312.023438
5656.000000  -19891.189453  -34443.191406
5657.000000  -19704.970703  -34202.500000
5658.000000  -19848.925781  -34412.414062
5659.000000  -19650.363281  -34337.855469
5660.000000  -19924.435547  -34252.285156
5661.000000  -19705.871094  -34374.457031
5662.000000  -20021.011719  -34334.984375
5663.000000  -19929.654297  -34480.496094
5664.000000  -19866.408203  -34290.648438
5665.000000  -19843.687500  -34549.414062
5666.000000  -19848.623047  -34446.535156
5667.000000  -19792.337891  -34457.031250
5668.000000  -19796.302734  -34345.445312
5669.000000  -19929.486328  -34287.562500
5670.000000  -19777.533203  -34357.128906
5671.000000  -19984.130859  -34293.492188
5672.000000  -19780.095703  -34533.992188
5673.000000  -19850.472656  -34472.710938
5674.000000  -19772.474609  -34709.988281
5675.000000  -19751.818359  -34354.691406
5676.000000  -19762.621094  -34486.878906
5677.000000  -19791.386719  -34524.496094
5678.000000  -19899.078125  -34679.511719
5679.000000  -19903.726562  -34646.148438
5680.000000  -19704.960938  -34331.675781
5681.000000  -19711.937500  -34220.761719
5682.000000  -19719.699219  -34422.285156
5683.000000  -19715.587891  -34305.531250
5684.000000  -19877.037109  -34342.437500
5685.000000  -19938.750000  -34480.703125
5686.000000  -19841.093750  -34188.730469
5687.000000  -19840.021484  -34245.917969
5688.000000  -19830.279297  -34405.757812
5689.000000  -19937.734375  -34360.074219
5690.000000  -19881.388672  -34462.804688
5691.000000  -19852.970703  -34281.265625
5692.000000  -19920.480469  -34178.152344
5693.000000  -19953.476562  -34402.539062
5694.000000  -20049.031250  -34438.726562
5695.000000  -20123.666016  -34347.851562
5696.000000  -20017.431641  -34302.578125
5697.000000  -19870.304688  -34409.343750
5698.000000  -19976.937500  -34210.421875
5699.000000  -19815.052734  -34246.234375
5700.000000  -19688.869141  -34408.468750
5701.000000  -19745.439453  -34391.871094
5702.000000  -19809.789062  -34525.960938
5703.000000  -19817.255859  -34440.984375
5704.000000  -19929.160156  -34403.378906
5705.000000  -19760.507812  -34324.515625
5706.000000  -19834.773438  -34238.015625
5707.000000  -19769.630859  -34409.171875
5708.000000  -19769.921875  -34287.503906
5709.000000  -19876.921875  -34312.199219
5710.000000  -19768.875000  -34454.996094
5711.000000  -19612.558594  -34321.257812
5712.000000  -19778.742188  -34197.437500
5713.000000  -19681.771484  -34397.089844
5714.000000  -19638.269531  -34502.171875
5715.000000  -19601.640625  -34404.742188
5716.000000  -19724.162109  -34491.867188
5717.000000  -19794.523438  -34489.015625
5718.000000  -19895.591797  -34385.257812
5719.000000  -19681.593750  -34258.500000
5720.000000  -19723.458984  -34332.660156
5721.000000  -19771.013672  -34283.656250
5722.000000  -19689.632812  -34658.871094
5723.000000  -19738.158203  -34312.941406
5724.000000  -19727.275391  -34483.167969
5725.000000  -19826.613281  -34402.253906
5726.000000  -19876.142578  -34535.375000
5727.000000  -19884.566406  -34578.757812
5728.000000  -19874.248047  -34355.402344
5729.000000  -19866.884766  -34400.726562
5730.000000  -19790.630859  -34498.699219
5731.000000  -19815.666016  -34526.855469
5732.000000  -19703.033203  -34397.640625
5733.000000  -19880.546875  -34418.753906
5734.000000  -19943.339844  -34503.398438
5735.000000  -19974.753906  -34466.980469
5736.000000  -19922.013672  -34546.699219
5737.000000  -19969.031250  -34406.574219
5738.000000  -20078.193359  -34493.207031
5739.000000  -20126.400391  -34344.519531
5740.000000  -19877.349609  -34466.167969
5741.000000  -19851.330078  -34436.316406
5742.000000  -19852.533203  -34590.476562
5743.000000  -20011.412109  -34529.703125
5744.000000  -19913.412109  -34628.746094
5745.000000  -19877.181641  -34548.617188
5746.000000  -19930.423828  -34483.054688
5747.000000  -19795.134766  -34511.066406
5748.000000  -19779.722656  -34494.917969
5749.000000  -19772.195312  -34428.660156
5750.000000  -19823.660156  -34668.929688
5751.000000  -19911.849609  -34482.960938
5752.000000  -19830.103516  -34710.101562
5753.000000  -19792.386719  -34509.074219
5754.000000  -19922.750000  -34496.617188
5755.000000  -19870.708984  -34514.089844
5756.000000  -20030.515625  -34558.847656
5757.000000  -19887.009766  -34371.003906
5758.000000  -19879.187500  -34531.523438
5759.000000  -19835.513672  -34572.562500
5760.000000  -19830.722656  -34607.699219
5761.000000  -19810.109375  -34561.343750
5762.000000  -19705.583984  -34653.820312
5763.000000  -19855.027344  -34658.156250
5764.000000  -20054.955078  -34555.292969
5765.000000  -19965.447266  -34518.816406
5766.000000  -19915.707031  -34572.109375
5767.000000  -19703.585938  -34453.550781
5768.000000  -19962.998047  -34678.445312
5769.000000  -19966.072266  -34447.484375
5770.000000  -20030.419922  -34497.378906
5771.000000  -20027.328125  -34638.460938
5772.000000  -19981.900391  -34547.761719
5773.000000  -19975.789062  -34547.546875
5774.000000  -19986.304688  -34593.230469
5775.000000  -20194.884766  -34526.902344
5776.000000  -19879.804688  -34504.542969
5777.000000  -19933.943359  -34615.933594
5778.000000  -19850.929688  -34462.664062
5779.000000  -19807.521484  -34689.785156
5780.000000  -19849.890625  -34438.777344
5781.000000  -19889.427734  -34502.035156
5782.000000  -19720.271484  -34403.281250
5783.000000  -19903.242188  -34717.796875
5784.000000  -19797.453125  -34509.789062
5785.000000  -19892.853516  -34655.136719
5786.000000  -19958.572266  -34449.593750
5787.000000  -19994.849609  -34700.312500
5788.000000  -19827.189453  -34471.355469
5789.000000  -19918.910156  -34514.183594
5790.000000  -19886.062500  -34581.042969
5791.000000  -19832.478516  -34640.121094
5792.000000  -19939.064453  -34458.011719
5793.000000  -19840.990234  -34455.484375
5794.000000  -19986.892578  -34625.960938
5795.000000  -19946.648438  -34786.484375
5796.000000  -20037.144531  -34619.531250
5797.000000  -19975.982422  -34677.007812
5798.000000  -19943.724609  -34590.968750
5799.000000  -19899.281250  -34662.468750
5800.000000  -19940.398438  -34547.644531
5801.000000  -19925.775391  -34610.339844
5802.000000  -19990.914062  -34634.941406
5803.000000  -19779.226562  -34470.730469
5804.000000  -19944.072266  -34614.699219
5805.000000  -19880.902344  -34683.890625
5806.000000  -19891.951172  -34776.398438
5807.000000  -20051.892578  -34363.726562
5808.000000  -20130.505859  -34721.957031
5809.000000  -20058.111328  -34378.867188
5810.000000  -19865.492188  -34457.679688
5811.000000  -19933.990234  -34605.035156
5812.000000  -19807.031250  -34574.328125
5813.000000  -19946.365234  -34421.632812
5814.000000  -19910.271484  -34730.117188
5815.000000  -20013.837891  -34523.382812
5816.000000  -19840.519531  -34396.566406
5817.000000  -19967.904297  -34397.253906
5818.000000  -19975.117188  -34414.285156
5819.000000  -19811.929688  -34392.148438
5820.000000  -19749.416016  -34538.820312
5821.000000  -19674.361328  -34509.000000
5822.000000  -19867.207031  -34611.347656
5823.000000  -19814.666016  -34597.046875
5824.000000  -19916.523438  -34551.644531
5825.000000  -19838.265625  -34394.878906
5826.000000  -19826.091797  -34507.664062
5827.000000  -19857.207031  -34547.699219
5828.000000  -19742.740234  -34481.429688
5829.000000  -19865.892578  -34488.656250
5830.000000  -19814.529297  -34414.507812
5831.000000  -19735.019531  -34283.777344
5832.000000  -19783.617188  -34399.398438
5833.000000  -19755.859375  -34380.820312
5834.000000  -19644.837891  -34134.308594
5835.000000  -19703.691406  -34344.050781
5836.000000  -19782.591797  -34422.777344
5837.000000  -19487.673828  -34388.011719
5838.000000  -19531.744141  -34351.800781
5839.000000  -19547.140625  -34261.945312
5840.000000  -19613.894531  -34277.437500
5841.000000  -19540.697266  -34410.968750
5842.000000  -19689.402344  -34322.347656
5843.000000  -19787.458984  -34315.804688
5844.000000  -19600.222656  -33958.453125
5845.000000  -19593.099609  -34438.648438
5846.000000  -19665.603516  -34375.515625
5847.000000  -19775.410156  -34351.507812
5848.000000  -19731.414062  -34398.210938
5849.000000  -19730.546875  -34304.011719
5850.000000  -19798.781250  -34389.621094
5851.000000  -19684.470703  -34399.609375
5852.000000  -19627.601562  -34380.816406
5853.000000  -19601.576172  -34249.433594
5854.000000  -19737.076172  -34458.921875
5855.000000  -19756.191406  -34419.792969
5856.000000  -19669.939453  -34385.074219
5857.000000  -19737.277344  -34379.003906
5858.000000  -19747.882812  -34463.804688
5859.000000  -19775.906250  -34326.871094
5860.000000  -19741.494141  -34369.117188
5861.000000  -19700.626953  -34507.324219
5862.000000  -19737.656250  -34402.789062
5863.000000  -19857.734375  -34595.957031
5864.000000  -19681.146484  -34536.199219
5865.000000  -19666.664062  -34418.972656
5866.000000  -19803.789062  -34450.214844
5867.000000  -19813.234375  -34270.250000
5868.000000  -19914.771484  -34487.339844
5869.000000  -20056.890625  -34427.621094
5870.000000  -19877.646484  -34444.062500
5871.000000  -19612.302734  -34503.082031
5872.000000  -19750.693359  -34254.726562
5873.000000  -19760.470703  -34472.738281
5874.000000  -19816.236328  -34353.726562
5875.000000  -19901.443359  -34536.191406
5876.000000  -19778.144531  -34555.160156
5877.000000  -19953.003906  -34439.085938
5878.000000  -19913.935547  -34500.128906
5879.000000  -19880.792969  -34280.441406
5880.000000  -19789.808594  -34419.675781
5881.000000  -19829.277344  -34222.558594
5882.000000  -19847.642578  -34364.269531
5883.000000  -19750.382812  -34609.984375
5884.000000  -19863.406250  -34304.414062
5885.000000  -19934.291016  -34498.234375
5886.000000  -19866.281250  -34413.875000
5887.000000  -19977.580078  -34662.679688
5888.000000  -19850.121094  -34466.140625
5889.000000  -19752.242188  -34357.398438
5890.000000  -19698.792969  -34371.910156
5891.000000  -20039.228516  -34543.695312
5892.000000  -19670.251953  -34463.937500
5893.000000  -19802.490234  -34417.476562
5894.000000  -19879.996094  -34583.496094
5895.000000  -19876.919922  -34304.750000
5896.000000  -19927.687500  -34425.203125
5897.000000  -19710.939453  -34542.386719
5898.000000  -19997.376953  -34643.328125
5899.000000  -19905.683594  -34653.347656
5900.000000  -19887.087891  -34563.902344
5901.000000  -19912.253906  -34665.410156
5902.000000  -19778.669922  -34416.855469
5903.000000  -19971.968750  -34534.843750
5904.000000  -19909.585938  -34542.367188
5905.000000  -19860.419922  -34463.707031
5906.000000  -19858.746094  -34364.937500
5907.000000  -19985.970703  -34584.460938
5908.000000  -19894.056641  -34408.164062
5909.000000  -19767.542969  -34436.140625
5910.000000  -19759.765625  -34479.699219
5911.000000  -20034.230469  -34342.062500
5912.000000  -19894.917969  -34553.937500
5913.000000  -19894.884766  -34317.925781
5914.000000  -20160.726562  -34422.281250
5915.000000  -19862.234375  -34469.808594
5916.000000  -19923.427734  -34393.167969
5917.000000  -19794.458984  -34371.992188
5918.000000  -19881.455078  -34351.765625
5919.000000  -19799.878906  -34483.390625
5920.000000  -19911.449219  -34502.531250
5921.000000  -19821.947266  -34389.605469
5922.000000  -19870.804688  -34455.296875
5923.000000  -19735.296875  -34276.644531
5924.000000  -19906.957031  -34404.515625
5925.000000  -19927.816406  -34411.519531
5926.000000  -19805.089844  -34611.218750
5927.000000  -19760.513672  -34262.417969
5928.000000  -19805.416016  -34527.863281
5929.000000  -19800.384766  -34492.753906
5930.000000  -19731.929688  -34466.761719
5931.000000  -19877.453125  -34648.320312
5932.000000  -19755.044922  -34555.785156
5933.000000  -19688.097656  -34498.941406
5934.000000  -19803.814453  -34510.046875
5935.000000  -19874.037109  -34371.800781
5936.000000  -19755.218750  -34313.355469
5937.000000  -19951.984375  -34671.984375
5938.000000  -19742.150391  -34246.792969
5939.000000  -19781.357422  -34256.488281
5940.000000  -19800.857422  -34379.890625
5941.000000  -19846.054688  -34324.156250
5942.000000  -19843.919922  -34405.867188
5943.000000  -19931.130859  -34301.070312
5944.000000  -19875.984375  -34372.277344
5945.000000  -19808.384766  -34411.937500
5946.000000  -19909.300781  -34527.875000
5947.000000  -19828.638672  -34538.312500
5948.000000  -20115.671875  -34389.160156
5949.000000  -20166.425781  -34410.453125
5950.000000  -20125.236328  -34259.785156
5951.000000  -20185.998047  -34445.847656
5952.000000  -20061.439453  -34588.089844
5953.000000  -20324.292969  -34431.937500
5954.000000  -20186.912109  -34652.785156
5955.000000  -20346.292969  -34369.097656
5956.000000  -20178.066406  -34538.632812
5957.000000  -20184.173828  -34400.867188
5958.000000  -20131.113281  -34345.773438
5959.000000  -20146.052734  -34344.640625
5960.000000  -19984.861328  -34374.863281
5961.000000  -20023.349609  -34410.328125
5962.000000  -19775.501953  -34470.054688
5963.000000  -19979.919922  -34456.257812
5964.000000  -19948.654297  -34510.828125
5965.000000  -19853.792969  -34324.273438
5966.000000  -19839.916016  -34397.949219
5967.000000  -19875.400391  -34532.167969
5968.000000  -20194.988281  -34447.816406
5969.000000  -19963.716797  -34509.570312
5970.000000  -20040.216797  -34377.093750
5971.000000  -19890.673828  -34369.742188
5972.000000  -20119.871094  -34318.785156
5973.000000  -20112.466797  -34416.710938
5974.000000  -20127.457031  -34380.675781
5975.000000  -20064.052734  -34422.640625
5976.000000  -20179.755859  -34489.566406
5977.000000  -20226.970703  -34284.867188
5978.000000  -20217.421875  -34442.457031
5979.000000  -20325.531250  -34447.632812
5980.000000  -20314.609375  -34436.160156
5981.000000  -20280.203125  -34535.812500
5982.000000  -20254.634766  -34435.960938
5983.000000  -20179.220703  -34318.203125
5984.000000  -20146.406250  -34426.816406
5985.000000  -19971.425781  -34356.687500
5986.000000  -19975.992188  -34400.214844
5987.000000  -19937.078125  -34541.109375
5988.000000  -20039.455078  -34517.699219
5989.000000  -20071.052734  -34549.593750
5990.000000  -19973.525391  -34580.460938
5991.000000  -20158.865234  -34556.777344
5992.000000  -19882.294922  -34579.070312
5993.000000  -20072.060547  -34641.511719
5994.000000  -19965.207031  -34728.617188
5995.000000  -20005.732422  -34555.140625
5996.000000  -19904.285156  -34362.425781
5997.000000  -19905.486328  -34484.125000
5998.000000  -19911.537109  -34562.476562
5999.000000  -20035.308594  -34502.617188
6000.000000  -19731.617188  -34275.800781
6001.000000  -19770.810547  -34542.718750
6002.000000  -19786.548828  -34644.089844
6003.000000  -19863.138672  -34527.835938
6004.000000  -19734.039062  -34403.269531
6005.000000  -19939.367188  -34458.433594
6006.000000  -19734.214844  -34475.511719
6007.000000  -19667.718750  -34377.351562
6008.000000  -19740.564453  -34587.316406
6009.000000  -19831.316406  -34578.320312
6010.000000  -19853.382812  -34445.019531
6011.000000  -19960.714844  -34488.718750
6012.000000  -19915.900391  -34459.164062
6013.000000  -19937.201172  -34448.609375
6014.000000  -19945.261719  -34522.742188
6015.000000  -19851.041016  -34379.019531
6016.000000  -19878.218750  -34555.328125
6017.000000  -19834.207031  -34410.882812
6018.000000  -19750.652344  -34370.839844
6019.000000  -19671.080078  -34481.773438
6020.000000  -19888.439453  -34572.167969
6021.000000  -19939.703125  -34628.800781
6022.000000  -19948.173828  -34552.597656
6023.000000  -20035.500000  -34522.097656
6024.000000  -19880.919922  -34469.253906
6025.000000  -19903.091797  -34675.656250
6026.000000  -19857.203125  -34546.148438
6027.000000  -19879.109375  -34523.167969
6028.000000  -19939.808594  -34518.335938
6029.000000  -20156.589844  -34664.644531
6030.000000  -20024.886719  -34754.558594
6031.000000  -19878.222656  -34582.675781
6032.000000  -20068.531250  -34340.792969
6033.000000  -19956.861328  -34487.957031
6034.000000  -20058.406250  -34589.003906
6035.000000  -19975.119141  -34472.691406
6036.000000  -20031.523438  -34519.253906
6037.000000  -19769.255859  -34455.492188
6038.000000  -19842.052734  -34409.421875
6039.000000  -19902.974609  -34612.023438
6040.000000  -19950.798828  -34342.453125
6041.000000  -19894.978516  -34549.332031
6042.000000  -19779.988281  -34528.492188
6043.000000  -19711.232422  -34549.902344
6044.000000  -19828.513672  -34489.859375
6045.000000  -19816.064453  -34634.878906
6046.000000  -19869.500000  -34205.542969
6047.000000  -19862.082031  -34354.058594
6048.000000  -20074.589844  -34533.320312
6049.000000  -19945.566406  -34334.804688
6050.000000  -19963.197266  -34607.550781
6051.000000  -19995.775391  -34300.984375
6052.000000  -19828.013672  -34508.542969
6053.000000  -19754.947266  -34368.605469
6054.000000  -19830.689453  -34420.238281
6055.000000  -19718.445312  -34475.675781
6056.000000  -19772.375000  -34491.699219
6057.000000  -19781.373047  -34465.613281
6058.000000  -19776.388672  -34373.109375
6059.000000  -19858.324219  -34351.621094
6060.000000  -19588.029297  -34604.187500
6061.000000  -19720.109375  -34388.195312
6062.000000  -19873.496094  -34441.371094
6063.000000  -19762.136719  -34609.175781
6064.000000  -19877.212891  -34352.011719
6065.000000  -19777.863281  -34433.640625
6066.000000  -19876.974609  -34350.089844
6067.000000  -19893.769531  -34305.304688
6068.000000  -19852.822266  -34326.195312
6069.000000  -19851.640625  -34318.250000
6070.000000  -19981.144531  -34458.199219
6071.000000  -19996.240234  -34370.476562
6072.000000  -19883.808594  -34546.726562
6073.000000  -19878.816406  -34266.718750
6074.000000  -19754.304688  -34557.777344
6075.000000  -19854.738281  -34545.445312
6076.000000  -19864.582031  -34370.039062
6077.000000  -19991.605469  -34420.578125
6078.000000  -19972.300781  -34530.761719
6079.000000  -19829.132812  -34419.890625
6080.000000  -19907.042969  -34289.109375
6081.000000  -19852.357422  -34573.773438
6082.000000  -20014.980469  -34456.757812
6083.000000  -20077.308594  -34386.812500
6084.000000  -19953.626953  -34368.011719
6085.000000  -19864.523438  -34470.757812
6086.000000  -19998.615234  -34429.589844
6087.000000  -20038.611328  -34609.886719
6088.000000  -20035.283203  -34270.304688
6089.000000  -19967.062500  -34288.167969
6090.000000  -19941.109375  -34494.882812
6091.000000  -19923.789062  -34408.851562
6092.000000  -19775.550781  -34354.808594
6093.000000  -19944.462891  -34520.828125
6094.000000  -19598.037109  -34368.187500
6095.000000  -19628.498047  -34558.207031
6096.000000  -19767.302734  -34241.183594
6097.000000  -19734.167969  -34381.140625
6098.000000  -19659.199219  -34439.140625
6099.000000  -19633.435547  -34174.082031
6100.000000  -19746.357422  -34550.246094
6101.000000  -19564.371094  -34264.949219
6102.000000  -19569.451172  -34524.097656
6103.000000  -19714.615234  -34469.937500
6104.000000  -19698.089844  -34427.585938
6105.000000  -19732.210938  -34403.117188
6106.000000  -19607.427734  -34545.484375
6107.000000  -19834.107422  -34331.070312
6108.000000  -19764.466797  -34616.679688
6109.000000  -19727.578125  -34380.656250
6110.000000  -19630.404297  -34393.636719
6111.000000  -19785.703125  -34346.855469
6112.000000  -19741.617188  -34439.468750
6113.000000  -19860.966797  -34326.906250
6114.000000  -19707.578125  -34436.648438
6115.000000  -19818.013672  -34153.527344
6116.000000  -19646.912109  -34412.937500
6117.000000  -19741.158203  -34354.015625
6118.000000  -19749.089844  -34369.007812
6119.000000  -19748.380859  -34298.816406
6120.000000  -19685.740234  -34305.976562
6121.000000  -19785.144531  -34396.117188
6122.000000  -19758.054688  -34248.261719
6123.000000  -19903.568359  -34525.843750
6124.000000  -19860.066406  -34411.113281
6125.000000  -19855.447266  -34573.988281
6126.000000  -19807.154297  -34376.152344
6127.000000  -19859.179688  -34489.152344
6128.000000  -19942.371094  -34453.042969
6129.000000  -19963.636719  -34459.718750
6130.000000  -19831.130859  -34444.167969
6131.000000  -19730.347656  -34456.027344
6132.000000  -19708.253906  -34417.679688
6133.000000  -19698.835938  -34538.054688
6134.000000  -19564.867188  -34485.421875
6135.000000  -19485.126953  -34521.097656
6136.000000  -19509.843750  -34461.195312
6137.000000  -19617.214844  -34423.335938
6138.000000  -19545.255859  -34197.640625
6139.000000  -19747.808594  -34369.566406
6140.000000  -19743.613281  -34360.925781
6141.000000  -19666.361328  -34444.058594
6142.000000  -19790.027344  -34390.742188
6143.000000  -19731.373047  -34544.320312
6144.000000  -19695.738281  -34393.117188
6145.000000  -19878.160156  -34329.703125
6146.000000  -19721.652344  -34176.046875
6147.000000  -19650.546875  -34429.816406
6148.000000  -19754.115234  -34559.546875
6149.000000  -19779.888672  -34633.156250
6150.000000  -19883.666016  -34554.964844
6151.000000  -19761.699219  -34478.761719
6152.000000  -19795.369141  -34394.750000
6153.000000  -19711.257812  -34394.082031
6154.000000  -19794.812500  -34402.914062
6155.000000  -19879.724609  -34360.492188
6156.000000  -19905.464844  -34482.000000
6157.000000  -19803.722656  -34519.335938
6158.000000  -19783.289062  -34681.957031
6159.000000  -19903.615234  -34584.054688
6160.000000  -19637.605469  -34418.882812
6161.000000  -19802.277344  -34597.289062
6162.000000  -19853.421875  -34559.121094
6163.000000  -19753.775391  -34283.863281
6164.000000  -19744.304688  -34428.558594
6165.000000  -19854.480469  -34402.824219
6166.000000  -19953.257812  -34506.480469
6167.000000  -19820.062500  -34563.531250
6168.000000  -19878.285156  -34540.183594
6169.000000  -19742.601562  -34388.761719
6170.000000  -19848.486328  -34377.269531
6171.000000  -19803.111328  -34276.601562
6172.000000  -19960.232422  -34483.808594
6173.000000  -20070.445312  -34686.855469
6174.000000  -19968.537109  -34605.437500
6175.000000  -20038.298828  -34643.539062
6176.000000  -20095.349609  -34441.144531
6177.000000  -19931.634766  -34429.296875
6178.000000  -19934.474609  -34682.863281
6179.000000  -19929.480469  -34484.105469
6180.000000  -19839.701172  -34448.191406
6181.000000  -19786.013672  -34287.390625
6182.000000  -19906.890625  -34362.140625
6183.000000  -19905.355469  -34250.121094
6184.000000  -19670.437500  -34505.953125
6185.000000  -19938.794922  -34410.914062
6186.000000  -19964.107422  -34445.886719
6187.000000  -19974.960938  -34289.519531
6188.000000  -20117.332031  -34311.898438
6189.000000  -20089.490234  -34369.828125
6190.000000  -20084.289062  -34536.171875
6191.000000  -19909.966797  -34296.335938
6192.000000  -19914.902344  -34417.453125
6193.000000  -19887.863281  -34259.855469
6194.000000  -19768.292969  -34196.355469
6195.000000  -19810.279297  -34188.515625
6196.000000  -19802.539062  -34394.777344
6197.000000  -19972.257812  -34020.839844
6198.000000  -19865.007812  -34441.148438
6199.000000  -19924.708984  -34324.710938
6200.000000  -19872.279297  -34379.222656
6201.000000  -19947.058594  -34486.464844
6202.000000  -19967.324219  -34519.746094
6203.000000  -19996.607422  -34385.687500
6204.000000  -19878.546875  -34281.492188
6205.000000  -20126.841797  -34549.636719
6206.000000  -20049.667969  -34370.027344
6207.000000  -19963.324219  -34405.238281
6208.000000  -19948.466797  -34402.781250
6209.000000  -19982.785156  -34524.718750
6210.000000  -20068.898438  -34400.769531
6211.000000  -19876.730469  -34412.738281
6212.000000  -19896.283203  -34370.757812
6213.000000  -19924.998047  -34191.523438
6214.000000  -19845.347656  -34338.425781
6215.000000  -19893.380859  -34405.210938
6216.000000  -19838.162109  -34395.671875
6217.000000  -19976.425781  -34539.929688
6218.000000  -19825.849609  -34620.605469
6219.000000  -19915.892578  -34471.613281
6220.000000  -19913.789062  -34466.773438
6221.000000  -20071.826172  -34341.320312
6222.000000  -20126.562500  -34575.718750
6223.000000  -20073.316406  -34634.957031
6224.000000  -19956.455078  -34494.535156
6225.000000  -20012.015625  -34519.246094
6226.000000  -20090.281250  -34455.847656
6227.000000  -20079.406250  -34271.617188
6228.000000  -19993.404297  -34465.437500
6229.000000  -19875.251953  -34308.687500
6230.000000  -20011.767578  -34493.117188
6231.000000  -19953.697266  -34481.730469
6232.000000  -20077.357422  -34475.972656
6233.000000  -19936.412109  -34615.632812
6234.000000  -19947.121094  -34488.265625
6235.000000  -19771.771484  -34369.722656
6236.000000  -19868.984375  -34485.875000
6237.000000  -19706.115234  -34311.925781
6238.000000  -19759.267578  -34296.246094
6239.000000  -19872.679688  -34491.781250
6240.000000  -19929.332031  -34491.007812
6241.000000  -19892.150391  -34536.972656
6242.000000  -19815.146484  -34391.375000
6243.000000  -19762.558594  -34345.914062
6244.000000  -19716.001953  -34350.878906
6245.000000  -19891.935547  -34506.074219
6246.000000  -19792.775391  -34412.707031
6247.000000  -19971.712891  -34606.519531
6248.000000  -19852.125000  -34562.378906
6249.000000  -20077.775391  -34374.414062
6250.000000  -19834.615234  -34453.882812
6251.000000  -19893.078125  -34419.144531
6252.000000  -19804.412109  -34438.937500
6253.000000  -19860.914062  -34388.035156
6254.000000  -19766.576172  -34302.003906
6255.000000  -19740.654297  -34457.207031
6256.000000  -19869.972656  -34404.835938
6257.000000  -19795.476562  -34479.140625
6258.000000  -19755.921875  -34627.312500
6259.000000  -19748.781250  -34496.183594
6260.000000  -19696.099609  -34643.152344
6261.000000  -19907.519531  -34508.437500
6262.000000  -19809.357422  -34507.902344
6263.000000  -19779.619141  -34486.464844
6264.000000  -19776.158203  -34373.460938
6265.000000  -19859.695312  -34369.449219
6266.000000  -19937.189453  -34486.761719
6267.000000  -19870.097656  -34381.980469
6268.000000  -19949.027344  -34275.527344
6269.000000  -20017.845703  -34254.941406
6270.000000  -19972.910156  -34457.207031
6271.000000  -19833.337891  -34502.515625
6272.000000  -20021.998047  -34535.335938
6273.000000  -20003.281250  -34510.375000
6274.000000  -20029.654297  -34383.812500
6275.000000  -19977.144531  -34363.472656
6276.000000  -19974.755859  -34584.183594
6277.000000  -19955.431641  -34449.664062
6278.000000  -19989.541016  -34283.312500
6279.000000  -19865.771484  -34547.144531
6280.000000  -19904.685547  -34514.183594
6281.000000  -19892.187500  -34449.503906
6282.000000  -19869.623047  -34363.117188
6283.000000  -19921.500000  -34544.730469
6284.000000  -20068.660156  -34698.738281
6285.000000  -19889.900391  -34550.863281
6286.000000  -19889.146484  -34509.960938
6287.000000  -20065.074219  -34644.289062
6288.000000  -20006.914062  -34392.601562
6289.000000  -20000.123047  -34354.785156
6290.000000  -19931.060547  -34461.640625
6291.000000  -19919.019531  -34519.132812
6292.000000  -20004.572266  -34559.023438
6293.000000  -19858.292969  -34600.402344
6294.000000  -19873.236328  -34588.714844
6295.000000  -19919.539062  -34571.421875
6296.000000  -19826.498047  -34395.414062
6297.000000  -20087.470703  -34392.605469
6298.000000  -19994.240234  -34348.828125
6299.000000  -20056.761719  -34334.859375
6300.000000  -20086.539062  -34574.539062
6301.000000  -20117.037109  -34454.972656
6302.000000  -19965.369141  -34446.679688
6303.000000  -19910.345703  -34204.351562
6304.000000  -20036.925781  -34399.765625
6305.000000  -20043.070312  -34391.066406
6306.000000  -19975.996094  -34388.835938
6307.000000  -19892.589844  -34282.437500
6308.000000  -20163.283203  -34456.003906
6309.000000  -20161.882812  -34379.996094
6310.000000  -19901.310547  -34422.281250
6311.000000  -19880.085938  -34386.277344
6312.000000  -20067.955078  -34411.105469
6313.000000  -19874.849609  -34422.734375
6314.000000  -19855.972656  -34496.488281
6315.000000  -20015.433594  -34519.316406
6316.000000  -19870.919922  -34611.550781
6317.000000  -19868.931641  -34412.226562
6318.000000  -19864.646484  -34510.503906
6319.000000  -19836.640625  -34385.730469
6320.000000  -19734.279297  -34367.136719
6321.000000  -19864.283203  -34474.453125
6322.000000  -19965.867188  -34453.335938
6323.000000  -19811.917969  -34436.441406
6324.000000  -19674.468750  -34429.531250
6325.000000  -19741.099609  -34574.593750
6326.000000  -19797.054688  -34488.515625
6327.000000  -19905.791016  -34484.273438
6328.000000  -19972.363281  -34460.066406
6329.000000  -19919.197266  -34495.921875
6330.000000  -19896.537109  -34507.257812
6331.000000  -19931.695312  -34492.835938
6332.000000  -20006.832031  -34571.828125
6333.000000  -19943.453125  -34550.945312
6334.000000  -20042.201172  -34388.753906
6335.000000  -19867.765625  -34511.281250
6336.000000  -19892.794922  -34447.351562
6337.000000  -19879.095703  -34322.628906
6338.000000  -19705.273438  -34279.437500
6339.000000  -19985.453125  -34326.527344
6340.000000  -19959.802734  -34478.000000
6341.000000  -19857.498047  -34221.316406
6342.000000  -20088.876953  -34413.171875
6343.000000  -19834.369141  -34445.265625
6344.000000  -19815.560547  -34455.511719
6345.000000  -19727.941406  -34530.726562
6346.000000  -19630.060547  -34580.648438
6347.000000  -19821.201172  -34389.558594
6348.000000  -19816.001953  -34577.953125
6349.000000  -19852.705078  -34449.703125
6350.000000  -19607.878906  -34295.675781
6351.000000  -19712.113281  -34525.746094
6352.000000  -19571.871094  -34421.031250
6353.000000  -19548.230469  -34351.488281
6354.000000  -19655.675781  -34274.550781
6355.000000  -19741.431641  -34654.109375
6356.000000  -19745.220703  -34341.613281
6357.000000  -19782.134766  -34459.382812
6358.000000  -19586.326172  -34459.187500
6359.000000  -19824.957031  -34426.117188
6360.000000  -19687.976562  -34479.914062
6361.000000  -19737.556641  -34734.917969
6362.000000  -19772.054688  -34444.476562
6363.000000  -19791.162109  -34516.375000
6364.000000  -19901.234375  -34543.500000
6365.000000  -19742.634766  -34474.722656
6366.000000  -19829.505859  -34506.667969
6367.000000  -19966.230469  -34561.082031
6368.000000  -19800.146484  -34285.992188
6369.000000  -19802.972656  -34506.515625
6370.000000  -19874.757812  -34551.167969
6371.000000  -19778.476562  -34642.101562
6372.000000  -19706.451172  -34463.031250
6373.000000  -19729.169922  -34523.007812
6374.000000  -19775.492188  -34506.929688
6375.000000  -19728.460938  -34427.859375
6376.000000  -19602.923828  -34336.984375
6377.000000  -19670.576172  -34542.582031
6378.000000  -19820.927734  -34481.546875
6379.000000  -19914.980469  -34397.097656
6380.000000  -19951.039062  -34568.019531
6381.000000  -19785.386719  -34458.449219
6382.000000  -19862.308594  -34270.585938
6383.000000  -19708.123047  -34292.011719
6384.000000  -19786.943359  -34346.546875
6385.000000  -19790.861328  -34471.984375
6386.000000  -19824.705078  -34330.105469
6387.000000  -19822.167969  -34502.828125
6388.000000  -19922.175781  -34078.683594
6389.000000  -19827.033203  -34248.460938
6390.000000  -19855.859375  -34190.804688
6391.000000  -19845.656250  -34548.753906
6392.000000  -19867.396484  -34301.925781
6393.000000  -19902.943359  -34394.812500
6394.000000  -19919.488281  -34453.988281
6395.000000  -19805.554688  -34465.816406
6396.000000  -19738.552734  -34370.601562
6397.000000  -19724.033203  -34344.179688
6398.000000  -19904.904297  -34445.167969
6399.000000  -19648.732422  -34338.597656
6400.000000  -19670.798828  -34437.539062
6401.000000  -19619.929688  -34411.074219
6402.000000  -19698.638672  -34546.343750
6403.000000  -19556.482422  -34385.683594
6404.000000  -19662.867188  -34386.460938
6405.000000  -19762.974609  -34396.410156
6406.000000  -19704.777344  -34283.136719
6407.000000  -19678.167969  -34318.820312
6408.000000  -19813.841797  -34388.949219
6409.000000  -19764.273438  -34313.523438
6410.000000  -19558.751953  -34478.250000
6411.000000  -19867.310547  -34486.097656
6412.000000  -19765.912109  -34363.121094
6413.000000  -19646.541016  -34410.984375
6414.000000  -19628.958984  -34548.238281
6415.000000  -19737.509766  -34344.000000
6416.000000  -19704.548828  -34441.867188
6417.000000  -19826.863281  -34567.890625
6418.000000  -19744.455078  -34659.679688
6419.000000  -19620.968750  -34253.363281
6420.000000  -19646.470703  -34375.164062
6421.000000  -19632.585938  -34507.281250
6422.000000  -19693.933594  -34516.726562
6423.000000  -19778.593750  -34279.644531
6424.000000  -19896.570312  -34359.601562
6425.000000  -19905.310547  -34431.234375
6426.000000  -19786.542969  -34431.148438
6427.000000  -19825.648438  -34383.289062
6428.000000  -19708.560547  -34517.144531
6429.000000  -19830.208984  -34465.808594
6430.000000  -19692.486328  -34481.253906
6431.000000  -19857.236328  -34519.085938
6432.000000  -19701.533203  -34616.398438
6433.000000  -19756.820312  -34431.847656
6434.000000  -19736.873047  -34562.238281
6435.000000  -19733.462891  -34334.617188
6436.000000  -19736.425781  -34384.617188
6437.000000  -19774.199219  -34539.792969
6438.000000  -19747.144531  -34272.410156
6439.000000  -19733.527344  -34421.851562
6440.000000  -19804.673828  -34515.011719
6441.000000  -19650.648438  -34269.906250
6442.000000  -19737.490234  -34402.519531
6443.000000  -19738.146484  -34557.328125
6444.000000  -19857.875000  -34354.519531
6445.000000  -19917.855469  -34557.308594
6446.000000  -19678.939453  -34454.660156
6447.000000  -19940.949219  -34291.585938
6448.000000  -19781.609375  -34290.023438
6449.000000  -19969.833984  -34619.679688
6450.000000  -19850.492188  -34442.894531
6451.000000  -19774.781250  -34388.152344
6452.000000  -19676.142578  -34538.058594
6453.000000  -19764.251953  -34622.632812
6454.000000  -19801.396484  -34395.898438
6455.000000  -19722.482422  -34494.976562
6456.000000  -19757.689453  -34438.414062
6457.000000  -19970.648438  -34506.218750
6458.000000  -19924.003906  -34528.929688
6459.000000  -19878.386719  -34470.703125
6460.000000  -19758.361328  -34373.019531
6461.000000  -19907.972656  -34388.218750
6462.000000  -19978.763672  -34378.312500
6463.000000  -19853.076172  -34390.707031
6464.000000  -19973.847656  -34511.269531
6465.000000  -19846.279297  -34445.750000
6466.000000  -19982.109375  -34512.710938
6467.000000  -20053.314453  -34613.207031
6468.000000  -19994.818359  -34489.308594
6469.000000  -19868.691406  -34603.187500
6470.000000  -19851.078125  -34465.750000
6471.000000  -19955.800781  -34431.031250
6472.000000  -19853.982422  -34427.113281
6473.000000  -19726.023438  -34214.246094
6474.000000  -19869.632812  -34518.601562
6475.000000  -19907.855469  -34436.695312
6476.000000  -19877.269531  -34373.441406
6477.000000  -19915.693359  -34409.035156
6478.000000  -19907.562500  -34482.816406
6479.000000  -19973.000000  -34401.550781
6480.000000  -19819.808594  -34479.015625
6481.000000  -19860.867188  -34489.308594
6482.000000  -19689.828125  -34510.230469
6483.000000  -19611.087891  -34423.574219
6484.000000  -19896.595703  -34378.984375
6485.000000  -19519.050781  -34373.246094
6486.000000  -19485.539062  -34460.902344
6487.000000  -19791.009766  -34449.265625
6488.000000  -19863.982422  -34434.496094
6489.000000  -19973.568359  -34428.718750
6490.000000  -19966.146484  -34435.816406
6491.000000  -20003.888672  -34454.066406
6492.000000  -19925.103516  -34475.343750
6493.000000  -19831.640625  -34509.234375
6494.000000  -19778.556641  -34488.246094
6495.000000  -19935.800781  -34546.746094
6496.000000  -19831.892578  -34436.679688
6497.000000  -19845.326172  -34356.125000
6498.000000  -19758.474609  -34481.710938
6499.000000  -19827.353516  -34499.671875
6500.000000  -19673.080078  -34475.964844
6501.000000  -19716.130859  -34427.574219
6502.000000  -19813.699219  -34420.574219
6503.000000  -19778.728516  -34283.191406
6504.000000  -19836.818359  -34337.472656
6505.000000  -19694.474609  -34538.285156
6506.000000  -19876.193359  -34506.539062
6507.000000  -19844.998047  -34345.406250
6508.000000  -19792.105469  -34311.113281
6509.000000  -19686.767578  -34507.953125
6510.000000  -19610.800781  -34242.351562
6511.000000  -19889.457031  -34590.500000
6512.000000  -19920.164062  -34449.273438
6513.000000  -19840.136719  -34512.906250
6514.000000  -19739.812500  -34593.953125
6515.000000  -19668.476562  -34514.375000
6516.000000  -20003.431641  -34682.117188
6517.000000  -19774.791016  -34618.187500
6518.000000  -19861.357422  -34547.921875
6519.000000  -19655.078125  -34504.613281
6520.000000  -19829.248047  -34680.160156
6521.000000  -19936.341797  -34455.964844
6522.000000  -19865.806641  -34633.218750
6523.000000  -19596.435547  -34546.828125
6524.000000  -19844.162109  -34544.097656
6525.000000  -19920.134766  -34624.667969
6526.000000  -19778.863281  -34481.628906
6527.000000  -19795.982422  -34495.507812
6528.000000  -19956.878906  -34333.972656
6529.000000  -19881.388672  -34516.312500
6530.000000  -19870.171875  -34588.554688
6531.000000  -19798.601562  -34485.093750
6532.000000  -19885.728516  -34414.652344
6533.000000  -19704.039062  -34261.890625
6534.000000  -19848.160156  -34344.148438
6535.000000  -19753.228516  -34343.570312
6536.000000  -19955.908203  -34451.652344
6537.000000  -19905.960938  -34411.042969
6538.000000  -19781.638672  -34538.902344
6539.000000  -19936.519531  -34421.867188
6540.000000  -19887.396484  -34496.101562
6541.000000  -19849.839844  -34270.039062
6542.000000  -19821.044922  -34543.437500
6543.000000  -19763.386719  -34455.429688
6544.000000  -19807.931641  -34374.367188
6545.000000  -19948.886719  -34497.441406
6546.000000  -19999.542969  -34575.183594
6547.000000  -20046.269531  -34447.105469
6548.000000  -20124.580078  -34485.652344
6549.000000  -20080.925781  -34552.300781
6550.000000  -19946.046875  -34218.695312
6551.000000  -19954.939453  -34609.679688
6552.000000  -20058.564453  -34455.375000
6553.000000  -19949.275391  -34489.835938
6554.000000  -19914.117188  -34426.625000
6555.000000  -20071.140625  -34441.132812
6556.000000  -19850.960938  -34253.777344
6557.000000  -20071.964844  -34587.675781
6558.000000  -20214.945312  -34659.199219
6559.000000  -20112.873047  -34457.011719
6560.000000  -20032.109375  -34689.246094
6561.000000  -19976.027344  -34474.652344
6562.000000  -19786.830078  -34384.886719
6563.000000  -19858.623047  -34626.902344
6564.000000  -19912.515625  -34407.628906
6565.000000  -19882.394531  -34465.843750
6566.000000  -19900.669922  -34480.093750
6567.000000  -19875.150391  -34585.359375
6568.000000  -19881.388672  -34333.242188
6569.000000  -19913.505859  -34470.488281
6570.000000  -19955.759766  -34755.386719
6571.000000  -19929.396484  -34642.988281
6572.000000  -19977.636719  -34677.835938
6573.000000  -19989.484375  -34611.597656
6574.000000  -20130.851562  -34490.109375
6575.000000  -20042.652344  -34469.433594
6576.000000  -19731.007812  -34351.824219
6577.000000  -19956.416016  -34496.730469
6578.000000  -19717.244141  -34513.925781
6579.000000  -19753.953125  -34410.390625
6580.000000  -19779.068359  -34460.632812
6581.000000  -19927.128906  -34450.257812
6582.000000  -19938.158203  -34310.167969
6583.000000  -20048.884766  -34541.855469
6584.000000  -19881.785156  -34230.851562
6585.000000  -19964.441406  -34431.316406
6586.000000  -20122.519531  -34473.835938
6587.000000  -19907.244141  -34560.218750
6588.000000  -19872.570312  -34425.710938
6589.000000  -19967.539062  -34469.390625
6590.000000  -19976.375000  -34509.929688
6591.000000  -19817.585938  -34434.937500
6592.000000  -19866.814453  -34465.828125
6593.000000  -19943.666016  -34377.609375
6594.000000  -19775.630859  -34346.410156
6595.000000  -19545.837891  -34575.382812
6596.000000  -19800.193359  -34372.371094
6597.000000  -19829.187500  -34240.105469
6598.000000  -19789.826172  -34361.886719
6599.000000  -20007.039062  -34476.117188
6600.000000  -19831.250000  -34435.347656
6601.000000  -19855.685547  -34427.617188
6602.000000  -19807.662109  -34593.839844
6603.000000  -19864.871094  -34438.648438
6604.000000  -19944.929688  -34367.824219
6605.000000  -19926.519531  -34391.742188
6606.000000  -20078.341797  -34366.886719
6607.000000  -19810.835938  -34323.117188
6608.000000  -19794.722656  -34362.816406
6609.000000  -19786.953125  -34368.164062
6610.000000  -19803.968750  -34281.710938
6611.000000  -19679.253906  -34449.746094
6612.000000  -19759.578125  -34526.417969
6613.000000  -19951.189453  -34400.558594
6614.000000  -19917.232422  -34344.250000
6615.000000  -20066.519531  -34517.437500
6616.000000  -19826.058594  -34341.847656
6617.000000  -19839.828125  -34386.636719
6618.000000  -19821.388672  -34379.144531
6619.000000  -19852.457031  -34524.613281
6620.000000  -19779.187500  -34362.566406
6621.000000  -19834.439453  -34572.074219
6622.000000  -19877.837891  -34430.808594
6623.000000  -19876.853516  -34256.109375
6624.000000  -19903.587891  -34281.519531
6625.000000  -19770.888672  -34534.773438
6626.000000  -19820.373047  -34424.101562
6627.000000  -19834.171875  -34540.527344
6628.000000  -19891.185547  -34416.652344
6629.000000  -19786.867188  -34599.558594
6630.000000  -19808.664062  -34527.460938
6631.000000  -19640.578125  -34590.332031
6632.000000  -19707.646484  -34387.476562
6633.000000  -19642.865234  -34612.925781
6634.000000  -19790.517578  -34538.167969
6635.000000  -19720.361328  -34463.656250
6636.000000  -19674.210938  -34631.921875
6637.000000  -19652.791016  -34569.070312
6638.000000  -19666.087891  -34569.562500
6639.000000  -19769.695312  -34544.167969
6640.000000  -19599.080078  -34515.062500
6641.000000  -19667.097656  -34664.875000
6642.000000  -19673.697266  -34624.437500
6643.000000  -19686.324219  -34547.410156
6644.000000  -19833.589844  -34247.039062
6645.000000  -19828.681641  -34444.945312
6646.000000  -19666.121094  -34416.851562
6647.000000  -19770.318359  -34468.367188
6648.000000  -19627.673828  -34485.121094
6649.000000  -19656.087891  -34463.398438
6650.000000  -19571.097656  -34584.812500
6651.000000  -19570.343750  -34521.218750
6652.000000  -19622.798828  -34526.929688
6653.000000  -19578.074219  -34691.468750
6654.000000  -19515.152344  -34577.988281
6655.000000  -19630.640625  -34583.433594
6656.000000  -19705.291016  -34518.527344
6657.000000  -19897.716797  -34689.890625
6658.000000  -19968.953125  -34587.121094
6659.000000  -19781.132812  -34564.042969
6660.000000  -19843.789062  -34503.765625
6661.000000  -19764.130859  -34485.496094
6662.000000  -19871.125000  -34360.929688
6663.000000  -19882.462891  -34484.082031
6664.000000  -20087.251953  -34490.097656
6665.000000  -19985.828125  -34371.554688
6666.000000  -19907.630859  -34490.093750
6667.000000  -19731.814453  -34398.816406
6668.000000  -19805.550781  -34564.398438
6669.000000  -19862.435547  -34427.886719
6670.000000  -19859.126953  -34347.984375
6671.000000  -19962.142578  -34514.089844
6672.000000  -19946.041016  -34485.957031
6673.000000  -19793.833984  -34521.062500
6674.000000  -19907.085938  -34478.511719
6675.000000  -19829.796875  -34545.238281
6676.000000  -20092.828125  -34506.695312
6677.000000  -19863.869141  -34679.835938
6678.000000  -19916.115234  -34371.757812
6679.000000  -19857.830078  -34453.953125
6680.000000  -19753.175781  -34349.757812
6681.000000  -19820.191406  -34237.539062
6682.000000  -19702.515625  -34211.585938
6683.000000  -19842.181641  -34275.996094
6684.000000  -19799.953125  -34224.039062
6685.000000  -19865.076172  -34188.867188
6686.000000  -19917.984375  -34451.683594
6687.000000  -19933.554688  -34494.667969
6688.000000  -19798.677734  -34471.812500
6689.000000  -19810.949219  -34496.800781
6690.000000  -19818.900391  -34435.078125
6691.000000  -19831.033203  -34280.144531
6692.000000  -19959.820312  -34277.761719
6693.000000  -19935.619141  -34442.285156
6694.000000  -19852.113281  -34377.476562
6695.000000  -19764.322266  -34520.804688
6696.000000  -19926.408203  -34275.898438
6697.000000  -20084.880859  -34228.144531
6698.000000  -19958.072266  -34266.585938
6699.000000  -19898.662109  -34292.535156
6700.000000  -19928.792969  -34559.867188
6701.000000  -19851.873047  -34367.210938
6702.000000  -19839.128906  -34372.808594
6703.000000  -19932.830078  -34412.535156
6704.000000  -19779.326172  -34529.675781
6705.000000  -19912.078125  -34564.761719
6706.000000  -19842.138672  -34385.023438
6707.000000  -20021.603516  -34281.187500
6708.000000  -19867.482422  -34291.828125
6709.000000  -19771.298828  -34559.488281
6710.000000  -19977.119141  -34356.664062
6711.000000  -19941.005859  -34482.386719
6712.000000  -19858.527344  -34362.328125
6713.000000  -19755.394531  -34569.261719
6714.000000  -19892.775391  -34557.230469
6715.000000  -19868.423828  -34506.730469
6716.000000  -19931.517578  -34321.917969
6717.000000  -19902.330078  -34519.554688
6718.000000  -19942.296875  -34436.531250
6719.000000  -19962.460938  -34301.535156
6720.000000  -19886.263672  -34434.757812
6721.000000  -20083.640625  -34600.425781
6722.000000  -19901.183594  -34414.113281
6723.000000  -19863.734375  -34423.250000
6724.000000  -19984.734375  -34427.082031
6725.000000  -20111.289062  -34511.125000
6726.000000  -19929.410156  -34533.496094
6727.000000  -20026.699219  -34351.734375
6728.000000  -19990.152344  -34478.851562
6729.000000  -19859.269531  -34570.171875
6730.000000  -19978.792969  -34522.246094
6731.000000  -19898.574219  -34555.777344
6732.000000  -19803.728516  -34487.234375
6733.000000  -19826.416016  -34386.886719
6734.000000  -19819.355469  -34485.656250
6735.000000  -19757.642578  -34341.714844
6736.000000  -19830.070312  -34270.992188
6737.000000  -20034.113281  -34503.867188
6738.000000  -19909.783203  -34447.093750
6739.000000  -19947.033203  -34450.542969
6740.000000  -19985.617188  -34435.769531
6741.000000  -19966.589844  -34489.824219
6742.000000  -19855.322266  -34348.164062
6743.000000  -19891.986328  -34272.832031
6744.000000  -19830.498047  -34393.890625
6745.000000  -20056.406250  -34370.273438
6746.000000  -20049.707031  -34564.871094
6747.000000  -20183.449219  -34419.593750
6748.000000  -20169.832031  -34479.269531
6749.000000  -19914.056641  -34416.796875
6750.000000  -19902.500000  -34679.371094
6751.000000  -19795.291016  -34514.406250
6752.000000  -19811.056641  -34537.070312
6753.000000  -19863.710938  -34572.890625
6754.000000  -19772.675781  -34352.765625
6755.000000  -20049.607422  -34431.246094
6756.000000  -19867.722656  -34416.785156
6757.000000  -19951.820312  -34522.074219
6758.000000  -19722.736328  -34520.148438
6759.000000  -19869.226562  -34422.304688
6760.000000  -19742.816406  -34412.785156
6761.000000  -19806.509766  -34481.906250
6762.000000  -19895.865234  -34625.218750
6763.000000  -19670.615234  -34656.265625
6764.000000  -19751.439453  -34428.804688
6765.000000  -19936.216797  -34567.546875
6766.000000  -19919.251953  -34639.289062
6767.000000  -19789.238281  -34465.640625
6768.000000  -19853.619141  -34684.625000
6769.000000  -19854.619141  -34485.359375
6770.000000  -19936.205078  -34611.859375
6771.000000  -19915.029297  -34440.261719
6772.000000  -19838.523438  -34474.316406
6773.000000  -19911.896484  -34495.949219
6774.000000  -19921.644531  -34394.683594
6775.000000  -19814.205078  -34361.179688
6776.000000  -19809.623047  -34274.847656
6777.000000  -19718.566406  -34318.179688
6778.000000  -19923.494141  -34438.468750
6779.000000  -19805.421875  -34439.906250
6780.000000  -19865.216797  -34625.617188
6781.000000  -19954.867188  -34568.808594
6782.000000  -19869.099609  -34742.136719
6783.000000  -19918.292969  -34486.175781
6784.000000  -19922.748047  -34651.886719
6785.000000  -19770.568359  -34386.492188
6786.000000  -19767.214844  -34420.644531
6787.000000  -19738.875000  -34346.843750
6788.000000  -19775.269531  -34608.925781
6789.000000  -19921.748047  -34557.523438
6790.000000  -19907.970703  -34407.847656
6791.000000  -19675.894531  -34410.285156
6792.000000  -19890.548828  -34463.648438
6793.000000  -19794.572266  -34313.152344
6794.000000  -19638.000000  -34379.941406
6795.000000  -19803.777344  -34556.183594
6796.000000  -19786.777344  -34651.363281
6797.000000  -19878.050781  -34427.628906
6798.000000  -20007.595703  -34293.757812
6799.000000  -19937.896484  -34459.925781
6800.000000  -20010.634766  -34553.597656
6801.000000  -20110.378906  -34676.796875
6802.000000  -19938.765625  -34612.945312
6803.000000  -19788.333984  -34428.187500
6804.000000  -19980.216797  -34546.945312
6805.000000  -19955.291016  -34549.300781
6806.000000  -19792.878906  -34539.578125
6807.000000  -19829.205078  -34511.792969
6808.000000  -19837.089844  -34347.000000
6809.000000  -19806.164062  -34393.671875
6810.000000  -19835.394531  -34205.488281
6811.000000  -19841.939453  -34326.308594
6812.000000  -19901.007812  -34247.882812
6813.000000  -19986.041016  -34479.894531
6814.000000  -19941.431641  -34529.542969
6815.000000  -19840.974609  -34376.148438
6816.000000  -19874.802734  -34411.500000
6817.000000  -19995.171875  -34351.679688
6818.000000  -20053.164062  -34416.363281
6819.000000  -19851.101562  -34492.730469
6820.000000  -19872.152344  -34409.605469
6821.000000  -19817.230469  -34377.222656
6822.000000  -19775.138672  -34337.886719
6823.000000  -19719.306641  -34482.910156
6824.000000  -19955.310547  -34446.328125
6825.000000  -19726.994141  -34438.007812
6826.000000  -19589.498047  -34561.808594
6827.000000  -19752.384766  -34453.414062
6828.000000  -19806.753906  -34535.136719
6829.000000  -19860.712891  -34444.414062
6830.000000  -19619.185547  -34639.031250
6831.000000  -19714.152344  -34591.996094
6832.000000  -19836.626953  -34631.722656
6833.000000  -19924.158203  -34485.417969
6834.000000  -20019.437500  -34626.410156
6835.000000  -19804.917969  -34399.921875
6836.000000  -19825.822266  -34463.546875
6837.000000  -20008.839844  -34562.863281
6838.000000  -19722.039062  -34457.925781
6839.000000  -19886.404297  -34450.437500
6840.000000  -19942.322266  -34554.835938
6841.000000  -20010.945312  -34330.234375
6842.000000  -19740.408203  -34546.851562
6843.000000  -20131.740234  -34503.359375
6844.000000  -19941.304688  -34606.304688
6845.000000  -19991.683594  -34184.917969
6846.000000  -20045.173828  -34499.109375
6847.000000  -19967.039062  -34369.671875
6848.000000  -20076.833984  -34415.457031
6849.000000  -20037.900391  -34490.257812
6850.000000  -19895.074219  -34622.675781
6851.000000  -20002.923828  -34533.007812
6852.000000  -19712.945312  -34401.246094
6853.000000  -19875.652344  -34604.320312
6854.000000  -19804.316406  -34514.273438
6855.000000  -19902.558594  -34428.296875
6856.000000  -20029.654297  -34542.265625
6857.000000  -20058.460938  -34497.390625
6858.000000  -19917.751953  -34332.347656
6859.000000  -19954.285156  -34521.761719
6860.000000  -20107.171875  -34473.042969
6861.000000  -20108.283203  -34395.175781
6862.000000  -20099.718750  -34378.074219
6863.000000  -20119.498047  -34605.082031
6864.000000  -20077.246094  -34526.199219
6865.000000  -20094.908203  -34443.574219
6866.000000  -20033.253906  -34317.148438
6867.000000  -20003.242188  -34553.152344
6868.000000  -19990.330078  -34409.906250
6869.000000  -20039.734375  -34470.101562
6870.000000  -20059.236328  -34438.304688
6871.000000  -20048.207031  -34383.757812
6872.000000  -20062.916016  -34614.531250
6873.000000  -19999.367188  -34515.765625
6874.000000  -19926.271484  -34449.144531
6875.000000  -19875.812500  -34390.250000
6876.000000  -19788.687500  -34396.718750
6877.000000  -19936.384766  -34454.597656
6878.000000  -19987.304688  -34300.027344
6879.000000  -19982.042969  -34462.523438
6880.000000  -19923.662109  -34411.632812
6881.000000  -19990.921875  -34641.035156
6882.000000  -19907.158203  -34479.175781
6883.000000  -19903.476562  -34600.753906
6884.000000  -19711.205078  -34388.371094
6885.000000  -19772.947266  -34543.671875
6886.000000  -19771.140625  -34449.351562
6887.000000  -19781.429688  -34454.253906
6888.000000  -19879.375000  -34334.398438
6889.000000  -19863.568359  -34414.199219
6890.000000  -19757.953125  -34493.664062
6891.000000  -19860.390625  -34489.421875
6892.000000  -19872.285156  -34284.960938
6893.000000  -19767.132812  -34426.582031
6894.000000  -19821.472656  -34347.933594
6895.000000  -19701.185547  -34536.812500
6896.000000  -19660.355469  -34451.707031
6897.000000  -19865.888672  -34538.386719
6898.000000  -19767.498047  -34662.738281
6899.000000  -19685.414062  -34555.078125
6900.000000  -19726.031250  -34461.207031
6901.000000  -19667.595703  -34494.625000
6902.000000  -19794.337891  -34376.003906
6903.000000  -19802.632812  -34675.773438
6904.000000  -19792.998047  -34522.445312
6905.000000  -19827.650391  -34450.011719
6906.000000  -19872.785156  -34363.144531
6907.000000  -19864.742188  -34309.601562
6908.000000  -19884.882812  -34506.074219
6909.000000  -19916.447266  -34493.660156
6910.000000  -19822.318359  -34362.007812
6911.000000  -19835.539062  -34399.089844
6912.000000  -19767.841797  -34518.101562
6913.000000  -19777.826172  -34431.640625
6914.000000  -19816.726562  -34555.722656
6915.000000  -19965.978516  -34352.777344
6916.000000  -19897.683594  -34398.882812
6917.000000  -19861.160156  -34571.925781
6918.000000  -19899.529297  -34449.175781
6919.000000  -19868.445312  -34536.582031
6920.000000  -19928.951172  -34513.003906
6921.000000  -19956.849609  -34362.750000
6922.000000  -19776.107422  -34412.902344
6923.000000  -19755.546875  -34345.078125
6924.000000  -19848.322266  -34541.402344
6925.000000  -19866.412109  -34614.949219
6926.000000  -19859.732422  -34534.550781
6927.000000  -19813.755859  -34391.109375
6928.000000  -19859.367188  -34369.648438
6929.000000  -19811.505859  -34595.058594
6930.000000  -19894.572266  -34506.566406
6931.000000  -20082.214844  -34578.742188
6932.000000  -19912.835938  -34356.804688
6933.000000  -19832.056641  -34402.242188
6934.000000  -19965.576172  -34590.414062
6935.000000  -20092.224609  -34703.824219
6936.000000  -20060.087891  -34431.007812
6937.000000  -20086.908203  -34450.789062
6938.000000  -19852.076172  -34595.925781
6939.000000  -19873.486328  -34453.281250
6940.000000  -19828.632812  -34296.093750
6941.000000  -19568.187500  -34398.984375
6942.000000  -19845.978516  -34495.703125
6943.000000  -19855.722656  -34335.585938
6944.000000  -19789.816406  -34333.433594
6945.000000  -19716.468750  -34345.480469
6946.000000  -19753.376953  -34583.902344
6947.000000  -19815.005859  -34426.417969
6948.000000  -19866.873047  -34455.582031
6949.000000  -19794.052734  -34400.843750
6950.000000  -19946.564453  -34488.484375
6951.000000  -19923.140625  -34482.945312
6952.000000  -19925.119141  -34504.281250
6953.000000  -19972.568359  -34383.878906
6954.000000  -19912.490234  -34383.652344
6955.000000  -19897.593750  -34376.222656
6956.000000  -19822.203125  -34279.472656
6957.000000  -19882.044922  -34483.964844
6958.000000  -19974.029297  -34462.398438
6959.000000  -20062.324219  -34363.832031
6960.000000  -19932.978516  -34368.816406
6961.000000  -19863.980469  -34470.429688
6962.000000  -19901.677734  -34320.003906
6963.000000  -19914.529297  -34598.601562
6964.000000  -19896.482422  -34479.179688
6965.000000  -19912.492188  -34414.648438
6966.000000  -19772.351562  -34600.421875
6967.000000  -19730.097656  -34496.003906
6968.000000  -19760.435547  -34432.425781
6969.000000  -19864.097656  -34406.566406
6970.000000  -19783.615234  -34470.925781
6971.000000  -19664.158203  -34555.617188
6972.000000  -19812.320312  -34581.328125
6973.000000  -19724.830078  -34576.914062
6974.000000  -19904.097656  -34414.375000
6975.000000  -19966.652344  -34539.617188
6976.000000  -19965.478516  -34513.667969
6977.000000  -19920.490234  -34541.007812
6978.000000  -19813.544922  -34504.324219
6979.000000  -19766.050781  -34331.230469
6980.000000  -19780.947266  -34545.171875
6981.000000  -19807.324219  -34488.582031
6982.000000  -19795.794922  -34521.136719
6983.000000  -19765.013672  -34563.187500
6984.000000  -19631.185547  -34488.441406
6985.000000  -19805.136719  -34424.480469
6986.000000  -19677.138672  -34501.730469
6987.000000  -19705.128906  -34439.335938
6988.000000  -19807.861328  -34429.816406
6989.000000  -19719.064453  -34216.972656
6990.000000  -19885.017578  -34550.957031
6991.000000  -19816.503906  -34495.613281
6992.000000  -19641.580078  -34410.839844
6993.000000  -19746.796875  -34402.136719
6994.000000  -19699.111328  -34480.570312
6995.000000  -19859.917969  -34399.351562
6996.000000  -19925.791016  -34368.519531
6997.000000  -19933.080078  -34574.847656
6998.000000  -19783.208984  -34518.035156
6999.000000  -19909.189453  -34455.687500
7000.000000  -19874.710938  -34435.320312
7001.000000  -19913.412109  -34654.289062
7002.000000  -19830.160156  -34670.222656
7003.000000  -19752.468750  -34359.355469
7004.000000  -19797.628906  -34438.296875
7005.000000  -19763.853516  -34466.640625
7006.000000  -19688.660156  -34589.648438
7007.000000  -19973.068359  -34409.609375
7008.000000  -19769.763672  -34466.683594
7009.000000  -19905.511719  -34351.601562
7010.000000  -19884.105469  -34411.925781
7011.000000  -19661.908203  -34446.378906
7012.000000  -19840.066406  -34461.015625
7013.000000  -19960.625000  -34373.320312
7014.000000  -20035.037109  -34508.671875
7015.000000  -20016.855469  -34370.121094
7016.000000  -19797.740234  -34526.386719
7017.000000  -19813.414062  -34355.722656
7018.000000  -19899.464844  -34406.710938
7019.000000  -19847.316406  -34570.359375
7020.000000  -19873.332031  -34470.800781
7021.000000  -19737.166016  -34427.550781
7022.000000  -19789.271484  -34547.070312
7023.000000  -19664.214844  -34504.722656
7024.000000  -19630.457031  -34418.023438
7025.000000  -19642.587891  -34390.894531
7026.000000  -19635.210938  -34512.027344
7027.000000  -19574.804688  -34637.515625
7028.000000  -19672.253906  -34445.621094
7029.000000  -19587.824219  -34526.398438
7030.000000  -19830.628906  -34347.632812
7031.000000  -19689.050781  -34630.625000
7032.000000  -19796.187500  -34582.371094
7033.000000  -19703.197266  -34602.480469
7034.000000  -19854.240234  -34500.566406
7035.000000  -19634.517578  -34683.085938
7036.000000  -19798.798828  -34658.617188
7037.000000  -19775.722656  -34600.941406
7038.000000  -19758.958984  -34663.210938
7039.000000  -19967.125000  -34399.019531
7040.000000  -19881.804688  -34501.519531
7041.000000  -19765.775391  -34505.441406
7042.000000  -19783.310547  -34542.039062
7043.000000  -19762.968750  -34206.218750
7044.000000  -19781.929688  -34678.800781
7045.000000  -19988.080078  -34348.093750
7046.000000  -19784.062500  -34488.402344
7047.000000  -19773.816406  -34459.351562
7048.000000  -19992.658203  -34540.042969
7049.000000  -19863.847656  -34574.917969
7050.000000  -19829.884766  -34336.359375
7051.000000  -19766.117188  -34467.687500
7052.000000  -19747.718750  -34327.171875
7053.000000  -19913.105469  -34541.902344
7054.000000  -19932.980469  -34572.093750
7055.000000  -19845.734375  -34488.527344
7056.000000  -19912.171875  -34553.039062
7057.000000  -19824.882812  -34381.363281
7058.000000  -19881.718750  -34392.988281
7059.000000  -19789.621094  -34466.761719
7060.000000  -19815.396484  -34545.300781
7061.000000  -19983.910156  -34311.632812
7062.000000  -19900.589844  -34407.562500
7063.000000  -19849.298828  -34467.753906
7064.000000  -20044.298828  -34281.269531
7065.000000  -19900.193359  -34402.890625
7066.000000  -19860.250000  -34638.773438
7067.000000  -20050.888672  -34490.132812
7068.000000  -20065.158203  -34504.699219
7069.000000  -20035.884766  -34636.144531
7070.000000  -20135.015625  -34467.062500
7071.000000  -20001.527344  -34719.292969
7072.000000  -20118.677734  -34398.660156
7073.000000  -19941.980469  -34436.894531
7074.000000  -20029.785156  -34598.394531
7075.000000  -20101.691406  -34574.976562
7076.000000  -20091.021484  -34324.843750
7077.000000  -20199.023438  -34690.316406
7078.000000  -19964.812500  -34694.875000
7079.000000  -20085.548828  -34582.800781
7080.000000  -19957.728516  -34614.031250
7081.000000  -20007.773438  -34544.242188
7082.000000  -19992.701172  -34520.261719
7083.000000  -19843.757812  -34495.347656
7084.000000  -19947.111328  -34686.320312
7085.000000  -20023.650391  -34661.222656
7086.000000  -19838.251953  -34640.507812
7087.000000  -19958.156250  -34506.695312
7088.000000  -20013.041016  -34537.285156
7089.000000  -20022.771484  -34419.359375
7090.000000  -19972.451172  -34542.914062
7091.000000  -20011.740234  -34715.992188
7092.000000  -20158.791016  -34579.121094
7093.000000  -19941.513672  -34590.691406
7094.000000  -20106.626953  -34686.070312
7095.000000  -20025.953125  -34522.230469
7096.000000  -20020.957031  -34412.042969
7097.000000  -20075.990234  -34481.753906
7098.000000  -20030.082031  -34566.250000
7099.000000  -19967.095703  -34385.167969
7100.000000  -19916.794922  -34685.371094
7101.000000  -19943.378906  -34371.882812
7102.000000  -19974.550781  -34479.691406
7103.000000  -20019.537109  -34334.039062
7104.000000  -19810.447266  -34305.875000
7105.000000  -19722.947266  -34253.746094
7106.000000  -19742.070312  -34261.171875
7107.000000  -19684.197266  -34357.613281
7108.000000  -19760.431641  -34353.847656
7109.000000  -19703.824219  -34489.656250
7110.000000  -19694.369141  -34501.187500
7111.000000  -19783.505859  -34524.636719
7112.000000  -20047.185547  -34533.695312
7113.000000  -19862.568359  -34499.972656
7114.000000  -19770.304688  -34422.066406
7115.000000  -19866.740234  -34592.105469
7116.000000  -19764.814453  -34823.167969
7117.000000  -19797.357422  -34359.007812
7118.000000  -19714.855469  -34574.804688
7119.000000  -19864.203125  -34490.125000
7120.000000  -19757.908203  -34502.777344
7121.000000  -19833.091797  -34541.035156
7122.000000  -19860.554688  -34525.335938
7123.000000  -19876.984375  -34490.320312
7124.000000  -19975.972656  -34562.691406
7125.000000  -20074.164062  -34702.117188
7126.000000  -19981.750000  -34595.867188
7127.000000  -19866.675781  -34556.824219
7128.000000  -19980.882812  -34546.125000
7129.000000  -20044.009766  -34421.078125
7130.000000  -19956.333984  -34373.281250
7131.000000  -20056.240234  -34628.941406
7132.000000  -20004.925781  -34376.097656
7133.000000  -20071.779297  -34440.511719
7134.000000  -20036.242188  -34601.328125
7135.000000  -20008.634766  -34602.625000
7136.000000  -20004.564453  -34565.445312
7137.000000  -19905.242188  -34423.097656
7138.000000  -19923.746094  -34345.671875
7139.000000  -19894.521484  -34463.527344
7140.000000  -19681.001953  -34484.164062
7141.000000  -19747.005859  -34152.566406
7142.000000  -19803.597656  -34291.730469
7143.000000  -19794.531250  -34376.234375
7144.000000  -19901.855469  -34509.636719
7145.000000  -19817.873047  -34440.746094
7146.000000  -19853.498047  -34438.269531
7147.000000  -19810.951172  -34564.214844
7148.000000  -19969.179688  -34344.882812
7149.000000  -19878.828125  -34342.074219
7150.000000  -19925.843750  -34435.105469
7151.000000  -19869.431641  -34321.320312
7152.000000  -20113.960938  -34300.632812
7153.000000  -19955.998047  -34294.101562
7154.000000  -19975.283203  -34441.707031
7155.000000  -19885.134766  -34527.921875
7156.000000  -19859.591797  -34405.730469
7157.000000  -19801.134766  -34469.753906
7158.000000  -19965.466797  -34477.847656
7159.000000  -19922.921875  -34491.789062
7160.000000  -19884.757812  -34562.496094
7161.000000  -19902.539062  -34623.328125
7162.000000  -19900.384766  -34653.230469
7163.000000  -20066.933594  -34524.328125
7164.000000  -19901.515625  -34494.617188
7165.000000  -19775.162109  -34343.140625
7166.000000  -19843.031250  -34191.019531
7167.000000  -19821.154297  -34583.785156
7168.000000  -19888.503906  -34395.871094
7169.000000  -19912.570312  -34464.542969
7170.000000  -19734.705078  -34480.902344
7171.000000  -19576.806641  -34440.738281
7172.000000  -19613.398438  -34576.625000
7173.000000  -19697.251953  -34390.445312
7174.000000  -19708.542969  -34485.777344
7175.000000  -19752.912109  -34514.332031
7176.000000  -19861.992188  -34366.074219
7177.000000  -19994.271484  -34346.597656
7178.000000  -19940.757812  -34396.558594
7179.000000  -20206.156250  -34517.984375
7180.000000  -20231.060547  -34409.781250
7181.000000  -20147.054688  -34592.824219
7182.000000  -20044.640625  -34501.175781
7183.000000  -20022.654297  -34460.312500
7184.000000  -19968.814453  -34369.863281
7185.000000  -19804.585938  -34475.320312
7186.000000  -19869.287109  -34454.816406
7187.000000  -19916.078125  -34479.449219
7188.000000  -19783.445312  -34468.992188
7189.000000  -19905.064453  -34479.214844
7190.000000  -19901.287109  -34429.804688
7191.000000  -19935.029297  -34567.726562
7192.000000  -19956.070312  -34390.074219
7193.000000  -19926.269531  -34609.335938
7194.000000  -19978.398438  -34750.230469
7195.000000  -19952.041016  -34641.015625
7196.000000  -19920.382812  -34529.964844
7197.000000  -19920.439453  -34484.933594
7198.000000  -19845.423828  -34340.960938
7199.000000  -20053.144531  -34278.949219
7200.000000  -19972.308594  -34563.976562
7201.000000  -19741.623047  -34369.550781
7202.000000  -19734.833984  -34345.937500
7203.000000  -19760.730469  -34495.144531
7204.000000  -19803.841797  -34530.878906
7205.000000  -19758.845703  -34376.019531
7206.000000  -19724.183594  -34440.218750
7207.000000  -19850.949219  -34636.156250
7208.000000  -19810.701172  -34479.273438
7209.000000  -19746.992188  -34407.070312
7210.000000  -19784.931641  -34529.628906
7211.000000  -19754.500000  -34552.371094
7212.000000  -19874.878906  -34585.136719
7213.000000  -19909.152344  -34638.964844
7214.000000  -19757.242188  -34523.847656
7215.000000  -20057.974609  -34528.375000
7216.000000  -19870.169922  -34514.074219
7217.000000  -20067.300781  -34524.761719
7218.000000  -19996.869141  -34446.953125
7219.000000  -19778.550781  -34502.093750
7220.000000  -19817.091797  -34445.960938
7221.000000  -19758.578125  -34615.265625
7222.000000  -19816.089844  -34456.488281
7223.000000  -19729.705078  -34634.191406
7224.000000  -19921.867188  -34481.121094
7225.000000  -20119.660156  -34396.570312
7226.000000  -19970.734375  -34424.015625
7227.000000  -20041.041016  -34335.742188
7228.000000  -19993.556641  -34581.730469
7229.000000  -19870.648438  -34494.894531
7230.000000  -19702.583984  -34405.101562
7231.000000  -19759.570312  -34405.750000
7232.000000  -19692.048828  -34515.031250
7233.000000  -19774.144531  -34410.675781
7234.000000  -19793.820312  -34323.332031
7235.000000  -19780.781250  -34542.210938
7236.000000  -19943.517578  -34659.425781
7237.000000  -19786.718750  -34404.093750
7238.000000  -19834.380859  -34634.710938
7239.000000  -19567.960938  -34603.949219
7240.000000  -19718.101562  -34567.628906
7241.000000  -19666.771484  -34574.683594
7242.000000  -19734.628906  -34430.226562
7243.000000  -19913.361328  -34580.902344
7244.000000  -19884.511719  -34610.050781
7245.000000  -19844.857422  -34616.699219
7246.000000  -19791.833984  -34483.195312
7247.000000  -19816.677734  -34434.300781
7248.000000  -19889.017578  -34583.058594
7249.000000  -19958.783203  -34500.609375
7250.000000  -19796.777344  -34261.046875
7251.000000  -19820.201172  -34697.457031
7252.000000  -19931.763672  -34492.082031
7253.000000  -19819.343750  -34469.839844
7254.000000  -19856.902344  -34392.707031
7255.000000  -19778.773438  -34390.375000
7256.000000  -19872.558594  -34519.292969
7257.000000  -19798.591797  -34457.269531
7258.000000  -19909.146484  -34491.171875
7259.000000  -19872.421875  -34642.054688
7260.000000  -19905.888672  -34570.792969
7261.000000  -19937.291016  -34575.949219
7262.000000  -19799.498047  -34719.218750
7263.000000  -19865.015625  -34561.703125
7264.000000  -19799.216797  -34534.101562
7265.000000  -19859.953125  -34566.050781
7266.000000  -19805.822266  -34610.296875
7267.000000  -19812.722656  -34449.710938
7268.000000  -19757.179688  -34395.308594
7269.000000  -19831.392578  -34331.226562
7270.000000  -19853.150391  -34421.621094
7271.000000  -19951.650391  -34383.687500
7272.000000  -19917.619141  -34606.753906
7273.000000  -19996.447266  -34334.343750
7274.000000  -19860.417969  -34356.558594
7275.000000  -19824.972656  -34334.671875
7276.000000  -19966.166016  -34466.062500
7277.000000  -19866.384766  -34477.812500
7278.000000  -19938.154297  -34263.824219
7279.000000  -19883.187500  -34372.160156
7280.000000  -20053.449219  -34418.156250
7281.000000  -20059.207031  -34482.339844
7282.000000  -20089.291016  -34462.457031
7283.000000  -19864.271484  -34429.574219
7284.000000  -19945.429688  -34498.570312
7285.000000  -19974.789062  -34544.882812
7286.000000  -19875.013672  -34525.613281
7287.000000  -19983.982422  -34471.773438
7288.000000  -19818.199219  -34394.031250
7289.000000  -19871.082031  -34481.636719
7290.000000  -19777.929688  -34599.292969
7291.000000  -19879.156250  -34526.191406
7292.000000  -19934.693359  -34428.125000
7293.000000  -19874.587891  -34266.273438
7294.000000  -19818.205078  -34356.554688
7295.000000  -19995.068359  -34414.593750
7296.000000  -19908.755859  -34337.128906
7297.000000  -20030.570312  -34212.359375
7298.000000  -19786.250000  -34403.914062
7299.000000  -19827.484375  -34434.117188
7300.000000  -19907.970703  -34316.402344
7301.000000  -19664.906250  -34470.207031
7302.000000  -19876.871094  -34461.917969
7303.000000  -19823.003906  -34450.558594
7304.000000  -19771.363281  -34372.128906
7305.000000  -19828.021484  -34483.777344
7306.000000  -19876.464844  -34464.472656
7307.000000  -19818.744141  -34442.316406
7308.000000  -19771.023438  -34548.433594
7309.000000  -19653.929688  -34585.980469
7310.000000  -19662.789062  -34583.562500
7311.000000  -19847.009766  -34594.203125
7312.000000  -19915.546875  -34434.382812
7313.000000  -19764.205078  -34303.761719
7314.000000  -19846.599609  -34311.738281
7315.000000  -20007.597656  -34421.039062
7316.000000  -20063.169922  -34518.347656
7317.000000  -19831.064453  -34479.136719
7318.000000  -19935.642578  -34364.687500
7319.000000  -19935.605469  -34445.460938
7320.000000  -19767.324219  -34490.535156
7321.000000  -19936.945312  -34390.835938
7322.000000  -19865.406250  -34487.425781
7323.000000  -19900.876953  -34368.644531
7324.000000  -19826.414062  -34541.511719
7325.000000  -19850.414062  -34652.816406
7326.000000  -19802.966797  -34453.113281
7327.000000  -19953.349609  -34555.140625
7328.000000  -19983.939453  -34520.570312
7329.000000  -20008.708984  -34567.312500
7330.000000  -19951.583984  -34371.507812
7331.000000  -20008.593750  -34308.082031
7332.000000  -19928.175781  -34453.710938
7333.000000  -19930.537109  -34372.332031
7334.000000  -19938.537109  -34528.207031
7335.000000  -19921.904297  -34607.828125
7336.000000  -20133.732422  -34605.765625
7337.000000  -20019.542969  -34581.031250
7338.000000  -19966.921875  -34397.667969
7339.000000  -19750.919922  -34467.597656
7340.000000  -20025.861328  -34334.203125
7341.000000  -19981.089844  -34457.875000
7342.000000  -19896.291016  -34530.968750
7343.000000  -20145.574219  -34602.191406
7344.000000  -19887.214844  -34399.449219
7345.000000  -20027.152344  -34416.457031
7346.000000  -20077.402344  -34367.074219
7347.000000  -20010.210938  -34558.667969
7348.000000  -20048.511719  -34491.531250
7349.000000  -19958.802734  -34488.785156
7350.000000  -20053.523438  -34530.382812
7351.000000  -20055.656250  -34695.042969
7352.000000  -19975.195312  -34693.023438
7353.000000  -20196.910156  -34704.703125
7354.000000  -20132.021484  -34508.296875
7355.000000  -19969.253906  -34662.019531
7356.000000  -20087.257812  -34539.437500
7357.000000  -20167.800781  -34460.023438
7358.000000  -19914.693359  -34514.320312
7359.000000  -19969.748047  -34525.769531
7360.000000  -19890.707031  -34580.113281
7361.000000  -19906.455078  -34564.039062
7362.000000  -20059.248047  -34447.832031
7363.000000  -19907.503906  -34339.898438
7364.000000  -19875.324219  -34077.746094
7365.000000  -19990.384766  -34430.164062
7366.000000  -19881.097656  -34543.839844
7367.000000  -19822.734375  -34487.515625
7368.000000  -19850.570312  -34402.796875
7369.000000  -19722.169922  -34356.765625
7370.000000  -19750.296875  -34412.101562
7371.000000  -19737.667969  -34279.847656
7372.000000  -19863.892578  -34496.457031
7373.000000  -19767.230469  -34394.125000
7374.000000  -19955.498047  -34514.914062
7375.000000  -19862.263672  -34560.980469
7376.000000  -19790.332031  -34624.062500
7377.000000  -19662.005859  -34393.871094
7378.000000  -19892.707031  -34466.992188
7379.000000  -19891.224609  -34349.753906
7380.000000  -19883.509766  -34221.695312
7381.000000  -19912.548828  -34252.214844
7382.000000  -19809.417969  -34471.523438
7383.000000  -19699.230469  -34344.964844
7384.000000  -19714.349609  -34542.695312
7385.000000  -19689.101562  -34490.664062
7386.000000  -19837.138672  -34479.574219
7387.000000  -19781.923828  -34378.820312
7388.000000  -19860.109375  -34369.820312
7389.000000  -19954.750000  -34631.550781
7390.000000  -19688.494141  -34244.761719
7391.000000  -19875.396484  -34523.082031
7392.000000  -19830.074219  -34273.355469
7393.000000  -19786.669922  -34450.011719
7394.000000  -19956.923828  -34387.218750
7395.000000  -19780.414062  -34365.968750
7396.000000  -19663.437500  -34485.835938
7397.000000  -19964.839844  -34248.855469
7398.000000  -19966.617188  -34375.128906
7399.000000  -19759.554688  -34596.855469
7400.000000  -19932.611328  -34433.421875
7401.000000  -19893.787109  -34522.941406
7402.000000  -20025.550781  -34397.339844
7403.000000  -19937.056641  -34566.464844
7404.000000  -19728.574219  -34427.656250
7405.000000  -19801.169922  -34402.292969
7406.000000  -19579.830078  -34527.957031
7407.000000  -19841.113281  -34378.660156
7408.000000  -19900.798828  -34278.531250
7409.000000  -19840.048828  -34332.328125
7410.000000  -19982.673828  -34434.328125
7411.000000  -19906.683594  -34360.855469
7412.000000  -19812.396484  -34307.808594
7413.000000  -19888.226562  -34394.054688
7414.000000  -19900.455078  -34371.343750
7415.000000  -19793.267578  -34437.675781
7416.000000  -19953.388672  -34449.468750
7417.000000  -20034.392578  -34430.914062
7418.000000  -20077.609375  -34485.687500
7419.000000  -20060.958984  -34473.683594
7420.000000  -19873.703125  -34384.015625
7421.000000  -19911.683594  -34456.449219
7422.000000  -19733.154297  -34339.351562
7423.000000  -19842.443359  -34405.632812
7424.000000  -19867.199219  -34421.593750
7425.000000  -19742.431641  -34462.605469
7426.000000  -19801.410156  -34425.496094
7427.000000  -19962.419922  -34608.359375
7428.000000  -19784.457031  -34405.082031
7429.000000  -19744.416016  -34240.648438
7430.000000  -19847.501953  -34296.457031
7431.000000  -19894.511719  -34328.972656
7432.000000  -19898.574219  -34444.074219
7433.000000  -20039.900391  -34250.625000
7434.000000  -19863.224609  -34432.878906
7435.000000  -20029.888672  -34392.839844
7436.000000  -19931.546875  -34434.722656
7437.000000  -20056.164062  -34467.140625
7438.000000  -19814.154297  -34428.519531
7439.000000  -20033.871094  -34323.609375
7440.000000  -20003.949219  -34606.546875
7441.000000  -19859.011719  -34390.304688
7442.000000  -19874.177734  -34438.031250
7443.000000  -19968.126953  -34378.667969
7444.000000  -20039.488281  -34522.378906
7445.000000  -20009.177734  -34699.628906
7446.000000  -19949.345703  -34414.558594
7447.000000  -19997.027344  -34460.105469
7448.000000  -19957.533203  -34591.457031
7449.000000  -19986.207031  -34356.542969
7450.000000  -20060.689453  -34387.398438
7451.000000  -20033.593750  -34558.281250
7452.000000  -20180.050781  -34382.808594
7453.000000  -20106.390625  -34640.000000
7454.000000  -20094.015625  -34504.550781
7455.000000  -20182.812500  -34572.324219
7456.000000  -20094.966797  -34669.039062
7457.000000  -20018.101562  -34523.585938
7458.000000  -20041.175781  -34547.960938
7459.000000  -19919.697266  -34467.042969
7460.000000  -20013.472656  -34322.226562
7461.000000  -20091.003906  -34395.152344
7462.000000  -20083.218750  -34356.445312
7463.000000  -20050.076172  -34285.851562
7464.000000  -20083.746094  -34475.484375
7465.000000  -19928.582031  -34455.738281
7466.000000  -19996.347656  -34482.535156
7467.000000  -20017.072266  -34729.191406
7468.000000  -20316.355469  -34513.355469
7469.000000  -20017.275391  -34484.285156
7470.000000  -20116.984375  -34515.078125
7471.000000  -20141.269531  -34476.425781
7472.000000  -20071.615234  -34359.843750
7473.000000  -20151.875000  -34519.375000
7474.000000  -20143.255859  -34532.753906
7475.000000  -20027.130859  -34324.656250
7476.000000  -20044.318359  -34451.273438
7477.000000  -20000.250000  -34322.863281
7478.000000  -19949.007812  -34497.578125
7479.000000  -19940.474609  -34727.398438
7480.000000  -19916.470703  -34464.148438
7481.000000  -19993.736328  -34309.496094
7482.000000  -19889.492188  -34320.671875
7483.000000  -19975.968750  -34581.761719
7484.000000  -20014.060547  -34367.511719
7485.000000  -20013.042969  -34608.613281
7486.000000  -19869.945312  -34464.835938
7487.000000  -19978.267578  -34297.398438
7488.000000  -19836.871094  -34319.140625
7489.000000  -19911.130859  -34379.070312
7490.000000  -19859.359375  -34466.582031
7491.000000  -19786.625000  -34521.738281
7492.000000  -20048.335938  -34351.335938
7493.000000  -20031.046875  -34473.992188
7494.000000  -19796.134766  -34471.656250
7495.000000  -19788.972656  -34507.363281
7496.000000  -19900.671875  -34530.148438
7497.000000  -19901.962891  -34449.671875
7498.000000  -19997.914062  -34679.007812
7499.000000  -19959.226562  -34397.425781
7500.000000  -19945.156250  -34473.250000
7501.000000  -19951.404297  -34560.128906
7502.000000  -19896.792969  -34330.886719
7503.000000  -19956.400391  -34380.734375
7504.000000  -20008.232422  -34393.593750
7505.000000  -19861.080078  -34409.414062
7506.000000  -19913.089844  -34197.089844
7507.000000  -19761.863281  -34317.164062
7508.000000  -19854.822266  -34388.421875
7509.000000  -19719.068359  -34383.593750
7510.000000  -19984.064453  -34502.722656
7511.000000  -19722.583984  -34621.000000
7512.000000  -19845.138672  -34496.820312
7513.000000  -19695.117188  -34354.664062
7514.000000  -19843.962891  -34361.734375
7515.000000  -19729.468750  -34541.636719
7516.000000  -19798.013672  -34381.210938
7517.000000  -19876.175781  -34590.511719
7518.000000  -19996.900391  -34668.250000
7519.000000  -20227.087891  -34656.917969
7520.000000  -19894.314453  -34495.710938
7521.000000  -19772.523438  -34577.867188
7522.000000  -20012.294922  -34408.800781
7523.000000  -19846.136719  -34491.230469
7524.000000  -19977.148438  -34505.425781
7525.000000  -20015.416016  -34574.550781
7526.000000  -20092.832031  -34593.371094
7527.000000  -20182.476562  -34622.558594
7528.000000  -20041.031250  -34702.257812
7529.000000  -19989.410156  -34491.582031
7530.000000  -20012.048828  -34404.570312
7531.000000  -19913.017578  -34475.886719
7532.000000  -19942.976562  -34430.050781
7533.000000  -20099.906250  -34666.656250
7534.000000  -19933.080078  -34587.257812
7535.000000  -20212.681641  -34423.523438
7536.000000  -20115.896484  -34573.296875
7537.000000  -19966.064453  -34520.402344
7538.000000  -20122.310547  -34497.878906
7539.000000  -20222.234375  -34542.687500
7540.000000  -20224.335938  -34385.984375
7541.000000  -19874.644531  -34555.335938
7542.000000  -20033.257812  -34441.988281
7543.000000  -20013.230469  -34593.089844
7544.000000  -20081.705078  -34581.207031
7545.000000  -20117.654297  -34553.199219
7546.000000  -20010.107422  -34615.382812
7547.000000  -20191.068359  -34469.578125
7548.000000  -20196.640625  -34666.558594
7549.000000  -20063.097656  -34587.464844
7550.000000  -20052.494141  -34709.144531
7551.000000  -20009.652344  -34645.601562
7552.000000  -20066.675781  -34441.160156
7553.000000  -20092.144531  -34363.238281
7554.000000  -19972.062500  -34602.437500
7555.000000  -20016.753906  -34573.640625
7556.000000  -19908.843750  -34289.937500
7557.000000  -19885.070312  -34480.125000
7558.000000  -19931.058594  -34581.074219
7559.000000  -20007.617188  -34613.382812
7560.000000  -20106.796875  -34530.011719
7561.000000  -20061.460938  -34442.894531
7562.000000  -19913.316406  -34591.410156
7563.000000  -20129.740234  -34409.777344
7564.000000  -20075.175781  -34451.019531
7565.000000  -20169.466797  -34497.593750
7566.000000  -20065.162109  -34501.937500
7567.000000  -19999.101562  -34514.574219
7568.000000  -20034.312500  -34534.855469
7569.000000  -20083.951172  -34644.523438
7570.000000  -20053.455078  -34415.601562
7571.000000  -20184.050781  -34673.011719
7572.000000  -20077.539062  -34650.945312
7573.000000  -19957.878906  -34613.285156
7574.000000  -20006.484375  -34503.382812
7575.000000  -19813.062500  -34521.996094
7576.000000  -19951.931641  -34678.445312
7577.000000  -19717.607422  -34574.914062
7578.000000  -19843.759766  -34373.664062
7579.000000  -20059.818359  -34299.382812
7580.000000  -19871.242188  -34473.562500
7581.000000  -19893.199219  -34423.230469
7582.000000  -19868.548828  -34506.187500
7583.000000  -19779.080078  -34456.765625
7584.000000  -19967.574219  -34573.089844
7585.000000  -19913.951172  -34349.347656
7586.000000  -19956.087891  -34329.875000
7587.000000  -19819.626953  -34297.757812
7588.000000  -20007.115234  -34338.222656
7589.000000  -19981.080078  -34374.539062
7590.000000  -19786.402344  -34588.636719
7591.000000  -19847.691406  -34333.335938
7592.000000  -20038.332031  -34492.937500
7593.000000  -19996.429688  -34445.960938
7594.000000  -19987.035156  -34397.601562
7595.000000  -19872.119141  -34396.062500
7596.000000  -19932.501953  -34236.027344
7597.000000  -19914.820312  -34263.109375
7598.000000  -19986.285156  -34324.582031
7599.000000  -19628.248047  -34215.425781
7600.000000  -19636.273438  -34310.468750
7601.000000  -19863.525391  -34336.898438
7602.000000  -19753.951172  -34288.671875
7603.000000  -19683.419922  -34274.636719
7604.000000  -19614.896484  -34441.613281
7605.000000  -19832.398438  -34505.371094
7606.000000  -19882.714844  -34406.476562
7607.000000  -19837.427734  -34393.320312
7608.000000  -19805.218750  -34352.562500
7609.000000  -19750.554688  -34386.257812
7610.000000  -19758.525391  -34364.292969
7611.000000  -19760.181641  -34172.734375
7612.000000  -19748.820312  -34476.789062
7613.000000  -19691.755859  -34369.046875
7614.000000  -19846.492188  -34110.312500
7615.000000  -19890.337891  -34456.152344
7616.000000  -19744.158203  -34466.406250
7617.000000  -19887.529297  -34538.152344
7618.000000  -19959.390625  -34272.191406
7619.000000  -19857.789062  -34402.019531
7620.000000  -19883.886719  -34421.136719
7621.000000  -19959.443359  -34510.109375
7622.000000  -19844.537109  -34370.949219
7623.000000  -19892.152344  -34502.832031
7624.000000  -19994.933594  -34228.804688
7625.000000  -19978.726562  -34523.492188
7626.000000  -19995.994141  -34481.976562
7627.000000  -19917.978516  -34357.410156
7628.000000  -19997.261719  -34402.207031
7629.000000  -19922.701172  -34497.429688
7630.000000  -19913.638672  -34377.699219
7631.000000  -19824.318359  -34297.210938
7632.000000  -19867.505859  -34340.808594
7633.000000  -19873.611328  -34304.792969
7634.000000  -19731.037109  -34316.027344
7635.000000  -19823.492188  -34254.007812
7636.000000  -19875.466797  -34215.468750
7637.000000  -19931.605469  -34407.820312
7638.000000  -19895.552734  -34344.421875
7639.000000  -19887.292969  -34280.023438
7640.000000  -19767.187500  -34173.980469
7641.000000  -19802.431641  -34419.039062
7642.000000  -19813.578125  -34246.019531
7643.000000  -19920.654297  -34345.476562
7644.000000  -19989.109375  -34288.957031
7645.000000  -19877.564453  -34279.062500
7646.000000  -20004.244141  -34524.140625
7647.000000  -19842.017578  -34388.085938
7648.000000  -19842.109375  -34366.050781
7649.000000  -19810.037109  -34393.949219
7650.000000  -19852.144531  -34400.570312
7651.000000  -19820.843750  -34402.628906
7652.000000  -19735.052734  -34326.187500
7653.000000  -19751.156250  -34316.531250
7654.000000  -19804.949219  -34407.777344
7655.000000  -19815.621094  -34600.218750
7656.000000  -19729.123047  -34323.921875
7657.000000  -19910.792969  -34437.089844
7658.000000  -20002.031250  -34242.316406
7659.000000  -19848.675781  -34533.402344
7660.000000  -19796.896484  -34700.378906
7661.000000  -19915.345703  -34661.656250
7662.000000  -19698.154297  -34625.726562
7663.000000  -19823.869141  -34540.054688
7664.000000  -19561.785156  -34590.367188
7665.000000  -19720.154297  -34614.691406
7666.000000  -19829.847656  -34410.378906
7667.000000  -19949.564453  -34439.941406
7668.000000  -19876.564453  -34495.558594
7669.000000  -19624.093750  -34369.257812
7670.000000  -19844.085938  -34403.527344
7671.000000  -19814.501953  -34296.820312
7672.000000  -19725.552734  -34238.609375
7673.000000  -19723.494141  -34419.296875
7674.000000  -19821.029297  -34416.859375
7675.000000  -19698.615234  -34055.890625
7676.000000  -19685.888672  -34370.335938
7677.000000  -19716.964844  -34501.957031
7678.000000  -19732.552734  -34601.785156
7679.000000  -19713.744141  -34481.617188
7680.000000  -19938.603516  -34275.484375
7681.000000  -19977.058594  -34631.308594
7682.000000  -19738.326172  -34627.796875
7683.000000  -19788.550781  -34221.007812
7684.000000  -19676.402344  -34527.390625
7685.000000  -19693.933594  -34363.320312
7686.000000  -19715.492188  -34083.054688
7687.000000  -19812.123047  -34433.152344
7688.000000  -19949.076172  -34339.332031
7689.000000  -19858.982422  -34427.847656
7690.000000  -19885.830078  -34262.507812
7691.000000  -19775.193359  -34398.171875
7692.000000  -20036.007812  -34383.390625
7693.000000  -20052.621094  -34411.535156
7694.000000  -20118.083984  -34416.871094
7695.000000  -20041.484375  -34332.429688
7696.000000  -19998.437500  -34382.656250
7697.000000  -20105.164062  -34398.136719
7698.000000  -20162.564453  -34430.960938
7699.000000  -20101.492188  -34411.359375
7700.000000  -20074.812500  -34458.812500
7701.000000  -20055.566406  -34407.855469
7702.000000  -20114.671875  -34337.515625
7703.000000  -20111.210938  -34514.957031
7704.000000  -19956.056641  -34333.582031
7705.000000  -20089.957031  -34216.855469
7706.000000  -20118.878906  -34301.769531
7707.000000  -20040.384766  -34412.234375
7708.000000  -20103.138672  -34301.515625
7709.000000  -20153.033203  -34446.683594
7710.000000  -20171.515625  -34344.472656
7711.000000  -20229.925781  -34675.203125
7712.000000  -20006.455078  -34373.085938
7713.000000  -19938.626953  -34461.691406
7714.000000  -20243.804688  -34266.777344
7715.000000  -20124.550781  -34302.621094
7716.000000  -20112.302734  -34387.875000
7717.000000  -19996.398438  -34376.765625
7718.000000  -19903.375000  -34153.621094
7719.000000  -20055.267578  -34402.914062
7720.000000  -20065.746094  -34265.453125
7721.000000  -20063.226562  -34304.648438
7722.000000  -20015.382812  -34400.433594
7723.000000  -20105.451172  -34451.496094
7724.000000  -20083.242188  -34488.675781
7725.000000  -20003.214844  -34461.320312
7726.000000  -20034.697266  -34486.085938
7727.000000  -19974.410156  -34472.589844
7728.000000  -20071.359375  -34478.433594
7729.000000  -20036.765625  -34359.847656
7730.000000  -19951.037109  -34354.445312
7731.000000  -19953.464844  -34421.500000
7732.000000  -20101.697266  -34399.761719
7733.000000  -19964.972656  -34321.519531
7734.000000  -20001.359375  -34477.000000
7735.000000  -20031.115234  -34318.851562
7736.000000  -20100.660156  -34262.148438
7737.000000  -19989.099609  -34358.625000
7738.000000  -19856.785156  -34548.378906
7739.000000  -19944.748047  -34446.964844
7740.000000  -19964.505859  -34441.519531
7741.000000  -19921.093750  -34572.660156
7742.000000  -19951.484375  -34621.457031
7743.000000  -19914.888672  -34558.195312
7744.000000  -19971.488281  -34275.558594
7745.000000  -19863.220703  -34336.894531
7746.000000  -19862.693359  -34198.277344
7747.000000  -19953.511719  -34441.484375
7748.000000  -19964.080078  -34395.812500
7749.000000  -19896.855469  -34429.902344
7750.000000  -19938.152344  -34652.980469
7751.000000  -19875.664062  -34502.203125
7752.000000  -19813.835938  -34293.148438
7753.000000  -20038.804688  -34337.265625
7754.000000  -20111.603516  -34467.386719
7755.000000  -19952.378906  -34526.382812
7756.000000  -19951.267578  -34492.191406
7757.000000  -19781.443359  -34344.132812
7758.000000  -19773.191406  -34201.152344
7759.000000  -19902.046875  -34305.679688
7760.000000  -19646.148438  -34492.398438
7761.000000  -19784.535156  -34449.339844
7762.000000  -19861.871094  -34244.308594
7763.000000  -19662.656250  -34429.414062
7764.000000  -19768.703125  -34290.859375
7765.000000  -19642.177734  -34374.121094
7766.000000  -19864.246094  -34513.613281
7767.000000  -19802.871094  -34524.625000
7768.000000  -19846.167969  -34313.273438
7769.000000  -19923.955078  -34365.765625
7770.000000  -19865.931641  -34380.824219
7771.000000  -19842.583984  -34554.660156
7772.000000  -19740.070312  -34577.910156
7773.000000  -19688.263672  -34344.113281
7774.000000  -19738.337891  -34251.167969
7775.000000  -19864.392578  -34416.957031
7776.000000  -19908.015625  -34361.648438
7777.000000  -19794.537109  -34489.015625
7778.000000  -19767.970703  -34239.742188
7779.000000  -19849.345703  -34456.785156
7780.000000  -19755.550781  -34562.160156
7781.000000  -19850.078125  -34385.753906
7782.000000  -19768.425781  -34527.718750
7783.000000  -19860.583984  -34391.003906
7784.000000  -19961.070312  -34307.296875
7785.000000  -19674.488281  -34444.140625
7786.000000  -19838.917969  -34233.320312
7787.000000  -19677.947266  -34208.566406
7788.000000  -19750.724609  -34297.226562
7789.000000  -19758.824219  -34360.968750
7790.000000  -19799.710938  -34633.464844
7791.000000  -19763.886719  -34430.343750
7792.000000  -19894.376953  -34499.089844
7793.000000  -19896.095703  -34589.843750
7794.000000  -20019.509766  -34628.167969
7795.000000  -19900.060547  -34532.929688
7796.000000  -19862.849609  -34577.125000
7797.000000  -19903.908203  -34435.203125
7798.000000  -19940.642578  -34371.046875
7799.000000  -19956.380859  -34372.082031
7800.000000  -19783.820312  -34386.105469
7801.000000  -19934.115234  -34602.382812
7802.000000  -19796.625000  -34558.554688
7803.000000  -19911.009766  -34324.734375
7804.000000  -19843.863281  -34388.050781
7805.000000  -19785.908203  -34470.113281
7806.000000  -19726.660156  -34537.000000
7807.000000  -19761.654297  -34647.878906
7808.000000  -19938.082031  -34667.718750
7809.000000  -19839.291016  -34527.343750
7810.000000  -19845.191406  -34621.312500
7811.000000  -19754.197266  -34517.875000
7812.000000  -19747.783203  -34444.378906
7813.000000  -19841.955078  -34360.101562
7814.000000  -19955.656250  -34672.308594
7815.000000  -20019.564453  -34482.691406
7816.000000  -20111.828125  -34423.550781
7817.000000  -20011.101562  -34378.937500
7818.000000  -19886.853516  -34378.203125
7819.000000  -19895.109375  -34457.003906
7820.000000  -19951.283203  -34367.718750
7821.000000  -19987.466797  -34427.871094
7822.000000  -19890.566406  -34521.386719
7823.000000  -20075.109375  -34535.222656
7824.000000  -20042.902344  -34595.433594
7825.000000  -20095.113281  -34522.117188
7826.000000  -19951.462891  -34417.871094
7827.000000  -20045.621094  -34422.445312
7828.000000  -20033.109375  -34372.562500
7829.000000  -20003.085938  -34180.683594
7830.000000  -20148.794922  -34660.519531
7831.000000  -20056.242188  -34370.101562
7832.000000  -20042.556641  -34277.972656
7833.000000  -20158.345703  -34398.777344
7834.000000  -20047.117188  -34368.656250
7835.000000  -19962.853516  -34137.843750
7836.000000  -19923.339844  -34385.585938
7837.000000  -20093.140625  -34241.226562
7838.000000  -20121.195312  -34527.199219
7839.000000  -20053.501953  -34500.015625
7840.000000  -20260.199219  -34478.769531
7841.000000  -20148.476562  -34391.121094
7842.000000  -20073.857422  -34486.394531
7843.000000  -20050.208984  -34467.324219
7844.000000  -19859.433594  -34459.203125
7845.000000  -19937.341797  -34413.429688
7846.000000  -19867.865234  -34408.582031
7847.000000  -20139.667969  -34524.687500
7848.000000  -20042.794922  -34481.542969
7849.000000  -20064.101562  -34391.152344
7850.000000  -20133.416016  -34562.753906
7851.000000  -20037.718750  -34544.238281
7852.000000  -20145.177734  -34591.753906
7853.000000  -20062.300781  -34542.761719
7854.000000  -19957.253906  -34480.355469
7855.000000  -19948.714844  -34506.839844
7856.000000  -20056.658203  -34445.617188
7857.000000  -19976.875000  -34741.062500
7858.000000  -20008.837891  -34767.156250
7859.000000  -20078.740234  -34469.144531
7860.000000  -19961.406250  -34486.960938
7861.000000  -20049.029297  -34368.296875
7862.000000  -20039.966797  -34462.703125
7863.000000  -20077.109375  -34440.335938
7864.000000  -20121.134766  -34516.644531
7865.000000  -20112.488281  -34535.628906
7866.000000  -20031.398438  -34806.578125
7867.000000  -19924.433594  -34666.324219
7868.000000  -19923.296875  -34354.710938
7869.000000  -19833.916016  -34468.492188
7870.000000  -19797.378906  -34445.507812
7871.000000  -19990.140625  -34370.453125
7872.000000  -19882.531250  -34550.621094
7873.000000  -19801.843750  -34522.742188
7874.000000  -19958.406250  -34365.406250
7875.000000  -19957.445312  -34722.332031
7876.000000  -19932.177734  -34586.996094
7877.000000  -19880.685547  -34646.753906
7878.000000  -19819.265625  -34463.531250
7879.000000  -19738.273438  -34348.449219
7880.000000  -19765.535156  -34612.445312
7881.000000  -20000.478516  -34571.757812
7882.000000  -20015.052734  -34563.363281
7883.000000  -19844.205078  -34404.402344
7884.000000  -20033.333984  -34563.625000
7885.000000  -19949.191406  -34588.914062
7886.000000  -19964.306641  -34518.718750
7887.000000  -19962.449219  -34639.359375
7888.000000  -19865.035156  -34356.929688
7889.000000  -19952.673828  -34690.367188
7890.000000  -19877.986328  -34543.488281
7891.000000  -19709.509766  -34432.425781
7892.000000  -19727.765625  -34456.132812
7893.000000  -19866.941406  -34429.726562
7894.000000  -19726.160156  -34531.960938
7895.000000  -19754.908203  -34448.273438
7896.000000  -19918.673828  -34452.656250
7897.000000  -19749.660156  -34710.953125
7898.000000  -19754.029297  -34596.519531
7899.000000  -19844.951172  -34651.128906
7900.000000  -19737.726562  -34622.863281
7901.000000  -19773.056641  -34508.992188
7902.000000  -19776.566406  -34517.585938
7903.000000  -19621.093750  -34511.359375
7904.000000  -19780.478516  -34541.066406
7905.000000  -19852.748047  -34424.222656
7906.000000  -19963.380859  -34504.789062
7907.000000  -19928.361328  -34640.496094
7908.000000  -19874.458984  -34571.148438
7909.000000  -19804.361328  -34424.332031
7910.000000  -20011.148438  -34620.175781
7911.000000  -19784.287109  -34428.527344
7912.000000  -20070.546875  -34362.171875
7913.000000  -20003.275391  -34440.496094
7914.000000  -20070.339844  -34496.089844
7915.000000  -20008.486328  -34446.902344
7916.000000  -20223.763672  -34367.261719
7917.000000  -20058.142578  -34301.101562
7918.000000  -20035.466797  -34534.734375
7919.000000  -20023.095703  -34462.113281
7920.000000  -20058.660156  -34393.648438
7921.000000  -20260.187500  -34546.445312
7922.000000  -20153.554688  -34480.875000
7923.000000  -20119.640625  -34516.707031
7924.000000  -20045.251953  -34366.585938
7925.000000  -20098.501953  -34487.824219
7926.000000  -19924.498047  -34364.851562
7927.000000  -19747.841797  -34312.296875
7928.000000  -19758.851562  -34619.011719
7929.000000  -19805.902344  -34567.500000
7930.000000  -19919.964844  -34454.082031
7931.000000  -19941.953125  -34292.089844
7932.000000  -19909.783203  -34437.179688
7933.000000  -19882.703125  -34370.890625
7934.000000  -19845.314453  -34316.398438
7935.000000  -19950.013672  -34592.578125
7936.000000  -19879.878906  -34552.832031
7937.000000  -19941.517578  -34630.820312
7938.000000  -19879.564453  -34531.683594
7939.000000  -19968.105469  -34492.894531
7940.000000  -19803.091797  -34507.781250
7941.000000  -19788.265625  -34546.992188
7942.000000  -19942.759766  -34392.160156
7943.000000  -19956.822266  -34517.425781
7944.000000  -19861.515625  -34494.601562
7945.000000  -20056.869141  -34511.496094
7946.000000  -20000.234375  -34566.332031
7947.000000  -20057.386719  -34572.015625
7948.000000  -20130.302734  -34575.847656
7949.000000  -19973.333984  -34399.250000
7950.000000  -20120.029297  -34646.273438
7951.000000  -20052.066406  -34558.742188
7952.000000  -19977.804688  -34545.308594
7953.000000  -20175.291016  -34548.535156
7954.000000  -19971.439453  -34399.710938
7955.000000  -19966.228516  -34235.250000
7956.000000  -20090.851562  -34555.359375
7957.000000  -20088.130859  -34550.453125
7958.000000  -20178.837891  -34530.132812
7959.000000  -20224.304688  -34537.109375
7960.000000  -20227.195312  -34415.058594
7961.000000  -20126.722656  -34328.187500
7962.000000  -20004.773438  -34536.355469
7963.000000  -20045.837891  -34429.605469
7964.000000  -19998.779297  -34553.140625
7965.000000  -20007.927734  -34522.808594
7966.000000  -19918.861328  -34646.562500
7967.000000  -20080.626953  -34614.128906
7968.000000  -20105.214844  -34372.472656
7969.000000  -20049.919922  -34426.597656
7970.000000  -19934.130859  -34515.695312
7971.000000  -20010.177734  -34677.328125
7972.000000  -20072.208984  -34455.050781
7973.000000  -19929.443359  -34606.371094
7974.000000  -20166.822266  -34645.765625
7975.000000  -20021.675781  -34476.757812
7976.000000  -20028.029297  -34447.851562
7977.000000  -20047.091797  -34470.398438
7978.000000  -20037.478516  -34399.898438
7979.000000  -19816.400391  -34550.238281
7980.000000  -19866.052734  -34618.007812
7981.000000  -19996.160156  -34607.371094
7982.000000  -19990.927734  -34498.144531
7983.000000  -19921.671875  -34401.960938
7984.000000  -19835.402344  -34447.089844
7985.000000  -19915.580078  -34379.042969
7986.000000  -19986.666016  -34427.660156
7987.000000  -19881.580078  -34573.703125
7988.000000  -19993.550781  -34519.687500
7989.000000  -20135.695312  -34416.703125
7990.000000  -19891.632812  -34515.910156
7991.000000  -20026.996094  -34586.812500
7992.000000  -19846.089844  -34498.472656
7993.000000  -19755.955078  -34367.093750
7994.000000  -19991.337891  -34416.722656
7995.000000  -19730.966797  -34530.183594
7996.000000  -19674.003906  -34310.511719
7997.000000  -19676.187500  -34483.968750
7998.000000  -19593.326172  -34597.332031
7999.000000  -19927.943359  -34527.164062
8000.000000  -19897.910156  -34550.656250
8001.000000  -19842.423828  -34526.296875
8002.000000  -19921.566406  -34494.718750
8003.000000  -20054.660156  -34585.785156
8004.000000  -19913.326172  -34423.441406
8005.000000  -19999.554688  -34617.054688
8006.000000  -19992.666016  -34413.460938
8007.000000  -20046.816406  -34675.882812
8008.000000  -19890.435547  -34653.855469
8009.000000  -19930.378906  -34663.222656
8010.000000  -20004.906250  -34399.238281
8011.000000  -19947.861328  -34581.839844
8012.000000  -19914.777344  -34555.621094
8013.000000  -20062.218750  -34531.562500
8014.000000  -20056.626953  -34532.218750
8015.000000  -19824.591797  -34492.875000
8016.000000  -19874.427734  -34454.238281
8017.000000  -19633.082031  -34479.593750
8018.000000  -19941.195312  -34523.003906
8019.000000  -19790.259766  -34321.796875
8020.000000  -19775.650391  -34552.710938
8021.000000  -19970.533203  -34436.796875
8022.000000  -20051.644531  -34502.343750
8023.000000  -19870.525391  -34490.535156
8024.000000  -19756.054688  -34532.597656
8025.000000  -19874.578125  -34501.976562
8026.000000  -19926.550781  -34456.171875
8027.000000  -19809.541016  -34598.234375
8028.000000  -19868.392578  -34533.707031
8029.000000  -20017.832031  -34371.500000
8030.000000  -19968.300781  -34637.093750
8031.000000  -19881.685547  -34522.394531
8032.000000  -19999.097656  -34352.371094
8033.000000  -20009.126953  -34582.265625
8034.000000  -20046.734375  -34642.066406
8035.000000  -20211.900391  -34525.292969
8036.000000  -19829.869141  -34417.835938
8037.000000  -19907.722656  -34433.839844
8038.000000  -19747.666016  -34315.066406
8039.000000  -19933.916016  -34332.886719
8040.000000  -20043.533203  -34311.000000
8041.000000  -19899.166016  -34477.687500
8042.000000  -19906.484375  -34368.750000
8043.000000  -19955.033203  -34492.574219
8044.000000  -19930.597656  -34505.070312
8045.000000  -19962.269531  -34528.613281
8046.000000  -19846.859375  -34502.687500
8047.000000  -19977.601562  -34242.167969
8048.000000  -19953.316406  -34396.183594
8049.000000  -19746.652344  -34584.410156
8050.000000  -19821.437500  -34223.843750
8051.000000  -19884.392578  -34344.437500
8052.000000  -19849.367188  -34413.207031
8053.000000  -19972.708984  -34533.683594
8054.000000  -19915.535156  -34353.527344
8055.000000  -19779.898438  -34334.414062
8056.000000  -19714.550781  -34410.421875
8057.000000  -19717.009766  -34459.511719
8058.000000  -19892.121094  -34527.046875
8059.000000  -19844.736328  -34624.707031
8060.000000  -19805.453125  -34413.582031
8061.000000  -19896.406250  -34569.527344
8062.000000  -19909.289062  -34521.707031
8063.000000  -19664.316406  -34502.078125
8064.000000  -19916.562500  -34506.429688
8065.000000  -19987.816406  -34423.832031
8066.000000  -19735.158203  -34510.527344
8067.000000  -19664.894531  -34395.226562
8068.000000  -19868.697266  -34389.917969
8069.000000  -19842.767578  -34386.089844
8070.000000  -19705.955078  -34352.480469
8071.000000  -19778.964844  -34261.019531
8072.000000  -19790.417969  -34436.457031
8073.000000  -19836.046875  -34467.101562
8074.000000  -19707.572266  -34436.769531
8075.000000  -19729.271484  -34547.843750
8076.000000  -19956.912109  -34413.210938
8077.000000  -19751.818359  -34565.343750
8078.000000  -19801.294922  -34443.191406
8079.000000  -19739.150391  -34331.984375
8080.000000  -19728.505859  -34485.992188
8081.000000  -19829.023438  -34591.703125
8082.000000  -19752.951172  -34480.890625
8083.000000  -19848.820312  -34267.238281
8084.000000  -19774.869141  -34262.566406
8085.000000  -19677.980469  -34057.406250
8086.000000  -19676.068359  -34357.996094
8087.000000  -19860.822266  -34429.152344
8088.000000  -19723.728516  -34386.695312
8089.000000  -19886.812500  -34396.976562
8090.000000  -19856.156250  -34498.515625
8091.000000  -19758.648438  -34245.550781
8092.000000  -19786.166016  -34561.492188
8093.000000  -19816.900391  -34285.277344
8094.000000  -19829.332031  -34413.933594
8095.000000  -19858.044922  -34474.351562
8096.000000  -19946.751953  -34479.750000
8097.000000  -19965.826172  -34506.628906
8098.000000  -20027.902344  -34428.789062
8099.000000  -20087.519531  -34313.199219
8100.000000  -20051.972656  -34462.167969
8101.000000  -19838.669922  -34380.132812
8102.000000  -19884.259766  -34496.851562
8103.000000  -19746.630859  -34296.488281
8104.000000  -19815.404297  -34238.015625
8105.000000  -19850.560547  -34513.253906
8106.000000  -19854.828125  -34539.187500
8107.000000  -20053.298828  -34535.453125
8108.000000  -19950.332031  -34412.558594
8109.000000  -19926.437500  -34393.066406
8110.000000  -19853.896484  -34437.082031
8111.000000  -19939.361328  -34522.503906
8112.000000  -19980.316406  -34671.726562
8113.000000  -19898.507812  -34633.058594
8114.000000  -19941.455078  -34495.042969
8115.000000  -19832.603516  -34412.703125
8116.000000  -20007.998047  -34339.503906
8117.000000  -20020.775391  -34464.515625
8118.000000  -20107.925781  -34411.371094
8119.000000  -20119.210938  -34640.933594
8120.000000  -19815.970703  -34505.425781
8121.000000  -19893.496094  -34422.281250
8122.000000  -19885.041016  -34351.351562
8123.000000  -19802.662109  -34487.777344
8124.000000  -19795.187500  -34279.539062
8125.000000  -19791.041016  -34332.882812
8126.000000  -19802.400391  -34372.765625
8127.000000  -19804.070312  -34383.285156
8128.000000  -19773.902344  -34343.710938
8129.000000  -19952.212891  -34419.054688
8130.000000  -19813.132812  -34363.132812
8131.000000  -20114.537109  -34445.343750
8132.000000  -20049.080078  -34403.394531
8133.000000  -20055.425781  -34414.851562
8134.000000  -20034.333984  -34537.972656
8135.000000  -19987.408203  -34516.031250
8136.000000  -19826.667969  -34392.070312
8137.000000  -19772.935547  -34413.558594
8138.000000  -19927.490234  -34273.453125
8139.000000  -19934.349609  -34608.574219
8140.000000  -19680.611328  -34572.289062
8141.000000  -19844.974609  -34481.140625
8142.000000  -19827.062500  -34503.679688
8143.000000  -19878.806641  -34326.843750
8144.000000  -19742.050781  -34483.867188
8145.000000  -19871.574219  -34422.320312
8146.000000  -19968.755859  -34416.156250
8147.000000  -19790.201172  -34393.898438
8148.000000  -19845.150391  -34354.488281
8149.000000  -20094.796875  -34268.195312
8150.000000  -19899.763672  -34418.273438
8151.000000  -19954.761719  -34433.289062
8152.000000  -19976.896484  -34447.320312
8153.000000  -19911.128906  -34312.394531
8154.000000  -19992.373047  -34470.667969
8155.000000  -19977.326172  -34664.683594
8156.000000  -20068.900391  -34408.300781
8157.000000  -20088.507812  -34526.582031
8158.000000  -20120.402344  -34467.531250
8159.000000  -20016.380859  -34355.609375
8160.000000  -19993.083984  -34278.339844
8161.000000  -20058.583984  -34452.722656
8162.000000  -20089.150391  -34552.359375
8163.000000  -19852.802734  -34574.730469
8164.000000  -19828.378906  -34458.648438
8165.000000  -20008.808594  -34571.531250
8166.000000  -19941.722656  -34366.257812
8167.000000  -19911.076172  -34346.343750
8168.000000  -19994.255859  -34442.128906
8169.000000  -19994.935547  -34257.050781
8170.000000  -20017.671875  -34269.218750
8171.000000  -19950.275391  -34388.925781
8172.000000  -19881.611328  -34391.347656
8173.000000  -19885.699219  -34298.906250
8174.000000  -19987.822266  -34346.714844
8175.000000  -20026.339844  -34515.210938
8176.000000  -19878.773438  -34153.890625
8177.000000  -20059.107422  -34565.949219
8178.000000  -20064.949219  -34443.503906
8179.000000  -19912.064453  -34227.972656
8180.000000  -19848.992188  -34367.347656
8181.000000  -19785.773438  -34451.335938
8182.000000  -19700.791016  -34499.625000
8183.000000  -19772.544922  -34436.796875
8184.000000  -19820.505859  -34335.773438
8185.000000  -19870.380859  -34392.800781
8186.000000  -19693.867188  -34356.558594
8187.000000  -19735.796875  -34594.781250
8188.000000  -19747.250000  -34311.394531
8189.000000  -19729.271484  -34384.960938
8190.000000  -19828.716797  -34462.601562
8191.000000  -19886.363281  -34427.359375
8192.000000  -19929.787109  -34490.730469
8193.000000  -19807.150391  -34483.675781
8194.000000  -19737.433594  -34569.136719
8195.000000  -19682.130859  -34738.332031
8196.000000  -19689.748047  -34556.898438
8197.000000  -19650.242188  -34506.933594
8198.000000  -19770.511719  -34475.531250
8199.000000  -19766.423828  -34373.718750
8200.000000  -19864.914062  -34468.722656
8201.000000  -19848.976562  -34350.777344
8202.000000  -19852.271484  -34385.960938
8203.000000  -19814.103516  -34456.714844
8204.000000  -19996.806641  -34522.085938
8205.000000  -19838.582031  -34371.554688
8206.000000  -19850.951172  -34426.050781
8207.000000  -19907.611328  -34468.460938
8208.000000  -19918.648438  -34286.617188
8209.000000  -19869.796875  -34464.203125
8210.000000  -19875.279297  -34640.398438
8211.000000  -19835.820312  -34380.937500
8212.000000  -19943.896484  -34371.679688
8213.000000  -19836.000000  -34381.863281
8214.000000  -19856.750000  -34412.062500
8215.000000  -19808.609375  -34272.828125
8216.000000  -19639.542969  -34441.378906
8217.000000  -19708.193359  -34546.476562
8218.000000  -19713.755859  -34330.738281
8219.000000  -19790.033203  -34405.109375
8220.000000  -19773.949219  -34391.218750
8221.000000  -19790.220703  -34426.070312
8222.000000  -19885.947266  -34357.851562
8223.000000  -19804.998047  -34381.207031
8224.000000  -19712.308594  -34182.546875
8225.000000  -19613.529297  -34412.828125
8226.000000  -19794.556641  -34434.621094
8227.000000  -19683.566406  -34414.464844
8228.000000  -19723.177734  -34343.781250
8229.000000  -19726.105469  -34410.261719
8230.000000  -19701.478516  -34425.195312
8231.000000  -19769.716797  -34423.671875
8232.000000  -19881.343750  -34535.890625
8233.000000  -19898.898438  -34271.781250
8234.000000  -19828.089844  -34358.234375
8235.000000  -19821.585938  -34178.820312
8236.000000  -19929.529297  -34371.757812
8237.000000  -19813.287109  -34505.312500
8238.000000  -19870.255859  -34320.835938
8239.000000  -19890.666016  -34395.199219
8240.000000  -19932.005859  -34521.449219
8241.000000  -19885.244141  -34401.863281
8242.000000  -19792.453125  -34369.875000
8243.000000  -19803.707031  -34428.648438
8244.000000  -20060.294922  -34497.109375
8245.000000  -20201.589844  -34418.644531
8246.000000  -19948.603516  -34361.285156
8247.000000  -19921.695312  -34589.957031
8248.000000  -20017.529297  -34629.585938
8249.000000  -19922.105469  -34579.902344
8250.000000  -19937.277344  -34453.691406
8251.000000  -19880.277344  -34407.031250
8252.000000  -19949.210938  -34629.484375
8253.000000  -19919.111328  -34352.906250
8254.000000  -19841.109375  -34392.523438
8255.000000  -19836.773438  -34615.386719
8256.000000  -19826.128906  -34596.449219
8257.000000  -19684.847656  -34454.718750
8258.000000  -19627.568359  -34378.871094
8259.000000  -19728.339844  -34539.414062
8260.000000  -19599.988281  -34515.894531
8261.000000  -19767.486328  -34429.632812
8262.000000  -19872.757812  -34521.398438
8263.000000  -19917.664062  -34385.542969
8264.000000  -19717.265625  -34374.160156
8265.000000  -19769.597656  -34363.332031
8266.000000  -19961.689453  -34399.226562
8267.000000  -19910.343750  -34550.250000
8268.000000  -19772.207031  -34407.117188
8269.000000  -19949.576172  -34262.042969
8270.000000  -19971.183594  -34618.050781
8271.000000  -19894.412109  -34420.992188
8272.000000  -19895.601562  -34507.308594
8273.000000  -19790.318359  -34522.859375
8274.000000  -19849.441406  -34354.039062
8275.000000  -19723.435547  -34514.648438
8276.000000  -19884.658203  -34491.437500
8277.000000  -19825.958984  -34333.445312
8278.000000  -19779.011719  -34522.113281
8279.000000  -19765.636719  -34291.636719
8280.000000  -19884.822266  -34308.363281
8281.000000  -19808.578125  -34337.976562
8282.000000  -19851.408203  -34349.253906
8283.000000  -19855.601562  -34416.128906
8284.000000  -19969.888672  -34541.351562
8285.000000  -19893.064453  -34202.890625
8286.000000  -19685.142578  -34199.007812
8287.000000  -19681.621094  -34181.089844
8288.000000  -19625.257812  -34408.644531
8289.000000  -19591.617188  -34401.570312
8290.000000  -19740.085938  -34401.179688
8291.000000  -19826.820312  -34315.761719
8292.000000  -19676.763672  -34259.941406
8293.000000  -19681.187500  -34294.550781
8294.000000  -19729.978516  -34189.644531
8295.000000  -19818.800781  -34279.109375
8296.000000  -19739.201172  -34313.367188
8297.000000  -19651.876953  -34327.601562
8298.000000  -19771.501953  -34346.671875
8299.000000  -19933.339844  -34313.058594
8300.000000  -19726.244141  -34345.570312
8301.000000  -19789.250000  -34439.175781
8302.000000  -19702.345703  -34547.687500
8303.000000  -19823.138672  -34406.207031
8304.000000  -19881.742188  -34551.718750
8305.000000  -19696.433594  -34551.832031
8306.000000  -19823.189453  -34481.792969
8307.000000  -19703.066406  -34488.894531
8308.000000  -19839.189453  -34504.691406
8309.000000  -19675.943359  -34413.648438
8310.000000  -19806.876953  -34461.296875
8311.000000  -19923.753906  -34415.839844
8312.000000  -19868.722656  -34605.167969
8313.000000  -19869.117188  -34431.644531
8314.000000  -19972.369141  -34333.902344
8315.000000  -20089.601562  -34253.187500
8316.000000  -19804.912109  -34343.421875
8317.000000  -19858.140625  -34521.164062
8318.000000  -19972.689453  -34383.816406
8319.000000  -19925.337891  -34263.347656
8320.000000  -20061.615234  -34449.425781
8321.000000  -19816.011719  -34294.679688
8322.000000  -19805.316406  -34484.222656
8323.000000  -19921.361328  -34273.695312
8324.000000  -19918.244141  -34257.460938
8325.000000  -19993.074219  -34506.472656
8326.000000  -19852.302734  -34352.234375
8327.000000  -19904.433594  -34346.121094
8328.000000  -19870.988281  -34282.738281
8329.000000  -19923.906250  -34296.945312
8330.000000  -19611.986328  -34554.257812
8331.000000  -20042.347656  -34499.539062
8332.000000  -19872.162109  -34557.253906
8333.000000  -19913.187500  -34541.945312
8334.000000  -19746.820312  -34361.058594
8335.000000  -19776.968750  -34342.566406
8336.000000  -19802.582031  -34622.417969
8337.000000  -19780.958984  -34412.148438
8338.000000  -19810.855469  -34616.238281
8339.000000  -19842.628906  -34521.535156
8340.000000  -19678.693359  -34307.074219
8341.000000  -19619.412109  -34322.707031
8342.000000  -19798.958984  -34437.585938
8343.000000  -19574.148438  -34434.046875
8344.000000  -19706.214844  -34189.050781
8345.000000  -19816.490234  -34518.378906
8346.000000  -19718.953125  -34568.332031
8347.000000  -19802.226562  -34354.421875
8348.000000  -19678.111328  -34509.171875
8349.000000  -19767.441406  -34492.234375
8350.000000  -19807.460938  -34504.777344
8351.000000  -19820.867188  -34511.824219
8352.000000  -19860.240234  -34750.785156
8353.000000  -19840.076172  -34572.093750
8354.000000  -19754.400391  -34609.000000
8355.000000  -19887.933594  -34483.117188
8356.000000  -19834.207031  -34631.542969
8357.000000  -19885.439453  -34481.957031
8358.000000  -19855.916016  -34407.898438
8359.000000  -19847.939453  -34521.437500
8360.000000  -19862.339844  -34693.921875
8361.000000  -19862.583984  -34509.503906
8362.000000  -19972.615234  -34406.617188
8363.000000  -19917.306641  -34448.792969
8364.000000  -20012.513672  -34599.347656
8365.000000  -20077.001953  -34190.250000
8366.000000  -20029.128906  -34579.449219
8367.000000  -20079.970703  -34364.687500
8368.000000  -20091.808594  -34598.652344
8369.000000  -20005.378906  -34496.574219
8370.000000  -19927.458984  -34303.976562
8371.000000  -19950.283203  -34613.265625
8372.000000  -20069.046875  -34415.910156
8373.000000  -19888.085938  -34353.757812
8374.000000  -20040.445312  -34451.402344
8375.000000  -19956.869141  -34574.972656
8376.000000  -19859.916016  -34585.613281
8377.000000  -20037.230469  -34461.359375
8378.000000  -19819.742188  -34521.394531
8379.000000  -19819.261719  -34442.195312
8380.000000  -19754.923828  -34401.285156
8381.000000  -19856.083984  -34116.175781
8382.000000  -19710.304688  -34419.382812
8383.000000  -19839.189453  -34144.285156
8384.000000  -19895.312500  -34364.656250
8385.000000  -19682.949219  -34404.648438
8386.000000  -19892.572266  -34377.257812
8387.000000  -19977.802734  -34357.808594
8388.000000  -19869.794922  -34640.941406
8389.000000  -20029.244141  -34549.972656
8390.000000  -19824.484375  -34577.937500
8391.000000  -19810.019531  -34716.421875
8392.000000  -19969.691406  -34668.613281
8393.000000  -19884.275391  -34589.597656
8394.000000  -20032.330078  -34416.476562
8395.000000  -20077.916016  -34450.484375
8396.000000  -19830.824219  -34423.171875
8397.000000  -19895.761719  -34372.636719
8398.000000  -19845.292969  -34292.976562
8399.000000  -19831.845703  -34422.074219
8400.000000  -19890.156250  -34474.941406
8401.000000  -19858.880859  -34457.207031
8402.000000  -19980.744141  -34413.226562
8403.000000  -19842.574219  -34494.261719
8404.000000  -19659.863281  -34353.363281
8405.000000  -19737.203125  -34410.429688
8406.000000  -19811.648438  -34377.605469
8407.000000  -19992.298828  -34635.261719
8408.000000  -20002.597656  -34568.914062
8409.000000  -19958.845703  -34405.781250
8410.000000  -19888.800781  -34398.000000
8411.000000  -19877.722656  -34273.636719
8412.000000  -19902.595703  -34460.984375
8413.000000  -19705.886719  -34394.027344
8414.000000  -19876.728516  -34369.992188
8415.000000  -19910.447266  -34229.292969
8416.000000  -19975.337891  -34343.281250
8417.000000  -19946.619141  -34538.082031
8418.000000  -20236.988281  -34537.597656
8419.000000  -20113.386719  -34537.902344
8420.000000  -20059.867188  -34589.171875
8421.000000  -20122.314453  -34635.496094
8422.000000  -20075.974609  -34445.945312
8423.000000  -19911.439453  -34477.093750
8424.000000  -20041.136719  -34437.820312
8425.000000  -19904.121094  -34612.359375
8426.000000  -19881.941406  -34512.601562
8427.000000  -19887.150391  -34536.519531
8428.000000  -19891.505859  -34624.406250
8429.000000  -20057.171875  -34503.335938
8430.000000  -20036.742188  -34795.687500
8431.000000  -20011.037109  -34593.773438
8432.000000  -19923.322266  -34695.468750
8433.000000  -20053.400391  -34587.406250
8434.000000  -20075.021484  -34481.089844
8435.000000  -19827.341797  -34597.792969
8436.000000  -19819.812500  -34582.347656
8437.000000  -19862.875000  -34641.582031
8438.000000  -19853.761719  -34514.667969
8439.000000  -19963.697266  -34610.308594
8440.000000  -20000.109375  -34422.445312
8441.000000  -19933.427734  -34223.574219
8442.000000  -20061.255859  -34539.914062
8443.000000  -20125.697266  -34383.300781
8444.000000  -20084.798828  -34534.503906
8445.000000  -19999.173828  -34522.652344
8446.000000  -19894.597656  -34442.597656
8447.000000  -19868.046875  -34418.601562
8448.000000  -19825.703125  -34341.593750
8449.000000  -19829.208984  -34625.144531
8450.000000  -19781.242188  -34369.285156
8451.000000  -19897.923828  -34428.773438
8452.000000  -19749.281250  -34504.062500
8453.000000  -19966.539062  -34651.058594
8454.000000  -20025.505859  -34441.664062
8455.000000  -19918.859375  -34625.117188
8456.000000  -19945.480469  -34609.199219
8457.000000  -19913.140625  -34547.101562
8458.000000  -19907.447266  -34481.730469
8459.000000  -19944.724609  -34575.144531
8460.000000  -19976.630859  -34587.492188
8461.000000  -20082.873047  -34635.199219
8462.000000  -19872.880859  -34274.597656
8463.000000  -19815.552734  -34414.562500
8464.000000  -19935.101562  -34519.742188
8465.000000  -19875.775391  -34520.593750
8466.000000  -19927.683594  -34472.324219
8467.000000  -19828.906250  -34393.929688
8468.000000  -19791.931641  -34517.457031
8469.000000  -19785.402344  -34501.160156
8470.000000  -19965.369141  -34726.019531
8471.000000  -19889.164062  -34411.863281
8472.000000  -19949.732422  -34421.214844
8473.000000  -19884.886719  -34488.074219
8474.000000  -19771.080078  -34582.179688
8475.000000  -19847.078125  -34484.085938
8476.000000  -20127.115234  -34591.054688
8477.000000  -20100.103516  -34653.085938
8478.000000  -19889.710938  -34496.582031
8479.000000  -19891.343750  -34503.578125
8480.000000  -20078.078125  -34542.636719
8481.000000  -19972.314453  -34635.675781
8482.000000  -19814.740234  -34431.964844
8483.000000  -19949.779297  -34402.570312
8484.000000  -19954.115234  -34613.113281
8485.000000  -19777.027344  -34481.660156
8486.000000  -19863.912109  -34470.613281
8487.000000  -19776.632812  -34406.117188
8488.000000  -19774.921875  -34473.519531
8489.000000  -19809.355469  -34402.960938
8490.000000  -19672.089844  -34497.234375
8491.000000  -19778.455078  -34458.089844
8492.000000  -19751.857422  -34640.371094
8493.000000  -19876.910156  -34415.683594
8494.000000  -19681.275391  -34406.289062
8495.000000  -19880.833984  -34523.097656
8496.000000  -19709.394531  -34453.988281
8497.000000  -19837.398438  -34462.769531
8498.000000  -19689.089844  -34583.160156
8499.000000  -19888.798828  -34699.226562
8500.000000  -19925.691406  -34600.722656
8501.000000  -19869.886719  -34510.386719
8502.000000  -19960.666016  -34575.492188
8503.000000  -20021.654297  -34442.171875
8504.000000  -19983.722656  -34583.699219
8505.000000  -19923.699219  -34561.312500
8506.000000  -19983.873047  -34551.902344
8507.000000  -19850.029297  -34418.863281
8508.000000  -19840.341797  -34471.976562
8509.000000  -19660.566406  -34546.558594
8510.000000  -19905.113281  -34374.796875
8511.000000  -19735.144531  -34582.984375
8512.000000  -19888.396484  -34448.175781
8513.000000  -19807.640625  -34492.804688
8514.000000  -19755.941406  -34535.445312
8515.000000  -19739.318359  -34332.089844
8516.000000  -19720.125000  -34407.535156
8517.000000  -19673.529297  -34433.558594
8518.000000  -19628.857422  -34450.667969
8519.000000  -19783.115234  -34377.035156
8520.000000  -19784.568359  -34535.835938
8521.000000  -19865.470703  -34619.066406
8522.000000  -19988.455078  -34538.925781
8523.000000  -19911.464844  -34460.726562
8524.000000  -19636.925781  -34485.089844
8525.000000  -19590.412109  -34337.535156
8526.000000  -19495.392578  -34616.988281
8527.000000  -19536.492188  -34470.191406
8528.000000  -19593.722656  -34486.644531
8529.000000  -19555.589844  -34469.265625
8530.000000  -19569.277344  -34523.457031
8531.000000  -19472.935547  -34419.046875
8532.000000  -19338.570312  -34482.402344
8533.000000  -19303.142578  -34509.289062
8534.000000  -19408.062500  -34354.261719
8535.000000  -19366.166016  -34576.933594
8536.000000  -19505.888672  -34205.234375
8537.000000  -19585.826172  -34405.089844
8538.000000  -19598.640625  -34416.558594
8539.000000  -19656.431641  -34334.105469
8540.000000  -19505.576172  -34513.062500
8541.000000  -19588.960938  -34566.210938
8542.000000  -19526.177734  -34498.214844
8543.000000  -19579.826172  -34378.183594
8544.000000  -19587.785156  -34485.949219
8545.000000  -19620.894531  -34253.078125
8546.000000  -19509.697266  -34309.859375
8547.000000  -19554.132812  -34418.628906
8548.000000  -19603.058594  -34353.839844
8549.000000  -19707.326172  -34464.171875
8550.000000  -19588.568359  -34537.769531
8551.000000  -19742.052734  -34461.578125
8552.000000  -19824.843750  -34349.773438
8553.000000  -19669.175781  -34599.078125
8554.000000  -19831.205078  -34329.855469
8555.000000  -19578.126953  -34564.441406
8556.000000  -19602.638672  -34618.191406
8557.000000  -19851.738281  -34488.625000
8558.000000  -19857.248047  -34487.617188
8559.000000  -19822.509766  -34468.332031
8560.000000  -20030.462891  -34512.539062
8561.000000  -19795.220703  -34541.679688
8562.000000  -19664.220703  -34607.316406
8563.000000  -19758.513672  -34586.484375
8564.000000  -19801.125000  -34509.203125
8565.000000  -19670.742188  -34526.656250
8566.000000  -19673.750000  -34473.406250
8567.000000  -19844.267578  -34504.332031
8568.000000  -19810.697266  -34327.429688
8569.000000  -19856.587891  -34332.304688
8570.000000  -19828.357422  -34421.605469
8571.000000  -19938.664062  -34426.093750
8572.000000  -19962.935547  -34691.003906
8573.000000  -19922.437500  -34549.191406
8574.000000  -19852.808594  -34543.847656
8575.000000  -19844.792969  -34470.132812
8576.000000  -19934.750000  -34583.246094
8577.000000  -20078.916016  -34430.925781
8578.000000  -19820.814453  -34648.160156
8579.000000  -20026.392578  -34498.742188
8580.000000  -19936.482422  -34479.894531
8581.000000  -19970.945312  -34594.597656
8582.000000  -19967.980469  -34595.824219
8583.000000  -19857.601562  -34405.765625
8584.000000  -19905.394531  -34516.191406
8585.000000  -19927.644531  -34296.585938
8586.000000  -19819.966797  -34544.953125
8587.000000  -19825.337891  -34431.410156
8588.000000  -19820.626953  -34531.105469
8589.000000  -19841.869141  -34326.175781
8590.000000  -19869.568359  -34375.636719
8591.000000  -19842.587891  -34305.781250
8592.000000  -19796.787109  -34292.109375
8593.000000  -19831.263672  -34449.378906
8594.000000  -20055.041016  -34375.335938
8595.000000  -19973.224609  -34310.289062
8596.000000  -19955.703125  -34298.058594
8597.000000  -19778.343750  -34513.359375
8598.000000  -19859.474609  -34323.550781
8599.000000  -19848.947266  -34292.847656
8600.000000  -20001.691406  -34403.968750
8601.000000  -19959.236328  -34551.988281
8602.000000  -19942.818359  -34320.183594
8603.000000  -19931.662109  -34395.250000
8604.000000  -19857.064453  -34507.843750
8605.000000  -19864.611328  -34295.351562
8606.000000  -19923.511719  -34613.832031
8607.000000  -19980.800781  -34409.468750
8608.000000  -19936.955078  -34324.683594
8609.000000  -19941.554688  -34216.746094
8610.000000  -19869.787109  -34345.480469
8611.000000  -19919.625000  -34364.683594
8612.000000  -19779.791016  -34326.503906
8613.000000  -19795.406250  -34257.945312
8614.000000  -19756.554688  -34200.933594
8615.000000  -19766.556641  -34402.292969
8616.000000  -19791.996094  -34382.457031
8617.000000  -19617.486328  -34401.937500
8618.000000  -19767.433594  -34569.996094
8619.000000  -19699.988281  -34355.132812
8620.000000  -19718.720703  -34505.125000
8621.000000  -19697.382812  -34578.445312
8622.000000  -19741.853516  -34607.539062
8623.000000  -19734.251953  -34578.511719
8624.000000  -19844.976562  -34452.585938
8625.000000  -19842.253906  -34666.445312
8626.000000  -19821.724609  -34278.562500
8627.000000  -19761.644531  -34469.171875
8628.000000  -19820.449219  -34365.347656
8629.000000  -19871.232422  -34359.085938
8630.000000  -19928.535156  -34430.355469
8631.000000  -20084.560547  -34597.375000
8632.000000  -19907.337891  -34518.648438
8633.000000  -20039.820312  -34541.007812
8634.000000  -20004.736328  -34265.699219
8635.000000  -19977.498047  -34524.746094
8636.000000  -19946.220703  -34472.167969
8637.000000  -19932.986328  -34503.476562
8638.000000  -19874.863281  -34442.562500
8639.000000  -20095.703125  -34482.867188
8640.000000  -20072.500000  -34320.093750
8641.000000  -19908.566406  -34395.367188
8642.000000  -19873.300781  -34573.402344
8643.000000  -19952.509766  -34266.351562
8644.000000  -19724.832031  -34549.382812
8645.000000  -19933.638672  -34481.558594
8646.000000  -19856.685547  -34462.617188
8647.000000  -19931.558594  -34463.023438
8648.000000  -19934.779297  -34566.160156
8649.000000  -20007.826172  -34433.175781
8650.000000  -19977.974609  -34406.195312
8651.000000  -19977.115234  -34613.585938
8652.000000  -19977.156250  -34310.414062
8653.000000  -19980.541016  -34494.445312
8654.000000  -19996.234375  -34427.082031
8655.000000  -19971.601562  -34422.640625
8656.000000  -19957.162109  -34568.933594
8657.000000  -19740.203125  -34585.542969
8658.000000  -19774.292969  -34572.914062
8659.000000  -19993.968750  -34360.671875
8660.000000  -19917.833984  -34346.339844
8661.000000  -20058.505859  -34592.253906
8662.000000  -20040.283203  -34281.851562
8663.000000  -20011.593750  -34271.046875
8664.000000  -19970.156250  -34523.945312
8665.000000  -19812.167969  -34382.355469
8666.000000  -19882.318359  -34273.636719
8667.000000  -19985.197266  -34388.953125
8668.000000  -19836.894531  -34531.710938
8669.000000  -19979.837891  -34456.925781
8670.000000  -19851.855469  -34390.468750
8671.000000  -20056.445312  -34333.550781
8672.000000  -19928.207031  -34389.625000
8673.000000  -20009.980469  -34417.347656
8674.000000  -19855.392578  -34438.683594
8675.000000  -19880.361328  -34512.863281
8676.000000  -19999.707031  -34395.675781
8677.000000  -20107.849609  -34475.585938
8678.000000  -20134.552734  -34445.894531
8679.000000  -20169.509766  -34458.156250
8680.000000  -20042.152344  -34586.687500
8681.000000  -20045.910156  -34526.652344
8682.000000  -19962.482422  -34524.949219
8683.000000  -20103.771484  -34567.121094
8684.000000  -20145.113281  -34599.253906
8685.000000  -20035.466797  -34323.585938
8686.000000  -20118.117188  -34710.617188
8687.000000  -20085.847656  -34304.238281
8688.000000  -20017.738281  -34351.277344
8689.000000  -20081.843750  -34458.414062
8690.000000  -20127.851562  -34509.089844
8691.000000  -20124.191406  -34454.656250
8692.000000  -20105.564453  -34589.476562
8693.000000  -20028.376953  -34569.503906
8694.000000  -20135.712891  -34649.351562
8695.000000  -19917.953125  -34475.695312
8696.000000  -19980.623047  -34601.593750
8697.000000  -20028.775391  -34569.867188
8698.000000  -19876.789062  -34527.937500
8699.000000  -20011.994141  -34451.007812
8700.000000  -19770.423828  -34450.203125
8701.000000  -19788.242188  -34482.750000
8702.000000  -19886.306641  -34373.187500
8703.000000  -19979.419922  -34631.761719
8704.000000  -19932.642578  -34536.000000
8705.000000  -19890.925781  -34465.960938
8706.000000  -19773.212891  -34416.328125
8707.000000  -19902.919922  -34369.894531
8708.000000  -19966.875000  -34485.816406
8709.000000  -20063.294922  -34545.472656
8710.000000  -19935.660156  -34395.804688
8711.000000  -19974.187500  -34580.257812
8712.000000  -20017.283203  -34608.203125
8713.000000  -19945.556641  -34562.097656
8714.000000  -19907.230469  -34523.625000
8715.000000  -19883.648438  -34589.175781
8716.000000  -19911.339844  -34374.574219
8717.000000  -19920.117188  -34530.996094
8718.000000  -19875.005859  -34517.796875
8719.000000  -19804.591797  -34335.984375
8720.000000  -19849.779297  -34557.117188
8721.000000  -19696.720703  -34441.800781
8722.000000  -19705.154297  -34346.390625
8723.000000  -19624.560547  -34490.652344
8724.000000  -19745.339844  -34399.023438
8725.000000  -19774.302734  -34494.843750
8726.000000  -19821.519531  -34418.179688
8727.000000  -19648.193359  -34299.781250
8728.000000  -19858.212891  -34550.687500
8729.000000  -19854.394531  -34492.214844
8730.000000  -19757.689453  -34520.949219
8731.000000  -19854.935547  -34507.824219
8732.000000  -19722.662109  -34449.355469
8733.000000  -19772.441406  -34453.683594
8734.000000  -19778.013672  -34376.109375
8735.000000  -19665.289062  -34456.828125
8736.000000  -19809.046875  -34446.558594
8737.000000  -19822.351562  -34453.242188
8738.000000  -19694.833984  -34450.515625
8739.000000  -19781.716797  -34423.214844
8740.000000  -19941.986328  -34467.429688
8741.000000  -19839.000000  -34512.394531
8742.000000  -19784.773438  -34457.464844
8743.000000  -19967.949219  -34341.886719
8744.000000  -20009.849609  -34464.792969
8745.000000  -19870.761719  -34696.574219
8746.000000  -19896.363281  -34333.746094
8747.000000  -19863.476562  -34375.980469
8748.000000  -19916.300781  -34453.824219
8749.000000  -19843.578125  -34636.332031
8750.000000  -19892.697266  -34452.003906
8751.000000  -19924.349609  -34372.628906
8752.000000  -20012.466797  -34449.855469
8753.000000  -19851.378906  -34475.914062
8754.000000  -19905.402344  -34390.796875
8755.000000  -19888.402344  -34495.191406
8756.000000  -19930.513672  -34566.214844
8757.000000  -19990.636719  -34548.042969
8758.000000  -19901.195312  -34398.179688
8759.000000  -19953.031250  -34410.671875
8760.000000  -19915.351562  -34504.214844
8761.000000  -20111.283203  -34634.468750
8762.000000  -20034.972656  -34387.796875
8763.000000  -20009.095703  -34460.714844
8764.000000  -20050.806641  -34453.558594
8765.000000  -20059.560547  -34429.238281
8766.000000  -20030.271484  -34242.910156
8767.000000  -19920.218750  -34500.664062
8768.000000  -19957.884766  -34415.832031
8769.000000  -19983.542969  -34224.507812
8770.000000  -19768.011719  -34319.085938
8771.000000  -19940.640625  -34382.675781
8772.000000  -20003.906250  -34364.296875
8773.000000  -19701.240234  -34294.382812
8774.000000  -19756.921875  -34420.910156
8775.000000  -19788.636719  -34605.667969
8776.000000  -19747.884766  -34363.636719
8777.000000  -19742.623047  -34408.113281
8778.000000  -19812.978516  -34367.085938
8779.000000  -19749.582031  -34434.394531
8780.000000  -19817.375000  -34434.152344
8781.000000  -19828.554688  -34374.597656
8782.000000  -19848.013672  -34263.218750
8783.000000  -19886.837891  -34119.281250
8784.000000  -19897.910156  -34161.082031
8785.000000  -19906.841797  -34461.363281
8786.000000  -19941.218750  -34418.074219
8787.000000  -19843.791016  -34343.031250
8788.000000  -19996.445312  -34371.640625
8789.000000  -19845.781250  -34346.539062
8790.000000  -19747.544922  -34408.468750
8791.000000  -19762.447266  -34399.996094
8792.000000  -19862.386719  -34624.519531
8793.000000  -19851.609375  -34428.527344
8794.000000  -20072.472656  -34353.851562
8795.000000  -20010.246094  -34466.199219
8796.000000  -19958.136719  -34610.093750
8797.000000  -19866.226562  -34387.695312
8798.000000  -19769.265625  -34588.601562
8799.000000  -19909.158203  -34397.558594
8800.000000  -19764.818359  -34269.890625
8801.000000  -19798.095703  -34443.121094
8802.000000  -19795.728516  -34303.058594
8803.000000  -19869.154297  -34361.082031
8804.000000  -19867.681641  -34418.500000
8805.000000  -19776.023438  -34275.359375
8806.000000  -19944.427734  -34482.515625
8807.000000  -19922.585938  -34433.246094
8808.000000  -19900.865234  -34518.035156
8809.000000  -19800.888672  -34462.703125
8810.000000  -19683.222656  -34237.750000
8811.000000  -19685.312500  -34231.121094
8812.000000  -19660.398438  -34384.199219
8813.000000  -19897.330078  -34368.957031
8814.000000  -20085.525391  -34339.988281
8815.000000  -19927.917969  -34300.335938
8816.000000  -20010.027344  -34433.984375
8817.000000  -19880.958984  -34386.343750
8818.000000  -19893.107422  -34394.343750
8819.000000  -20048.992188  -34255.355469
8820.000000  -19923.341797  -34604.589844
8821.000000  -19810.460938  -34350.722656
8822.000000  -19907.099609  -34268.714844
8823.000000  -20038.359375  -34322.683594
8824.000000  -19824.134766  -34325.484375
8825.000000  -19975.761719  -34634.273438
8826.000000  -19930.972656  -34490.140625
8827.000000  -19900.328125  -34516.878906
8828.000000  -19906.109375  -34552.644531
8829.000000  -19884.457031  -34301.839844
8830.000000  -19895.503906  -34456.328125
8831.000000  -19919.779297  -34446.343750
8832.000000  -19852.044922  -34469.144531
8833.000000  -19948.435547  -34476.046875
8834.000000  -19946.416016  -34419.851562
8835.000000  -19971.625000  -34420.667969
8836.000000  -19917.279297  -34412.074219
8837.000000  -19862.613281  -34504.609375
8838.000000  -19976.214844  -34468.410156
8839.000000  -19917.890625  -34300.542969
8840.000000  -19998.482422  -34358.375000
8841.000000  -19873.158203  -34520.730469
8842.000000  -19907.951172  -34304.937500
8843.000000  -19956.169922  -34303.984375
8844.000000  -19912.218750  -34428.601562
8845.000000  -19767.443359  -34115.382812
8846.000000  -19825.089844  -34291.824219
8847.000000  -19928.849609  -34333.929688
8848.000000  -19818.310547  -34395.859375
8849.000000  -19802.970703  -34342.644531
8850.000000  -19870.552734  -34407.828125
8851.000000  -19919.458984  -34411.171875
8852.000000  -19896.523438  -34458.589844
8853.000000  -19822.437500  -34364.449219
8854.000000  -19619.365234  -34483.574219
8855.000000  -19895.330078  -34418.027344
8856.000000  -19889.562500  -34541.964844
8857.000000  -19967.800781  -34646.527344
8858.000000  -19949.097656  -34574.207031
8859.000000  -19862.613281  -34435.070312
8860.000000  -19830.980469  -34361.523438
8861.000000  -20001.349609  -34604.406250
8862.000000  -19919.037109  -34448.726562
8863.000000  -19941.574219  -34552.570312
8864.000000  -19929.480469  -34470.406250
8865.000000  -19867.402344  -34181.328125
8866.000000  -19755.880859  -34404.457031
8867.000000  -19877.585938  -34439.769531
8868.000000  -19875.712891  -34377.656250
8869.000000  -19829.603516  -34284.234375
8870.000000  -19792.320312  -34350.140625
8871.000000  -19880.435547  -34308.785156
8872.000000  -20027.974609  -34432.109375
8873.000000  -19918.644531  -34307.753906
8874.000000  -20063.208984  -34411.683594
8875.000000  -19955.488281  -34459.015625
8876.000000  -19838.687500  -34338.125000
8877.000000  -19906.242188  -34479.164062
8878.000000  -19823.667969  -34301.878906
8879.000000  -19896.058594  -34601.367188
8880.000000  -19858.525391  -34467.109375
8881.000000  -19997.501953  -34610.015625
8882.000000  -20060.333984  -34377.910156
8883.000000  -20021.310547  -34529.875000
8884.000000  -20005.535156  -34576.824219
8885.000000  -20098.878906  -34541.773438
8886.000000  -19989.990234  -34453.644531
8887.000000  -20034.445312  -34559.574219
8888.000000  -19895.634766  -34624.164062
8889.000000  -20074.636719  -34622.964844
8890.000000  -19924.291016  -34317.203125
8891.000000  -19954.787109  -34374.976562
8892.000000  -19989.437500  -34437.050781
8893.000000  -20067.380859  -34425.828125
8894.000000  -19989.082031  -34516.000000
8895.000000  -20045.492188  -34563.359375
8896.000000  -20133.388672  -34577.042969
8897.000000  -20030.113281  -34672.878906
8898.000000  -19977.214844  -34614.585938
8899.000000  -20041.076172  -34636.386719
8900.000000  -20188.242188  -34436.890625
8901.000000  -19950.349609  -34350.003906
8902.000000  -19958.021484  -34504.488281
8903.000000  -19987.248047  -34431.066406
8904.000000  -19801.734375  -34294.152344
8905.000000  -19838.494141  -34319.785156
8906.000000  -19876.759766  -34397.433594
8907.000000  -20079.482422  -34204.140625
8908.000000  -19930.839844  -34271.695312
8909.000000  -19955.333984  -34260.707031
8910.000000  -20048.945312  -34196.019531
8911.000000  -20045.011719  -34443.859375
8912.000000  -19964.437500  -34407.207031
8913.000000  -20183.003906  -34316.511719
8914.000000  -20019.890625  -34478.035156
8915.000000  -19952.148438  -34303.546875
8916.000000  -19860.750000  -34318.105469
8917.000000  -19877.335938  -34286.613281
8918.000000  -20058.892578  -34300.886719
8919.000000  -20021.013672  -34211.062500
8920.000000  -20113.607422  -34262.886719
8921.000000  -19993.542969  -34439.062500
8922.000000  -19998.339844  -34386.136719
8923.000000  -19952.568359  -34430.367188
8924.000000  -19944.812500  -34361.820312
8925.000000  -20060.382812  -34291.585938
8926.000000  -19983.955078  -34322.484375
8927.000000  -20049.810547  -34478.480469
8928.000000  -19877.806641  -34487.824219
8929.000000  -19766.851562  -34447.687500
8930.000000  -19898.560547  -34540.605469
8931.000000  -19989.970703  -34589.160156
8932.000000  -19924.697266  -34664.878906
8933.000000  -19997.367188  -34502.968750
8934.000000  -19887.552734  -34342.906250
8935.000000  -20042.310547  -34323.632812
8936.000000  -19999.492188  -34446.480469
8937.000000  -19863.148438  -34466.800781
8938.000000  -20066.349609  -34547.929688
8939.000000  -19968.853516  -34499.164062
8940.000000  -19968.648438  -34493.281250
8941.000000  -19824.107422  -34429.640625
8942.000000  -20038.878906  -34378.367188
8943.000000  -19876.527344  -34493.597656
8944.000000  -19891.650391  -34483.343750
8945.000000  -19899.439453  -34546.625000
8946.000000  -20012.541016  -34181.859375
8947.000000  -20012.261719  -34534.453125
8948.000000  -19887.039062  -34494.964844
8949.000000  -19973.695312  -34484.792969
8950.000000  -20008.384766  -34315.191406
8951.000000  -19943.994141  -34401.648438
8952.000000  -20117.248047  -34466.003906
8953.000000  -20020.617188  -34206.820312
8954.000000  -19999.416016  -34452.636719
8955.000000  -19938.388672  -34520.878906
8956.000000  -19995.337891  -34287.406250
8957.000000  -19956.589844  -34554.230469
8958.000000  -19830.482422  -34464.449219
8959.000000  -20023.662109  -34522.617188
8960.000000  -19913.355469  -34422.566406
8961.000000  -19789.105469  -34429.148438
8962.000000  -19796.240234  -34580.761719
8963.000000  -19948.482422  -34437.917969
8964.000000  -19962.675781  -34519.335938
8965.000000  -19794.822266  -34474.117188
8966.000000  -19722.748047  -34490.250000
8967.000000  -19815.771484  -34510.882812
8968.000000  -19820.548828  -34428.203125
8969.000000  -19717.164062  -34366.765625
8970.000000  -19692.445312  -34531.480469
8971.000000  -19782.736328  -34280.039062
8972.000000  -19769.070312  -34558.621094
8973.000000  -19895.457031  -34447.597656
8974.000000  -19772.169922  -34594.382812
8975.000000  -19656.537109  -34494.035156
8976.000000  -19753.792969  -34212.902344
8977.000000  -19734.007812  -34433.253906
8978.000000  -19776.742188  -34435.335938
8979.000000  -19898.546875  -34673.042969
8980.000000  -19832.970703  -34505.171875
8981.000000  -19951.166016  -34631.464844
8982.000000  -19912.337891  -34675.191406
8983.000000  -19890.705078  -34536.816406
8984.000000  -19847.507812  -34444.484375
8985.000000  -19841.078125  -34526.042969
8986.000000  -19637.492188  -34427.976562
8987.000000  -19736.072266  -34471.152344
8988.000000  -19780.392578  -34602.035156
8989.000000  -19691.535156  -34488.093750
8990.000000  -19843.058594  -34577.761719
8991.000000  -19901.398438  -34543.593750
8992.000000  -19695.480469  -34535.136719
8993.000000  -19677.566406  -34230.472656
8994.000000  -19644.392578  -34389.371094
8995.000000  -19760.585938  -34628.277344
8996.000000  -19660.558594  -34458.289062
8997.000000  -19833.164062  -34486.523438
8998.000000  -19735.816406  -34554.109375
8999.000000  -19913.871094  -34566.414062
9000.000000  -20042.833984  -34445.527344
9001.000000  -19933.330078  -34396.753906
9002.000000  -19886.308594  -34481.675781
9003.000000  -20014.246094  -34596.785156
9004.000000  -19822.841797  -34456.773438
9005.000000  -19842.437500  -34497.703125
9006.000000  -19976.292969  -34613.050781
9007.000000  -19788.888672  -34390.929688
9008.000000  -20059.064453  -34505.445312
9009.000000  -19679.861328  -34635.199219
9010.000000  -19775.859375  -34362.609375
9011.000000  -19851.044922  -34483.039062
9012.000000  -20025.437500  -34473.355469
9013.000000  -19958.869141  -34602.542969
9014.000000  -19908.132812  -34425.453125
9015.000000  -19997.140625  -34378.800781
9016.000000  -19837.050781  -34386.074219
9017.000000  -19994.324219  -34458.750000
9018.000000  -19898.123047  -34381.152344
9019.000000  -19996.521484  -34571.964844
9020.000000  -19920.082031  -34400.207031
9021.000000  -19953.150391  -34554.230469
9022.000000  -19968.027344  -34297.917969
9023.000000  -19808.062500  -34427.382812
9024.000000  -19746.066406  -34418.007812
9025.000000  -19728.765625  -34670.722656
9026.000000  -19835.830078  -34406.667969
9027.000000  -19943.019531  -34390.851562
9028.000000  -19819.263672  -34206.757812
9029.000000  -19716.421875  -34472.652344
9030.000000  -19795.896484  -34392.417969
9031.000000  -19840.654297  -34296.921875
9032.000000  -19938.906250  -34346.195312
9033.000000  -19811.535156  -34449.035156
9034.000000  -19885.289062  -34397.050781
9035.000000  -19934.431641  -34452.148438
9036.000000  -19758.855469  -34629.253906
9037.000000  -19974.964844  -34332.832031
9038.000000  -19980.341797  -34481.832031
9039.000000  -20005.158203  -34481.117188
9040.000000  -19925.607422  -34304.125000
9041.000000  -19789.378906  -34354.277344
9042.000000  -19801.589844  -34409.800781
9043.000000  -19787.785156  -34373.167969
9044.000000  -19836.111328  -34418.558594
9045.000000  -19916.054688  -34465.425781
9046.000000  -19905.222656  -34392.207031
9047.000000  -19787.201172  -34381.742188
9048.000000  -19760.386719  -34427.792969
9049.000000  -19818.742188  -34300.402344
9050.000000  -19727.957031  -34418.363281
9051.000000  -19876.728516  -34520.957031
9052.000000  -19843.224609  -34468.597656
9053.000000  -20061.751953  -34368.007812
9054.000000  -20037.007812  -34331.152344
9055.000000  -20088.943359  -34475.117188
9056.000000  -20019.880859  -34384.011719
9057.000000  -20079.902344  -34384.839844
9058.000000  -20006.275391  -34322.031250
9059.000000  -19947.042969  -34553.937500
9060.000000  -20060.984375  -34520.582031
9061.000000  -19836.216797  -34713.589844
9062.000000  -19935.529297  -34620.460938
9063.000000  -19916.458984  -34600.062500
9064.000000  -20077.947266  -34408.570312
9065.000000  -20042.373047  -34509.085938
9066.000000  -20118.677734  -34493.585938
9067.000000  -20203.099609  -34325.906250
9068.000000  -19955.855469  -34488.398438
9069.000000  -19994.626953  -34237.457031
9070.000000  -19930.238281  -34514.695312
9071.000000  -20017.064453  -34476.644531
9072.000000  -20122.054688  -34610.015625
9073.000000  -20169.037109  -34390.468750
9074.000000  -19940.916016  -34567.589844
9075.000000  -20036.337891  -34481.218750
9076.000000  -20086.609375  -34463.882812
9077.000000  -19976.578125  -34499.000000
9078.000000  -20063.265625  -34553.511719
9079.000000  -20203.996094  -34432.289062
9080.000000  -20052.958984  -34325.480469
9081.000000  -20076.566406  -34387.601562
9082.000000  -20275.281250  -34458.304688
9083.000000  -20173.666016  -34416.742188
9084.000000  -20331.037109  -34583.968750
9085.000000  -20226.011719  -34606.910156
9086.000000  -20257.882812  -34455.253906
9087.000000  -20360.031250  -34698.667969
9088.000000  -20075.250000  -34345.429688
9089.000000  -20000.191406  -34282.929688
9090.000000  -20008.902344  -34405.628906
9091.000000  -20045.373047  -34437.964844
9092.000000  -20194.552734  -34506.593750
9093.000000  -20154.099609  -34477.148438
9094.000000  -20031.861328  -34525.062500
9095.000000  -20086.166016  -34570.554688
9096.000000  -20198.451172  -34618.585938
9097.000000  -20141.791016  -34564.742188
9098.000000  -20123.150391  -34424.753906
9099.000000  -20143.191406  -34581.292969
9100.000000  -20250.791016  -34350.402344
9101.000000  -20257.402344  -34445.710938
9102.000000  -20179.306641  -34437.949219
9103.000000  -20285.009766  -34374.429688
9104.000000  -20206.332031  -34370.058594
9105.000000  -20019.863281  -34510.339844
9106.000000  -19985.289062  -34357.011719
9107.000000  -20147.779297  -34622.046875
9108.000000  -19915.853516  -34387.781250
9109.000000  -20085.607422  -34578.437500
9110.000000  -20009.296875  -34650.843750
9111.000000  -20076.021484  -34362.597656
9112.000000  -19901.371094  -34450.203125
9113.000000  -19920.085938  -34301.550781
9114.000000  -19737.523438  -34189.863281
9115.000000  -19936.347656  -34422.203125
9116.000000  -20047.755859  -34317.359375
9117.000000  -20133.875000  -34282.429688
9118.000000  -19974.318359  -34342.679688
9119.000000  -19949.595703  -34358.093750
9120.000000  -19969.207031  -34427.402344
9121.000000  -19911.666016  -34335.972656
9122.000000  -20008.156250  -34303.410156
9123.000000  -19956.339844  -34255.691406
9124.000000  -19766.712891  -34312.964844
9125.000000  -19852.003906  -34086.449219
9126.000000  -19903.753906  -34230.968750
9127.000000  -19952.263672  -34418.871094
9128.000000  -19923.437500  -34430.023438
9129.000000  -19977.246094  -34378.160156
9130.000000  -20019.845703  -34481.679688
9131.000000  -19944.837891  -34365.738281
9132.000000  -20020.373047  -34455.128906
9133.000000  -19942.529297  -34477.765625
9134.000000  -19822.898438  -34533.742188
9135.000000  -20116.359375  -34528.046875
9136.000000  -20074.691406  -34639.320312
9137.000000  -19993.253906  -34496.082031
9138.000000  -19599.759766  -34508.042969
9139.000000  -19829.785156  -34443.566406
9140.000000  -19905.480469  -34389.753906
9141.000000  -19986.644531  -34308.507812
9142.000000  -19991.468750  -34440.898438
9143.000000  -20071.787109  -34376.828125
9144.000000  -20117.740234  -34399.332031
9145.000000  -19974.742188  -34482.671875
9146.000000  -19949.611328  -34426.089844
9147.000000  -19917.029297  -34474.613281
9148.000000  -20092.062500  -34501.269531
9149.000000  -20243.955078  -34486.187500
9150.000000  -19827.511719  -34410.332031
9151.000000  -19852.931641  -34482.734375
9152.000000  -19821.837891  -34476.363281
9153.000000  -19984.046875  -34353.882812
9154.000000  -19966.476562  -34358.203125
9155.000000  -19798.515625  -34410.015625
9156.000000  -19785.474609  -34350.652344
9157.000000  -19871.814453  -34626.976562
9158.000000  -19709.611328  -34445.140625
9159.000000  -19761.203125  -34430.656250
9160.000000  -19728.234375  -34564.957031
9161.000000  -19735.908203  -34467.621094
9162.000000  -19658.445312  -34478.898438
9163.000000  -19759.972656  -34521.222656
9164.000000  -19855.273438  -34537.093750
9165.000000  -19892.966797  -34547.878906
9166.000000  -19910.597656  -34516.042969
9167.000000  -19963.095703  -34448.789062
9168.000000  -19933.527344  -34616.371094
9169.000000  -20071.410156  -34481.167969
9170.000000  -20170.808594  -34432.257812
9171.000000  -20065.166016  -34454.917969
9172.000000  -20057.087891  -34598.695312
9173.000000  -19766.457031  -34566.531250
9174.000000  -20019.677734  -34474.074219
9175.000000  -19965.470703  -34493.972656
9176.000000  -19965.244141  -34439.367188
9177.000000  -19933.232422  -34600.542969
9178.000000  -20018.861328  -34481.144531
9179.000000  -19847.664062  -34446.335938
9180.000000  -19934.298828  -34385.382812
9181.000000  -19940.851562  -34492.781250
9182.000000  -20139.757812  -34401.945312
9183.000000  -20063.384766  -34476.160156
9184.000000  -20123.685547  -34464.636719
9185.000000  -20109.197266  -34516.195312
9186.000000  -19918.244141  -34565.281250
9187.000000  -20069.013672  -34552.394531
9188.000000  -20119.208984  -34644.765625
9189.000000  -20011.888672  -34487.339844
9190.000000  -19925.929688  -34609.550781
9191.000000  -19824.267578  -34651.910156
9192.000000  -20095.515625  -34404.046875
9193.000000  -19972.859375  -34607.152344
9194.000000  -20149.240234  -34645.855469
9195.000000  -20128.169922  -34450.601562
9196.000000  -20079.597656  -34547.667969
9197.000000  -20117.263672  -34588.082031
9198.000000  -19993.427734  -34521.171875
9199.000000  -19888.193359  -34591.554688
9200.000000  -19933.830078  -34524.527344
9201.000000  -19785.646484  -34639.750000
9202.000000  -19862.882812  -34423.039062
9203.000000  -19807.677734  -34311.546875
9204.000000  -19961.304688  -34509.035156
9205.000000  -19861.431641  -34264.394531
9206.000000  -19986.130859  -34439.988281
9207.000000  -19901.269531  -34303.910156
9208.000000  -19971.660156  -34307.539062
9209.000000  -19890.974609  -34516.640625
9210.000000  -19953.734375  -34604.878906
9211.000000  -19855.837891  -34473.578125
9212.000000  -19885.009766  -34323.191406
9213.000000  -20033.560547  -34446.402344
9214.000000  -19930.228516  -34465.820312
9215.000000  -19884.982422  -34463.707031
9216.000000  -19901.574219  -34360.425781
9217.000000  -19959.859375  -34354.945312
9218.000000  -19938.009766  -34479.667969
9219.000000  -19762.222656  -34586.687500
9220.000000  -19809.429688  -34444.945312
9221.000000  -19934.404297  -34570.328125
9222.000000  -19963.167969  -34526.910156
9223.000000  -19794.138672  -34401.214844
9224.000000  -19871.675781  -34360.414062
9225.000000  -19930.609375  -34543.667969
9226.000000  -19831.521484  -34398.812500
9227.000000  -19737.052734  -34377.187500
9228.000000  -19871.697266  -34165.578125
9229.000000  -20025.099609  -34509.015625
9230.000000  -19833.720703  -34365.031250
9231.000000  -19836.585938  -34384.644531
9232.000000  -19861.099609  -34529.953125
9233.000000  -19804.601562  -34420.183594
9234.000000  -19985.828125  -34513.781250
9235.000000  -19843.816406  -34389.347656
9236.000000  -19895.066406  -34533.160156
9237.000000  -20027.515625  -34494.121094
9238.000000  -19883.781250  -34354.847656
9239.000000  -19988.712891  -34481.437500
9240.000000  -20051.259766  -34456.929688
9241.000000  -19867.486328  -34352.617188
9242.000000  -19828.748047  -34490.593750
9243.000000  -19792.787109  -34199.578125
9244.000000  -20014.687500  -34485.203125
9245.000000  -20008.460938  -34375.246094
9246.000000  -19870.445312  -34275.277344
9247.000000  -19836.832031  -34516.371094
9248.000000  -19821.996094  -34329.628906
9249.000000  -19855.019531  -34253.867188
9250.000000  -19851.656250  -34283.707031
9251.000000  -19986.367188  -34375.375000
9252.000000  -20040.802734  -34392.328125
9253.000000  -20072.751953  -34405.234375
9254.000000  -20026.128906  -34431.285156
9255.000000  -19870.152344  -34316.835938
9256.000000  -19903.833984  -34408.277344
9257.000000  -20012.578125  -34276.250000
9258.000000  -19950.654297  -34414.039062
9259.000000  -19951.158203  -34379.617188
9260.000000  -20041.554688  -34489.425781
9261.000000  -19909.146484  -34790.625000
9262.000000  -20035.992188  -34454.289062
9263.000000  -20038.812500  -34470.898438
9264.000000  -19884.787109  -34453.964844
9265.000000  -19878.751953  -34309.402344
9266.000000  -19975.351562  -34350.625000
9267.000000  -19965.412109  -34421.839844
9268.000000  -20196.507812  -34623.968750
9269.000000  -19990.849609  -34323.417969
9270.000000  -19834.183594  -34439.859375
9271.000000  -19951.195312  -34290.656250
9272.000000  -19860.503906  -34474.250000
9273.000000  -19872.109375  -34489.648438
9274.000000  -19982.103516  -34493.980469
9275.000000  -19855.267578  -34299.992188
9276.000000  -19762.130859  -34308.488281
9277.000000  -19823.357422  -34256.394531
9278.000000  -19872.703125  -34385.867188
9279.000000  -19866.138672  -34428.113281
9280.000000  -19983.732422  -34404.332031
9281.000000  -19988.296875  -34420.398438
9282.000000  -19992.589844  -34405.550781
9283.000000  -19906.513672  -34380.769531
9284.000000  -19985.281250  -34299.484375
9285.000000  -19971.310547  -34163.785156
9286.000000  -19978.617188  -34341.507812
9287.000000  -19935.513672  -34450.335938
9288.000000  -19772.816406  -34473.773438
9289.000000  -19875.089844  -34271.683594
9290.000000  -19768.056641  -34278.750000
9291.000000  -19844.408203  -34387.164062
9292.000000  -19943.578125  -34392.332031
9293.000000  -19917.953125  -34283.257812
9294.000000  -20059.890625  -34416.203125
9295.000000  -19955.527344  -34435.683594
9296.000000  -19848.925781  -34543.964844
9297.000000  -20004.179688  -34439.398438
9298.000000  -20015.181641  -34297.941406
9299.000000  -19951.980469  -34362.460938
9300.000000  -20058.796875  -34475.093750
9301.000000  -20007.708984  -34750.632812
9302.000000  -20043.187500  -34474.050781
9303.000000  -20099.031250  -34314.703125
9304.000000  -20082.343750  -34415.328125
9305.000000  -20028.509766  -34404.156250
9306.000000  -19970.583984  -34508.312500
9307.000000  -19890.091797  -34466.332031
9308.000000  -20011.332031  -34542.191406
9309.000000  -20062.951172  -34510.531250
9310.000000  -20090.537109  -34491.675781
9311.000000  -19980.962891  -34452.421875
9312.000000  -19801.158203  -34501.550781
9313.000000  -19861.798828  -34683.175781
9314.000000  -19968.291016  -34723.796875
9315.000000  -20060.556641  -34545.480469
9316.000000  -20032.919922  -34662.218750
9317.000000  -20054.673828  -34453.257812
9318.000000  -20059.835938  -34511.664062
9319.000000  -20135.654297  -34557.648438
9320.000000  -20031.986328  -34435.179688
9321.000000  -20025.248047  -34575.519531
9322.000000  -20231.699219  -34472.843750
9323.000000  -20057.242188  -34702.488281
9324.000000  -20082.048828  -34616.183594
9325.000000  -20181.740234  -34552.871094
9326.000000  -20088.994141  -34514.007812
9327.000000  -20163.767578  -34574.566406
9328.000000  -20095.939453  -34560.640625
9329.000000  -20062.718750  -34510.199219
9330.000000  -20183.724609  -34412.218750
9331.000000  -19979.847656  -34432.617188
9332.000000  -19960.955078  -34396.308594
9333.000000  -19944.009766  -34505.003906
9334.000000  -19970.964844  -34589.152344
9335.000000  -19925.330078  -34418.484375
9336.000000  -19816.097656  -34551.851562
9337.000000  -19958.953125  -34371.519531
9338.000000  -19944.238281  -34412.011719
9339.000000  -20016.232422  -34571.156250
9340.000000  -19896.242188  -34607.402344
9341.000000  -20007.578125  -34481.210938
9342.000000  -19943.716797  -34554.835938
9343.000000  -19881.388672  -34363.402344
9344.000000  -20017.138672  -34585.085938
9345.000000  -20036.410156  -34615.113281
9346.000000  -20000.898438  -34444.613281
9347.000000  -20002.308594  -34435.929688
9348.000000  -19902.853516  -34363.414062
9349.000000  -20028.724609  -34485.199219
9350.000000  -19995.509766  -34344.500000
9351.000000  -19785.140625  -34614.785156
9352.000000  -19966.607422  -34445.847656
9353.000000  -19827.326172  -34541.113281
9354.000000  -19991.515625  -34547.605469
9355.000000  -20047.306641  -34658.160156
9356.000000  -19866.472656  -34574.183594
9357.000000  -19935.226562  -34610.371094
9358.000000  -19858.480469  -34491.789062
9359.000000  -20104.519531  -34565.964844
9360.000000  -20000.339844  -34477.304688
9361.000000  -19991.902344  -34409.359375
9362.000000  -20048.044922  -34583.304688
9363.000000  -20041.707031  -34409.292969
9364.000000  -20055.779297  -34406.078125
9365.000000  -19918.414062  -34685.863281
9366.000000  -19810.228516  -34323.640625
9367.000000  -19893.162109  -34400.707031
9368.000000  -19748.369141  -34526.246094
9369.000000  -19936.656250  -34583.808594
9370.000000  -19911.660156  -34504.402344
9371.000000  -19784.242188  -34471.597656
9372.000000  -20090.972656  -34424.175781
9373.000000  -19761.435547  -34213.480469
9374.000000  -19843.914062  -34337.101562
9375.000000  -19830.013672  -34412.781250
9376.000000  -19825.644531  -34520.574219
9377.000000  -19768.826172  -34580.972656
9378.000000  -19869.117188  -34429.296875
9379.000000  -19984.773438  -34460.792969
9380.000000  -19893.238281  -34573.289062
9381.000000  -19886.582031  -34451.394531
9382.000000  -19899.365234  -34599.437500
9383.000000  -19804.986328  -34369.925781
9384.000000  -19771.613281  -34481.542969
9385.000000  -19756.193359  -34421.011719
9386.000000  -19908.392578  -34373.062500
9387.000000  -19917.361328  -34438.839844
9388.000000  -19884.974609  -34447.164062
9389.000000  -19872.906250  -34346.417969
9390.000000  -19861.443359  -34211.648438
9391.000000  -19906.806641  -34370.566406
9392.000000  -19807.320312  -34396.355469
9393.000000  -19950.574219  -34310.476562
9394.000000  -19951.617188  -34380.261719
9395.000000  -19785.371094  -34376.941406
9396.000000  -19716.326172  -34150.476562
9397.000000  -19846.214844  -34261.671875
9398.000000  -19691.636719  -34496.828125
9399.000000  -19578.765625  -34383.125000
9400.000000  -19723.511719  -34308.007812
9401.000000  -19614.835938  -34413.042969
9402.000000  -19685.310547  -34520.906250
9403.000000  -19740.162109  -34407.886719
9404.000000  -19765.792969  -34335.410156
9405.000000  -19694.802734  -34429.621094
9406.000000  -19679.568359  -34499.390625
9407.000000  -19932.861328  -34560.359375
9408.000000  -19827.847656  -34534.425781
9409.000000  -19814.140625  -34353.640625
9410.000000  -19879.626953  -34480.875000
9411.000000  -19958.123047  -34394.386719
9412.000000  -19849.472656  -34497.683594
9413.000000  -19834.025391  -34612.953125
9414.000000  -19809.033203  -34586.308594
9415.000000  -19873.279297  -34416.296875
9416.000000  -19780.685547  -34485.269531
9417.000000  -19679.373047  -34463.480469
9418.000000  -19818.123047  -34444.261719
9419.000000  -19907.123047  -34543.050781
9420.000000  -19927.837891  -34355.246094
9421.000000  -19880.562500  -34354.253906
9422.000000  -19868.320312  -34404.949219
9423.000000  -20012.365234  -34320.507812
9424.000000  -19916.298828  -34392.796875
9425.000000  -20200.011719  -34390.285156
9426.000000  -20078.347656  -34551.667969
9427.000000  -20192.052734  -34305.078125
9428.000000  -19994.646484  -34402.132812
9429.000000  -19962.173828  -34581.390625
9430.000000  -20059.798828  -34444.167969
9431.000000  -20030.416016  -34294.312500
9432.000000  -20044.519531  -34268.234375
9433.000000  -19734.531250  -34315.117188
9434.000000  -19913.048828  -34264.843750
9435.000000  -19949.240234  -34297.191406
9436.000000  -20038.316406  -34336.734375
9437.000000  -19862.017578  -34336.753906
9438.000000  -20089.216797  -34294.175781
9439.000000  -20000.861328  -34407.773438
9440.000000  -19993.433594  -34517.292969
9441.000000  -19874.509766  -34379.179688
9442.000000  -19875.298828  -34293.937500
9443.000000  -19993.707031  -34361.015625
9444.000000  -19955.929688  -34389.273438
9445.000000  -19812.648438  -34287.132812
9446.000000  -19803.617188  -34401.074219
9447.000000  -19959.089844  -34478.093750
9448.000000  -20065.736328  -34410.167969
9449.000000  -20159.486328  -34449.550781
9450.000000  -20081.539062  -34459.003906
9451.000000  -19995.255859  -34439.746094
9452.000000  -19931.402344  -34225.148438
9453.000000  -20155.966797  -34311.863281
9454.000000  -20126.111328  -34573.542969
9455.000000  -19978.226562  -34491.246094
9456.000000  -20030.966797  -34405.769531
9457.000000  -20005.189453  -34696.726562
9458.000000  -19921.695312  -34362.929688
9459.000000  -20045.404297  -34526.437500
9460.000000  -19955.072266  -34519.800781
9461.000000  -19761.802734  -34493.082031
9462.000000  -19861.625000  -34466.968750
9463.000000  -19912.423828  -34308.960938
9464.000000  -19856.345703  -34407.570312
9465.000000  -19924.835938  -34543.519531
9466.000000  -19918.029297  -34591.699219
9467.000000  -19875.666016  -34423.449219
9468.000000  -19957.535156  -34463.406250
9469.000000  -19899.001953  -34337.929688
9470.000000  -19958.683594  -34418.500000
9471.000000  -19809.343750  -34380.414062
9472.000000  -19861.388672  -34378.324219
9473.000000  -19899.753906  -34365.195312
9474.000000  -19842.404297  -34455.734375
9475.000000  -19939.455078  -34508.847656
9476.000000  -19984.171875  -34418.449219
9477.000000  -19775.251953  -34421.710938
9478.000000  -19798.736328  -34451.250000
9479.000000  -20115.691406  -34508.664062
9480.000000  -19918.761719  -34443.125000
9481.000000  -19972.138672  -34399.718750
9482.000000  -20058.167969  -34704.191406
9483.000000  -20019.886719  -34526.253906
9484.000000  -20026.458984  -34579.519531
9485.000000  -20055.386719  -34385.167969
9486.000000  -20002.773438  -34377.593750
9487.000000  -19993.236328  -34478.820312
9488.000000  -20017.933594  -34504.757812
9489.000000  -20029.960938  -34418.097656
9490.000000  -19948.423828  -34550.519531
9491.000000  -20084.085938  -34330.960938
9492.000000  -19889.533203  -34428.277344
9493.000000  -20035.587891  -34395.082031
9494.000000  -19958.734375  -34541.078125
9495.000000  -19947.431641  -34180.234375
9496.000000  -19994.341797  -34444.039062
9497.000000  -20073.187500  -34177.785156
9498.000000  -20124.072266  -34484.835938
9499.000000  -20097.128906  -34509.878906
9500.000000  -19963.013672  -34413.289062
9501.000000  -19949.878906  -34591.261719
9502.000000  -19918.181641  -34513.191406
9503.000000  -19887.480469  -34601.800781
9504.000000  -19999.283203  -34494.957031
9505.000000  -19918.804688  -34577.636719
9506.000000  -20008.562500  -34615.394531
9507.000000  -19884.251953  -34477.964844
9508.000000  -19917.507812  -34535.753906
9509.000000  -19902.125000  -34538.605469
9510.000000  -19828.322266  -34490.285156
9511.000000  -19846.998047  -34433.367188
9512.000000  -19866.740234  -34721.183594
9513.000000  -19856.347656  -34616.335938
9514.000000  -19676.593750  -34573.031250
9515.000000  -19781.927734  -34530.453125
9516.000000  -19968.603516  -34578.050781
9517.000000  -19962.371094  -34511.515625
9518.000000  -20035.080078  -34434.906250
9519.000000  -19975.031250  -34495.828125
9520.000000  -19993.837891  -34477.402344
9521.000000  -20162.300781  -34438.273438
9522.000000  -20176.378906  -34511.324219
9523.000000  -19981.781250  -34470.554688
9524.000000  -20013.447266  -34405.351562
9525.000000  -19954.070312  -34442.105469
9526.000000  -19929.097656  -34448.300781
9527.000000  -19966.882812  -34414.933594
9528.000000  -19834.693359  -34417.441406
9529.000000  -19872.785156  -34469.062500
9530.000000  -19813.025391  -34350.605469
9531.000000  -19937.613281  -34543.199219
9532.000000  -20047.589844  -34399.957031
9533.000000  -20058.447266  -34433.777344
9534.000000  -20097.919922  -34475.031250
[truncated: 6,529,575 more chars]
