# Supplementary material for: Asymmetric sulfonamide design enabling high-voltage sodium-ion pouch cells in wide temperature
Source: Nat Commun. 2026 Mar 24;17:4378. doi: 10.1038/s41467-026-70592-z (PMC13184103; doi:10.1038/s41467-026-70592-z)
Supplement: Supplementary file 3 — Supplementary Data [file 41467_2026_70592_MOESM3_ESM.zip › Supplementary Data files/Supplementary Data 1/DMTMSA/msd_DMTMSA_1.xvg]

# This file was created Tue Jun 10 10:41:21 2025
# Created by:
#                       :-) GROMACS - gmx msd, 2024.2 (-:
# 
# Executable:   /home/ruien/app/gmx/bin/gmx
# Data prefix:  /home/ruien/app/gmx
# Working dir:  /home/ruien/work/MP/400DM
# Command line:
#   gmx msd -f prod.xtc -s prod.tpr -sel 'resname DM' -o msd_DM_1.xvg -pbc -rmpbc -b 0 -e 500
# gmx msd is part of G R O M A C S:
#
# GROningen MAchine for Chemical Simulation
#
@    title "Mean Squared Displacement"
@    xaxis  label "tau (ps)"
@    yaxis  label "MSD (nm\\S2\\N)"
@TYPE xy
@ view 0.15, 0.15, 0.75, 0.85
@ legend on
@ legend box on
@ legend loctype view
@ legend 0.78, 0.8
@ legend length 2
@ s0 legend "D[resname DM] = 0.0631 (+/- 0.0303) (1e-5 cm^2/s)"
      0.000          0
      1.000  0.0127245
      2.000  0.0177209
      3.000  0.0212498
      4.000  0.0242964
      5.000  0.0267409
      6.000  0.0291305
      7.000  0.0312646
      8.000  0.0332349
      9.000  0.0350762
     10.000  0.0367637
     11.000   0.038362
     12.000  0.0401079
     13.000  0.0416361
     14.000  0.0431264
     15.000  0.0445293
     16.000  0.0459755
     17.000  0.0472034
     18.000  0.0482542
     19.000  0.0494273
     20.000  0.0506704
     21.000  0.0517835
     22.000  0.0532336
     23.000  0.0543418
     24.000  0.0553323
     25.000  0.0565552
     26.000  0.0576872
     27.000  0.0587288
     28.000  0.0595156
     29.000  0.0606659
     30.000  0.0616344
     31.000  0.0625477
     32.000  0.0638079
     33.000  0.0646906
     34.000  0.0655157
     35.000  0.0665136
     36.000  0.0675934
     37.000   0.068637
     38.000  0.0693144
     39.000  0.0704727
     40.000  0.0714012
     41.000  0.0721496
     42.000  0.0731772
     43.000    0.07394
     44.000  0.0744487
     45.000  0.0753988
     46.000   0.076283
     47.000  0.0774062
     48.000  0.0779016
     49.000  0.0787701
     50.000  0.0797215
     51.000  0.0801707
     52.000  0.0812997
     53.000  0.0820829
     54.000  0.0826914
     55.000   0.083394
     56.000  0.0843772
     57.000  0.0854166
     58.000  0.0859126
     59.000  0.0868763
     60.000  0.0878202
     61.000  0.0882943
     62.000  0.0894508
     63.000  0.0900743
     64.000  0.0906284
     65.000  0.0913451
     66.000  0.0922183
     67.000  0.0932019
     68.000  0.0935591
     69.000  0.0943888
     70.000  0.0952619
     71.000  0.0957449
     72.000  0.0968246
     73.000  0.0972542
     74.000  0.0978876
     75.000  0.0986327
     76.000  0.0993662
     77.000   0.100361
     78.000   0.100634
     79.000   0.101415
     80.000   0.102228
     81.000   0.102717
     82.000   0.103855
     83.000   0.104299
     84.000   0.104793
     85.000    0.10558
     86.000   0.106358
     87.000    0.10702
     88.000   0.107241
     89.000   0.108068
     90.000   0.108589
     91.000   0.109156
     92.000   0.110287
     93.000   0.110539
     94.000   0.111127
     95.000   0.111744
     96.000   0.112643
     97.000   0.113061
     98.000   0.113464
     99.000   0.114338
    100.000   0.114865
    101.000    0.11508
    102.000    0.11634
    103.000   0.116593
    104.000   0.117216
    105.000     0.1179
    106.000   0.118644
    107.000   0.118986
    108.000   0.119396
    109.000   0.120202
    110.000   0.120759
    111.000   0.121053
    112.000   0.122119
    113.000    0.12243
    114.000   0.123087
    115.000   0.123756
    116.000   0.124486
    117.000   0.124715
    118.000   0.124936
    119.000   0.125613
    120.000   0.126176
    121.000   0.126499
    122.000     0.1274
    123.000   0.127751
    124.000   0.128401
    125.000   0.128779
    126.000   0.129568
    127.000    0.12994
    128.000   0.130136
    129.000   0.130772
    130.000    0.13115
    131.000   0.131377
    132.000   0.132225
    133.000   0.132556
    134.000   0.133356
    135.000   0.133924
    136.000   0.134682
    137.000   0.134809
    138.000   0.134878
    139.000   0.135583
    140.000   0.136157
    141.000   0.136363
    142.000   0.137131
    143.000   0.137337
    144.000   0.138088
    145.000   0.138665
    146.000   0.139307
    147.000   0.139614
    148.000   0.139651
    149.000   0.140169
    150.000   0.140597
    151.000   0.140834
    152.000   0.141778
    153.000   0.142112
    154.000   0.142816
    155.000   0.143197
    156.000   0.143819
    157.000   0.144164
    158.000   0.144248
    159.000   0.144548
    160.000   0.144781
    161.000   0.145134
    162.000   0.145847
    163.000   0.145978
    164.000   0.146923
    165.000   0.147415
    166.000   0.147933
    167.000   0.148092
    168.000   0.148184
    169.000   0.148683
    170.000   0.148856
    171.000   0.149148
    172.000   0.149907
    173.000   0.150104
    174.000   0.151023
    175.000   0.151243
    176.000   0.151783
    177.000   0.151975
    178.000   0.152179
    179.000   0.152444
    180.000   0.152795
    181.000   0.153121
    182.000   0.153918
    183.000   0.154208
    184.000   0.155008
    185.000   0.155401
    186.000   0.155923
    187.000   0.156074
    188.000   0.156189
    189.000   0.156513
    190.000   0.156835
    191.000   0.157236
    192.000   0.157869
    193.000   0.158185
    194.000   0.159166
    195.000   0.159431
    196.000    0.15975
    197.000   0.159756
    198.000   0.160095
    199.000   0.160587
    200.000   0.160915
    201.000    0.16138
    202.000   0.161818
    203.000   0.162364
    204.000   0.163255
    205.000   0.163568
    206.000   0.163886
    207.000   0.163876
    208.000   0.164091
    209.000   0.164663
    210.000   0.165018
    211.000   0.165325
    212.000   0.165842
    213.000   0.166492
    214.000   0.167512
    215.000   0.167503
    216.000   0.167607
    217.000    0.16782
    218.000   0.167971
    219.000   0.168415
    220.000   0.168726
    221.000    0.16891
    222.000   0.169561
    223.000   0.170288
    224.000   0.170994
    225.000   0.170932
    226.000   0.170864
    227.000   0.171401
    228.000   0.171546
    229.000   0.171897
    230.000   0.172207
    231.000   0.172741
    232.000   0.173062
    233.000   0.173622
    234.000    0.17438
    235.000   0.174391
    236.000   0.174568
    237.000    0.17519
    238.000   0.175135
    239.000    0.17552
    240.000   0.175742
    241.000   0.176418
    242.000   0.176594
    243.000   0.177217
    244.000   0.178015
    245.000   0.178138
    246.000   0.178127
    247.000   0.178444
    248.000   0.178579
    249.000    0.17926
    250.000   0.179612
    251.000   0.180517
    252.000   0.180631
    253.000   0.181323
    254.000   0.182341
    255.000   0.182168
    256.000   0.182299
    257.000   0.182864
    258.000   0.183045
    259.000   0.183508
    260.000   0.184047
    261.000   0.184983
    262.000   0.184947
    263.000   0.185548
    264.000   0.186271
    265.000   0.186172
    266.000   0.186128
    267.000   0.186906
    268.000   0.187101
    269.000   0.187156
    270.000    0.18759
    271.000   0.188292
    272.000   0.188455
    273.000   0.188883
    274.000   0.189484
    275.000   0.189166
    276.000   0.189388
    277.000   0.190129
    278.000   0.190368
    279.000   0.190503
    280.000   0.191029
    281.000   0.191901
    282.000   0.191856
    283.000   0.192417
    284.000   0.192926
    285.000   0.192371
    286.000   0.192743
    287.000   0.193557
    288.000   0.193518
    289.000   0.193752
    290.000   0.194409
    291.000   0.195539
    292.000   0.195585
    293.000   0.196102
    294.000   0.196667
    295.000   0.195949
    296.000   0.196233
    297.000   0.197102
    298.000    0.19715
    299.000    0.19731
    300.000   0.198118
    301.000   0.198811
    302.000   0.198846
    303.000    0.19922
    304.000   0.200042
    305.000     0.1994
    306.000    0.19949
    307.000   0.200252
    308.000   0.200248
    309.000    0.20029
    310.000   0.200893
    311.000   0.201217
    312.000    0.20115
    313.000   0.201754
    314.000   0.202402
    315.000   0.201756
    316.000   0.201715
    317.000   0.202508
    318.000   0.202674
    319.000   0.202435
    320.000   0.203113
    321.000   0.203891
    322.000   0.203672
    323.000   0.204029
    324.000   0.204798
    325.000   0.204496
    326.000   0.204561
    327.000   0.204628
    328.000   0.205042
    329.000   0.205114
    330.000   0.205865
    331.000   0.206724
    332.000   0.206585
    333.000    0.20702
    334.000   0.207647
    335.000   0.207381
    336.000   0.207164
    337.000   0.207397
    338.000   0.207888
    339.000   0.208079
    340.000   0.209546
    341.000   0.210398
    342.000    0.20982
    343.000   0.210229
    344.000   0.210934
    345.000   0.210776
    346.000   0.210548
    347.000   0.210821
    348.000   0.210909
    349.000   0.211508
    350.000   0.212821
    351.000   0.213278
    352.000   0.212806
    353.000   0.213233
    354.000   0.213663
    355.000   0.213649
    356.000   0.213474
    357.000   0.213811
    358.000   0.214063
    359.000   0.214386
    360.000   0.215339
    361.000   0.216037
    362.000   0.215608
    363.000   0.215681
    364.000   0.215838
    365.000    0.21579
    366.000   0.215977
    367.000   0.216219
    368.000   0.217059
    369.000   0.217235
    370.000   0.218189
    371.000    0.21904
    372.000    0.21816
    373.000   0.218708
    374.000   0.219004
    375.000   0.218609
    376.000   0.218314
    377.000   0.218521
    378.000   0.219597
    379.000   0.219828
    380.000   0.221052
    381.000   0.222326
    382.000   0.221511
    383.000   0.222059
    384.000   0.222535
    385.000   0.222288
    386.000   0.221973
    387.000   0.222262
    388.000   0.223132
    389.000   0.223111
    390.000   0.224573
    391.000   0.225972
    392.000   0.225037
    393.000   0.225304
    394.000     0.2256
    395.000   0.225457
    396.000   0.225211
    397.000   0.225494
    398.000   0.226171
    399.000   0.225866
    400.000   0.227651
    401.000    0.22901
    402.000   0.227951
    403.000    0.22853
    404.000   0.228698
    405.000   0.228684
    406.000   0.228102
    407.000   0.228983
    408.000   0.228893
    409.000   0.228567
    410.000   0.230423
    411.000    0.23251
    412.000   0.231305
    413.000   0.231732
    414.000   0.232044
    415.000   0.232064
    416.000   0.231601
    417.000   0.232381
    418.000   0.232324
    419.000    0.23171
    420.000   0.233177
    421.000   0.235476
    422.000   0.234007
    423.000   0.234989
    424.000   0.235487
    425.000   0.235689
    426.000   0.235235
    427.000   0.235643
    428.000   0.235102
    429.000   0.234933
    430.000   0.236333
    431.000   0.238193
    432.000    0.23644
    433.000   0.237533
    434.000   0.237774
    435.000   0.238059
    436.000   0.237784
    437.000   0.238121
    438.000   0.237533
    439.000   0.237111
    440.000   0.238735
    441.000   0.239827
    442.000   0.237716
    443.000   0.238797
    444.000   0.239515
    445.000   0.239663
    446.000   0.239663
    447.000   0.239533
    448.000   0.239283
    449.000   0.238691
    450.000   0.240284
    451.000   0.241641
    452.000    0.23994
    453.000   0.241946
    454.000   0.242413
    455.000   0.242137
    456.000   0.243029
    457.000   0.243577
    458.000   0.242334
    459.000   0.241451
    460.000   0.243355
    461.000   0.244762
    462.000   0.243053
    463.000   0.245673
    464.000    0.24599
    465.000   0.245331
    466.000   0.245673
    467.000   0.245636
    468.000   0.244909
    469.000    0.24495
    470.000   0.246293
    471.000   0.248913
    472.000   0.246334
    473.000   0.249001
    474.000   0.251085
    475.000   0.250993
    476.000   0.251175
    477.000   0.250513
    478.000   0.250498
    479.000   0.250584
    480.000   0.252453
    481.000   0.254183
    482.000   0.251401
    483.000   0.254122
    484.000    0.25561
    485.000   0.255206
    486.000   0.255522
    487.000   0.256707
    488.000   0.254103
    489.000    0.25347
    490.000   0.254718
    491.000   0.257311
    492.000   0.253664
    493.000   0.256765
    494.000   0.259276
    495.000   0.254428
    496.000    0.25869
    497.000   0.259461
    498.000   0.256968
    499.000   0.252593
    500.000   0.254127
