# Supplementary material for: Asymmetric sulfonamide design enabling high-voltage sodium-ion pouch cells in wide temperature
Source: Nat Commun. 2026 Mar 24;17:4378. doi: 10.1038/s41467-026-70592-z (PMC13184103; doi:10.1038/s41467-026-70592-z)
Supplement: Supplementary file 3 — Supplementary Data [file 41467_2026_70592_MOESM3_ESM.zip › Supplementary Data files/Supplementary Data 1/DMTMSA/msd_DMTMSA_160.xvg]

# This file was created Tue Jun 10 10:41:57 2025
# Created by:
#                       :-) GROMACS - gmx msd, 2024.2 (-:
# 
# Executable:   /home/ruien/app/gmx/bin/gmx
# Data prefix:  /home/ruien/app/gmx
# Working dir:  /home/ruien/work/MP/400DM
# Command line:
#   gmx msd -f prod.xtc -s prod.tpr -sel 'resname DM' -o msd_DM_160.xvg -pbc -rmpbc -b 79500 -e 80000
# gmx msd is part of G R O M A C S:
#
# Good gRace! Old Maple Actually Chews Slate
#
@    title "Mean Squared Displacement"
@    xaxis  label "tau (ps)"
@    yaxis  label "MSD (nm\\S2\\N)"
@TYPE xy
@ view 0.15, 0.15, 0.75, 0.85
@ legend on
@ legend box on
@ legend loctype view
@ legend 0.78, 0.8
@ legend length 2
@ s0 legend "D[resname DM] = 0.0211 (+/- 0.0045) (1e-5 cm^2/s)"
      0.000          0
      1.000 0.00806688
      2.000  0.0100455
      3.000  0.0113219
      4.000  0.0123735
      5.000  0.0133283
      6.000  0.0143064
      7.000  0.0151449
      8.000  0.0158749
      9.000  0.0165987
     10.000  0.0172567
     11.000  0.0178286
     12.000  0.0183362
     13.000   0.018842
     14.000   0.019455
     15.000   0.019841
     16.000  0.0203551
     17.000  0.0207574
     18.000  0.0211616
     19.000  0.0215649
     20.000   0.021982
     21.000  0.0223135
     22.000  0.0225238
     23.000  0.0230273
     24.000  0.0233736
     25.000  0.0236727
     26.000  0.0240548
     27.000  0.0243411
     28.000  0.0246239
     29.000  0.0249115
     30.000  0.0253239
     31.000  0.0255369
     32.000  0.0257293
     33.000  0.0261274
     34.000  0.0264252
     35.000  0.0265796
     36.000  0.0269505
     37.000  0.0272739
     38.000     0.0275
     39.000  0.0276646
     40.000   0.028025
     41.000  0.0282151
     42.000   0.028347
     43.000  0.0287593
     44.000  0.0289011
     45.000  0.0291741
     46.000  0.0294818
     47.000  0.0298197
     48.000  0.0299614
     49.000  0.0302294
     50.000  0.0304879
     51.000  0.0305804
     52.000  0.0305963
     53.000  0.0309344
     54.000  0.0311154
     55.000  0.0312934
     56.000  0.0315136
     57.000  0.0317691
     58.000  0.0319579
     59.000  0.0322143
     60.000  0.0326446
     61.000  0.0326022
     62.000  0.0326341
     63.000  0.0329311
     64.000  0.0331215
     65.000  0.0332893
     66.000  0.0334054
     67.000  0.0336449
     68.000  0.0339817
     69.000  0.0341424
     70.000  0.0345801
     71.000  0.0345105
     72.000  0.0345235
     73.000  0.0347253
     74.000  0.0349754
     75.000  0.0350691
     76.000   0.035198
     77.000  0.0354756
     78.000  0.0357575
     79.000  0.0359087
     80.000  0.0362942
     81.000   0.036276
     82.000  0.0363357
     83.000  0.0366819
     84.000  0.0366635
     85.000  0.0368003
     86.000  0.0370633
     87.000  0.0372186
     88.000  0.0375031
     89.000   0.037677
     90.000  0.0380478
     91.000  0.0380859
     92.000  0.0380381
     93.000  0.0382977
     94.000   0.038402
     95.000  0.0385313
     96.000  0.0386758
     97.000  0.0389477
     98.000  0.0390297
     99.000  0.0392995
    100.000  0.0395697
    101.000  0.0396404
    102.000  0.0396452
    103.000  0.0398017
    104.000  0.0399305
    105.000  0.0400319
    106.000  0.0401178
    107.000  0.0403084
    108.000  0.0404786
    109.000  0.0406651
    110.000  0.0410422
    111.000  0.0411229
    112.000  0.0410828
    113.000  0.0413396
    114.000  0.0414529
    115.000  0.0415554
    116.000  0.0415485
    117.000  0.0416819
    118.000  0.0419526
    119.000  0.0421624
    120.000  0.0425085
    121.000  0.0424908
    122.000  0.0425566
    123.000  0.0427735
    124.000  0.0428898
    125.000  0.0429269
    126.000  0.0430194
    127.000  0.0432086
    128.000  0.0433936
    129.000  0.0436548
    130.000    0.04402
    131.000  0.0438562
    132.000  0.0439362
    133.000   0.044056
    134.000  0.0442687
    135.000  0.0443842
    136.000  0.0443429
    137.000  0.0446166
    138.000  0.0448781
    139.000  0.0451093
    140.000  0.0454467
    141.000  0.0453684
    142.000  0.0453239
    143.000  0.0454808
    144.000  0.0455986
    145.000  0.0457111
    146.000  0.0456945
    147.000  0.0459557
    148.000  0.0461677
    149.000  0.0465681
    150.000   0.046714
    151.000  0.0466095
    152.000  0.0466474
    153.000  0.0467939
    154.000  0.0469035
    155.000  0.0470516
    156.000  0.0470822
    157.000  0.0472371
    158.000  0.0474874
    159.000  0.0478665
    160.000  0.0481489
    161.000  0.0479877
    162.000  0.0479781
    163.000  0.0481548
    164.000  0.0482874
    165.000  0.0484156
    166.000  0.0484816
    167.000  0.0487278
    168.000  0.0489932
    169.000  0.0492339
    170.000  0.0494494
    171.000  0.0493212
    172.000  0.0492864
    173.000  0.0494017
    174.000  0.0497106
    175.000  0.0497006
    176.000  0.0498778
    177.000  0.0500863
    178.000  0.0502287
    179.000  0.0504021
    180.000  0.0507424
    181.000  0.0507018
    182.000  0.0506305
    183.000  0.0507119
    184.000  0.0507952
    185.000  0.0508179
    186.000  0.0510112
    187.000  0.0512817
    188.000  0.0514773
    189.000  0.0517635
    190.000   0.052043
    191.000  0.0520289
    192.000  0.0519925
    193.000  0.0521079
    194.000  0.0522155
    195.000  0.0521776
    196.000   0.052382
    197.000  0.0526836
    198.000  0.0529451
    199.000  0.0530555
    200.000  0.0532912
    201.000  0.0532692
    202.000  0.0533213
    203.000  0.0535164
    204.000  0.0536216
    205.000  0.0535606
    206.000  0.0538022
    207.000  0.0539864
    208.000  0.0543376
    209.000  0.0543805
    210.000  0.0546433
    211.000  0.0546371
    212.000  0.0545474
    213.000  0.0547064
    214.000  0.0548348
    215.000  0.0547434
    216.000  0.0549408
    217.000  0.0551907
    218.000  0.0554252
    219.000  0.0556137
    220.000  0.0558617
    221.000   0.055931
    222.000  0.0557211
    223.000  0.0558085
    224.000  0.0561208
    225.000  0.0560689
    226.000  0.0561895
    227.000   0.056443
    228.000  0.0565844
    229.000  0.0567959
    230.000  0.0572198
    231.000  0.0571173
    232.000  0.0569645
    233.000  0.0572135
    234.000  0.0574826
    235.000  0.0574316
    236.000  0.0575407
    237.000  0.0577476
    238.000  0.0579473
    239.000  0.0582357
    240.000  0.0585829
    241.000  0.0585963
    242.000  0.0582394
    243.000  0.0584066
    244.000  0.0586031
    245.000  0.0585826
    246.000  0.0586841
    247.000  0.0588985
    248.000  0.0592632
    249.000   0.059462
    250.000  0.0597145
    251.000  0.0597061
    252.000  0.0594316
    253.000  0.0596262
    254.000  0.0598488
    255.000  0.0597319
    256.000  0.0599466
    257.000  0.0601309
    258.000  0.0604505
    259.000  0.0607651
    260.000  0.0609803
    261.000  0.0609879
    262.000  0.0605722
    263.000  0.0607871
    264.000  0.0610871
    265.000  0.0609676
    266.000  0.0610501
    267.000  0.0611618
    268.000  0.0615514
    269.000  0.0618063
    270.000  0.0621005
    271.000  0.0620348
    272.000  0.0616424
    273.000  0.0618839
    274.000  0.0621941
    275.000  0.0622841
    276.000  0.0622986
    277.000   0.062339
    278.000   0.062852
    279.000   0.063043
    280.000  0.0633686
    281.000  0.0633132
    282.000  0.0630549
    283.000  0.0632057
    284.000  0.0636535
    285.000  0.0636664
    286.000  0.0636998
    287.000  0.0637984
    288.000  0.0642233
    289.000   0.064412
    290.000  0.0646552
    291.000   0.064681
    292.000  0.0643016
    293.000  0.0643845
    294.000  0.0648834
    295.000  0.0650734
    296.000  0.0650569
    297.000  0.0649528
    298.000  0.0655153
    299.000  0.0657381
    300.000  0.0659175
    301.000  0.0658569
    302.000  0.0656457
    303.000  0.0657811
    304.000  0.0660414
    305.000  0.0661659
    306.000  0.0664108
    307.000  0.0663201
    308.000   0.066803
    309.000  0.0671721
    310.000   0.067142
    311.000  0.0668823
    312.000   0.066695
    313.000  0.0668732
    314.000  0.0673005
    315.000  0.0673325
    316.000  0.0676147
    317.000  0.0673989
    318.000  0.0679847
    319.000  0.0682291
    320.000  0.0682843
    321.000  0.0679584
    322.000  0.0680016
    323.000  0.0681804
    324.000  0.0684787
    325.000  0.0684831
    326.000  0.0687525
    327.000  0.0686694
    328.000  0.0691321
    329.000   0.069574
    330.000  0.0694802
    331.000   0.069429
    332.000  0.0693103
    333.000  0.0694726
    334.000  0.0697495
    335.000  0.0697703
    336.000   0.070218
    337.000  0.0700838
    338.000  0.0706332
    339.000  0.0709516
    340.000  0.0708854
    341.000  0.0708326
    342.000  0.0705879
    343.000  0.0705726
    344.000  0.0710124
    345.000  0.0710231
    346.000  0.0712938
    347.000  0.0711822
    348.000  0.0719472
    349.000  0.0721314
    350.000  0.0721571
    351.000  0.0718743
    352.000  0.0717021
    353.000  0.0718449
    354.000  0.0722537
    355.000  0.0722696
    356.000  0.0724566
    357.000  0.0724626
    358.000  0.0730071
    359.000  0.0732913
    360.000   0.073296
    361.000  0.0731261
    362.000  0.0727616
    363.000  0.0731974
    364.000  0.0733717
    365.000  0.0731776
    366.000  0.0736015
    367.000  0.0733873
    368.000  0.0742406
    369.000  0.0744297
    370.000  0.0745116
    371.000  0.0740738
    372.000  0.0737276
    373.000  0.0741757
    374.000  0.0742874
    375.000  0.0742799
    376.000  0.0747082
    377.000  0.0746431
    378.000  0.0754094
    379.000  0.0756292
    380.000  0.0756366
    381.000  0.0753372
    382.000  0.0750531
    383.000  0.0753601
    384.000  0.0754636
    385.000  0.0755575
    386.000  0.0758614
    387.000  0.0756641
    388.000  0.0764161
    389.000  0.0766476
    390.000  0.0767181
    391.000  0.0766676
    392.000  0.0762074
    393.000  0.0765075
    394.000    0.07681
    395.000  0.0767823
    396.000  0.0770674
    397.000  0.0769152
    398.000  0.0774813
    399.000  0.0778234
    400.000  0.0778066
    401.000  0.0772641
    402.000  0.0770624
    403.000  0.0773453
    404.000   0.077691
    405.000   0.077623
    406.000    0.07784
    407.000  0.0777595
    408.000  0.0783907
    409.000  0.0788554
    410.000  0.0787456
    411.000  0.0781381
    412.000  0.0777616
    413.000    0.07819
    414.000  0.0784467
    415.000  0.0785757
    416.000  0.0788203
    417.000  0.0786372
    418.000  0.0793224
    419.000  0.0796179
    420.000  0.0796047
    421.000  0.0792386
    422.000  0.0788461
    423.000   0.078818
    424.000  0.0791524
    425.000  0.0791279
    426.000  0.0793201
    427.000  0.0792074
    428.000  0.0798094
    429.000  0.0800646
    430.000  0.0801063
    431.000   0.080045
    432.000  0.0796428
    433.000  0.0796896
    434.000  0.0799612
    435.000  0.0801666
    436.000   0.080291
    437.000  0.0804653
    438.000  0.0808653
    439.000  0.0811695
    440.000  0.0811636
    441.000  0.0811903
    442.000  0.0807958
    443.000  0.0806249
    444.000  0.0806732
    445.000  0.0808154
    446.000  0.0810633
    447.000    0.08091
    448.000  0.0813582
    449.000  0.0816793
    450.000  0.0818423
    451.000  0.0823253
    452.000  0.0821007
    453.000  0.0818586
    454.000  0.0817995
    455.000   0.081693
    456.000   0.081894
    457.000  0.0817988
    458.000  0.0822027
    459.000  0.0827721
    460.000  0.0828666
    461.000  0.0828262
    462.000  0.0825193
    463.000  0.0824074
    464.000  0.0826955
    465.000  0.0827057
    466.000  0.0828654
    467.000  0.0831936
    468.000  0.0831738
    469.000  0.0843083
    470.000  0.0843881
    471.000  0.0837433
    472.000  0.0836758
    473.000  0.0833121
    474.000  0.0837117
    475.000  0.0841106
    476.000  0.0836262
    477.000    0.08431
    478.000  0.0839439
    479.000  0.0849735
    480.000  0.0851699
    481.000  0.0845388
    482.000   0.083981
    483.000  0.0834967
    484.000  0.0841092
    485.000  0.0841558
    486.000  0.0839468
    487.000  0.0846669
    488.000  0.0837059
    489.000  0.0852744
    490.000   0.085034
    491.000  0.0831151
    492.000  0.0841678
    493.000  0.0844814
    494.000  0.0856636
    495.000  0.0857412
    496.000  0.0859826
    497.000  0.0856645
    498.000  0.0847047
    499.000  0.0867595
    500.000  0.0865448
