# Supplementary material for: Asymmetric sulfonamide design enabling high-voltage sodium-ion pouch cells in wide temperature
Source: Nat Commun. 2026 Mar 24;17:4378. doi: 10.1038/s41467-026-70592-z (PMC13184103; doi:10.1038/s41467-026-70592-z)
Supplement: Supplementary file 3 — Supplementary Data [file 41467_2026_70592_MOESM3_ESM.zip › Supplementary Data files/Supplementary Data 1/DMTMSA/prod.gro]

400DM
 6400
    1DM     S01    1   3.271   2.038   1.479  0.0869 -0.1474 -0.0844
    1DM     F02    2   3.440   1.884   1.625 -0.1520 -0.1730  0.0388
    1DM     F03    3   3.345   2.047   1.739  0.3332  0.0037  0.3882
    1DM     F04    4   3.234   1.870   1.678 -0.0109 -0.3631 -0.2209
    1DM     O05    5   3.151   2.104   1.521  0.1476 -0.2115 -0.0888
    1DM     O06    6   3.271   1.934   1.378  0.1155  0.2038  0.1701
    1DM     N07    7   3.392   2.152   1.439 -0.2350  0.4122 -0.0956
    1DM     C08    8   3.328   1.954   1.639 -0.0844 -0.3780 -0.1180
    1DM     C09    9   3.360   2.268   1.357 -0.0174 -0.5722 -0.1530
    1DM     C0A   10   3.535   2.109   1.427 -0.5539 -0.1768 -0.2148
    1DM     H0B   11   3.356   2.246   1.249 -3.5278  0.7965 -0.3724
    1DM     H0C   12   3.437   2.344   1.366  0.7111 -0.8245 -3.4836
    1DM     H0D   13   3.267   2.314   1.388  0.4386  0.6971 -0.6635
    1DM     H0E   14   3.599   2.195   1.411  0.0598 -0.5062  0.4497
    1DM     H0F   15   3.542   2.046   1.338 -0.7125 -0.8466  0.2415
    1DM     H10   16   3.570   2.054   1.516  0.8065  0.1110 -0.5731
    2DM     S01   17   0.342   1.082   3.382  0.0400 -0.0628 -0.0322
    2DM     F02   18   0.441   1.036   3.131 -0.8317 -0.0619  0.1377
    2DM     F03   19   0.305   0.883   3.205 -0.3387  0.1174 -0.0404
    2DM     F04   20   0.228   1.071   3.135  0.2603 -0.1020  0.0043
    2DM     O05   21   0.361   1.223   3.358 -0.1435 -0.1491  0.3548
    2DM     O06   22   0.440   0.998   3.456  0.2059 -0.3763 -0.0709
    2DM     N07   23   0.188   1.065   3.451 -0.0437  0.6016  0.2217
    2DM     C08   24   0.330   1.014   3.202 -0.0202  0.7165 -0.1865
    2DM     C09   25   0.093   0.951   3.408  0.1126 -0.0221 -0.2724
    2DM     C0A   26   0.179   1.104   3.587  0.3134 -0.1258 -0.4000
    2DM     H0B   27   0.065   0.963   3.302  1.7529  1.2661 -0.5818
    2DM     H0C   28   0.002   0.947   3.466 -0.1747  1.4039 -0.6209
    2DM     H0D   29   0.140   0.853   3.419  0.4287 -0.0755 -1.9378
    2DM     H0E   30   0.075   1.091   3.619  0.3907  0.8470  0.2896
    2DM     H0F   31   0.218   1.204   3.605  0.5525 -0.2714 -0.0998
    2DM     H10   32   0.238   1.042   3.656 -0.9173 -0.2941  0.5352
    3DM     S01   33   0.262   0.153   0.219  0.0137 -0.3528  0.0717
    3DM     F02   34   0.192   0.391   0.120 -0.0511  0.1614  0.2354
    3DM     F03   35   0.393   0.384   0.177 -0.2664 -0.1669  0.1643
    3DM     F04   36   0.336   0.279  -0.001 -0.3019  0.2005  0.1165
    3DM     O05   37   0.186   0.060   0.129 -0.3051 -0.0215 -0.2612
    3DM     O06   38   0.208   0.211   0.338  0.1427  0.1900 -0.5258
    3DM     N07   39   0.411   0.084   0.257  0.1954 -0.2293  0.1852
    3DM     C08   40   0.302   0.314   0.122 -0.5946  0.0685  0.1384
    3DM     C09   41   0.415   0.010   0.388  0.1338  0.2496  0.0908
    3DM     C0A   42   0.495   0.023   0.149 -0.2044 -0.6475  0.3176
    3DM     H0B   43   0.380   0.072   0.472 -1.7637  0.4789 -0.8407
    3DM     H0C   44   0.515  -0.027   0.411  0.8086  1.4842 -0.8101
    3DM     H0D   45   0.342  -0.071   0.378  0.3060 -0.0596  1.2536
    3DM     H0E   46   0.533   0.099   0.080  0.1638  0.4494  1.7005
    3DM     H0F   47   0.437  -0.046   0.088  2.1381 -1.3127 -1.2256
    3DM     H10   48   0.582  -0.029   0.191  0.6310  1.1229  0.8161
    4DM     S01   49   2.354   2.747   0.945  0.2566 -0.3228  0.1628
    4DM     F02   50   2.330   2.919   1.140  0.3154  0.1084  0.1356
    4DM     F03   51   2.132   2.839   1.065  0.3864 -0.0508  0.0619
    4DM     F04   52   2.264   2.717   1.192 -0.1642 -0.2697  0.0655
    4DM     O05   53   2.489   2.709   0.985 -0.1449 -0.0125  0.9797
    4DM     O06   54   2.326   2.848   0.842 -0.0104  0.0308 -0.3775
    4DM     N07   55   2.275   2.610   0.892  0.1462  0.0087 -0.0716
    4DM     C08   56   2.262   2.809   1.095 -1.0065  0.0238  0.1089
    4DM     C09   57   2.269   2.585   0.744  0.0034 -0.5388  0.1347
    4DM     C0A   58   2.285   2.483   0.971  0.1028  0.3123  0.4653
    4DM     H0B   59   2.364   2.560   0.694 -1.0197 -1.2465 -1.4851
    4DM     H0C   60   2.223   2.671   0.696  0.5639 -0.7976 -0.8918
    4DM     H0D   61   2.190   2.512   0.726  0.0180  0.0563 -2.6682
    4DM     H0E   62   2.253   2.500   1.074 -0.2324 -0.5673  0.5138
    4DM     H0F   63   2.390   2.452   0.967 -0.1269 -0.2210 -1.7581
    4DM     H10   64   2.224   2.402   0.928 -0.3443  0.7858  0.1999
    5DM     S01   65   2.404   2.694   3.414 -0.1769  0.0885 -0.4848
    5DM     F02   66   2.324   2.842   3.205  0.2954  0.1047  0.2172
    5DM     F03   67   2.281   2.636   3.187  0.0355  0.2430  0.3625
    5DM     F04   68   2.162   2.754   3.328 -0.0892 -0.4021  0.0953
    5DM     O05   69   2.531   2.670   3.348 -0.3348  0.2307  0.1574
    5DM     O06   70   2.327   2.591   3.485  0.0427  0.2427  0.2398
    5DM     N07   71   2.409   2.832   3.509  0.0073 -0.0209  0.3592
    5DM     C08   72   2.283   2.732   3.270 -0.2145 -0.1144  0.1430
    5DM     C09   73   2.442   2.964   3.445  0.2336 -0.5213  0.0191
    5DM     C0A   74   2.454   2.818   3.649 -0.2877  0.1909  0.3160
    5DM     H0B   75   2.538   2.962   3.390  0.8649  1.7795  0.9799
    5DM     H0C   76   2.457   3.043   3.519  1.1992 -0.0518 -0.6574
    5DM     H0D   77   2.358   2.992   3.382  0.5661 -2.8523 -1.5332
    5DM     H0E   78   2.428   2.906   3.708  0.6627  1.5638 -1.2892
    5DM     H0F   79   2.563   2.813   3.648 -0.2997  0.1687 -0.5919
    5DM     H10   80   2.414   2.726   3.694 -1.5517  0.2652 -0.6225
    6DM     S01   81   0.812   0.874   3.283  0.1644 -0.0851  0.0757
    6DM     F02   82   1.031   0.775   3.143  0.4477  0.2069  0.2921
    6DM     F03   83   0.846   0.653   3.124 -0.3102 -0.3408  0.3072
    6DM     F04   84   0.859   0.840   3.022  0.4187  0.3307  0.0509
    6DM     O05   85   0.670   0.873   3.243  0.0517 -0.0675 -0.1622
    6DM     O06   86   0.896   0.989   3.302 -0.4216  0.3548 -0.3416
    6DM     N07   87   0.828   0.778   3.418  0.1664  0.3379 -0.0396
    6DM     C08   88   0.893   0.777   3.134 -0.6028 -0.0763  0.2230
    6DM     C09   89   0.952   0.707   3.453  0.3322 -0.3523  0.2885
    6DM     C0A   90   0.748   0.804   3.535  0.0730 -0.3375  0.2001
    6DM     H0B   91   1.025   0.761   3.515  0.7043 -0.5581  0.0310
    6DM     H0C   92   0.997   0.680   3.358 -0.1409  0.7506 -0.2611
    6DM     H0D   93   0.921   0.613   3.498  1.7567 -1.3275 -0.7464
    6DM     H0E   94   0.785   0.895   3.583 -0.9244  1.1910 -1.8385
    6DM     H0F   95   0.749   0.714   3.597  0.0087 -0.2068  0.3904
    6DM     H10   96   0.642   0.824   3.511  0.3286  0.2327 -0.4621
    7DM     S01   97   0.423   3.008   1.728  0.1118  0.0790 -0.1339
    7DM     F02   98   0.588   3.217   1.714  0.7381 -0.0411  0.0022
    7DM     F03   99   0.412   3.236   1.591  0.0983  0.7419  0.3194
    7DM     F04  100   0.396   3.272   1.806  0.1859 -0.5270 -0.4671
    7DM     O05  101   0.474   2.970   1.859 -0.0949  0.2972 -0.2830
    7DM     O06  102   0.484   2.952   1.605 -0.1160  0.0058  0.1625
    7DM     N07  103   0.262   2.972   1.725  0.0011 -0.1708  0.2277
    7DM     C08  104   0.455   3.197   1.712  0.1719 -0.3922 -0.1195
    7DM     C09  105   0.164   3.073   1.774  0.0250  0.1892 -0.2692
    7DM     C0A  106   0.228   2.833   1.752 -0.1838  0.0374  0.1342
    7DM     H0B  107   0.171   3.103   1.880  0.5946  0.5376 -0.4008
    7DM     H0C  108   0.064   3.038   1.751 -0.1310  0.3112  0.2053
    7DM     H0D  109   0.173   3.163   1.713 -1.3309  1.0203  0.7343
    7DM     H0E  110   0.122   2.821   1.731 -0.4658  0.0955  1.4593
    7DM     H0F  111   0.244   2.806   1.856 -0.2866 -0.5440  0.0032
    7DM     H10  112   0.292   2.770   1.688  1.5207  0.3711  1.4844
    8DM     S01  113   2.434   3.272   0.461 -0.0211 -0.0496  0.2089
    8DM     F02  114   2.511   3.488   0.323 -0.4351 -0.0379 -0.6255
    8DM     F03  115   2.313   3.416   0.270 -0.3751  0.1727 -0.3971
    8DM     F04  116   2.347   3.526   0.454 -0.1580 -0.1446 -0.0588
    8DM     O05  117   2.531   3.193   0.384 -0.4385 -0.2077 -0.5377
    8DM     O06  118   2.296   3.229   0.486 -0.0578  0.0034  0.0769
    8DM     N07  119   2.504   3.311   0.611 -0.5949  0.2152 -0.1058
    8DM     C08  120   2.399   3.437   0.369  0.3674 -0.6220 -0.1718
    8DM     C09  121   2.442   3.264   0.740  0.5174 -0.1524 -0.7682
    8DM     C0A  122   2.578   3.438   0.637 -0.1978  0.3227 -0.3884
    8DM     H0B  123   2.364   3.334   0.773  0.5515 -1.4907  2.3533
    8DM     H0C  124   2.521   3.259   0.816 -1.2027  0.9000  1.1442
    8DM     H0D  125   2.395   3.166   0.732  0.0012  0.1007 -0.8733
    8DM     H0E  126   2.617   3.437   0.738 -0.4071  0.3503 -0.3067
    8DM     H0F  127   2.506   3.520   0.640 -1.1544 -0.4796 -0.8928
    8DM     H10  128   2.659   3.461   0.566 -0.0051 -0.2473 -0.3518
    9DM     S01  129   2.405   2.758   4.082 -0.2776  0.1813 -0.1266
    9DM     F02  130   2.498   2.531   3.986  0.4276  0.2539 -0.0880
    9DM     F03  131   2.654   2.676   4.020  0.3811 -0.0491 -0.0449
    9DM     F04  132   2.565   2.569   4.188 -0.5204 -0.5610 -0.0146
    9DM     O05  133   2.288   2.677   4.122 -0.0514 -0.2580 -0.0970
    9DM     O06  134   2.409   2.829   3.956  0.1759 -0.4531  0.0185
    9DM     N07  135   2.437   2.869   4.203 -0.2348  0.3149 -0.0846
    9DM     C08  136   2.543   2.625   4.070  0.6466  0.2185  0.1222
    9DM     C09  137   2.328   2.958   4.248  0.1376 -0.9149 -0.2500
    9DM     C0A  138   2.576   2.916   4.225 -0.3704 -0.3956 -0.4341
    9DM     H0B  139   2.234   2.906   4.272 -1.0120  1.6662  1.0760
    9DM     H0C  140   2.312   3.043   4.182  0.7294 -0.5939  0.0135
    9DM     H0D  141   2.361   3.000   4.343  0.8349 -0.7850 -0.5464
    9DM     H0E  142   2.638   2.827   4.233  2.1207  1.2692 -0.3279
    9DM     H0F  143   2.590   2.964   4.322  3.1521 -2.2249  0.0688
    9DM     H10  144   2.611   2.978   4.141 -2.2312 -1.1017 -1.7465
   10DM     S01  145   4.029   1.266   3.790  0.0223 -0.0591  0.0658
   10DM     F02  146   4.152   1.398   3.991  0.0534  0.1234  0.0176
   10DM     F03  147   4.268   1.380   3.805  0.1183 -0.0746 -0.2342
   10DM     F04  148   4.104   1.524   3.819 -0.1911  0.2194  0.4280
   10DM     O05  149   4.082   1.137   3.837 -0.1493 -0.0876  0.3016
   10DM     O06  150   4.018   1.306   3.649 -0.2178 -0.2218  0.7999
   10DM     N07  151   3.878   1.285   3.847  0.1503 -0.2485  0.0965
   10DM     C08  152   4.145   1.399   3.856  0.3068 -0.4293  0.0321
   10DM     C09  153   3.770   1.192   3.793  0.0905 -0.3383  0.5155
   10DM     C0A  154   3.860   1.327   3.984 -0.6324 -0.5890  0.3878
   10DM     H0B  155   3.770   1.187   3.683 -0.8592  0.3215  0.4732
   10DM     H0C  156   3.671   1.219   3.829 -0.0309 -0.2692  0.1359
   10DM     H0D  157   3.783   1.093   3.835  0.6015 -0.4394  0.1293
   10DM     H0E  158   3.892   1.244   4.047 -1.8641 -3.2663 -2.3907
   10DM     H0F  159   3.755   1.343   4.005 -0.0247  1.1477  2.2624
   10DM     H10  160   3.918   1.418   4.008  0.6237 -0.9440 -1.1962
   11DM     S01  161   4.103   1.817   2.758  0.0256  0.0943  0.4040
   11DM     F02  162   3.921   1.670   2.896 -0.0381  0.3802 -0.4763
   11DM     F03  163   3.967   1.588   2.698 -0.1018 -0.0753 -0.1125
   11DM     F04  164   4.114   1.574   2.857 -0.2443  0.0808  0.0368
   11DM     O05  165   4.003   1.911   2.718 -0.2777  0.5653 -0.0327
   11DM     O06  166   4.212   1.777   2.667 -0.4017  0.3831  0.2836
   11DM     N07  167   4.172   1.858   2.907  0.1269 -0.4629  0.3140
   11DM     C08  168   4.018   1.650   2.803 -0.1777  0.0817  0.0149
   11DM     C09  169   4.311   1.911   2.906 -0.7839  0.1887 -0.5431
   11DM     C0A  170   4.086   1.940   3.000 -0.4962  0.0974  0.0479
   11DM     H0B  171   4.357   1.914   3.006 -1.5939  0.5204 -0.1798
   11DM     H0C  172   4.316   2.013   2.868 -1.3855  0.4058 -0.0536
   11DM     H0D  173   4.375   1.849   2.843  0.1997  1.8000 -1.1682
   11DM     H0E  174   4.075   2.035   2.947  1.2568 -0.0607 -0.6292
   11DM     H0F  175   4.142   1.950   3.093 -1.3806 -1.3684  0.7577
   11DM     H10  176   3.988   1.899   3.029 -0.9894  0.5717 -0.9247
   12DM     S01  177   0.424   4.022   1.331 -0.1486  0.0213 -0.0181
   12DM     F02  178   0.220   3.843   1.318 -0.1280  0.1320  0.0360
   12DM     F03  179   0.419   3.762   1.298 -0.1192 -0.2599  0.0125
   12DM     F04  180   0.353   3.824   1.495  0.1713  0.2416 -0.0299
   12DM     O05  181   0.401   4.043   1.186 -0.2380 -0.6170  0.3434
   12DM     O06  182   0.555   4.021   1.391  0.1033 -0.0155 -0.1370
   12DM     N07  183   0.326   4.133   1.413  0.0521 -0.1269 -0.2469
   12DM     C08  184   0.347   3.851   1.363 -0.0846  0.2179 -0.2764
   12DM     C09  185   0.259   4.096   1.540 -0.1991  0.1393 -0.2117
   12DM     C0A  186   0.349   4.275   1.402 -0.2241 -0.5224  0.1062
   12DM     H0B  187   0.198   4.174   1.586  1.5933  1.2975  0.2474
   12DM     H0C  188   0.340   4.071   1.609 -1.1540 -0.5873  0.6607
   12DM     H0D  189   0.200   4.007   1.518 -0.7310  0.4218  0.0504
   12DM     H0E  190   0.255   4.321   1.433  0.1371  0.0696  0.3380
   12DM     H0F  191   0.377   4.307   1.301  1.4024 -0.1044  0.6696
   12DM     H10  192   0.434   4.299   1.468  0.7628  0.2030 -1.3845
   13DM     S01  193   1.499   2.603   0.128 -0.0261  0.0496  0.4311
   13DM     F02  194   1.696   2.776   0.163 -0.3728  0.0698  0.1295
   13DM     F03  195   1.541   2.846   0.034  0.1601  0.0104 -0.5379
   13DM     F04  196   1.509   2.842   0.251  0.2412 -0.1345  0.1379
   13DM     O05  197   1.528   2.545   0.262 -0.0346 -0.0090  0.5791
   13DM     O06  198   1.562   2.550   0.006  0.4348 -0.1315 -0.5929
   13DM     N07  199   1.334   2.610   0.111 -0.1685  0.2238  0.3074
   13DM     C08  200   1.565   2.778   0.145  0.0040 -0.4788 -0.0179
   13DM     C09  201   1.263   2.732   0.078 -0.1279  0.2257  0.5300
   13DM     C0A  202   1.272   2.489   0.057 -0.1159  0.1721 -0.1740
   13DM     H0B  203   1.291   2.812   0.149 -0.1874  0.8927 -0.1871
   13DM     H0C  204   1.155   2.718   0.087 -0.0366 -0.4890  0.5242
   13DM     H0D  205   1.284   2.764  -0.024  1.8047  0.6391  1.0363
   13DM     H0E  206   1.307   2.472  -0.045 -0.5558 -0.5009 -0.2165
   13DM     H0F  207   1.165   2.506   0.066  0.0913  0.2782  2.4880
   13DM     H10  208   1.296   2.401   0.119 -1.4562 -0.1238 -0.0501
   14DM     S01  209   2.754   4.123   2.588  0.0909 -0.2141 -0.2756
   14DM     F02  210   2.652   3.926   2.723 -0.3722 -0.1556 -0.2741
   14DM     F03  211   2.528   3.993   2.559  0.4506 -0.2186 -0.2857
   14DM     F04  212   2.700   3.873   2.517 -0.0613 -0.4045 -0.2503
   14DM     O05  213   2.759   4.158   2.445  0.1018  0.7435  0.3447
   14DM     O06  214   2.874   4.089   2.667  0.1114 -0.1512  0.3279
   14DM     N07  215   2.672   4.251   2.666  0.3067 -0.1833 -0.3666
   14DM     C08  216   2.647   3.971   2.601 -0.2254 -0.3868 -0.1143
   14DM     C09  217   2.730   4.382   2.663  0.4614  0.2997  0.3843
   14DM     C0A  218   2.580   4.223   2.776 -0.1425 -0.1922  0.0551
   14DM     H0B  219   2.664   4.462   2.700  0.6668 -0.2296  1.9290
   14DM     H0C  220   2.775   4.402   2.566  1.4753 -0.8389  0.6024
   14DM     H0D  221   2.816   4.380   2.730  0.1764  1.1415  0.7873
   14DM     H0E  222   2.530   4.315   2.804 -1.1319 -1.3242  2.1502
   14DM     H0F  223   2.629   4.174   2.861 -2.8932 -1.3847  0.9912
   14DM     H10  224   2.505   4.148   2.747 -1.1757  0.0053  2.1664
   15DM     S01  225   0.349   2.034   0.854  0.1349  0.1573 -0.4027
   15DM     F02  226   0.097   1.951   0.896 -0.0749 -0.1829  0.3612
   15DM     F03  227   0.138   2.158   0.950 -0.0843  0.0421 -0.4150
   15DM     F04  228   0.118   2.101   0.741 -0.3323  0.3782  0.2065
   15DM     O05  229   0.403   2.172   0.847 -0.5710 -0.2295  0.1770
   15DM     O06  230   0.381   1.931   0.753  0.4027  0.1724  0.0856
   15DM     N07  231   0.396   1.971   1.001 -0.1412 -0.1393  0.2596
   15DM     C08  232   0.164   2.063   0.861 -0.5430 -0.2687  0.6147
   15DM     C09  233   0.360   1.835   1.041 -0.1773 -0.0883 -0.1381
   15DM     C0A  234   0.532   2.002   1.043 -0.3148  0.3724  0.3227
   15DM     H0B  235   0.426   1.762   0.991 -0.1742 -0.6246  0.6486
   15DM     H0C  236   0.255   1.815   1.018  0.1092 -1.7771 -0.0351
   15DM     H0D  237   0.381   1.827   1.147 -1.0199  1.6321  0.1686
   15DM     H0E  238   0.548   2.109   1.041  0.8014  0.2114  0.5543
   15DM     H0F  239   0.598   1.951   0.973 -0.7193 -0.4799  0.5404
   15DM     H10  240   0.557   1.961   1.142  2.3061  0.4178 -0.3010
   16DM     S01  241   1.079   2.632   3.196  0.5043  0.3470 -0.0430
   16DM     F02  242   0.973   2.496   2.989 -0.2008 -0.1234  0.2265
   16DM     F03  243   0.982   2.707   2.955 -0.1647 -0.3191  0.0023
   16DM     F04  244   1.167   2.586   2.958  0.2218  0.2457  0.0860
   16DM     O05  245   1.132   2.505   3.244  0.4327  0.4941  0.1921
   16DM     O06  246   0.961   2.700   3.251  0.7179  0.1025 -0.0995
   16DM     N07  247   1.204   2.741   3.214  0.3413  0.0484 -0.3484
   16DM     C08  248   1.046   2.605   3.015 -0.1692 -0.2457  0.3975
   16DM     C09  249   1.238   2.769   3.358  0.1074 -0.1504 -0.0489
   16DM     C0A  250   1.223   2.851   3.119 -0.6431  0.1481  0.1338
   16DM     H0B  251   1.325   2.836   3.360  0.2010 -0.2784  0.2161
   16DM     H0C  252   1.254   2.676   3.413 -1.4911 -0.4597 -0.0785
   16DM     H0D  253   1.159   2.829   3.402  0.2744  1.3849 -1.7478
   16DM     H0E  254   1.231   2.813   3.017  1.3316  0.8650 -0.0081
   16DM     H0F  255   1.315   2.906   3.137 -0.8711  0.8281 -0.7443
   16DM     H10  256   1.141   2.924   3.129 -0.5289  0.3893 -0.6719
   17DM     S01  257   1.942   1.075   1.936  0.1617 -0.0050  0.1709
   17DM     F02  258   1.742   1.037   1.767 -0.1997  0.0609  0.2157
   17DM     F03  259   1.913   0.912   1.716  0.5626 -0.4966 -0.3620
   17DM     F04  260   1.785   0.866   1.885 -0.0792 -0.3482  0.3459
   17DM     O05  261   1.973   1.197   1.862 -0.0075 -0.1482  0.0833
   17DM     O06  262   2.043   0.987   1.992 -0.0568 -0.1115 -0.0938
   17DM     N07  263   1.834   1.119   2.063 -0.2442  0.4419  0.1521
   17DM     C08  264   1.840   0.966   1.815  0.1383  0.2974  0.0888
   17DM     C09  265   1.708   1.054   2.090  0.6017 -0.0070 -0.3676
   17DM     C0A  266   1.900   1.176   2.185 -0.4023 -0.0566  0.1905
   17DM     H0B  267   1.651   1.041   1.997  0.7175 -0.2726 -0.4022
   17DM     H0C  268   1.653   1.108   2.168 -0.4845 -1.0390 -0.4049
   17DM     H0D  269   1.726   0.954   2.131  0.9353  0.3271  0.3036
   17DM     H0E  270   1.829   1.210   2.260  1.2021  1.1025  1.2129
   17DM     H0F  271   1.958   1.263   2.153 -0.3242  0.1494  0.8871
   17DM     H10  272   1.966   1.102   2.232 -0.5048 -0.2741 -0.0055
   18DM     S01  273   2.416   0.469   0.243  0.0330 -0.1424  0.0923
   18DM     F02  274   2.416   0.358   0.007 -0.1596 -0.3559 -0.1055
   18DM     F03  275   2.584   0.479   0.043 -0.2004 -0.2639 -0.0309
   18DM     F04  276   2.561   0.284   0.132 -0.4036 -0.4936  0.1516
   18DM     O05  277   2.341   0.361   0.307  0.1916 -0.2469  0.0224
   18DM     O06  278   2.353   0.590   0.188  0.2142  0.3629 -0.1831
   18DM     N07  279   2.535   0.519   0.353  0.1128 -0.0023 -0.5651
   18DM     C08  280   2.501   0.398   0.096 -0.0022 -0.0052  0.0451
   18DM     C09  281   2.491   0.603   0.470 -0.1312  0.3068  0.1168
   18DM     C0A  282   2.662   0.446   0.368 -0.1249  0.2946  0.3528
   18DM     H0B  283   2.461   0.539   0.554 -1.2007 -0.0104 -0.4925
   18DM     H0C  284   2.406   0.664   0.442 -0.0502  0.1657 -0.4360
   18DM     H0D  285   2.572   0.669   0.500  0.3967  0.8025 -2.2745
   18DM     H0E  286   2.645   0.344   0.402 -1.2399  0.0681 -0.8919
   18DM     H0F  287   2.728   0.497   0.439 -0.2516  1.0915 -0.0926
   18DM     H10  288   2.716   0.436   0.273  0.5416 -0.0848  0.7608
   19DM     S01  289   0.982   4.100   1.816  0.0483  0.0807  0.0252
   19DM     F02  290   0.877   4.042   2.061  0.0252 -0.1681  0.0003
   19DM     F03  291   0.729   4.092   1.904 -0.1003 -0.0238 -0.4738
   19DM     F04  292   0.833   3.903   1.905  0.4366  0.0181  0.0763
   19DM     O05  293   1.095   4.017   1.857 -0.0880 -0.1141  0.0320
   19DM     O06  294   0.985   4.245   1.836  0.2221  0.3646 -0.0379
   19DM     N07  295   0.939   4.057   1.664  0.0520 -0.6631  0.3875
   19DM     C08  296   0.844   4.028   1.931 -0.2206  0.4004 -0.1901
   19DM     C09  297   0.803   4.058   1.606  0.0005 -0.0255 -0.2093
   19DM     C0A  298   1.050   4.057   1.565 -0.1509  0.0765  0.1993
   19DM     H0B  299   0.769   4.162   1.591 -0.3147 -0.0864  0.0768
   19DM     H0C  300   0.729   4.001   1.662 -0.9926  0.8441 -0.6006
   19DM     H0D  301   0.811   4.003   1.512 -0.0216  0.1456 -0.3124
   19DM     H0E  302   1.128   3.999   1.616 -0.0187  0.1273  0.0550
   19DM     H0F  303   1.093   4.157   1.555 -0.4145  0.1003 -0.7606
   19DM     H10  304   1.015   4.014   1.470 -0.9498  1.2800 -0.0592
   20DM     S01  305   4.160   3.878   0.399  0.0634  0.1031 -0.5808
   20DM     F02  306   3.917   3.923   0.283  0.0562 -0.0774  0.0903
   20DM     F03  307   4.033   4.104   0.326 -0.2581 -0.3362 -0.0586
   20DM     F04  308   4.100   3.979   0.162  0.1865  0.1191  0.3056
   20DM     O05  309   4.272   3.963   0.444  0.0807  0.3461 -0.0220
   20DM     O06  310   4.180   3.757   0.318  0.0789  0.0391 -0.0062
   20DM     N07  311   4.067   3.843   0.533 -0.0628 -0.0723 -0.1012
   20DM     C08  312   4.046   3.979   0.285  0.0417 -0.0625 -0.3215
   20DM     C09  313   4.103   3.724   0.618  0.1522  0.4892 -0.4662
   20DM     C0A  314   3.988   3.945   0.601 -0.3377  0.0852  0.2177
   20DM     H0B  315   4.120   3.634   0.558  0.2923  0.5143 -0.4627
   20DM     H0C  316   4.024   3.700   0.690  1.1561 -0.2189  0.4194
   20DM     H0D  317   4.196   3.737   0.674  1.0949 -0.7311 -1.7112
   20DM     H0E  318   3.913   3.985   0.533 -0.0663  0.6457  0.2479
   20DM     H0F  319   4.053   4.027   0.633 -1.1624  0.9621 -0.3515
   20DM     H10  320   3.937   3.900   0.688  0.5935 -0.8207  0.3178
   21DM     S01  321   0.864   0.282   0.168 -0.3511  0.1192 -0.0838
   21DM     F02  322   0.637   0.311   0.302 -0.5003  0.2447  0.0983
   21DM     F03  323   0.774   0.160   0.381  0.0486 -0.1524 -0.0873
   21DM     F04  324   0.817   0.367   0.418 -0.2623 -0.0020  0.2785
   21DM     O05  325   0.787   0.208   0.069  0.4092  0.5516  0.0936
   21DM     O06  326   1.002   0.244   0.198 -0.0170 -0.3523  0.6472
   21DM     N07  327   0.868   0.443   0.120 -0.0287  0.1752  0.0801
   21DM     C08  328   0.768   0.280   0.328  0.5661 -0.0738  0.5566
   21DM     C09  329   0.748   0.505   0.068 -0.2908 -0.4250  0.2000
   21DM     C0A  330   0.957   0.530   0.201 -0.0233 -0.1993 -0.3726
   21DM     H0B  331   0.688   0.448  -0.004 -0.5742 -0.6588  0.6172
   21DM     H0C  332   0.765   0.600   0.017 -0.3448 -0.4559  0.1243
   21DM     H0D  333   0.686   0.518   0.157  0.9411  0.3869  0.9464
   21DM     H0E  334   1.053   0.483   0.221 -0.6294 -0.5706  1.8712
   21DM     H0F  335   0.908   0.562   0.293  0.2575 -0.2325 -0.2125
   21DM     H10  336   0.983   0.621   0.146 -0.5644  0.3614  0.2959
   22DM     S01  337   1.920   3.322   2.139  0.1310 -0.0091  0.1722
   22DM     F02  338   2.095   3.143   2.068  0.0328 -0.2288  0.3981
   22DM     F03  339   1.951   3.184   1.911  0.1362  0.4823  0.4115
   22DM     F04  340   2.112   3.326   1.956 -0.0096 -0.0722 -0.4499
   22DM     O05  341   1.832   3.418   2.074 -0.1335  0.7296  0.0414
   22DM     O06  342   2.020   3.358   2.237 -0.2213  0.0181 -0.4159
   22DM     N07  343   1.824   3.202   2.204 -0.0390  0.1818 -0.3079
   22DM     C08  344   2.026   3.238   2.005  0.0549  0.5783  0.4042
   22DM     C09  345   1.777   3.210   2.347 -0.3070 -0.2813 -0.1834
   22DM     C0A  346   1.731   3.130   2.122 -0.8918  0.1800 -0.0592
   22DM     H0B  347   1.694   3.281   2.360  0.0874  0.1032  0.2365
   22DM     H0C  348   1.863   3.240   2.406  1.3700 -2.4245 -1.4567
   22DM     H0D  349   1.745   3.113   2.385 -0.9147  0.4033  1.0647
   22DM     H0E  350   1.690   3.048   2.181 -1.7446  0.6723  0.0383
   22DM     H0F  351   1.783   3.081   2.040  0.8595 -0.0563  1.1538
   22DM     H10  352   1.650   3.194   2.086  0.7268  2.3383  0.0429
   23DM     S01  353   4.013   0.009   3.983 -0.3851  0.2976  0.3088
   23DM     F02  354   4.074  -0.252   4.017  0.3024 -0.5143 -0.3177
   23DM     F03  355   4.206  -0.149   3.885 -0.1007  0.0109 -0.2544
   23DM     F04  356   4.220  -0.111   4.096  0.1180 -0.3493  0.1791
   23DM     O05  357   3.961   0.033   4.118 -0.2352 -0.4970 -0.4897
   23DM     O06  358   3.922  -0.023   3.871 -0.2747 -0.0925 -0.0448
   23DM     N07  359   4.101   0.150   3.942  0.3219 -0.1438  0.0853
   23DM     C08  360   4.134  -0.135   3.995  0.2779 -0.3359  0.0847
   23DM     C09  361   4.022   0.278   3.950  0.1116  0.4296 -0.2079
   23DM     C0A  362   4.238   0.167   3.995  0.0836  0.1024  0.4959
   23DM     H0B  363   4.074   0.367   3.911 -0.7732  1.1097  0.1379
   23DM     H0C  364   3.983   0.294   4.051 -0.1697  1.0260 -0.4071
   23DM     H0D  365   3.932   0.265   3.891 -0.1647  0.4756  0.2051
   23DM     H0E  366   4.245   0.172   4.103  0.6331 -0.1987  0.4741
   23DM     H0F  367   4.273   0.262   3.955 -0.8066 -0.0778 -0.7801
   23DM     H10  368   4.309   0.091   3.962 -0.6943  0.0637 -1.1530
   24DM     S01  369   3.868   2.183   4.159 -0.0288 -0.1414 -0.2362
   24DM     F02  370   4.081   2.119   4.307 -0.1950 -0.6457 -0.1194
   24DM     F03  371   3.982   1.948   4.207  0.1002 -0.0324 -0.2546
   24DM     F04  372   4.108   2.088   4.094 -0.2168 -0.4021  0.0844
   24DM     O05  373   3.789   2.169   4.283  0.2636 -0.2255  0.0690
   24DM     O06  374   3.817   2.146   4.028  0.1252 -0.0799 -0.3241
   24DM     N07  375   3.925   2.345   4.151 -0.0764  0.0516  0.0947
   24DM     C08  376   4.021   2.080   4.191 -0.0210  0.5155  0.0978
   24DM     C09  377   3.826   2.456   4.146 -0.0732 -0.1111 -0.1787
   24DM     C0A  378   4.058   2.374   4.101 -0.3876  0.0547 -0.0760
   24DM     H0B  379   3.780   2.464   4.047  2.3524 -0.1510 -1.3388
   24DM     H0C  380   3.870   2.552   4.173 -0.0817 -0.2336  0.2877
   24DM     H0D  381   3.744   2.438   4.216 -0.1997 -0.5417 -0.4421
   24DM     H0E  382   4.069   2.482   4.095 -1.6940  0.1461 -1.2581
   24DM     H0F  383   4.073   2.338   3.999  0.1381 -1.6165  0.5879
   24DM     H10  384   4.131   2.342   4.176 -0.5489  0.0877  0.0959
   25DM     S01  385   1.298   1.570   0.371  0.0855  0.2358 -0.3236
   25DM     F02  386   1.322   1.397   0.163 -0.2369 -0.1771 -0.4843
   25DM     F03  387   1.382   1.312   0.353 -0.1379 -0.1740 -0.2790
   25DM     F04  388   1.170   1.341   0.313 -0.1297  0.1598 -0.3159
   25DM     O05  389   1.428   1.618   0.326 -0.2220  0.2821  0.2577
   25DM     O06  390   1.260   1.549   0.509 -0.0751  0.4235  0.1826
   25DM     N07  391   1.177   1.657   0.300 -0.2757  0.2999 -0.0422
   25DM     C08  392   1.291   1.393   0.294  0.1825 -0.5075 -0.3361
   25DM     C09  393   1.131   1.624   0.162 -0.1729  0.1253  0.6431
   25DM     C0A  394   1.166   1.799   0.340  0.3750 -0.2985  0.1271
   25DM     H0B  395   1.049   1.690   0.129  0.4872  1.8786  2.4468
   25DM     H0C  396   1.095   1.521   0.152 -0.1486  0.3423 -2.2461
   25DM     H0D  397   1.215   1.639   0.093 -1.1282  0.2377 -0.5199
   25DM     H0E  398   1.067   1.839   0.318  0.6366  0.3866  0.2074
   25DM     H0F  399   1.238   1.856   0.282  0.6375 -0.7957 -0.0363
   25DM     H10  400   1.192   1.811   0.447  2.9128  0.5997 -0.5551
   26DM     S01  401   2.202   3.884   3.639 -0.0067  0.3796  0.1764
   26DM     F02  402   2.208   3.655   3.803 -0.2561 -0.1014  0.1581
   26DM     F03  403   2.303   3.640   3.599  0.1433 -0.0505  0.0271
   26DM     F04  404   2.404   3.745   3.764 -0.4169  0.2431 -0.0693
   26DM     O05  405   2.064   3.854   3.616  0.0870 -0.1668  0.2083
   26DM     O06  406   2.294   3.925   3.534  0.2301  0.5967  0.2786
   26DM     N07  407   2.208   3.994   3.767  0.1748 -0.0647 -0.1801
   26DM     C08  408   2.283   3.720   3.707 -0.9223  0.1005  0.4064
   26DM     C09  409   2.180   4.135   3.736  0.2671 -0.2192 -0.2203
   26DM     C0A  410   2.156   3.955   3.897 -0.0064  0.1676 -0.3507
   26DM     H0B  411   2.205   4.207   3.815 -0.7121 -0.3338  0.1967
   26DM     H0C  412   2.074   4.145   3.714 -0.2034  0.5391  2.2194
   26DM     H0D  413   2.235   4.166   3.647  0.4872 -0.6380 -0.2328
   26DM     H0E  414   2.048   3.970   3.890 -0.2766 -1.7852 -0.6509
   26DM     H0F  415   2.199   4.018   3.975  0.3691 -0.5930  0.0629
   26DM     H10  416   2.180   3.850   3.918  1.2551  0.7395  1.2222
   27DM     S01  417   1.173   1.362   3.561 -0.1838  0.0591  0.0481
   27DM     F02  418   1.403   1.397   3.431 -0.2241  0.1910 -0.3985
   27DM     F03  419   1.250   1.546   3.378 -0.0829 -0.3006 -0.2859
   27DM     F04  420   1.347   1.556   3.572  0.1362 -0.0934  0.1139
   27DM     O05  421   1.049   1.440   3.575  0.0386 -0.0770  0.1390
   27DM     O06  422   1.244   1.313   3.677 -0.1290 -0.1624 -0.1626
   27DM     N07  423   1.150   1.236   3.455  0.3357  0.0339  0.1182
   27DM     C08  424   1.300   1.472   3.481  0.3895 -0.1278  0.4866
   27DM     C09  425   1.100   1.272   3.320 -0.1165 -0.0097  0.0694
   27DM     C0A  426   1.102   1.108   3.514  0.4261  0.1490 -0.6323
   27DM     H0B  427   1.007   1.331   3.331  0.8343  1.6377 -0.5885
   27DM     H0C  428   1.079   1.186   3.257 -1.7729 -0.0269  0.6064
   27DM     H0D  429   1.176   1.326   3.263  1.4737 -2.0139  0.2535
   27DM     H0E  430   1.174   1.075   3.589  0.2089  1.3375  0.1132
   27DM     H0F  431   1.084   1.031   3.439  0.3180  0.7424 -1.2308
   27DM     H10  432   1.008   1.126   3.568  1.2350 -1.0890  1.2153
   28DM     S01  433   1.555   4.052   1.533  0.1919 -0.0892 -0.3764
   28DM     F02  434   1.391   3.931   1.355  0.2104 -0.2304 -0.2846
   28DM     F03  435   1.593   3.953   1.291  0.1207  0.3371  0.1856
   28DM     F04  436   1.550   3.815   1.447  0.2126  0.5528 -0.0759
   28DM     O05  437   1.508   3.982   1.654 -0.0304 -0.1012 -0.2815
   28DM     O06  438   1.505   4.182   1.495 -0.2582  0.1226 -0.2047
   28DM     N07  439   1.719   4.065   1.557  0.2794  0.0348 -0.1723
   28DM     C08  440   1.519   3.930   1.394 -0.3473 -0.2782 -0.3974
   28DM     C09  441   1.769   4.137   1.672  0.0825 -0.0542 -0.2096
   28DM     C0A  442   1.811   3.955   1.514  0.0414  0.1212 -0.0949
   28DM     H0B  443   1.878   4.154   1.672 -0.0959  1.4069  2.3877
   28DM     H0C  444   1.750   4.080   1.763  2.1379  0.1216  0.3602
   28DM     H0D  445   1.712   4.230   1.681  0.2390 -0.0033  0.2833
   28DM     H0E  446   1.915   3.978   1.535 -0.1514 -0.4468  1.5277
   28DM     H0F  447   1.804   3.921   1.410 -0.0115 -1.0520  0.2799
   28DM     H10  448   1.789   3.866   1.575  1.2488  0.1790  0.4356
   29DM     S01  449   2.652   3.273   3.526  0.0870  0.0776 -0.2884
   29DM     F02  450   2.678   3.076   3.695 -0.2341 -0.2915  0.0030
   29DM     F03  451   2.866   3.158   3.640  0.3508  0.0196  0.1294
   29DM     F04  452   2.736   3.270   3.775  0.0561 -0.4263 -0.3095
   29DM     O05  453   2.520   3.294   3.584  0.3160  0.0909 -0.1455
   29DM     O06  454   2.677   3.193   3.403 -0.0132  0.0600  0.4579
   29DM     N07  455   2.722   3.420   3.498 -0.3866 -0.0436 -0.3417
   29DM     C08  456   2.741   3.190   3.668  0.2516 -0.1535 -0.9033
   29DM     C09  457   2.866   3.446   3.535 -0.0200 -0.0983 -0.2688
   29DM     C0A  458   2.639   3.542   3.498  0.4753  0.0225 -0.6844
   29DM     H0B  459   2.881   3.438   3.643 -0.4183  1.2643 -0.1025
   29DM     H0C  460   2.897   3.545   3.499  0.1641  0.1780  0.6457
   29DM     H0D  461   2.928   3.372   3.484  0.9184  1.2155 -1.0636
   29DM     H0E  462   2.701   3.628   3.474 -1.7593  1.4393 -1.5325
   29DM     H0F  463   2.600   3.564   3.597 -1.4171 -0.1065 -1.3795
   29DM     H10  464   2.557   3.535   3.425 -0.1463 -0.9777  0.1051
   30DM     S01  465   0.003   2.929   3.984  0.0715  0.1022 -0.2060
   30DM     F02  466  -0.056   2.686   3.912  0.2098  0.3183  0.1105
   30DM     F03  467  -0.135   2.734   4.105  0.2289  0.5992 -0.1266
   30DM     F04  468  -0.226   2.813   3.924  0.0293  0.3906 -0.0766
   30DM     O05  469  -0.082   3.036   4.033 -0.3129 -0.6147  0.3191
   30DM     O06  470   0.077   2.943   3.859  0.0447 -0.0119  0.3094
   30DM     N07  471   0.116   2.900   4.106  0.1927  0.4073 -0.8321
   30DM     C08  472  -0.111   2.781   3.983 -0.0984  0.1774  0.0645
   30DM     C09  473   0.168   3.016   4.181 -0.1215 -0.5763  0.0356
   30DM     C0A  474   0.206   2.784   4.094  0.1255  0.7444 -0.3655
   30DM     H0B  475   0.082   3.081   4.202  0.5567  0.0092  1.0171
   30DM     H0C  476   0.242   3.064   4.116 -1.1204 -0.0704 -0.7384
   30DM     H0D  477   0.216   2.981   4.272 -0.6424  1.3399  1.0859
   30DM     H0E  478   0.151   2.693   4.071  2.0584 -0.4095 -0.5211
   30DM     H0F  479   0.251   2.765   4.192  0.7058 -1.4640 -1.0304
   30DM     H10  480   0.283   2.799   4.016 -0.9743  0.1695 -1.5862
   31DM     S01  481   3.488   0.276   0.059  0.2895 -0.2638 -0.4738
   31DM     F02  482   3.714   0.393   0.129 -0.3585 -0.0511  0.4074
   31DM     F03  483   3.733   0.293  -0.067  0.0140  0.2593  0.3737
   31DM     F04  484   3.615   0.482  -0.046 -0.2519  0.1434 -0.1088
   31DM     O05  485   3.420   0.256  -0.064 -0.7465 -0.2298  0.2501
   31DM     O06  486   3.438   0.353   0.173 -0.4505  0.0175 -0.7306
   31DM     N07  487   3.530   0.126   0.115 -0.1095 -0.2168 -0.2589
   31DM     C08  488   3.648   0.364   0.015 -0.1786 -0.0561 -0.0342
   31DM     C09  489   3.423   0.029   0.150  0.0848  0.0316 -0.0150
   31DM     C0A  490   3.664   0.105   0.180 -0.4815 -0.1712 -0.7483
   31DM     H0B  491   3.349   0.019   0.070  0.1597  0.5762 -0.1497
   31DM     H0C  492   3.381   0.056   0.247  1.9957 -0.6695  1.0397
   31DM     H0D  493   3.473  -0.066   0.171 -0.3047  0.2296  1.9739
   31DM     H0E  494   3.668   0.166   0.270  1.2629 -1.4620  0.0791
   31DM     H0F  495   3.746   0.137   0.117  0.9610 -0.6327  0.8425
   31DM     H10  496   3.679   0.000   0.211 -1.5653  0.3077  1.5023
   32DM     S01  497   0.607   0.797   0.365 -0.0723  0.2315 -0.0605
   32DM     F02  498   0.820   0.868   0.222 -0.3134  0.0028  0.4859
   32DM     F03  499   0.644   0.825   0.100 -0.4364 -0.1014  0.1375
   32DM     F04  500   0.658   1.009   0.213  0.3983 -0.1692 -0.2941
   32DM     O05  501   0.632   0.889   0.479  0.2668  0.4232 -0.0187
   32DM     O06  502   0.654   0.660   0.377  0.0019  0.2792  0.5409
   32DM     N07  503   0.442   0.790   0.339  0.4295  0.1000  0.1852
   32DM     C08  504   0.686   0.879   0.216  0.1420 -0.2683  0.5526
   32DM     C09  505   0.378   0.695   0.245 -0.2539  0.1123 -0.1536
   32DM     C0A  506   0.358   0.855   0.436  0.1433 -0.0308 -0.6404
   32DM     H0B  507   0.349   0.605   0.302  2.2577 -0.3386  0.4876
   32DM     H0C  508   0.448   0.668   0.166 -0.5501 -2.0189  0.2904
   32DM     H0D  509   0.287   0.733   0.198  0.1281 -1.1706 -1.9735
   32DM     H0E  510   0.255   0.837   0.406  0.6046 -1.1333 -1.5772
   32DM     H0F  511   0.371   0.963   0.428 -0.6952  0.0428 -1.0617
   32DM     H10  512   0.373   0.815   0.537  2.2856 -0.6117 -1.1615
   33DM     S01  513   1.985   2.682   0.446  0.0114 -0.0645  0.0273
   33DM     F02  514   1.731   2.632   0.517  0.0331 -0.0568  0.1610
   33DM     F03  515   1.831   2.773   0.649  0.1000 -0.1115 -0.3512
   33DM     F04  516   1.765   2.839   0.453 -0.2183  0.0137 -0.2692
   33DM     O05  517   2.040   2.565   0.515 -0.1987 -0.1827  0.0637
   33DM     O06  518   2.060   2.804   0.450 -0.0981 -0.0102 -0.1583
   33DM     N07  519   1.959   2.642   0.286 -0.2896 -0.4254  0.0189
   33DM     C08  520   1.817   2.735   0.520 -0.4294 -0.1334 -0.3260
   33DM     C09  521   2.075   2.662   0.191 -0.5101  0.1775 -0.2304
   33DM     C0A  522   1.881   2.522   0.250  0.4088  0.4068  0.0730
   33DM     H0B  523   2.049   2.681   0.086 -1.0606 -0.2290 -0.1712
   33DM     H0C  524   2.145   2.579   0.192  0.0601  0.6412  1.2819
   33DM     H0D  525   2.130   2.751   0.225 -0.6335  0.2235 -0.1490
   33DM     H0E  526   1.782   2.535   0.293  0.4487  1.5468 -0.1570
   33DM     H0F  527   1.923   2.434   0.298  1.9761  0.8325 -0.4784
   33DM     H10  528   1.870   2.505   0.141  0.6168  1.1702 -0.0714
   34DM     S01  529   0.594   1.382   3.696  0.1659  0.3725  0.4390
   34DM     F02  530   0.376   1.463   3.568  0.2612  0.0507 -0.2042
   34DM     F03  531   0.393   1.539   3.772  0.2090 -0.2657  0.6594
   34DM     F04  532   0.519   1.621   3.610  0.0356  0.1907  0.5155
   34DM     O05  533   0.515   1.263   3.731  0.3539  0.0336 -0.1043
   34DM     O06  534   0.693   1.439   3.784 -0.1984 -0.3041  0.0833
   34DM     N07  535   0.663   1.348   3.545  0.0600 -0.4622  0.2884
   34DM     C08  536   0.463   1.512   3.661 -0.0748  0.4735  0.6764
   34DM     C09  537   0.729   1.451   3.463 -0.3669  0.5847  0.5020
   34DM     C0A  538   0.715   1.212   3.518 -0.3464 -0.3309 -0.2798
   34DM     H0B  539   0.784   1.404   3.380 -1.7565  0.2967 -0.2836
   34DM     H0C  540   0.792   1.513   3.527  0.5227  0.6327 -0.4044
   34DM     H0D  541   0.658   1.520   3.417 -0.4244  0.5882  0.5954
   34DM     H0E  542   0.645   1.140   3.560  0.3311 -1.5292 -1.1890
   34DM     H0F  543   0.809   1.202   3.573 -0.8364  0.3399  0.6959
   34DM     H10  544   0.730   1.187   3.412  0.8711 -1.4716  0.1463
   35DM     S01  545   0.293   3.114   2.566 -0.0437  0.1618 -0.2217
   35DM     F02  546   0.103   3.293   2.495  0.1261 -0.0046  0.3913
   35DM     F03  547   0.137   3.278   2.705  0.1351 -0.1021  0.3857
   35DM     F04  548   0.278   3.392   2.578 -0.2578 -0.3295  0.3306
   35DM     O05  549   0.355   3.129   2.434 -0.0944 -0.4822 -0.1420
   35DM     O06  550   0.189   3.014   2.592 -0.1769 -0.1299  0.1950
   35DM     N07  551   0.415   3.108   2.682  0.0091  0.1003 -0.1878
   35DM     C08  552   0.198   3.281   2.587 -0.0264 -0.2221 -0.8621
   35DM     C09  553   0.477   3.234   2.738 -0.1193  1.1447 -0.3387
   35DM     C0A  554   0.493   2.984   2.704  0.5859  0.3632 -0.0247
   35DM     H0B  555   0.524   3.297   2.660  0.6483  0.9087 -0.0696
   35DM     H0C  556   0.557   3.212   2.809 -1.2076  0.2285  0.6397
   35DM     H0D  557   0.410   3.298   2.796  0.4682  1.2107  0.2723
   35DM     H0E  558   0.418   2.906   2.716 -0.0991  1.3321  2.2145
   35DM     H0F  559   0.558   2.992   2.791 -0.1200 -1.6334  0.7110
   35DM     H10  560   0.546   2.952   2.612  0.5979  0.8493 -0.1859
   36DM     S01  561   3.628   2.669   2.347 -0.1544 -0.1691 -0.0519
   36DM     F02  562   3.766   2.444   2.289 -0.2526 -0.4923  0.3239
   36DM     F03  563   3.772   2.593   2.137 -0.1192 -0.0919 -0.0705
   36DM     F04  564   3.891   2.618   2.317 -0.2545  0.0158 -0.6735
   36DM     O05  565   3.504   2.606   2.297  0.0131  0.1200 -0.0968
   36DM     O06  566   3.666   2.805   2.316 -0.0377  0.3094 -0.5615
   36DM     N07  567   3.641   2.646   2.513 -0.3062  0.1025 -0.0820
   36DM     C08  568   3.772   2.575   2.264 -0.5436  0.3939 -0.1475
   36DM     C09  569   3.558   2.728   2.607  0.4248  0.1952 -0.1527
   36DM     C0A  570   3.680   2.514   2.564 -0.1176 -0.0411 -0.0899
   36DM     H0B  571   3.604   2.710   2.705  1.5897  0.9166 -0.5485
   36DM     H0C  572   3.453   2.700   2.601  0.1827  1.1543 -0.5645
   36DM     H0D  573   3.562   2.835   2.585  0.8680  0.1024 -0.5415
   36DM     H0E  574   3.591   2.451   2.556 -0.6737  0.6541  0.5607
   36DM     H0F  575   3.713   2.521   2.668  0.2567  0.1226 -0.2202
   36DM     H10  576   3.758   2.461   2.509 -1.1215  0.7530 -2.3385
   37DM     S01  577   2.032   1.664   2.311  0.0053 -0.0258  0.2150
   37DM     F02  578   2.069   1.894   2.199  0.4207 -0.3610  0.3299
   37DM     F03  579   2.120   1.899   2.405 -0.1948  0.1758 -0.2690
   37DM     F04  580   2.254   1.801   2.257 -0.2081  0.2867  0.1931
   37DM     O05  581   2.074   1.587   2.192  0.3018  0.1248 -0.3421
   37DM     O06  582   1.894   1.709   2.332 -0.1186 -0.0985 -0.2329
   37DM     N07  583   2.085   1.583   2.452  0.0805  0.4422  0.4956
   37DM     C08  584   2.126   1.825   2.298 -0.2607  0.3886  0.4908
   37DM     C09  585   2.179   1.639   2.545  0.0175 -0.2383 -0.6707
   37DM     C0A  586   1.992   1.482   2.509 -0.2685  0.0567  0.1052
   37DM     H0B  587   2.136   1.725   2.598 -0.7309 -1.7187  1.1746
   37DM     H0C  588   2.273   1.667   2.496  1.2749 -0.4228  1.5481
   37DM     H0D  589   2.208   1.563   2.618 -0.0051 -1.1292 -1.5765
   37DM     H0E  590   2.035   1.435   2.597 -0.0971 -2.2690 -1.1723
   37DM     H0F  591   1.979   1.408   2.430 -0.4950  0.6409 -0.4146
   37DM     H10  592   1.896   1.527   2.537  0.2319  0.5673  1.0302
   38DM     S01  593   3.373   1.698   2.166  0.1435 -0.0146 -0.0825
   38DM     F02  594   3.205   1.517   2.252 -0.0078  0.4903 -0.1200
   38DM     F03  595   3.240   1.677   2.389 -0.0256 -0.1220 -0.0812
   38DM     F04  596   3.109   1.714   2.215  0.3328  0.0519 -0.2034
   38DM     O05  597   3.479   1.600   2.199  0.0614 -0.0261  0.5365
   38DM     O06  598   3.392   1.841   2.194  0.1687  0.3067  0.4227
   38DM     N07  599   3.337   1.683   2.006 -0.2689 -0.5060  0.0533
   38DM     C08  600   3.221   1.648   2.262  0.1518 -0.7065 -0.1582
   38DM     C09  601   3.251   1.567   1.969  0.5064 -0.1107 -0.3281
   38DM     C0A  602   3.435   1.716   1.905 -0.1457 -0.2851  0.0856
   38DM     H0B  603   3.146   1.580   2.000  0.4981 -0.2192 -0.3089
   38DM     H0C  604   3.291   1.474   2.010  2.9782  0.4981 -1.2542
   38DM     H0D  605   3.255   1.555   1.861  1.7787  0.1356 -0.3238
   38DM     H0E  606   3.515   1.642   1.902 -0.1205 -0.3189  1.2027
   38DM     H0F  607   3.474   1.814   1.935  0.2231 -0.4978  0.3156
   38DM     H10  608   3.393   1.730   1.805  1.2767 -1.3671 -0.6848
   39DM     S01  609   1.560   0.450   2.529  0.1386 -0.1798 -0.1974
   39DM     F02  610   1.317   0.337   2.498 -0.0140 -0.1675  0.0948
   39DM     F03  611   1.327   0.555   2.527 -0.0246 -0.0821 -0.2417
   39DM     F04  612   1.385   0.468   2.335 -0.2449 -0.5661 -0.0826
   39DM     O05  613   1.554   0.449   2.676 -0.0824  0.5045  0.2988
   39DM     O06  614   1.633   0.553   2.452 -0.4951 -0.2096  0.6459
   39DM     N07  615   1.629   0.304   2.479  0.0938 -0.0318 -0.2011
   39DM     C08  616   1.386   0.453   2.470 -0.1795 -0.3064 -0.3111
   39DM     C09  617   1.775   0.286   2.506  0.0597 -0.2639  0.4617
   39DM     C0A  618   1.581   0.244   2.351  0.2050 -0.1488 -0.3453
   39DM     H0B  619   1.844   0.353   2.451 -1.1186  1.4601  1.0263
   39DM     H0C  620   1.806   0.182   2.495  0.6553 -0.1320  0.8201
   39DM     H0D  621   1.790   0.315   2.610  0.7328  2.2440 -0.3036
   39DM     H0E  622   1.639   0.153   2.341 -0.0307 -0.2328 -0.9949
   39DM     H0F  623   1.604   0.312   2.269 -0.1772  0.4162  0.0140
   39DM     H10  624   1.474   0.220   2.352  0.1311  0.2118  1.4532
   40DM     S01  625   0.067   1.782   1.932  0.1106  0.1565  0.3604
   40DM     F02  626  -0.034   1.548   1.837  0.0834  0.1093  0.1459
   40DM     F03  627   0.173   1.581   1.785 -0.0672  0.0093  0.5497
   40DM     F04  628   0.116   1.516   1.985 -0.1378 -0.2853 -0.1516
   40DM     O05  629  -0.026   1.778   2.043  0.5553  0.0159  0.7166
   40DM     O06  630   0.038   1.858   1.812 -0.3898  0.5906  0.0023
   40DM     N07  631   0.213   1.832   1.989 -0.1534  0.4220 -0.0700
   40DM     C08  632   0.082   1.593   1.877 -0.5921 -0.3418 -0.3718
   40DM     C09  633   0.328   1.842   1.894  0.2211 -0.4099  0.4341
   40DM     C0A  634   0.211   1.929   2.099 -0.0167 -0.1061 -0.1358
   40DM     H0B  635   0.349   1.751   1.836 -0.0973 -0.2540  0.0668
   40DM     H0C  636   0.416   1.879   1.946  0.5840 -0.2697 -0.2770
   40DM     H0D  637   0.294   1.913   1.819 -0.3673 -0.8051  0.3213
   40DM     H0E  638   0.164   1.874   2.180  0.1137  0.5221  0.3677
   40DM     H0F  639   0.154   2.017   2.070 -0.0088 -0.2319 -0.5446
   40DM     H10  640   0.313   1.951   2.135 -0.5376  1.3532  0.4656
   41DM     S01  641   2.670   3.476   2.529 -0.2678 -0.1825 -0.1084
   41DM     F02  642   2.596   3.458   2.780 -0.2526 -0.0053 -0.0011
   41DM     F03  643   2.748   3.608   2.748 -0.3253 -0.4429 -0.4372
   41DM     F04  644   2.545   3.640   2.692 -0.2595 -0.4195 -0.2391
   41DM     O05  645   2.713   3.586   2.442  0.2036  1.0047 -0.1538
   41DM     O06  646   2.547   3.405   2.503  0.3112  0.8672  0.0565
   41DM     N07  647   2.793   3.358   2.545  0.2141 -0.0096 -0.2248
   41DM     C08  648   2.643   3.550   2.698 -0.2227  0.0175  0.2969
   41DM     C09  649   2.780   3.236   2.457  0.3905  0.1873 -0.0733
   41DM     C0A  650   2.928   3.394   2.582 -0.2001 -0.4547 -0.1461
   41DM     H0B  651   2.678   3.196   2.458  0.4285  0.1074  0.7776
   41DM     H0C  652   2.850   3.162   2.496  1.7339  1.6424  0.3397
   41DM     H0D  653   2.807   3.266   2.356 -0.5872 -0.1215 -0.4281
   41DM     H0E  654   2.933   3.454   2.673 -1.8013  0.5931 -0.7273
   41DM     H0F  655   2.971   3.445   2.496  0.6019 -2.1000 -0.7375
   41DM     H10  656   2.986   3.305   2.611 -1.6921 -1.1497  0.8177
   42DM     S01  657   3.516   3.970   3.506  0.4173  0.2345 -0.2479
   42DM     F02  658   3.371   3.746   3.476 -0.3054  0.0355  0.4820
   42DM     F03  659   3.581   3.703   3.478  0.5484  0.0062 -0.2909
   42DM     F04  660   3.472   3.756   3.665  0.0059  0.1205  0.1575
   42DM     O05  661   3.415   4.039   3.587 -0.0125  0.0120 -0.1299
   42DM     O06  662   3.530   3.983   3.359 -0.0283 -0.3573  0.2585
   42DM     N07  663   3.668   4.000   3.568 -0.5531  0.3640 -0.1721
   42DM     C08  664   3.488   3.782   3.531  0.0934 -0.3967 -0.0865
   42DM     C09  665   3.722   4.137   3.570  0.5341 -0.0063 -0.0592
   42DM     C0A  666   3.736   3.903   3.660  0.2730  0.0240  0.3895
   42DM     H0B  667   3.653   4.201   3.512  0.8151  0.5572  0.2312
   42DM     H0C  668   3.821   4.144   3.527 -0.4233  1.3759 -2.1522
   42DM     H0D  669   3.716   4.165   3.675  2.1106 -1.6460  0.4818
   42DM     H0E  670   3.687   3.906   3.758  0.2472 -0.2453  0.3853
   42DM     H0F  671   3.842   3.929   3.668  0.5285 -0.4371 -1.4683
   42DM     H10  672   3.732   3.801   3.621  0.3874 -0.5138  1.7391
   43DM     S01  673   3.065   1.708   3.730 -0.2129  0.0393  0.2811
   43DM     F02  674   2.973   1.468   3.801 -0.1609  0.1560 -0.1550
   43DM     F03  675   2.826   1.597   3.700  0.0909  0.6265 -0.2140
   43DM     F04  676   2.978   1.502   3.583 -0.2036 -0.0000  0.1178
   43DM     O05  677   3.200   1.665   3.698 -0.4327  0.1995 -0.3084
   43DM     O06  678   3.025   1.767   3.854  0.4806  0.0103 -0.4008
   43DM     N07  679   3.026   1.819   3.612 -0.2222 -0.6575  0.2909
   43DM     C08  680   2.952   1.556   3.703  0.2078  0.1726  0.0811
   43DM     C09  681   3.001   1.782   3.471 -0.1115 -0.0810 -0.1246
   43DM     C0A  682   3.083   1.954   3.625  0.1690  0.3595  0.1815
   43DM     H0B  683   3.089   1.735   3.423  0.3544  0.3890  0.2720
   43DM     H0C  684   2.968   1.869   3.415 -1.2270 -1.0170 -0.9531
   43DM     H0D  685   2.922   1.707   3.463 -0.9956  0.9866 -1.7805
   43DM     H0E  686   3.186   1.943   3.588 -0.1084 -2.0533  0.0429
   43DM     H0F  687   3.077   1.982   3.730 -1.9302 -1.1342  0.4808
   43DM     H10  688   3.035   2.029   3.561 -0.8932 -0.1683  0.3571
   44DM     S01  689   1.438   0.705   2.009 -0.1825 -0.0635  0.0728
   44DM     F02  690   1.565   0.481   2.071  0.6208  0.0466 -0.2656
   44DM     F03  691   1.636   0.583   1.883 -0.1804  0.3879 -0.0849
   44DM     F04  692   1.688   0.660   2.077  0.8747  0.0324 -0.1766
   44DM     O05  693   1.341   0.618   1.936  0.0625  0.1509  0.5161
   44DM     O06  694   1.485   0.837   1.960  0.1226  0.1660 -0.0707
   44DM     N07  695   1.379   0.725   2.169 -0.1784 -0.0027  0.5140
   44DM     C08  696   1.593   0.594   2.011 -0.2186 -0.4462  1.0205
   44DM     C09  697   1.466   0.775   2.275 -0.2428  0.1756 -0.5294
   44DM     C0A  698   1.235   0.752   2.187 -0.2924 -0.1579 -0.4213
   44DM     H0B  699   1.569   0.736   2.272 -0.6159 -0.8294 -0.4726
   44DM     H0C  700   1.423   0.750   2.372  0.6709  0.2946 -0.0840
   44DM     H0D  701   1.469   0.883   2.271  1.7292  0.1799  0.4267
   44DM     H0E  702   1.204   0.854   2.166 -0.4768 -0.3014 -0.8659
   44DM     H0F  703   1.203   0.732   2.289  0.3275  1.0164  0.0098
   44DM     H10  704   1.174   0.691   2.119  0.4929  0.4432 -1.6891
   45DM     S01  705   3.781   1.496   0.851  0.1956  0.1926  0.2128
   45DM     F02  706   3.893   1.299   0.694 -0.5343  0.2225  0.7855
   45DM     F03  707   3.849   1.237   0.893 -0.1802  0.0065 -0.2303
   45DM     F04  708   3.694   1.260   0.749 -0.1418  0.1122  0.2131
   45DM     O05  709   3.911   1.559   0.846 -0.0143 -0.1086 -0.0095
   45DM     O06  710   3.704   1.494   0.976  0.2674 -0.1074  0.1952
   45DM     N07  711   3.678   1.567   0.735 -0.0243  0.1222  0.0758
   45DM     C08  712   3.808   1.312   0.793 -0.2266  0.0637 -0.2282
   45DM     C09  713   3.591   1.678   0.769 -0.3018  0.0424  0.5259
   45DM     C0A  714   3.713   1.554   0.587  0.0995  0.2925  0.3974
   45DM     H0B  715   3.543   1.664   0.867 -1.7565 -0.3851 -0.2518
   45DM     H0C  716   3.512   1.683   0.695  0.0873 -0.6708  0.0615
   45DM     H0D  717   3.642   1.775   0.766 -0.2701  0.0398  0.9224
   45DM     H0E  718   3.641   1.612   0.529 -0.4397 -0.6728  0.0844
   45DM     H0F  719   3.720   1.449   0.559 -0.2290  0.4808 -0.4264
   45DM     H10  720   3.808   1.605   0.565  0.5393 -1.3033 -1.5050
   46DM     S01  721   0.920   3.153   0.909  0.0000 -0.1306 -0.1109
   46DM     F02  722   1.096   3.324   0.805 -0.2172  0.0597 -0.0038
   46DM     F03  723   0.917   3.417   0.885 -0.1295  0.3171  0.3023
   46DM     F04  724   1.074   3.336   1.015 -0.0174  0.2138  0.1725
   46DM     O05  725   0.842   3.151   0.784  0.3985  0.1346  0.4054
   46DM     O06  726   0.861   3.133   1.038 -0.3360 -0.0176 -0.3064
   46DM     N07  727   1.041   3.036   0.890 -0.1916  0.2968  0.5522
   46DM     C08  728   1.006   3.320   0.903  0.5518 -0.0533  0.5479
   46DM     C09  729   1.023   2.933   0.788 -0.6178  0.2016 -0.4367
   46DM     C0A  730   1.125   2.993   1.011  0.0226 -0.1877 -0.3459
   46DM     H0B  731   0.993   2.976   0.692  0.9474  1.6540 -0.2983
   46DM     H0C  732   0.945   2.861   0.814 -1.4534  1.4024  0.5017
   46DM     H0D  733   1.108   2.866   0.778  0.7947  1.6311  1.3977
   46DM     H0E  734   1.053   2.956   1.084 -1.3410 -1.1243 -2.1190
   46DM     H0F  735   1.184   3.077   1.049  0.3365 -0.4535 -0.2387
   46DM     H10  736   1.196   2.914   0.980 -0.0124 -0.1346 -0.5600
   47DM     S01  737   1.364   1.826   2.124  0.3671  0.2991 -0.2061
   47DM     F02  738   1.473   1.587   2.058  0.0484  0.1505 -0.1426
   47DM     F03  739   1.293   1.569   2.171  0.2467  0.0867 -0.3560
   47DM     F04  740   1.283   1.623   1.964  0.3842 -0.1899  0.5696
   47DM     O05  741   1.228   1.862   2.164 -0.0621 -0.2931 -0.1374
   47DM     O06  742   1.428   1.891   2.007  0.2583  0.3171 -0.2628
   47DM     N07  743   1.455   1.842   2.264  0.1775  0.1335 -0.4763
   47DM     C08  744   1.353   1.638   2.078  0.2930 -0.2066 -0.4002
   47DM     C09  745   1.431   1.956   2.354 -0.0584  0.4223 -0.0965
   47DM     C0A  746   1.599   1.800   2.260 -0.0893  0.1326 -0.7197
   47DM     H0B  747   1.492   2.044   2.329  0.0420  0.0063 -1.3360
   47DM     H0C  748   1.450   1.924   2.457 -0.3346 -0.4810 -0.3186
   47DM     H0D  749   1.326   1.985   2.356 -0.4725 -1.0646  1.4969
   47DM     H0E  750   1.628   1.797   2.365 -0.0797  1.0130 -0.6856
   47DM     H0F  751   1.661   1.875   2.212  0.8314 -0.4269 -0.4130
   47DM     H10  752   1.613   1.703   2.212  0.0086 -0.5824  0.7185
   48DM     S01  753   0.030   3.437   3.283  0.2576 -0.0596  0.0418
   48DM     F02  754   0.210   3.621   3.208 -0.1656 -0.3737 -0.3342
   48DM     F03  755   0.202   3.586   3.425 -0.0068  0.4335 -0.3484
   48DM     F04  756   0.297   3.447   3.295  0.2645 -0.2457 -0.2994
   48DM     O05  757  -0.069   3.541   3.245 -0.1939  0.2666  0.1267
   48DM     O06  758   0.022   3.353   3.406  0.6581  0.1259 -0.2591
   48DM     N07  759   0.045   3.335   3.146 -0.2005  0.2090  0.4507
   48DM     C08  760   0.195   3.531   3.306  0.3841  0.1491 -0.1237
   48DM     C09  761   0.127   3.385   3.031  0.3379  0.1644  0.3375
   48DM     C0A  762  -0.065   3.245   3.107  0.5499 -0.2972  0.0260
   48DM     H0B  763   0.156   3.303   2.965 -1.8542 -0.5802  0.2573
   48DM     H0C  764   0.214   3.442   3.064  0.0634  1.2098 -0.7200
   48DM     H0D  765   0.071   3.457   2.972 -0.4980  0.3432  1.3231
   48DM     H0E  766  -0.024   3.177   3.033  0.4805 -0.0148 -0.2743
   48DM     H0F  767  -0.143   3.310   3.067  1.4252  1.0729  0.4967
   48DM     H10  768  -0.110   3.193   3.193  1.9587 -1.9210 -0.2145
   49DM     S01  769   0.994   3.775   2.486 -0.0665 -0.0996 -0.2805
   49DM     F02  770   1.089   3.613   2.661  0.2616 -0.1311  0.3190
   49DM     F03  771   0.895   3.707   2.713 -0.0292 -0.0330 -0.1575
   49DM     F04  772   0.900   3.541   2.568  0.1517 -0.0765  0.1839
   49DM     O05  773   1.069   3.880   2.552  0.1499 -0.4556 -0.0538
   49DM     O06  774   0.871   3.797   2.412  0.1546  0.1923 -0.3143
   49DM     N07  775   1.103   3.703   2.381 -0.3454 -0.3592  0.0297
   49DM     C08  776   0.965   3.647   2.618 -0.2311  0.5246  0.0540
   49DM     C09  777   1.187   3.790   2.293 -0.0208  0.0505 -0.4440
   49DM     C0A  778   1.089   3.561   2.347  0.2397 -0.0972 -0.1422
   49DM     H0B  779   1.264   3.730   2.242  1.1452  0.6262  0.6012
   49DM     H0C  780   1.241   3.865   2.352  0.7628 -1.6566  1.0608
   49DM     H0D  781   1.122   3.832   2.216 -0.6352  1.6201  0.9148
   49DM     H0E  782   0.985   3.540   2.319  0.4132 -0.0304 -0.8271
   49DM     H0F  783   1.115   3.500   2.434  0.7168  0.3579  0.0317
   49DM     H10  784   1.159   3.535   2.267  0.9467  0.1492  0.3936
   50DM     S01  785   3.147   0.814   3.106  0.1835 -0.0500  0.4086
   50DM     F02  786   3.119   0.550   3.073  0.0697  0.1635 -0.1730
   50DM     F03  787   3.281   0.597   3.206 -0.0805  0.2154  0.0833
   50DM     F04  788   3.072   0.620   3.270 -0.2903  0.1289  0.0155
   50DM     O05  789   3.202   0.818   2.970  0.0216  0.0263  0.2976
   50DM     O06  790   3.206   0.893   3.213  0.0392  0.0454 -0.2807
   50DM     N07  791   2.984   0.851   3.098 -0.2321  0.2728  0.2820
   50DM     C08  792   3.156   0.634   3.165  0.3695  0.2331  0.7149
   50DM     C09  793   2.895   0.773   3.010  0.2012  0.3158 -0.1134
   50DM     C0A  794   2.945   0.998   3.096 -0.6356 -0.2249 -0.0441
   50DM     H0B  795   2.789   0.803   3.009  0.5411  1.6191  1.1562
   50DM     H0C  796   2.911   0.669   3.037 -0.3256 -0.2011 -1.7361
   50DM     H0D  797   2.926   0.786   2.906  0.5967  0.8171  0.0647
   50DM     H0E  798   2.844   1.010   3.135 -0.2870 -2.0944  1.4992
   50DM     H0F  799   2.945   1.037   2.994  0.5216  0.1466  0.0967
   50DM     H10  800   3.009   1.055   3.164 -0.6619 -1.0282  0.6578
   51DM     S01  801   0.164   3.469   1.988 -0.0501 -0.4780  0.0540
   51DM     F02  802   0.307   3.435   2.219  0.1003  0.1307 -0.4154
   51DM     F03  803   0.118   3.313   2.195  0.2134  0.0143  0.0437
   51DM     F04  804   0.299   3.260   2.087 -0.3635 -0.0366  0.2332
   51DM     O05  805   0.091   3.382   1.899 -0.2138 -0.1817  0.1985
   51DM     O06  806   0.286   3.540   1.941 -0.2390  0.5654  0.5821
   51DM     N07  807   0.058   3.584   2.046 -0.2683 -0.1122  0.5926
   51DM     C08  808   0.228   3.362   2.134 -0.0738 -0.0311  0.3006
   51DM     C09  809  -0.001   3.670   1.940 -0.0511  0.4094 -0.2103
   51DM     C0A  810   0.081   3.637   2.183  0.1274  0.1565 -0.0922
   51DM     H0B  811   0.067   3.749   1.907  1.1375 -0.2753  0.5790
   51DM     H0C  812  -0.096   3.712   1.976 -0.6086  1.3846 -2.7403
   51DM     H0D  813  -0.019   3.608   1.852 -1.4664 -0.0577  0.3813
   51DM     H0E  814   0.071   3.553   2.252  0.8235  0.6323  0.5905
   51DM     H0F  815  -0.003   3.703   2.207 -0.5797 -0.7564 -0.0139
   51DM     H10  816   0.173   3.696   2.193  0.6618 -0.5603 -0.6998
   52DM     S01  817   2.868   1.290   2.064  0.5010 -0.1162  0.1235
   52DM     F02  818   3.000   1.128   1.898  0.0868  0.0063  0.1126
   52DM     F03  819   2.973   1.043   2.092 -0.1638  0.4886 -0.4103
   52DM     F04  820   2.800   1.056   1.957 -0.3595 -0.0709  0.1467
   52DM     O05  821   2.993   1.349   2.105 -0.1819  0.0447 -0.3444
   52DM     O06  822   2.752   1.269   2.150 -0.3899  0.0874  0.3638
   52DM     N07  823   2.811   1.377   1.931 -0.0284 -0.1845  0.0057
   52DM     C08  824   2.914   1.117   1.998 -0.2748 -0.1007  0.3866
   52DM     C09  825   2.709   1.322   1.836 -0.7654  0.1492 -0.1139
   52DM     C0A  826   2.821   1.527   1.939  0.1907  0.4062 -0.2346
   52DM     H0B  827   2.611   1.301   1.882 -0.9284  1.5365  0.2125
   52DM     H0C  828   2.747   1.233   1.787  0.8943  0.4006  0.6777
   52DM     H0D  829   2.695   1.400   1.760  0.1445  0.1860 -0.2433
   52DM     H0E  830   2.761   1.555   2.026  0.5399  0.7304 -0.1002
   52DM     H0F  831   2.777   1.569   1.848 -1.4240 -2.1919 -0.7216
   52DM     H10  832   2.923   1.562   1.956  0.1111  0.0789  0.9200
   53DM     S01  833   3.631   0.286   0.595 -0.1244 -0.0907 -0.1667
   53DM     F02  834   3.421   0.401   0.482  0.4646 -0.0344  0.0710
   53DM     F03  835   3.429   0.189   0.441 -0.0031 -0.1535 -0.0035
   53DM     F04  836   3.371   0.256   0.634  0.2626  0.0992  0.0333
   53DM     O05  837   3.630   0.403   0.681 -0.3062 -0.0137  0.1681
   53DM     O06  838   3.712   0.277   0.474 -0.2507  0.0193  0.4365
   53DM     N07  839   3.668   0.147   0.680  0.3701  0.1510  0.4646
   53DM     C08  840   3.452   0.282   0.531 -0.3090  0.1184  0.2365
   53DM     C09  841   3.576   0.035   0.690 -0.2889  0.1345  0.0116
   53DM     C0A  842   3.809   0.114   0.702  0.3319 -0.0600  0.2424
   53DM     H0B  843   3.479   0.067   0.731 -0.3944 -0.4537  0.2212
   53DM     H0C  844   3.619  -0.040   0.756  1.3075  1.5347  0.5951
   53DM     H0D  845   3.560   0.001   0.587  0.8434 -0.3323 -0.0238
   53DM     H0E  846   3.864   0.206   0.721  0.1717 -0.2341  1.5854
   53DM     H0F  847   3.845   0.065   0.612 -1.5920 -0.5330 -0.2884
   53DM     H10  848   3.825   0.054   0.793 -0.9593  0.1659  0.6337
   54DM     S01  849   2.021   0.201   3.990  0.2530  0.2480 -0.2664
   54DM     F02  850   1.796   0.309   3.901  0.0215  0.0389  0.3288
   54DM     F03  851   1.802   0.292   4.121  0.4737 -0.2002  0.0686
   54DM     F04  852   1.923   0.446   4.009  0.2121 -0.0846  0.3653
   54DM     O05  853   2.109   0.262   3.893  0.0918 -0.1512 -0.3909
   54DM     O06  854   1.954   0.071   3.969  0.5570  0.3515 -0.4498
   54DM     N07  855   2.102   0.200   4.139 -0.1900 -0.0282 -0.1134
   54DM     C08  856   1.875   0.318   4.007  0.0955  0.1067 -0.1743
   54DM     C09  857   2.210   0.100   4.164  0.1592 -0.0516  0.0005
   54DM     C0A  858   2.102   0.321   4.226 -0.1348  0.0087 -0.1960
   54DM     H0B  859   2.230   0.075   4.269 -1.9378  1.3540  0.7630
   54DM     H0C  860   2.304   0.128   4.117  0.2898  1.3363  1.0379
   54DM     H0D  861   2.176   0.006   4.122 -0.7910 -0.1892  1.0646
   54DM     H0E  862   2.164   0.397   4.178 -0.2764  0.7073  0.7208
   54DM     H0F  863   2.150   0.300   4.322  0.1321  1.6477  0.0355
   54DM     H10  864   2.000   0.358   4.242  0.1919  0.2859  1.3565
   55DM     S01  865   3.084   2.489   2.721 -0.1230 -0.0585 -0.0992
   55DM     F02  866   3.168   2.352   2.504 -0.0128 -0.0780  0.5658
   55DM     F03  867   3.334   2.444   2.622 -0.1650 -0.1485  0.4233
   55DM     F04  868   3.236   2.269   2.705 -0.1454  0.1555  0.3318
   55DM     O05  869   2.971   2.399   2.727  0.0834 -0.0812 -0.2075
   55DM     O06  870   3.082   2.624   2.659  0.2017 -0.4644 -0.4011
   55DM     N07  871   3.139   2.506   2.882  0.4016 -0.2525  0.7154
   55DM     C08  872   3.218   2.382   2.632 -0.4692 -0.0641  0.2477
   55DM     C09  873   3.272   2.554   2.912  0.0767 -0.5486 -0.5699
   55DM     C0A  874   3.035   2.545   2.981  0.0859 -0.1820 -0.1788
   55DM     H0B  875   3.287   2.551   3.021 -0.4528 -0.7547 -0.4982
   55DM     H0C  876   3.283   2.657   2.878 -0.2418 -0.1750  0.4195
   55DM     H0D  877   3.354   2.491   2.878  0.4816  0.1801 -0.9432
   55DM     H0E  878   3.079   2.537   3.081  1.8310 -0.0560 -0.9216
   55DM     H0F  879   2.964   2.462   2.980 -0.6239  0.4069  0.2353
   55DM     H10  880   2.988   2.643   2.962  0.4878  0.2602  1.0419
   56DM     S01  881   0.962   3.145   3.581 -0.0321 -0.0819 -0.0521
   56DM     F02  882   0.881   2.909   3.488  0.3731  0.1599 -0.3038
   56DM     F03  883   0.738   3.072   3.442  0.0897 -0.0532  0.1169
   56DM     F04  884   0.923   3.048   3.322 -0.1575 -0.3998  0.1268
   56DM     O05  885   1.098   3.090   3.576  0.3181  0.5486 -0.1523
   56DM     O06  886   0.888   3.156   3.705  0.2144  0.2390 -0.4106
   56DM     N07  887   0.968   3.299   3.509 -0.7353 -0.2618  0.3490
   56DM     C08  888   0.866   3.038   3.450  0.4773 -0.0239 -0.0855
   56DM     C09  889   1.063   3.392   3.568 -0.0155 -0.4241  0.0605
   56DM     C0A  890   0.846   3.357   3.442 -0.2421  0.2504  0.0145
   56DM     H0B  891   1.055   3.495   3.530  0.4404 -0.3162  0.2551
   56DM     H0C  892   1.166   3.358   3.562  0.2268  0.0311  1.5094
   56DM     H0D  893   1.028   3.399   3.671 -1.4158 -1.1521 -0.3422
   56DM     H0E  894   0.769   3.372   3.518 -0.7645  2.0757 -0.8514
   56DM     H0F  895   0.812   3.284   3.368  0.7866 -1.1843  0.9262
   56DM     H10  896   0.865   3.452   3.391 -0.5969 -0.4635 -1.4830
   57DM     S01  897   0.197   1.506   1.146 -0.4768 -0.0364  0.2001
   57DM     F02  898   0.079   1.371   1.346  0.4301  0.2044 -0.2538
   57DM     F03  899   0.190   1.251   1.191  0.1856 -0.2521 -0.0385
   57DM     F04  900   0.297   1.359   1.344  0.2596 -0.1034 -0.3581
   57DM     O05  901   0.284   1.474   1.035  0.7417  0.3248  0.2384
   57DM     O06  902   0.222   1.627   1.227  0.0698 -0.1199 -0.2282
   57DM     N07  903   0.039   1.514   1.086  0.7811 -0.2563  0.4284
   57DM     C08  904   0.190   1.364   1.267 -0.2306 -0.0220 -0.5220
   57DM     C09  905  -0.018   1.652   1.061 -0.3299  0.2885  0.0127
   57DM     C0A  906  -0.030   1.405   1.017  0.2763  0.2096  0.5959
   57DM     H0B  907  -0.124   1.648   1.030 -0.6622 -1.1942  1.2929
   57DM     H0C  908   0.051   1.705   0.996  0.8181 -0.0878  0.9197
   57DM     H0D  909  -0.013   1.706   1.156 -0.8580  0.2707  0.0518
   57DM     H0E  910  -0.003   1.413   0.912 -1.4934 -0.9528  0.0292
   57DM     H0F  911  -0.139   1.409   1.027  0.0876  0.9633 -1.4804
   57DM     H10  912  -0.000   1.307   1.058 -0.3629 -1.1892 -2.1819
   58DM     S01  913   0.566   4.063   3.237 -0.3653  0.1724  0.2339
   58DM     F02  914   0.346   3.925   3.295  0.0219  0.4100  0.0219
   58DM     F03  915   0.355   3.986   3.088  0.0260 -0.0698  0.3465
   58DM     F04  916   0.483   3.826   3.161  0.1533  0.5402  0.4851
   58DM     O05  917   0.681   3.989   3.290 -0.2784 -0.4473  0.2366
   58DM     O06  918   0.491   4.154   3.322  0.0727  0.1640 -0.1009
   58DM     N07  919   0.619   4.136   3.094  0.1389  0.0952 -0.1374
   58DM     C08  920   0.427   3.944   3.193 -0.5929  0.5484  0.1146
   58DM     C09  921   0.654   4.057   2.974  0.2038  0.1216 -0.5413
   58DM     C0A  922   0.702   4.255   3.112  0.3460  0.2231  0.2788
   58DM     H0B  923   0.669   4.119   2.885 -0.4727  0.2907 -0.5364
   58DM     H0C  924   0.575   3.985   2.952 -0.0375 -0.5032  2.0893
   58DM     H0D  925   0.743   3.998   2.995 -0.4317 -0.4523  0.6007
   58DM     H0E  926   0.803   4.225   3.139  0.5313 -0.7002 -1.3714
   58DM     H0F  927   0.666   4.315   3.196 -0.7598 -0.2503  0.1436
   58DM     H10  928   0.712   4.322   3.025  0.8066  1.1479  1.0348
   59DM     S01  929   1.752   3.104   1.597 -0.1393  0.2114 -0.2820
   59DM     F02  930   1.865   3.337   1.549  0.0306 -0.3688  0.3080
   59DM     F03  931   1.648   3.344   1.552 -0.5503  0.1666  0.4459
   59DM     F04  932   1.766   3.331   1.739  0.0860  0.0975 -0.6994
   59DM     O05  933   1.886   3.070   1.647  0.3706 -0.2207 -0.4480
   59DM     O06  934   1.706   3.058   1.469  0.2644  0.1654  0.5012
   59DM     N07  935   1.649   3.042   1.716  0.2448 -0.2488  0.1701
   59DM     C08  936   1.757   3.293   1.611  0.5360 -0.0901  0.6833
   59DM     C09  937   1.664   2.908   1.779  0.4450  0.0641  0.4298
   59DM     C0A  938   1.510   3.102   1.732  0.0101  0.5575  0.1055
   59DM     H0B  939   1.770   2.878   1.777  0.5050  0.2822 -2.5453
   59DM     H0C  940   1.605   2.838   1.719  0.3173  0.5868 -0.0551
   59DM     H0D  941   1.638   2.911   1.884  1.1883  0.7385  0.5996
   59DM     H0E  942   1.440   3.043   1.672 -0.4104  1.1875 -0.0321
   59DM     H0F  943   1.509   3.205   1.697  2.5821  0.1870 -1.0983
   59DM     H10  944   1.475   3.099   1.836  0.5877 -0.7641  0.2732
   60DM     S01  945   2.606   2.725   0.448  0.0428  0.0505  0.0299
   60DM     F02  946   2.597   2.505   0.300  0.1285  0.1013 -0.2688
   60DM     F03  947   2.438   2.516   0.454  0.3020  0.1005  0.4311
   60DM     F04  948   2.424   2.636   0.275  0.0224 -0.0890  0.2961
   60DM     O05  949   2.669   2.806   0.342  0.5074 -0.0498  0.2959
   60DM     O06  950   2.686   2.656   0.547 -0.2617 -0.1598 -0.4774
   60DM     N07  951   2.499   2.829   0.526  0.3657  0.3640 -0.3824
   60DM     C08  952   2.508   2.586   0.368 -0.3520 -0.3244  0.3025
   60DM     C09  953   2.377   2.874   0.451 -0.3084 -0.0413 -0.6776
   60DM     C0A  954   2.551   2.929   0.622 -0.6047  0.1529  0.0788
   60DM     H0B  955   2.396   2.941   0.366 -2.0231 -0.6629 -1.5862
   60DM     H0C  956   2.314   2.929   0.521  2.3927  2.1052  0.1470
   60DM     H0D  957   2.323   2.786   0.415  0.1460 -0.5862 -0.0098
   60DM     H0E  958   2.591   3.021   0.579  1.8756 -0.6851  0.5240
   60DM     H0F  959   2.623   2.885   0.690  0.2986  0.7606 -0.4796
   60DM     H10  960   2.474   2.958   0.695 -0.6782 -1.1184  0.5244
   61DM     S01  961   3.453   0.871   4.168 -0.4524  0.1737 -0.1777
   61DM     F02  962   3.548   0.910   3.918 -0.2678  0.2493 -0.2807
   61DM     F03  963   3.563   1.078   4.048 -0.5379  0.2576 -0.0287
   61DM     F04  964   3.708   0.915   4.065  0.1698 -0.0651 -0.5199
   61DM     O05  965   3.502   0.913   4.296  0.0715 -0.1744  0.1063
   61DM     O06  966   3.431   0.732   4.139 -0.0058 -0.0504 -0.5533
   61DM     N07  967   3.306   0.950   4.144  0.5015 -0.5494 -0.0824
   61DM     C08  968   3.577   0.947   4.045 -0.1478  0.1827 -0.1778
   61DM     C09  969   3.201   0.949   4.252 -0.4099  0.3082 -0.2638
   61DM     C0A  970   3.254   0.960   4.006  0.0803  0.0508  0.3833
   61DM     H0B  971   3.138   1.039   4.251 -0.3606  0.3562  0.7268
   61DM     H0C  972   3.251   0.930   4.347  0.7572  1.3686 -0.6439
   61DM     H0D  973   3.136   0.863   4.236  0.5426 -0.5516  0.4658
   61DM     H0E  974   3.177   1.037   4.012 -0.1019 -0.2223  1.5604
   61DM     H0F  975   3.211   0.863   3.981  0.1942  0.2037 -0.4395
   61DM     H10  976   3.323   0.999   3.929  0.0770  1.3761  1.0431
   62DM     S01  977   1.381   2.568   1.798 -0.2138 -0.4249  0.0326
   62DM     F02  978   1.210   2.734   1.918  0.2444 -0.0380 -0.0512
   62DM     F03  979   1.417   2.798   1.923 -0.0226 -0.5715 -0.1151
   62DM     F04  980   1.302   2.823   1.743 -0.1240 -0.0627  0.0798
   62DM     O05  981   1.408   2.499   1.922  0.2570 -0.6360 -0.0197
   62DM     O06  982   1.482   2.591   1.693 -0.0061 -0.2769 -0.3507
   62DM     N07  983   1.255   2.487   1.723 -0.1459 -0.2189 -0.2219
   62DM     C08  984   1.320   2.740   1.849 -0.4619 -0.0574 -0.2580
   62DM     C09  985   1.169   2.564   1.638 -0.2360  0.2882 -0.0310
   62DM     C0A  986   1.270   2.348   1.681  0.3094  0.0193  0.1869
   62DM     H0B  987   1.118   2.644   1.694 -0.0370 -0.8667  1.8300
   62DM     H0C  988   1.087   2.503   1.600 -0.9037 -0.0433  1.8975
   62DM     H0D  989   1.228   2.595   1.551 -0.1523  0.6786  0.1597
   62DM     H0E  990   1.327   2.345   1.587 -0.9366 -1.2427 -0.5376
   62DM     H0F  991   1.175   2.299   1.661  1.4226 -1.4301 -1.7929
   62DM     H10  992   1.327   2.289   1.753  0.8636  0.3557  0.0321
   63DM     S01  993   2.409   3.761   2.284  0.4360  0.0734  0.0478
   63DM     F02  994   2.662   3.813   2.200 -0.1884 -0.3523  0.3930
   63DM     F03  995   2.518   3.910   2.080 -0.0673 -0.1032  0.0233
   63DM     F04  996   2.563   3.984   2.278  0.1491  0.0781  0.1615
   63DM     O05  997   2.284   3.834   2.261  0.3250 -0.4263 -0.0855
   63DM     O06  998   2.460   3.732   2.416  0.2669  0.2620  0.0587
   63DM     N07  999   2.400   3.619   2.196 -0.1681  0.0000 -0.1344
   63DM     C08 1000   2.546   3.873   2.206 -0.4205  0.4756 -0.1433
   63DM     C09 1001   2.514   3.563   2.121  0.0263  0.3903 -0.0446
   63DM     C0A 1002   2.308   3.518   2.243 -0.0634  0.0194  0.2420
   63DM     H0B 1003   2.559   3.639   2.056  1.0646 -0.2812 -0.1357
   63DM     H0C 1004   2.481   3.481   2.058  0.8512 -2.3359  2.9005
   63DM     H0D 1005   2.589   3.523   2.190  0.0751  1.2060  0.3870
   63DM     H0E 1006   2.282   3.444   2.166  0.8306 -0.7065  0.6312
   63DM     H0F 1007   2.211   3.564   2.265  0.5164  1.4602 -0.1553
   63DM     H10 1008   2.358   3.469   2.328  1.3048 -0.5909 -0.8995
   64DM     S01 1009   3.009   0.735   2.565  0.0544 -0.2009  0.1970
   64DM     F02 1010   2.756   0.805   2.517  0.1325 -0.4281  0.0417
   64DM     F03 1011   2.900   0.896   2.376  0.4387 -0.3379  0.1332
   64DM     F04 1012   2.839   0.687   2.368  0.0186 -0.0974  0.3199
   64DM     O05 1013   3.044   0.859   2.631  0.3956  0.8099 -0.2255
   64DM     O06 1014   3.105   0.663   2.482 -0.2592 -0.2534  0.2257
   64DM     N07 1015   2.949   0.628   2.686  0.0371 -0.4328 -0.1695
   64DM     C08 1016   2.867   0.786   2.447  0.1322  0.6842 -0.4430
   64DM     C09 1017   3.055   0.553   2.755 -0.7007 -0.1575  0.1816
   64DM     C0A 1018   2.822   0.554   2.671 -0.3144 -0.2000  0.0958
   64DM     H0B 1019   3.119   0.495   2.687  1.1379 -0.1763  1.8606
   64DM     H0C 1020   3.011   0.484   2.828 -0.0635 -0.7023  0.0522
   64DM     H0D 1021   3.107   0.630   2.811 -1.0486 -0.1429  0.4867
   64DM     H0E 1022   2.805   0.504   2.766 -2.7984  1.1832  0.4061
   64DM     H0F 1023   2.822   0.491   2.582 -0.6445  0.5491 -0.4382
   64DM     H10 1024   2.740   0.626   2.665  0.0136  0.1961  0.3313
   65DM     S01 1025   3.762   1.075   1.250 -0.0778 -0.4845  0.0607
   65DM     F02 1026   3.997   1.188   1.233 -0.5946  0.2878  0.0801
   65DM     F03 1027   3.838   1.327   1.215 -0.1151 -0.0134  0.1970
   65DM     F04 1028   3.884   1.254   1.406 -0.0192 -0.0642 -0.2818
   65DM     O05 1029   3.827   0.969   1.321  0.6517  0.4245 -0.3076
   65DM     O06 1030   3.735   1.069   1.107 -0.0183  0.6001  0.1281
   65DM     N07 1031   3.617   1.112   1.333  0.2093 -0.3125 -0.5317
   65DM     C08 1032   3.874   1.220   1.278 -0.2620 -0.0128  0.0342
   65DM     C09 1033   3.540   1.003   1.397 -0.2562  0.0247 -0.0151
   65DM     C0A 1034   3.555   1.248   1.322  0.0131 -0.4773 -0.3838
   65DM     H0B 1035   3.513   0.929   1.319  1.5125 -1.0099  0.3293
   65DM     H0C 1036   3.450   1.034   1.450 -0.9921  0.4624 -1.4760
   65DM     H0D 1037   3.603   0.950   1.468 -1.9564 -1.6811  0.2473
   65DM     H0E 1038   3.474   1.256   1.396 -0.0780  3.2320 -0.7603
   65DM     H0F 1039   3.512   1.263   1.223 -0.4540  0.0772 -0.1050
   65DM     H10 1040   3.627   1.328   1.346  0.9316 -1.8147  1.4674
   66DM     S01 1041   3.385   2.703   1.008 -0.0087 -0.0957 -0.3028
   66DM     F02 1042   3.502   2.522   1.164  0.0937 -0.0254  0.2277
   66DM     F03 1043   3.617   2.588   0.994  0.3072  0.2428 -0.1512
   66DM     F04 1044   3.596   2.714   1.162 -0.2196 -0.4114 -0.1678
   66DM     O05 1045   3.313   2.597   0.938 -0.2075  0.3253 -0.2694
   66DM     O06 1046   3.429   2.819   0.933 -0.3031  0.4657  0.0632
   66DM     N07 1047   3.295   2.756   1.139  0.4443 -0.1028  0.5046
   66DM     C08 1048   3.534   2.628   1.089  0.2468  0.8284 -0.2215
   66DM     C09 1049   3.194   2.863   1.108 -0.4031  0.0967  0.3734
   66DM     C0A 1050   3.256   2.660   1.244 -0.0502 -0.0031  0.3882
   66DM     H0B 1051   3.109   2.819   1.053  0.8861 -0.8515 -0.8985
   66DM     H0C 1052   3.243   2.939   1.047  0.0136 -0.4575  0.0182
   66DM     H0D 1053   3.158   2.911   1.199 -1.0885  0.5901 -0.1454
   66DM     H0E 1054   3.336   2.661   1.319 -0.7832 -0.8826  1.2020
   66DM     H0F 1055   3.242   2.556   1.212 -0.2614  0.4476 -1.0102
   66DM     H10 1056   3.162   2.696   1.290 -0.3325  2.4379 -1.9882
   67DM     S01 1057   3.950   0.011   1.393 -0.2618  0.1885 -0.0525
   67DM     F02 1058   3.965   0.277   1.420  0.1443  0.3368  0.2258
   67DM     F03 1059   4.047   0.174   1.593 -0.0865 -0.0505 -0.0183
   67DM     F04 1060   4.152   0.180   1.401 -0.0118  0.3601  0.3787
   67DM     O05 1061   4.052  -0.093   1.424 -0.3235 -0.3111  0.1230
   67DM     O06 1062   3.907   0.036   1.258  0.0913 -0.3419  0.2093
   67DM     N07 1063   3.820  -0.018   1.497  0.1568 -0.0928 -0.2751
   67DM     C08 1064   4.034   0.168   1.459 -0.0201 -0.2835  0.3315
   67DM     C09 1065   3.736  -0.136   1.477 -0.1314 -0.3728 -0.0255
   67DM     C0A 1066   3.741   0.103   1.540  0.2920  0.2808  0.1165
   67DM     H0B 1067   3.675  -0.160   1.566  0.6432  1.0838  0.9084
   67DM     H0C 1068   3.796  -0.221   1.445  1.9132  1.2501 -0.6353
   67DM     H0D 1069   3.667  -0.114   1.395 -0.3615 -0.8632  0.0346
   67DM     H0E 1070   3.694   0.152   1.455  0.0539  0.5218  0.3877
   67DM     H0F 1071   3.805   0.182   1.580  1.8961 -0.8275 -0.2156
   67DM     H10 1072   3.663   0.078   1.614 -0.2689 -0.0910 -0.5999
   68DM     S01 1073   3.447   1.271   3.546 -0.1388 -0.0036 -0.2317
   68DM     F02 1074   3.245   1.441   3.505  0.3943 -0.2710  0.1184
   68DM     F03 1075   3.168   1.241   3.537  0.1655 -0.0815 -0.2196
   68DM     F04 1076   3.249   1.354   3.705 -0.4971  0.0796  0.2609
   68DM     O05 1077   3.444   1.216   3.412  0.5532 -0.5087  0.0720
   68DM     O06 1078   3.481   1.190   3.661 -0.2537  0.3792  0.1239
   68DM     N07 1079   3.538   1.411   3.547  0.5693 -0.0444 -0.1459
   68DM     C08 1080   3.262   1.327   3.572 -0.7549  0.3871 -0.0155
   68DM     C09 1081   3.521   1.516   3.652 -0.4658 -0.1255  0.5400
   68DM     C0A 1082   3.672   1.402   3.492 -0.0043 -0.0807 -0.1804
   68DM     H0B 1083   3.577   1.609   3.636 -0.3914 -0.4089 -0.8828
   68DM     H0C 1084   3.549   1.481   3.752  0.4498  1.6659  0.9371
   68DM     H0D 1085   3.418   1.552   3.645 -0.6098 -0.6616 -0.1061
   68DM     H0E 1086   3.704   1.506   3.480  0.0309 -0.0639  0.0560
   68DM     H0F 1087   3.669   1.366   3.389  1.2057  0.7465 -0.5168
   68DM     H10 1088   3.742   1.350   3.558  0.7534  0.6882 -0.3598
   69DM     S01 1089   3.419   0.286   1.129  0.0331 -0.1218 -0.2154
   69DM     F02 1090   3.545   0.070   1.219 -0.4779  0.3659  0.1413
   69DM     F03 1091   3.647   0.164   1.050 -0.1523 -0.1322 -0.4569
   69DM     F04 1092   3.658   0.260   1.249  0.1633 -0.0990  0.3747
   69DM     O05 1093   3.389   0.362   1.250  0.0131  0.0826 -0.0580
   69DM     O06 1094   3.325   0.184   1.079 -0.6022 -0.0150  0.0849
   69DM     N07 1095   3.452   0.397   1.009  0.3391 -0.2206  0.3447
   69DM     C08 1096   3.580   0.189   1.162  0.0802  0.5722 -0.2780
   69DM     C09 1097   3.557   0.500   1.030 -0.0855 -0.0055  0.0515
   69DM     C0A 1098   3.346   0.433   0.915 -0.3449 -0.3945 -0.0767
   69DM     H0B 1099   3.534   0.553   1.124  1.7392  0.0180  0.4989
   69DM     H0C 1100   3.557   0.575   0.951 -1.4038  0.2280  0.2582
   69DM     H0D 1101   3.655   0.453   1.031  0.5757  1.3484  1.0187
   69DM     H0E 1102   3.280   0.350   0.891  1.1088 -1.7536  0.5712
   69DM     H0F 1103   3.387   0.453   0.816  0.9952  0.4115  0.6335
   69DM     H10 1104   3.287   0.518   0.953  0.4754  0.0416  0.2193
   70DM     S01 1105   3.126   2.376   0.224  0.1045 -0.1122  0.0254
   70DM     F02 1106   3.218   2.135   0.147  0.0898  0.4190 -0.0456
   70DM     F03 1107   3.265   2.189   0.352  0.1109  0.3549  0.1271
   70DM     F04 1108   3.065   2.128   0.308 -0.1646 -0.2564  0.1094
   70DM     O05 1109   3.017   2.369   0.123  0.5204 -0.1971 -0.0576
   70DM     O06 1110   3.247   2.448   0.193 -0.1763 -0.0056 -0.1946
   70DM     N07 1111   3.063   2.442   0.367  0.6253  0.1621  0.2218
   70DM     C08 1112   3.173   2.194   0.259  0.1360 -0.5145 -0.3451
   70DM     C09 1113   2.920   2.446   0.401  0.0157 -0.2219 -0.3087
   70DM     C0A 1114   3.148   2.434   0.489 -0.4544 -0.0882  0.7348
   70DM     H0B 1115   2.857   2.474   0.315 -1.1877  0.9684  0.9438
   70DM     H0C 1116   2.909   2.511   0.488 -0.4773  0.7742 -1.0956
   70DM     H0D 1117   2.894   2.343   0.424  0.0560 -0.1825 -0.0943
   70DM     H0E 1118   3.126   2.338   0.536 -1.8927 -0.7194 -1.1646
   70DM     H0F 1119   3.123   2.512   0.561 -0.6002 -0.4972  1.1329
   70DM     H10 1120   3.255   2.447   0.469 -0.6968  0.0824 -0.4482
   71DM     S01 1121   2.804   1.709   0.649 -0.1898  0.0576  0.0893
   71DM     F02 1122   3.021   1.561   0.651  0.2130  0.1109 -0.1727
   71DM     F03 1123   2.852   1.478   0.762 -0.0283 -0.2674 -0.1523
   71DM     F04 1124   2.846   1.480   0.543 -0.2512 -0.3200 -0.2058
   71DM     O05 1125   2.845   1.766   0.778  0.3614  0.3060  0.2756
   71DM     O06 1126   2.667   1.687   0.599 -0.4075 -0.3737  0.3728
   71DM     N07 1127   2.887   1.800   0.536  0.0296 -0.2464 -0.4504
   71DM     C08 1128   2.888   1.544   0.651  0.0197  0.2784 -0.6315
   71DM     C09 1129   2.860   1.948   0.523  0.2527 -0.1513  0.2582
   71DM     C0A 1130   2.919   1.731   0.408  0.1959  0.7288  0.4077
   71DM     H0B 1131   2.754   1.961   0.500  0.1412 -0.0344  0.8283
   71DM     H0C 1132   2.927   1.992   0.448  0.3669 -0.4803  0.1695
   71DM     H0D 1133   2.874   2.000   0.618 -0.0287  0.3822  0.0136
   71DM     H0E 1134   3.007   1.668   0.416  0.5904  1.4131  1.6156
   71DM     H0F 1135   2.948   1.801   0.330  0.8665 -0.1563 -0.1433
   71DM     H10 1136   2.831   1.680   0.367  0.0771  0.4589  0.9921
   72DM     S01 1137   2.589   1.023   2.799  0.0262  0.0265 -0.2456
   72DM     F02 1138   2.761   1.226   2.766  0.0602 -0.2192 -0.1314
   72DM     F03 1139   2.842   1.033   2.716  0.1532 -0.3069 -0.2373
   72DM     F04 1140   2.702   1.125   2.584  0.0970  0.1405 -0.5759
   72DM     O05 1141   2.644   1.000   2.929  0.0873  0.0065  0.4405
   72DM     O06 1142   2.548   0.911   2.714 -0.0465  0.4546 -0.1677
   72DM     N07 1143   2.458   1.132   2.814  0.0435 -0.1877  0.0620
   72DM     C08 1144   2.733   1.107   2.711  0.0717  0.1241  0.4241
   72DM     C09 1145   2.350   1.115   2.912 -0.2170 -0.1720 -0.5366
   72DM     C0A 1146   2.418   1.210   2.694 -0.1560  0.1318 -0.2254
   72DM     H0B 1147   2.387   1.081   3.010  1.5156 -0.5494 -1.3052
   72DM     H0C 1148   2.274   1.047   2.876  1.5294 -2.3514 -0.2113
   72DM     H0D 1149   2.305   1.213   2.927  2.0092  0.7221  0.6608
   72DM     H0E 1150   2.335   1.157   2.646  0.3528 -0.5259 -0.3851
   72DM     H0F 1151   2.499   1.222   2.622 -0.0006  1.2507  0.1277
   72DM     H10 1152   2.383   1.311   2.720  0.2122  0.4458 -0.9207
   73DM     S01 1153   2.023   1.936   2.815  0.0669  0.4535 -0.3974
   73DM     F02 1154   1.963   1.896   3.069  0.0874  0.1518  0.0059
   73DM     F03 1155   2.128   2.037   3.034 -0.0744 -0.1193 -0.1701
   73DM     F04 1156   1.916   2.095   3.000  0.1982 -0.2397 -0.2134
   73DM     O05 1157   2.077   1.801   2.820 -0.2352  0.0795 -0.4629
   73DM     O06 1158   2.093   2.050   2.753  0.2342 -0.0764 -0.2369
   73DM     N07 1159   1.865   1.926   2.755 -0.0665  0.5630  0.4565
   73DM     C08 1160   2.009   1.998   2.993 -0.1406  0.1684 -0.3016
   73DM     C09 1161   1.766   1.843   2.832 -0.2917 -0.4925  0.4637
   73DM     C0A 1162   1.853   1.916   2.610  0.1599 -0.5780 -0.5627
   73DM     H0B 1163   1.749   1.869   2.938  0.1229  1.3980  0.0844
   73DM     H0C 1164   1.798   1.739   2.824 -0.4525 -0.5543  0.6173
   73DM     H0D 1165   1.669   1.851   2.782 -0.1080  0.4899  0.2447
   73DM     H0E 1166   1.931   1.972   2.558  0.2129  0.3036  0.4345
   73DM     H0F 1167   1.755   1.950   2.578  0.5969  1.5030  0.2365
   73DM     H10 1168   1.864   1.811   2.578 -0.7256 -0.2460 -1.9595
   74DM     S01 1169   2.235   0.230   3.425 -0.2658 -0.1344  0.1725
   74DM     F02 1170   2.208   0.405   3.617 -0.3524 -0.0354  0.0719
   74DM     F03 1171   2.312   0.222   3.677  0.1020 -0.3683  0.0127
   74DM     F04 1172   2.406   0.378   3.559  0.0131 -0.1019 -0.1427
   74DM     O05 1173   2.343   0.146   3.378 -0.2623  0.4233  0.6750
   74DM     O06 1174   2.190   0.338   3.339 -0.2676  0.4086  0.4107
   74DM     N07 1175   2.101   0.138   3.456  0.1229  0.3457 -0.3028
   74DM     C08 1176   2.296   0.312   3.582 -0.4453 -0.2018 -0.5669
   74DM     C09 1177   1.971   0.200   3.510 -0.3087  0.9197 -0.3123
   74DM     C0A 1178   2.066   0.023   3.363 -0.4994 -0.1480 -0.2778
   74DM     H0B 1179   1.923   0.254   3.427  0.2004 -0.5409 -1.5845
   74DM     H0C 1180   1.989   0.262   3.597 -0.1479  0.3453  0.0675
   74DM     H0D 1181   1.908   0.117   3.540 -0.2929  1.1624  0.3923
   74DM     H0E 1182   2.156  -0.036   3.347 -0.8464 -1.1202  1.2106
   74DM     H0F 1183   2.031   0.061   3.267  0.2261 -1.2202 -0.9805
   74DM     H10 1184   1.988  -0.042   3.405 -0.4327 -0.0790 -0.0465
   75DM     S01 1185   1.835   0.445   0.278  0.1601  0.1193 -0.0356
   75DM     F02 1186   1.669   0.445   0.478  0.0855  0.0342 -0.1312
   75DM     F03 1187   1.698   0.643   0.402  0.0872 -0.3438  0.4885
   75DM     F04 1188   1.568   0.504   0.299 -0.3171  0.0525  0.2505
   75DM     O05 1189   1.840   0.520   0.150 -0.3556  0.1224 -0.4009
   75DM     O06 1190   1.833   0.300   0.275 -0.3733  0.4455  0.2076
   75DM     N07 1191   1.965   0.501   0.376 -0.0315 -0.2322 -0.3310
   75DM     C08 1192   1.686   0.515   0.369  0.3782  0.1129 -0.2238
   75DM     C09 1193   2.058   0.608   0.321  0.3374 -0.0727 -0.3276
   75DM     C0A 1194   1.967   0.477   0.527  0.0738 -0.4722 -0.1838
   75DM     H0B 1195   2.140   0.636   0.388 -0.4042  1.4808 -0.0419
   75DM     H0C 1196   2.004   0.703   0.317 -0.6931 -0.6092  0.3977
   75DM     H0D 1197   2.082   0.586   0.217  1.2761 -0.0812 -0.1134
   75DM     H0E 1198   1.938   0.373   0.547  0.2063 -0.3882  0.4537
   75DM     H0F 1199   1.904   0.545   0.584 -0.9079 -1.2241 -0.3586
   75DM     H10 1200   2.072   0.479   0.559 -0.3087 -0.8095  1.1378
   76DM     S01 1201   0.010   1.059   0.776  0.3063 -0.0904  0.1825
   76DM     F02 1202  -0.227   0.973   0.817  0.2896  0.0904  0.2467
   76DM     F03 1203  -0.075   0.837   0.885  0.1488 -0.5151  0.3143
   76DM     F04 1204  -0.118   1.006   1.000  0.0882 -0.4590  0.4269
   76DM     O05 1205   0.137   1.029   0.839 -0.3427  0.3725 -0.1561
   76DM     O06 1206  -0.047   1.195   0.785  0.2826  0.2468  0.0222
   76DM     N07 1207   0.005   0.998   0.621 -0.2414  0.6018  0.4565
   76DM     C08 1208  -0.113   0.962   0.876 -0.4806 -0.3081  0.0912
   76DM     C09 1209   0.019   0.847   0.596  0.7549  0.1350  0.1079
   76DM     C0A 1210   0.066   1.082   0.510  0.5244  0.1559 -0.1493
   76DM     H0B 1211   0.036   0.816   0.492 -2.4131  0.8587 -0.6974
   76DM     H0C 1212  -0.067   0.792   0.632  1.1868 -0.4670  0.2245
   76DM     H0D 1213   0.105   0.811   0.653  1.1101  0.7100 -0.0523
   76DM     H0E 1214   0.172   1.096   0.532  0.7350 -0.5651 -0.6557
   76DM     H0F 1215   0.017   1.179   0.504 -0.8567 -0.4447  1.1460
   76DM     H10 1216   0.052   1.032   0.413  0.5983 -1.1161  0.4832
   77DM     S01 1217   1.959   2.632   1.667 -0.1390 -0.2037 -0.0042
   77DM     F02 1218   2.201   2.747   1.687 -0.2035  0.1293  0.0811
   77DM     F03 1219   2.038   2.859   1.787 -0.4014  0.1712  0.0684
   77DM     F04 1220   2.118   2.678   1.875 -0.0701 -0.0876  0.0874
   77DM     O05 1221   1.853   2.621   1.766  0.1371  0.0928  0.0259
   77DM     O06 1222   2.019   2.515   1.605 -0.5843  0.2213  0.0574
   77DM     N07 1223   1.902   2.731   1.545  0.3462 -0.3608  0.1635
   77DM     C08 1224   2.088   2.741   1.756  0.4837 -0.0273 -0.1793
   77DM     C09 1225   1.986   2.821   1.470  0.3868  0.0487 -0.3105
   77DM     C0A 1226   1.772   2.694   1.475 -0.6176 -0.0688 -0.6482
   77DM     H0B 1227   2.069   2.865   1.527 -0.7261  2.0660 -0.2183
   77DM     H0C 1228   1.935   2.910   1.435  0.7494  0.2144 -0.4230
   77DM     H0D 1229   2.028   2.764   1.386  0.8860 -1.4127  0.8924
   77DM     H0E 1230   1.797   2.603   1.420  0.4060  0.6121 -1.3412
   77DM     H0F 1231   1.743   2.776   1.410 -0.6168  0.6878  0.2887
   77DM     H10 1232   1.690   2.664   1.541  0.7939 -0.5421  0.9405
   78DM     S01 1233   2.887   3.027   1.538  0.2803 -0.1256 -0.2024
   78DM     F02 1234   3.048   2.841   1.438 -0.1804 -0.2005 -0.3553
   78DM     F03 1235   2.832   2.785   1.447 -0.2039 -0.2911 -0.0636
   78DM     F04 1236   2.900   2.916   1.294 -0.4120 -0.1361 -0.0835
   78DM     O05 1237   2.742   3.047   1.549 -0.3084 -0.1929  0.2086
   78DM     O06 1238   2.976   3.127   1.489 -0.1478 -0.4513 -0.2931
   78DM     N07 1239   2.950   2.988   1.687 -0.1758  0.1024 -0.4125
   78DM     C08 1240   2.917   2.881   1.420 -0.0317 -0.4230 -0.1419
   78DM     C09 1241   2.960   3.104   1.782  0.2718  0.0806  0.1078
   78DM     C0A 1242   2.923   2.856   1.752 -0.3204  0.0406 -0.7131
   78DM     H0B 1243   3.008   3.077   1.877  2.4245 -0.4204 -1.0647
   78DM     H0C 1244   2.864   3.155   1.792  0.5651  0.2585  2.2460
   78DM     H0D 1245   3.030   3.173   1.733 -0.7324 -1.0009 -2.9591
   78DM     H0E 1246   2.994   2.838   1.834 -1.0817 -0.9888 -0.2716
   78DM     H0F 1247   2.926   2.772   1.684  0.7392 -0.5006 -0.0118
   78DM     H10 1248   2.817   2.858   1.782 -0.1906 -2.1906 -0.0265
   79DM     S01 1249   0.471   3.899   2.087 -0.0400 -0.0858  0.2063
   79DM     F02 1250   0.328   4.049   1.928 -0.2438  0.4587  0.1485
   79DM     F03 1251   0.465   3.922   1.820  0.3282  0.1393 -0.1028
   79DM     F04 1252   0.283   3.841   1.911 -0.1274  0.0539  0.3713
   79DM     O05 1253   0.369   3.846   2.176 -0.1115  0.3157  0.5256
   79DM     O06 1254   0.535   4.025   2.112 -0.0011 -0.4424  0.2635
   79DM     N07 1255   0.597   3.785   2.061 -0.2043 -0.4405 -0.1608
   79DM     C08 1256   0.382   3.929   1.921  0.1482  0.0334  0.0459
   79DM     C09 1257   0.575   3.663   1.977 -0.0776 -0.1164 -0.8112
   79DM     C0A 1258   0.686   3.768   2.176 -0.2614  0.0990  0.1175
   79DM     H0B 1259   0.522   3.683   1.883 -0.3085  0.6862 -0.5118
   79DM     H0C 1260   0.512   3.595   2.036  0.9585 -0.6003 -0.2326
   79DM     H0D 1261   0.670   3.611   1.961  1.5109  2.7749 -1.0633
   79DM     H0E 1262   0.637   3.714   2.257  1.2051 -0.7150  0.4615
   79DM     H0F 1263   0.720   3.865   2.213  0.6197 -0.3117  0.3820
   79DM     H10 1264   0.775   3.711   2.149  1.0320  1.3659  1.5886
   80DM     S01 1265   3.612   2.258   2.929  0.0886  0.0713 -0.0560
   80DM     F02 1266   3.858   2.186   3.005  0.5342 -0.2269 -0.4997
   80DM     F03 1267   3.834   2.187   2.800  0.4246 -0.3013  0.4708
   80DM     F04 1268   3.854   2.378   2.905 -0.0170  0.3339 -0.1391
   80DM     O05 1269   3.566   2.340   2.816  0.0625 -0.0780 -0.3946
   80DM     O06 1270   3.593   2.299   3.066 -0.0041  0.2402 -0.2789
   80DM     N07 1271   3.552   2.103   2.903 -0.0604 -0.1563 -0.0334
   80DM     C08 1272   3.801   2.251   2.909 -0.3721  0.4560  0.0916
   80DM     C09 1273   3.417   2.088   2.844 -0.2011  0.5073 -0.0134
   80DM     C0A 1274   3.641   1.982   2.899 -0.0992  0.0346  0.2243
   80DM     H0B 1275   3.336   2.146   2.890 -0.4257  0.4024 -0.2746
   80DM     H0C 1276   3.387   1.983   2.842  0.7743  0.2146  0.5457
   80DM     H0D 1277   3.428   2.119   2.740 -1.8163  0.5531 -0.1866
   80DM     H0E 1278   3.709   1.995   2.984 -0.0596  1.2884  0.0076
   80DM     H0F 1279   3.695   1.975   2.804  0.2999  0.7622  0.3933
   80DM     H10 1280   3.584   1.889   2.915 -0.2591  0.3223  1.4046
   81DM     S01 1281   1.962   3.597   4.064 -0.0992  0.2157 -0.0329
   81DM     F02 1282   2.091   3.722   4.262  0.4227  0.1166 -0.1723
   81DM     F03 1283   2.121   3.503   4.262  0.2627  0.0770 -0.1836
   81DM     F04 1284   2.220   3.627   4.115 -0.2353  0.0887 -0.2569
   81DM     O05 1285   1.982   3.477   3.988 -0.2920 -0.3768 -0.3733
   81DM     O06 1286   1.949   3.728   4.003  0.2132  0.0570 -0.1249
   81DM     N07 1287   1.825   3.577   4.155  0.1242 -0.0383  0.0864
   81DM     C08 1288   2.108   3.614   4.186  0.1757  0.5143  0.2565
   81DM     C09 1289   1.688   3.613   4.093  0.0994  0.6224  0.5132
   81DM     C0A 1290   1.812   3.514   4.285  0.4421 -0.0332  0.0498
   81DM     H0B 1291   1.607   3.594   4.165  0.4980  0.1577  0.8475
   81DM     H0C 1292   1.679   3.553   4.003 -0.5268  0.6655  0.5430
   81DM     H0D 1293   1.690   3.720   4.070  0.5045  0.9601  2.0381
   81DM     H0E 1294   1.805   3.406   4.271 -0.6776  0.0063  0.2710
   81DM     H0F 1295   1.727   3.550   4.342  0.0608 -1.1540  0.1933
   81DM     H10 1296   1.902   3.532   4.346 -0.3597 -0.5785  1.4138
   82DM     S01 1297   3.541   3.856   1.122 -0.0781  0.0747  0.0956
   82DM     F02 1298   3.407   4.040   0.991  0.0169 -0.0034 -0.1540
   82DM     F03 1299   3.448   3.866   0.870 -0.3030  0.1128 -0.1223
   82DM     F04 1300   3.293   3.853   1.030 -0.1455  0.1899  0.5166
   82DM     O05 1301   3.532   3.708   1.121 -0.0044  0.1753  0.0597
   82DM     O06 1302   3.508   3.931   1.243 -0.1025  0.5535 -0.0713
   82DM     N07 1303   3.691   3.894   1.062  0.5817 -0.1364  0.0275
   82DM     C08 1304   3.411   3.904   0.991 -0.2898  0.0811 -0.5682
   82DM     C09 1305   3.713   4.015   0.983  0.0341 -0.4545  0.2926
   82DM     C0A 1306   3.808   3.832   1.126 -0.0041 -0.0455 -0.3352
   82DM     H0B 1307   3.813   4.059   0.992 -1.1452  2.4963 -0.4097
   82DM     H0C 1308   3.638   4.088   1.015 -0.7127 -1.1222  0.0860
   82DM     H0D 1309   3.689   3.989   0.880  0.0042 -0.4450  0.2970
   82DM     H0E 1310   3.792   3.724   1.134 -0.4939  0.0966  0.6399
   82DM     H0F 1311   3.819   3.878   1.224 -0.2063 -0.7396  0.0143
   82DM     H10 1312   3.902   3.842   1.070  0.8802  0.8116  1.2809
   83DM     S01 1313   2.903   4.043   1.875 -0.0331  0.2222 -0.2792
   83DM     F02 1314   3.050   3.829   1.897  0.0538  0.1713  0.2924
   83DM     F03 1315   2.840   3.787   1.888  0.2554  0.1949  0.6676
   83DM     F04 1316   2.944   3.846   1.705 -0.1232 -0.3290  0.3931
   83DM     O05 1317   2.787   4.072   1.794 -0.4395 -0.3690 -0.1922
   83DM     O06 1318   3.026   4.122   1.869 -0.4395  0.4248 -0.3725
   83DM     N07 1319   2.850   4.054   2.031 -0.3752 -0.1559 -0.3711
   83DM     C08 1320   2.933   3.865   1.839 -0.2124  0.1349 -0.4711
   83DM     C09 1321   2.926   3.995   2.134 -0.2531 -0.3367  0.3634
   83DM     C0A 1322   2.780   4.179   2.076 -0.2292  0.4239 -0.1527
   83DM     H0B 1323   2.893   4.030   2.233  2.3102 -0.3589  1.2483
   83DM     H0C 1324   3.032   4.018   2.125 -0.2405 -0.6388 -0.2570
   83DM     H0D 1325   2.902   3.889   2.125 -1.3062 -0.0746 -0.0287
   83DM     H0E 1326   2.858   4.252   2.099 -1.3780  1.8183 -0.6723
   83DM     H0F 1327   2.717   4.159   2.163 -0.9826 -0.4531 -0.9007
   83DM     H10 1328   2.712   4.213   1.997 -0.0221 -0.3126 -0.6566
   84DM     S01 1329   1.499   2.001   0.845  0.3559 -0.4803 -0.1566
   84DM     F02 1330   1.525   2.198   1.026  0.2633 -0.3751  0.0469
   84DM     F03 1331   1.386   2.245   0.874  0.3692  0.2155  0.2470
   84DM     F04 1332   1.330   2.102   1.031  0.3475  0.1234 -0.3951
   84DM     O05 1333   1.519   1.895   0.939 -0.8144  0.0012 -0.1286
   84DM     O06 1334   1.611   2.058   0.767  0.2291 -0.0478 -0.1111
   84DM     N07 1335   1.383   1.946   0.734 -0.1866  0.0849  0.1624
   84DM     C08 1336   1.426   2.145   0.950 -0.2300 -0.2707  0.2953
   84DM     C09 1337   1.292   2.047   0.675  0.5515 -0.1234  0.5718
   84DM     C0A 1338   1.429   1.848   0.633 -0.2854 -0.1766  0.0002
   84DM     H0B 1339   1.352   2.123   0.623 -0.3601 -0.0027 -0.3204
   84DM     H0C 1340   1.236   2.094   0.756  1.1925 -0.3378  1.1428
   84DM     H0D 1341   1.228   2.004   0.599 -0.5807  0.8818  0.9301
   84DM     H0E 1342   1.490   1.773   0.684 -0.7776 -0.7267 -0.2217
   84DM     H0F 1343   1.483   1.898   0.553 -0.5342  0.6249  0.3261
   84DM     H10 1344   1.349   1.787   0.590 -0.7652  0.5222 -0.1009
   85DM     S01 1345   2.480   3.322   4.036 -0.2252  0.4077 -0.0489
   85DM     F02 1346   2.460   3.589   3.994 -0.0075 -0.0627  0.0205
   85DM     F03 1347   2.642   3.531   4.091 -0.1153  0.0714  0.1375
   85DM     F04 1348   2.607   3.491   3.877  0.7617 -0.1686  0.6053
   85DM     O05 1349   2.390   3.330   4.149  0.2382  0.2299  0.0468
   85DM     O06 1350   2.602   3.239   4.036  0.2068  0.1434 -0.2898
   85DM     N07 1351   2.392   3.278   3.901  0.3844 -0.1881  0.1208
   85DM     C08 1352   2.553   3.493   3.999 -0.1454 -0.2901 -0.1864
   85DM     C09 1353   2.306   3.379   3.833  0.3810 -0.0605  0.3560
   85DM     C0A 1354   2.351   3.133   3.879  0.3494  1.4207 -0.4055
   85DM     H0B 1355   2.366   3.466   3.802  0.9053 -0.5204  0.0685
   85DM     H0C 1356   2.221   3.410   3.895 -0.3841 -1.6794  0.1353
   85DM     H0D 1357   2.274   3.338   3.737  0.3483  0.2106  0.2498
   85DM     H0E 1358   2.434   3.073   3.918 -0.8056 -0.7557 -1.2289
   85DM     H0F 1359   2.336   3.112   3.773  0.4185 -0.0900 -0.1253
   85DM     H10 1360   2.265   3.109   3.942  0.9733  0.4950  0.0996
   86DM     S01 1361   0.346   1.085   4.166  0.2435  0.1013 -0.1478
   86DM     F02 1362   0.181   0.957   3.990  0.0673 -0.2014 -0.3756
   86DM     F03 1363   0.106   1.161   4.055 -0.3069 -0.1634  0.0243
   86DM     F04 1364   0.275   1.145   3.920  0.2557 -0.0063  0.0540
   86DM     O05 1365   0.471   1.028   4.114 -0.2356 -0.1032  0.3123
   86DM     O06 1366   0.272   1.023   4.277  0.7967 -0.1404  0.1415
   86DM     N07 1367   0.382   1.243   4.206 -0.3134  0.6648  0.5786
   86DM     C08 1368   0.217   1.086   4.024 -0.0959 -0.2173  0.3752
   86DM     C09 1369   0.417   1.278   4.348 -0.0656  0.1092 -0.9674
   86DM     C0A 1370   0.368   1.353   4.113 -0.2519  0.3440  0.2248
   86DM     H0B 1371   0.334   1.330   4.398 -0.1312  0.0440 -1.0081
   86DM     H0C 1372   0.508   1.337   4.341  0.4747 -0.5683  0.1796
   86DM     H0D 1373   0.438   1.186   4.403  0.1125  1.0513  0.5502
   86DM     H0E 1374   0.431   1.333   4.026  1.1924  2.2772  0.7930
   86DM     H0F 1375   0.404   1.445   4.159 -1.7706  0.6896  0.7651
   86DM     H10 1376   0.263   1.369   4.085 -0.5464  0.2988  1.2728
   87DM     S01 1377   1.069   2.563   3.860  0.1933  0.2793 -0.2756
   87DM     F02 1378   1.263   2.437   3.738  0.0909  0.1620 -0.1953
   87DM     F03 1379   1.216   2.352   3.926 -0.6314 -0.2222 -0.5608
   87DM     F04 1380   1.085   2.315   3.752 -0.3242  0.1055  0.4264
   87DM     O05 1381   1.152   2.627   3.962 -0.0328  0.3706 -0.1026
   87DM     O06 1382   0.930   2.528   3.891 -0.2615 -0.2133 -0.2742
   87DM     N07 1383   1.073   2.663   3.722  0.6040 -0.3828 -0.4779
   87DM     C08 1384   1.162   2.406   3.817 -0.5890 -0.0390  0.3379
   87DM     C09 1385   1.065   2.806   3.735  0.0711  0.3023 -0.4109
   87DM     C0A 1386   1.005   2.617   3.601  0.4257  0.0516  0.1574
   87DM     H0B 1387   1.140   2.847   3.806  1.1809 -0.1152 -1.3235
   87DM     H0C 1388   0.963   2.828   3.765  0.5879 -0.2017  1.8964
   87DM     H0D 1389   1.084   2.849   3.637 -0.3365  0.3642 -0.4614
   87DM     H0E 1390   0.904   2.588   3.630  0.4373 -0.6173 -0.4613
   87DM     H0F 1391   1.054   2.529   3.561 -0.7942 -0.1474 -0.9365
   87DM     H10 1392   1.007   2.684   3.513  2.7237 -0.1445  0.0420
   88DM     S01 1393   0.205   0.698   1.354 -0.1245  0.1672  0.2149
   88DM     F02 1394   0.262   0.449   1.411 -0.0802 -0.2964 -0.5195
   88DM     F03 1395   0.056   0.506   1.454  0.0500  0.1586 -0.2231
   88DM     F04 1396   0.123   0.466   1.248 -0.0292  0.3016  0.2381
   88DM     O05 1397   0.310   0.700   1.253  0.4485  0.4648  0.4851
   88DM     O06 1398   0.234   0.746   1.487 -0.0312 -0.1421  0.4387
   88DM     N07 1399   0.072   0.776   1.288 -0.0948 -0.1551 -0.1811
   88DM     C08 1400   0.156   0.518   1.366  0.2816 -0.2226 -0.0858
   88DM     C09 1401  -0.060   0.766   1.356  0.0429 -0.0854  0.0236
   88DM     C0A 1402   0.094   0.907   1.233 -0.2040  0.0370  0.4389
   88DM     H0B 1403  -0.045   0.804   1.458  1.1376 -0.2632 -0.0671
   88DM     H0C 1404  -0.097   0.664   1.365 -0.4603  0.1454  0.6389
   88DM     H0D 1405  -0.130   0.828   1.301 -0.9739 -2.1988 -1.0920
   88DM     H0E 1406   0.139   0.898   1.135 -1.1352 -1.3550  0.1273
   88DM     H0F 1407   0.161   0.968   1.294 -1.9606  0.1627  2.2921
   88DM     H10 1408   0.002   0.965   1.218  0.3079  0.7301 -0.0201
   89DM     S01 1409   2.837   0.935   3.929 -0.1311 -0.0354  0.3331
   89DM     F02 1410   2.992   1.157   3.935  0.2744  0.2423  0.3515
   89DM     F03 1411   2.922   1.092   3.739 -0.2003 -0.0059  0.0678
   89DM     F04 1412   2.785   1.195   3.867  0.4583  0.2145 -0.5033
   89DM     O05 1413   2.771   0.961   4.055  0.1384 -0.5370 -0.2889
   89DM     O06 1414   2.962   0.858   3.920  0.1886  0.2128  0.1432
   89DM     N07 1415   2.730   0.876   3.815 -0.3091 -0.0607 -0.1431
   89DM     C08 1416   2.890   1.107   3.866  0.2887 -0.1356 -0.2284
   89DM     C09 1417   2.677   0.746   3.853 -0.4002 -0.0340  0.1704
   89DM     C0A 1418   2.626   0.958   3.748 -0.1857 -0.4080 -0.0517
   89DM     H0B 1419   2.597   0.749   3.928 -0.4007 -0.4361  0.1867
   89DM     H0C 1420   2.746   0.670   3.891 -1.0085 -0.6663  0.0333
   89DM     H0D 1421   2.634   0.697   3.765 -0.7074  0.6728 -0.0772
   89DM     H0E 1422   2.555   0.893   3.697  0.1643 -1.2123  0.4790
   89DM     H0F 1423   2.664   1.030   3.676 -0.3161  0.6125  0.8923
   89DM     H10 1424   2.570   1.001   3.832 -0.2031 -0.2696 -0.1337
   90DM     S01 1425   2.530   0.689   3.393 -0.1866  0.0371 -0.0116
   90DM     F02 1426   2.585   0.877   3.211  0.0219 -0.1481 -0.2081
   90DM     F03 1427   2.649   0.921   3.417 -0.3956  0.2947  0.3182
   90DM     F04 1428   2.759   0.779   3.289 -0.2842  0.0375  0.0781
   90DM     O05 1429   2.580   0.650   3.524 -0.2010  0.0200 -0.4344
   90DM     O06 1430   2.528   0.595   3.281 -0.0059 -0.3015 -0.2917
   90DM     N07 1431   2.376   0.752   3.407  0.3108 -0.1857 -0.1240
   90DM     C08 1432   2.639   0.826   3.324  0.3933 -0.1246  0.4376
   90DM     C09 1433   2.259   0.663   3.449  0.2605 -0.2668  0.2801
   90DM     C0A 1434   2.352   0.892   3.448 -0.2870  0.1021  0.5561
   90DM     H0B 1435   2.157   0.696   3.424 -0.1129 -2.1390 -0.7258
   90DM     H0C 1436   2.262   0.653   3.557  1.3341  0.5335  0.3362
   90DM     H0D 1437   2.275   0.563   3.411 -1.3588  0.1792 -1.6543
   90DM     H0E 1438   2.365   0.898   3.556  1.0734  0.1368  0.4055
   90DM     H0F 1439   2.250   0.914   3.420 -0.4379 -0.5237  0.5895
   90DM     H10 1440   2.421   0.962   3.398  0.3039 -0.3570  0.7122
   91DM     S01 1441   2.737   1.996   0.095 -0.1775 -0.0132 -0.1523
   91DM     F02 1442   2.698   2.257   0.068 -0.2445 -0.3443  0.0247
   91DM     F03 1443   2.568   2.155   0.207 -0.3136 -0.0434 -0.3442
   91DM     F04 1444   2.776   2.193   0.258 -0.1338 -0.0449 -0.1122
   91DM     O05 1445   2.639   1.966  -0.009 -0.1167  0.1521 -0.3932
   91DM     O06 1446   2.745   1.912   0.213 -0.0242 -0.2821 -0.0875
   91DM     N07 1447   2.890   2.013   0.028  0.2102  0.5409  0.2808
   91DM     C08 1448   2.692   2.162   0.161  0.1683 -0.2101 -0.0913
   91DM     C09 1449   2.898   2.109  -0.086  0.0857 -0.2963 -0.3608
   91DM     C0A 1450   2.973   1.890   0.016 -0.2919  0.0270  0.4424
   91DM     H0B 1451   2.990   2.089  -0.143  0.9316  1.4761  0.3194
   91DM     H0C 1452   2.908   2.210  -0.044 -2.7159  0.2930 -1.0221
   91DM     H0D 1453   2.808   2.111  -0.146 -0.9276 -0.6145  1.1201
   91DM     H0E 1454   2.958   1.840   0.112  0.7264 -1.7100 -0.2645
   91DM     H0F 1455   3.077   1.912  -0.008 -0.1489 -1.3179 -0.2105
   91DM     H10 1456   2.929   1.818  -0.055 -1.1064  0.9080  0.0396
   92DM     S01 1457   2.022   2.113   3.454 -0.0139  0.0174  0.1808
   92DM     F02 1458   2.236   1.957   3.468 -0.0787 -0.1727 -0.0424
   92DM     F03 1459   2.106   1.910   3.309  0.2292 -0.0096  0.4190
   92DM     F04 1460   2.232   2.082   3.293  0.1179 -0.2084 -0.3829
   92DM     O05 1461   1.961   2.023   3.554 -0.0596  0.0264  0.1741
   92DM     O06 1462   1.948   2.167   3.336 -0.0321 -0.6709  0.2787
   92DM     N07 1463   2.101   2.241   3.541  0.4568  0.1341 -0.0827
   92DM     C08 1464   2.157   2.007   3.379  0.0852  0.3220 -0.1285
   92DM     C09 1465   2.231   2.295   3.509 -0.2227 -0.0001 -0.5158
   92DM     C0A 1466   2.018   2.325   3.626  0.0106  0.6327  0.2565
   92DM     H0B 1467   2.229   2.342   3.409 -1.6746 -0.2150 -0.6043
   92DM     H0C 1468   2.301   2.212   3.505  0.2189  0.2106  1.9124
   92DM     H0D 1469   2.259   2.364   3.588 -2.8028  0.4160  0.0817
   92DM     H0E 1470   1.935   2.264   3.662 -0.9606  1.1287 -1.1157
   92DM     H0F 1471   1.984   2.403   3.557  0.2503  0.6647  0.1755
   92DM     H10 1472   2.076   2.364   3.711 -0.5457  1.0356  0.4533
   93DM     S01 1473   2.293   2.158   1.298 -0.0979 -0.0491  0.1121
   93DM     F02 1474   2.201   2.265   1.525  0.0291  0.3197 -0.1538
   93DM     F03 1475   2.164   2.394   1.348  0.2611  0.1646  0.4372
   93DM     F04 1476   2.042   2.214   1.387 -0.1545  0.1261 -0.1268
   93DM     O05 1477   2.426   2.218   1.325 -0.2082  0.1156  0.2409
   93DM     O06 1478   2.236   2.149   1.164  0.2418  0.2995  0.3839
   93DM     N07 1479   2.290   2.007   1.367  0.5797  0.1367 -0.0817
   93DM     C08 1480   2.165   2.266   1.396 -0.3640 -0.3643 -0.0857
   93DM     C09 1481   2.366   1.999   1.498  0.1207  0.2492  0.4410
   93DM     C0A 1482   2.299   1.887   1.288 -0.0705 -0.3290 -0.6150
   93DM     H0B 1483   2.337   2.076   1.571  0.5892 -0.2654  1.1834
   93DM     H0C 1484   2.474   1.997   1.479 -0.0343  0.8292 -0.5427
   93DM     H0D 1485   2.337   1.903   1.541 -0.1208  0.1456  0.0468
   93DM     H0E 1486   2.400   1.877   1.248 -0.3726 -0.0692 -1.4532
   93DM     H0F 1487   2.231   1.888   1.203 -1.0022  0.5477  0.1359
   93DM     H10 1488   2.284   1.801   1.355 -0.5493 -0.2167 -0.5801
   94DM     S01 1489   2.410   1.625   0.977  0.1985 -0.1289  0.1988
   94DM     F02 1490   2.351   1.871   0.903 -0.3575 -0.1262 -0.3036
   94DM     F03 1491   2.413   1.740   0.744  0.2321 -0.4225 -0.0876
   94DM     F04 1492   2.213   1.718   0.831 -0.1399  0.1675  0.1862
   94DM     O05 1493   2.392   1.500   0.906 -0.1448  0.0925 -0.3284
   94DM     O06 1494   2.351   1.650   1.108  0.2736 -0.1429  0.1418
   94DM     N07 1495   2.576   1.653   0.993  0.8606 -0.4325  0.8028
   94DM     C08 1496   2.341   1.747   0.853  0.0604  0.4189  0.0440
   94DM     C09 1497   2.650   1.556   1.071 -0.3507  0.1684 -0.1315
   94DM     C0A 1498   2.631   1.789   0.983 -0.0125  0.0236  0.0491
   94DM     H0B 1499   2.639   1.454   1.031 -3.4347  0.5597 -0.4318
   94DM     H0C 1500   2.626   1.556   1.178  0.0471 -0.5124 -0.0371
   94DM     H0D 1501   2.755   1.582   1.058 -0.4314  0.0675 -1.0233
   94DM     H0E 1502   2.735   1.776   1.011  0.6443 -0.1421 -2.3713
   94DM     H0F 1503   2.576   1.857   1.048 -1.2899  0.3163 -1.3130
   94DM     H10 1504   2.630   1.830   0.881  0.1504  0.7546  0.3449
   95DM     S01 1505   0.514   0.400   3.284  0.0889  0.0594  0.4234
   95DM     F02 1506   0.484   0.296   3.521  0.2900 -0.0485 -0.2061
   95DM     F03 1507   0.652   0.213   3.413  0.0846  0.1633 -0.2488
   95DM     F04 1508   0.662   0.405   3.506 -0.0593  0.2177  0.3878
   95DM     O05 1509   0.445   0.284   3.221 -0.2981 -1.0216 -0.3010
   95DM     O06 1510   0.621   0.468   3.215 -0.0741  0.1182  0.1926
   95DM     N07 1511   0.397   0.506   3.339  0.1062 -0.1015  0.3312
   95DM     C08 1512   0.584   0.323   3.439  0.1775 -0.0693 -0.0643
   95DM     C09 1513   0.277   0.525   3.260 -0.5932 -0.2847 -0.1656
   95DM     C0A 1514   0.444   0.626   3.415  0.4116  0.1540 -0.1999
   95DM     H0B 1515   0.302   0.569   3.163 -2.1851  0.3554 -0.3026
   95DM     H0C 1516   0.203   0.582   3.315 -1.6024 -0.3531 -1.4468
   95DM     H0D 1517   0.235   0.426   3.241  2.6194 -1.5289 -1.1349
   95DM     H0E 1518   0.495   0.584   3.502 -0.1212 -1.3212 -0.5848
   95DM     H0F 1519   0.361   0.689   3.449 -0.5924 -1.1738 -0.1699
   95DM     H10 1520   0.518   0.691   3.366  0.2685  0.5371  0.0843
   96DM     S01 1521   1.487   2.111   0.276  0.3252 -0.1020 -0.5058
   96DM     F02 1522   1.725   2.229   0.289  0.1742 -0.1087 -0.0961
   96DM     F03 1523   1.586   2.286   0.450  0.1902  0.3131 -0.0649
   96DM     F04 1524   1.685   2.095   0.452 -0.0114  0.0312 -0.1258
   96DM     O05 1525   1.464   2.217   0.179  0.0548  0.0476  0.1517
   96DM     O06 1526   1.381   2.074   0.374 -0.2117 -0.0611 -0.0600
   96DM     N07 1527   1.534   1.978   0.188 -0.4131  0.3265 -0.2986
   96DM     C08 1528   1.627   2.187   0.374  0.2168 -0.1210 -0.2704
   96DM     C09 1529   1.638   1.885   0.246 -0.2689  0.1105 -0.0378
   96DM     C0A 1530   1.447   1.926   0.080 -0.6337  0.5555 -0.6513
   96DM     H0B 1531   1.683   1.807   0.183  0.0538  0.6420 -0.4645
   96DM     H0C 1532   1.596   1.846   0.339  0.4862 -0.5814  0.0294
   96DM     H0D 1533   1.727   1.945   0.265 -0.4840  0.0739  1.1420
   96DM     H0E 1534   1.370   1.860   0.120  0.3828 -0.2632 -0.0498
   96DM     H0F 1535   1.509   1.872   0.008  0.3445 -0.4406  0.9092
   96DM     H10 1536   1.404   2.010   0.023 -0.7364  0.3441 -0.8888
   97DM     S01 1537   0.013   3.031   1.411  0.5101 -0.2262 -0.0454
   97DM     F02 1538  -0.203   2.976   1.264  0.6088 -0.0947 -0.0028
   97DM     F03 1539  -0.217   3.169   1.372  0.1624 -0.1234 -0.4231
   97DM     F04 1540  -0.089   3.144   1.194 -0.1239 -0.2479 -0.0490
   97DM     O05 1541  -0.038   2.931   1.505  0.2280  0.2366  0.5526
   97DM     O06 1542   0.062   3.164   1.452  0.4232 -0.0454  0.0778
   97DM     N07 1543   0.127   2.961   1.308  0.7195 -0.6574  0.4160
   97DM     C08 1544  -0.137   3.086   1.305 -0.1022  0.4468 -0.3062
   97DM     C09 1545   0.268   2.953   1.360  0.0806  0.5651 -0.0138
   97DM     C0A 1546   0.098   2.841   1.229  0.0899 -0.4564 -0.1888
   97DM     H0B 1547   0.288   2.866   1.424 -3.6394 -0.7649 -0.5384
   97DM     H0C 1548   0.290   3.046   1.413 -0.6917  0.5240  0.3917
   97DM     H0D 1549   0.342   2.950   1.280 -2.0029 -0.5907 -1.9279
   97DM     H0E 1550   0.003   2.848   1.176 -0.4743 -0.5286  0.8082
   97DM     H0F 1551   0.084   2.766   1.307  0.6070  1.3687  1.7325
   97DM     H10 1552   0.181   2.815   1.162  0.3514  0.8382 -0.3869
   98DM     S01 1553   0.878   2.665   2.451  0.0643  0.1822  0.2587
   98DM     F02 1554   0.648   2.670   2.592 -0.5733  0.2353  0.0715
   98DM     F03 1555   0.750   2.478   2.605 -0.0085 -0.1809 -0.0790
   98DM     F04 1556   0.830   2.658   2.712  0.2575 -0.1518  0.2541
   98DM     O05 1557   1.002   2.590   2.461  0.0801  0.0208 -0.2879
   98DM     O06 1558   0.878   2.811   2.467  0.0445 -0.7114 -0.0965
   98DM     N07 1559   0.798   2.629   2.307  0.0151  0.1528 -0.0242
   98DM     C08 1560   0.767   2.610   2.600 -0.2086 -0.4008  0.2117
   98DM     C09 1561   0.849   2.685   2.178  0.0564 -0.3581  0.1077
   98DM     C0A 1562   0.728   2.499   2.288 -0.0004  0.1360 -0.4793
   98DM     H0B 1563   0.876   2.792   2.183 -1.7844  0.1914 -1.2075
   98DM     H0C 1564   0.771   2.665   2.105 -0.3091  1.4804 -0.0351
   98DM     H0D 1565   0.936   2.624   2.154  0.4259  0.5245 -0.8316
   98DM     H0E 1566   0.798   2.419   2.262 -0.4964 -0.9557  1.4323
   98DM     H0F 1567   0.656   2.501   2.206 -0.0383  0.9604 -0.4308
   98DM     H10 1568   0.679   2.463   2.379  2.1110 -0.8219  0.3220
   99DM     S01 1569   1.038   0.588   0.665 -0.0494  0.1204 -0.3603
   99DM     F02 1570   0.866   0.421   0.802 -0.4764  0.2268  0.3380
   99DM     F03 1571   1.076   0.372   0.808  0.1153 -0.1178  0.4099
   99DM     F04 1572   1.008   0.539   0.922  0.2155 -0.1955 -0.2662
   99DM     O05 1573   1.008   0.514   0.542  0.2337  0.0944  0.6025
   99DM     O06 1574   1.177   0.626   0.696  0.5357  0.6327 -0.1654
   99DM     N07 1575   0.937   0.721   0.679  0.5283  0.0319 -0.5316
   99DM     C08 1576   0.990   0.472   0.808  0.0998  0.0170  0.0467
   99DM     C09 1577   0.789   0.704   0.699  0.4460 -0.1373 -0.1626
   99DM     C0A 1578   0.977   0.844   0.602  0.2045 -0.1840  0.1350
   99DM     H0B 1579   0.740   0.801   0.684  0.8082 -0.0344 -0.6908
   99DM     H0C 1580   0.764   0.659   0.795  0.0167  0.1302 -0.1457
   99DM     H0D 1581   0.748   0.638   0.622 -0.7923 -0.5628  0.8377
   99DM     H0E 1582   1.079   0.867   0.629  0.5929 -0.2596 -1.2094
   99DM     H0F 1583   0.910   0.924   0.631  0.1421 -0.0052 -0.4848
   99DM     H10 1584   0.976   0.825   0.493 -0.2046 -0.0717  0.1176
  100DM     S01 1585   0.663   2.806   0.082 -0.0035 -0.1286  0.3944
  100DM     F02 1586   0.465   2.860   0.247  0.0094  0.0561  0.1891
  100DM     F03 1587   0.626   3.008   0.243 -0.1139  0.0999  0.4480
  100DM     F04 1588   0.485   3.007   0.087 -0.1600 -0.3917 -0.4122
  100DM     O05 1589   0.581   2.738  -0.016  0.0026  0.3142 -0.0102
  100DM     O06 1590   0.727   2.733   0.189  0.1897  0.1756  0.0026
  100DM     N07 1591   0.777   2.896   0.001  0.1223  0.1022 -0.8092
  100DM     C08 1592   0.553   2.928   0.171  0.0703  0.4669 -0.0815
  100DM     C09 1593   0.738   3.025  -0.054  0.1192  0.3479  0.3418
  100DM     C0A 1594   0.890   2.832  -0.071  0.0429 -0.3750 -0.0251
  100DM     H0B 1595   0.813   3.064  -0.124  0.2032 -1.3395 -0.5181
  100DM     H0C 1596   0.729   3.093   0.031  0.7714  0.2614  0.4797
  100DM     H0D 1597   0.641   3.017  -0.104  0.4244  2.1526 -0.5878
  100DM     H0E 1598   0.919   2.738  -0.024  0.6179 -0.3825 -0.3962
  100DM     H0F 1599   0.976   2.896  -0.085  0.3251 -1.2698 -2.7796
  100DM     H10 1600   0.856   2.807  -0.173 -0.2216  0.7010 -0.1995
  101DM     S01 1601   0.944   2.981   1.728 -0.0019 -0.1176  0.0798
  101DM     F02 1602   0.823   2.854   1.931  0.2051 -0.0554 -0.2606
  101DM     F03 1603   1.014   2.933   1.985  0.3038  0.3508  0.3209
  101DM     F04 1604   0.839   3.066   1.957  0.1791 -0.0289 -0.1039
  101DM     O05 1605   0.812   3.010   1.670  0.2268 -0.3425  0.0209
  101DM     O06 1606   1.024   2.866   1.688 -0.3519  0.0966 -0.5469
  101DM     N07 1607   1.039   3.119   1.713 -0.0410 -0.3536  0.0824
  101DM     C08 1608   0.903   2.958   1.912  0.5797 -0.2377 -0.0182
  101DM     C09 1609   1.092   3.151   1.585 -0.2871  0.3253  0.4585
  101DM     C0A 1610   1.121   3.181   1.830  0.0421 -0.3612  0.0958
  101DM     H0B 1611   1.170   3.081   1.551  0.4160  1.0361  0.5750
  101DM     H0C 1612   1.139   3.250   1.578  1.5458 -0.6117 -0.9890
  101DM     H0D 1613   1.010   3.149   1.513 -0.0423  0.4728  0.1717
  101DM     H0E 1614   1.150   3.280   1.796 -1.6652  0.4800  0.9736
  101DM     H0F 1615   1.210   3.125   1.857  0.2263 -0.3550 -0.4987
  101DM     H10 1616   1.064   3.195   1.924  0.4284 -0.6755  0.3815
  102DM     S01 1617   2.262   0.824   3.962 -0.2347  0.2874  0.0329
  102DM     F02 1618   2.376   0.606   3.837 -0.4000  0.1561 -0.0852
  102DM     F03 1619   2.275   0.566   4.030  0.0763  0.0158  0.5401
  102DM     F04 1620   2.154   0.605   3.853 -0.2535 -0.2612 -0.1307
  102DM     O05 1621   2.258   0.889   3.832 -0.0095  0.2811  0.0141
  102DM     O06 1622   2.376   0.848   4.051  0.1194  0.0036 -0.3646
  102DM     N07 1623   2.118   0.855   4.044 -0.2787  0.1919 -0.5753
  102DM     C08 1624   2.268   0.634   3.916 -0.0618  0.3347 -0.2852
  102DM     C09 1625   2.067   0.758   4.147 -0.0783  0.2540  0.2378
  102DM     C0A 1626   2.063   0.992   4.043  0.2209  0.5284 -0.0696
  102DM     H0B 1627   1.988   0.804   4.208  1.4412  1.2489  1.4862
  102DM     H0C 1628   2.146   0.733   4.217 -1.7146 -1.1263  1.6233
  102DM     H0D 1629   2.032   0.668   4.097 -0.2495 -0.2217  1.2063
  102DM     H0E 1630   2.130   1.054   4.101  1.2594 -0.4132 -0.2313
  102DM     H0F 1631   1.965   0.991   4.089  0.6279  0.7147  0.8057
  102DM     H10 1632   2.058   1.026   3.938  0.8910  0.9060  0.0149
  103DM     S01 1633   3.988   1.499   2.294  0.2638  0.1995  0.1733
  103DM     F02 1634   3.751   1.475   2.162  0.0832 -0.0726  0.5264
  103DM     F03 1635   3.788   1.675   2.245  0.0316 -0.1170  0.3050
  103DM     F04 1636   3.895   1.612   2.068 -0.6698  0.0629 -0.0366
  103DM     O05 1637   4.050   1.402   2.208 -0.1320 -0.3562 -0.1596
  103DM     O06 1638   3.929   1.463   2.426  0.3597  0.6166 -0.1302
  103DM     N07 1639   4.100   1.622   2.314  0.1964  0.4920  0.1749
  103DM     C08 1640   3.844   1.571   2.186 -0.0885  0.3403  0.1696
  103DM     C09 1641   4.055   1.754   2.362 -0.0453 -0.2042 -0.0942
  103DM     C0A 1642   4.232   1.578   2.363 -0.0952  0.2375 -0.2483
  103DM     H0B 1643   4.140   1.823   2.352  0.0598 -0.3633 -0.3178
  103DM     H0C 1644   4.027   1.750   2.467  0.7710  0.1256  0.1439
  103DM     H0D 1645   3.977   1.803   2.303 -0.3110  0.9553  1.2049
  103DM     H0E 1646   4.223   1.542   2.465 -0.4814 -0.0405 -0.3754
  103DM     H0F 1647   4.304   1.660   2.359 -0.8918  1.1253  2.6866
  103DM     H10 1648   4.274   1.493   2.307 -1.3841 -0.3796 -0.3010
  104DM     S01 1649   3.130   4.105   0.819  0.0019  0.0884 -0.0985
  104DM     F02 1650   3.151   4.118   1.082  0.2677 -0.3687  0.2913
  104DM     F03 1651   3.032   4.286   1.000  0.0434  0.1620 -0.0225
  104DM     F04 1652   2.948   4.089   1.022  0.0473  0.1359  0.0196
  104DM     O05 1653   3.141   3.959   0.804  0.0238 -0.1885  0.6243
  104DM     O06 1654   3.248   4.192   0.819  0.1346 -0.4375 -0.1543
  104DM     N07 1655   3.018   4.168   0.713  0.1497 -0.2072  0.4632
  104DM     C08 1656   3.061   4.152   0.991 -0.2263 -0.1122 -0.0508
  104DM     C09 1657   2.866   4.171   0.740 -0.5678  0.0140 -0.0345
  104DM     C0A 1658   3.061   4.258   0.611 -0.2064  0.0926  0.5134
  104DM     H0B 1659   2.814   4.165   0.643  2.1995 -1.0696 -1.5055
  104DM     H0C 1660   2.826   4.259   0.790  0.2072  0.8685 -0.8903
  104DM     H0D 1661   2.840   4.084   0.800 -0.6391  0.1372  0.1115
  104DM     H0E 1662   2.995   4.248   0.525 -0.5048  0.0704  0.7444
  104DM     H0F 1663   3.162   4.226   0.584 -0.5971 -0.7089  0.0062
  104DM     H10 1664   3.064   4.363   0.643 -1.0337  0.4755 -0.6344
  105DM     S01 1665   3.844   2.937   0.768  0.1677 -0.2930 -0.0789
  105DM     F02 1666   3.878   3.052   1.007 -0.0125  0.2457  0.4620
  105DM     F03 1667   3.777   2.859   1.010  0.0659 -0.4094  0.4990
  105DM     F04 1668   3.987   2.862   0.979 -0.1992 -0.0144 -0.5612
  105DM     O05 1669   3.873   2.802   0.723  0.4216 -0.0528  0.1662
  105DM     O06 1670   3.912   3.054   0.714 -0.0488  0.1348  0.2167
  105DM     N07 1671   3.679   2.961   0.755 -0.1904 -0.3372  0.2535
  105DM     C08 1672   3.874   2.928   0.955 -0.3095  0.3963  0.2960
  105DM     C09 1673   3.619   2.919   0.630 -0.0876 -0.0751 -0.2752
  105DM     C0A 1674   3.611   3.067   0.828 -0.3712 -0.2548  0.0222
  105DM     H0B 1675   3.632   2.997   0.554  1.5603 -0.2857 -0.2287
  105DM     H0C 1676   3.512   2.900   0.636 -0.2060 -0.0346 -2.0016
  105DM     H0D 1677   3.662   2.826   0.591 -0.3699  0.4307 -1.8414
  105DM     H0E 1678   3.505   3.048   0.813 -0.5109  0.0507  0.5813
  105DM     H0F 1679   3.631   3.165   0.785 -0.2146 -0.6165 -0.7230
  105DM     H10 1680   3.632   3.074   0.936 -1.9817  1.7418  0.2440
  106DM     S01 1681   0.936   3.736   1.047  0.3589 -0.0724 -0.3243
  106DM     F02 1682   1.141   3.812   1.209 -0.5205 -0.2050  0.0070
  106DM     F03 1683   0.975   3.955   1.188 -0.1683  0.2810  0.5616
  106DM     F04 1684   0.957   3.774   1.305 -0.4870 -0.0976 -0.1969
  106DM     O05 1685   0.930   3.594   1.084  0.5101 -0.0624 -0.3582
  106DM     O06 1686   1.015   3.788   0.936 -0.1605 -0.6574 -0.1825
  106DM     N07 1687   0.777   3.789   1.025 -0.0380  0.4876  0.2127
  106DM     C08 1688   1.008   3.829   1.198 -0.2532  0.2672  0.1771
  106DM     C09 1689   0.714   3.750   0.901 -0.0032 -0.2690  0.0084
  106DM     C0A 1690   0.682   3.806   1.138  0.0460  0.0222  0.4563
  106DM     H0B 1691   0.612   3.792   0.893 -0.4997 -1.0317  2.0324
  106DM     H0C 1692   0.702   3.643   0.890 -1.0826 -0.1888  0.3032
  106DM     H0D 1693   0.780   3.774   0.818 -0.0022 -0.7537 -0.1270
  106DM     H0E 1694   0.719   3.874   1.215  1.4779 -0.0784 -0.1147
  106DM     H0F 1695   0.665   3.708   1.182  0.0351  0.0120  0.4289
  106DM     H10 1696   0.583   3.845   1.112  0.0148  1.3374  2.3993
  107DM     S01 1697   4.046   3.657   2.724  0.1854  0.0801  0.0724
  107DM     F02 1698   4.090   3.782   2.500 -0.2488  0.1633  0.2377
  107DM     F03 1699   4.271   3.688   2.592  0.0665  0.1256  0.0553
  107DM     F04 1700   4.131   3.567   2.483 -0.0902 -0.3014  0.5095
  107DM     O05 1701   4.096   3.530   2.777  0.2206 -0.0866 -0.1705
  107DM     O06 1702   3.904   3.672   2.693 -0.1859 -0.0071  0.2914
  107DM     N07 1703   4.091   3.781   2.826 -0.5322 -0.2453 -0.4113
  107DM     C08 1704   4.141   3.674   2.563  0.4531  0.4480  0.2446
  107DM     C09 1705   4.096   3.756   2.973  0.0681 -0.5069  0.3222
  107DM     C0A 1706   4.162   3.902   2.781  0.2153  0.2147 -0.4389
  107DM     H0B 1707   4.019   3.683   2.999  0.8337 -1.2390  0.5587
  107DM     H0C 1708   4.068   3.846   3.029  0.9691  0.5655 -0.9218
  107DM     H0D 1709   4.197   3.724   2.999  0.5567 -1.0265 -2.1622
  107DM     H0E 1710   4.171   3.972   2.864  0.4092  0.0856 -0.3503
  107DM     H0F 1711   4.110   3.952   2.700  0.7659  0.8816 -0.3846
  107DM     H10 1712   4.265   3.882   2.746 -0.1073 -0.2736 -1.1268
  108DM     S01 1713   3.793   2.506   1.458 -0.2385 -0.1871 -0.2454
  108DM     F02 1714   3.845   2.540   1.203 -0.2627  0.1310 -0.0121
  108DM     F03 1715   4.013   2.602   1.339 -0.2165 -0.4611  0.2455
  108DM     F04 1716   3.973   2.393   1.308  0.2771 -0.0120 -0.1755
  108DM     O05 1717   3.866   2.485   1.582 -0.1937  0.0867 -0.1749
  108DM     O06 1718   3.694   2.412   1.405 -0.5314 -0.5040  0.3218
  108DM     N07 1719   3.711   2.651   1.477 -0.3851 -0.2620  0.3191
  108DM     C08 1720   3.916   2.515   1.320 -0.0766  0.2283  0.3186
  108DM     C09 1721   3.598   2.655   1.574  0.3022 -0.5270 -0.0808
  108DM     C0A 1722   3.778   2.784   1.447 -0.2789  0.7308 -0.0791
  108DM     H0B 1723   3.523   2.733   1.554  0.8518 -0.1984 -0.9118
  108DM     H0C 1724   3.644   2.674   1.671  0.7510  0.1665 -0.4277
  108DM     H0D 1725   3.543   2.561   1.582 -1.2552  0.4532  0.9984
  108DM     H0E 1726   3.708   2.866   1.461  0.7442  1.6572 -0.3678
  108DM     H0F 1727   3.805   2.784   1.341 -0.2271  0.0100 -0.0736
  108DM     H10 1728   3.874   2.805   1.497 -0.2144  0.8378 -0.2482
  109DM     S01 1729   2.637   1.942   3.579 -0.0370 -0.1331 -0.0322
  109DM     F02 1730   2.476   1.794   3.441  0.0285  0.3239  0.2700
  109DM     F03 1731   2.630   1.891   3.321 -0.3466 -0.0574 -0.2770
  109DM     F04 1732   2.683   1.714   3.439 -0.2099 -0.0165  0.2386
  109DM     O05 1733   2.516   2.025   3.598  0.0942 -0.0242 -0.2492
  109DM     O06 1734   2.769   1.994   3.549 -0.2135  0.1777 -0.0927
  109DM     N07 1735   2.654   1.836   3.715  0.0570  0.0943 -0.2500
  109DM     C08 1736   2.605   1.828   3.436 -0.4164  0.3386 -0.2205
  109DM     C09 1737   2.718   1.889   3.837 -0.0625  0.2266  0.0451
  109DM     C0A 1738   2.550   1.736   3.742 -0.1876 -0.1470  0.1584
  109DM     H0B 1739   2.783   1.811   3.880 -0.3827 -0.0862 -0.0391
  109DM     H0C 1740   2.645   1.936   3.903 -1.1633 -0.3305 -0.7527
  109DM     H0D 1741   2.788   1.968   3.811  0.1989  0.0752  0.2757
  109DM     H0E 1742   2.573   1.684   3.835  0.2552  1.8123  1.1774
  109DM     H0F 1743   2.548   1.659   3.665  0.4273  0.0301 -0.0384
  109DM     H10 1744   2.452   1.785   3.747  0.4556  1.3539 -1.3595
  110DM     S01 1745   1.796   1.622   1.797  0.1926 -0.0070  0.0730
  110DM     F02 1746   1.812   1.820   1.980  0.7291 -0.0867  0.1918
  110DM     F03 1747   2.007   1.743   1.923  0.0875  0.6521 -0.4510
  110DM     F04 1748   1.909   1.873   1.790  0.0530  0.0765  0.1973
  110DM     O05 1749   1.906   1.554   1.729 -0.3982  0.7153  0.0640
  110DM     O06 1750   1.679   1.676   1.729  0.0813  0.0650 -0.1564
  110DM     N07 1751   1.743   1.522   1.924  0.2511 -0.0782 -0.4586
  110DM     C08 1752   1.886   1.773   1.878 -0.4651 -0.0468  0.2311
  110DM     C09 1753   1.678   1.393   1.898 -0.2513 -0.4148  0.0251
  110DM     C0A 1754   1.825   1.510   2.048 -0.4011  0.0105  0.5698
  110DM     H0B 1755   1.589   1.399   1.835 -0.3959 -0.5796  0.2141
  110DM     H0C 1756   1.648   1.342   1.989 -0.5114  1.2798  0.9249
  110DM     H0D 1757   1.751   1.335   1.842 -0.2475 -0.5651  0.1831
  110DM     H0E 1758   1.927   1.494   2.013 -0.4720  1.1635 -0.1660
  110DM     H0F 1759   1.792   1.425   2.108 -1.6550  0.1421  0.0785
  110DM     H10 1760   1.821   1.599   2.112  0.9866  0.1658  0.4713
  111DM     S01 1761   1.696   0.271   3.108  0.1921 -0.1786  0.0632
  111DM     F02 1762   1.784   0.035   3.047  0.0771  0.2468 -0.2395
  111DM     F03 1763   1.807   0.178   2.887 -0.1535 -0.0337  0.2420
  111DM     F04 1764   1.943   0.188   3.057 -0.0983  0.0826 -0.3323
  111DM     O05 1765   1.718   0.407   3.058 -0.7889 -0.2807  0.2319
  111DM     O06 1766   1.717   0.232   3.245  0.0217 -0.1736 -0.0622
  111DM     N07 1767   1.543   0.218   3.065  0.4197 -0.2639 -0.4450
  111DM     C08 1768   1.816   0.159   3.017 -0.5149 -0.3955 -0.5039
  111DM     C09 1769   1.442   0.205   3.168 -0.0375 -0.0934  0.0550
  111DM     C0A 1770   1.495   0.263   2.934  0.2261  0.5628  0.0665
  111DM     H0B 1771   1.352   0.161   3.121  0.4931 -0.1470 -0.9327
  111DM     H0C 1772   1.423   0.305   3.206  1.1006  0.9559 -2.0321
  111DM     H0D 1773   1.483   0.143   3.247 -1.2894 -1.1104 -0.0771
  111DM     H0E 1774   1.437   0.355   2.943  0.6935  0.8296  0.3323
  111DM     H0F 1775   1.429   0.183   2.901  0.1669  0.3409  0.7112
  111DM     H10 1776   1.582   0.272   2.868  0.8939 -1.2961  0.6673
  112DM     S01 1777   1.304   3.772   3.664  0.3206 -0.1094 -0.0862
  112DM     F02 1778   1.515   3.623   3.611  0.0313  0.0599 -0.2592
  112DM     F03 1779   1.470   3.772   3.459  0.2297 -0.0320 -0.2997
  112DM     F04 1780   1.564   3.838   3.646 -0.0378 -0.1187  0.0675
  112DM     O05 1781   1.221   3.687   3.581 -0.1164  0.2968 -0.0060
  112DM     O06 1782   1.282   3.917   3.683 -0.5673  0.3463  0.0201
  112DM     N07 1783   1.309   3.705   3.816 -0.1787  0.4570 -0.0402
  112DM     C08 1784   1.474   3.750   3.589  0.1498 -0.0978  0.0721
  112DM     C09 1785   1.178   3.691   3.885  0.6174  0.3011  0.2247
  112DM     C0A 1786   1.422   3.725   3.912  0.2135  0.1668 -0.0538
  112DM     H0B 1787   1.095   3.666   3.818 -0.4256 -0.0707  1.6366
  112DM     H0C 1788   1.157   3.774   3.952  1.2527 -0.4298  1.3425
  112DM     H0D 1789   1.184   3.600   3.944 -0.3516 -1.5147 -2.3754
  112DM     H0E 1790   1.391   3.700   4.013  1.3921 -0.7269  0.0984
  112DM     H0F 1791   1.459   3.828   3.909  0.6521 -0.0197 -1.4394
  112DM     H10 1792   1.509   3.666   3.880  0.5823  1.4092 -1.3855
  113DM     S01 1793   1.488   2.955   3.816 -0.2619  0.1687 -0.4110
  113DM     F02 1794   1.406   3.054   3.582 -0.3309  0.2188  0.4265
  113DM     F03 1795   1.526   3.191   3.700 -0.2943  0.1166 -0.0069
  113DM     F04 1796   1.630   3.029   3.600 -0.0223  0.2230  0.0322
  113DM     O05 1797   1.348   2.964   3.860  0.7101 -0.3941  0.4547
  113DM     O06 1798   1.595   2.997   3.907 -0.5370  0.1432 -0.1433
  113DM     N07 1799   1.519   2.802   3.775  0.1962 -0.1067  0.0572
  113DM     C08 1800   1.515   3.065   3.663 -0.5273  0.1277 -0.1776
  113DM     C09 1801   1.534   2.717   3.900 -0.4534  0.0984 -0.1450
  113DM     C0A 1802   1.440   2.738   3.666 -0.4549 -0.1583 -0.1898
  113DM     H0B 1803   1.438   2.714   3.954  0.3003 -1.2944  1.1525
  113DM     H0C 1804   1.611   2.756   3.966 -0.3954  0.8193 -0.6330
  113DM     H0D 1805   1.559   2.614   3.876  1.2223  0.6391 -0.7592
  113DM     H0E 1806   1.334   2.729   3.690 -0.6218  0.9755 -0.4937
  113DM     H0F 1807   1.480   2.638   3.650 -1.8896 -0.9554  1.0823
  113DM     H10 1808   1.450   2.786   3.568  0.4581 -1.9806 -1.0125
  114DM     S01 1809   1.859   3.593   0.535  0.1297  0.0110  0.1593
  114DM     F02 1810   2.068   3.759   0.525  0.4752  0.3801 -0.0447
  114DM     F03 1811   2.052   3.623   0.362 -0.1146 -0.5886 -0.0803
  114DM     F04 1812   1.920   3.794   0.371 -0.2073  0.1465 -0.3023
  114DM     O05 1813   1.797   3.503   0.441 -0.2552 -0.0974 -0.3279
  114DM     O06 1814   1.779   3.691   0.610 -0.6510  0.0750 -0.1337
  114DM     N07 1815   1.949   3.500   0.642 -0.0131 -0.1329 -0.2643
  114DM     C08 1816   1.981   3.699   0.444  0.0660  0.0142 -0.1822
  114DM     C09 1817   1.880   3.450   0.768 -0.2922 -0.3442 -0.6742
  114DM     C0A 1818   2.052   3.410   0.593 -0.3933 -0.6619 -0.1511
  114DM     H0B 1819   1.793   3.384   0.755 -1.2924  0.4385  1.8030
  114DM     H0C 1820   1.851   3.536   0.828  0.1538 -1.1511  0.7320
  114DM     H0D 1821   1.959   3.400   0.825 -0.1098 -0.1034 -0.7141
  114DM     H0E 1822   2.003   3.320   0.557 -0.0873 -0.9982  0.2651
  114DM     H0F 1823   2.121   3.390   0.675 -0.3338 -0.8745 -0.2531
  114DM     H10 1824   2.117   3.457   0.518  0.0399 -0.2717  0.4621
  115DM     S01 1825   1.782   2.279   2.423  0.1314 -0.2307 -0.2640
  115DM     F02 1826   1.833   2.215   2.174  0.4636  0.1901  0.2039
  115DM     F03 1827   1.990   2.333   2.271 -0.3884 -0.0912 -0.1874
  115DM     F04 1828   1.964   2.117   2.323 -0.1194 -0.2918 -0.0789
  115DM     O05 1829   1.692   2.165   2.426  0.3856 -0.1983  0.0552
  115DM     O06 1830   1.738   2.420   2.400 -0.0429  0.0100  0.3088
  115DM     N07 1831   1.867   2.285   2.567  0.2520 -0.1141  0.1344
  115DM     C08 1832   1.900   2.231   2.287  0.4993 -0.0805  0.1191
  115DM     C09 1833   1.993   2.371   2.582 -0.0073  0.4926 -0.1159
  115DM     C0A 1834   1.791   2.267   2.699  0.3372 -0.1029  0.2025
  115DM     H0B 1835   1.966   2.476   2.598 -0.5659  0.5352 -1.3079
  115DM     H0C 1836   2.056   2.353   2.495 -0.1752  0.5805 -0.2566
  115DM     H0D 1837   2.048   2.330   2.667 -0.6636  2.0604  1.0926
  115DM     H0E 1838   1.740   2.170   2.699 -0.0436  0.0977 -0.6585
  115DM     H0F 1839   1.713   2.343   2.701 -0.1191 -0.5737  0.5053
  115DM     H10 1840   1.851   2.274   2.791  1.3609  0.1036 -0.4702
  116DM     S01 1841   1.561   1.765   3.398 -0.0328 -0.1248  0.4906
  116DM     F02 1842   1.785   1.855   3.279 -0.2660 -0.1620  0.0733
  116DM     F03 1843   1.637   1.771   3.143 -0.0965 -0.0896  0.2859
  116DM     F04 1844   1.618   1.976   3.237  0.0432 -0.2213  0.2866
  116DM     O05 1845   1.603   1.625   3.381 -0.3598  0.2541  0.4724
  116DM     O06 1846   1.422   1.805   3.385  0.1078  0.2041 -0.0266
  116DM     N07 1847   1.616   1.825   3.544 -0.1191 -0.0268 -0.3274
  116DM     C08 1848   1.654   1.845   3.253  0.4512  0.1354 -0.5851
  116DM     C09 1849   1.570   1.762   3.670  0.1352  0.3957 -0.2585
  116DM     C0A 1850   1.634   1.968   3.564 -0.3924 -0.1379 -0.3050
  116DM     H0B 1851   1.585   1.654   3.655 -0.1746  0.2345  0.5531
  116DM     H0C 1852   1.462   1.772   3.685  0.2803  1.3116  0.2360
  116DM     H0D 1853   1.630   1.800   3.753  1.1618  1.0407 -1.2747
  116DM     H0E 1854   1.536   2.013   3.577 -0.2032  0.1514  0.1200
  116DM     H0F 1855   1.681   2.011   3.475 -0.0338 -0.1280 -0.1150
  116DM     H10 1856   1.693   1.993   3.653 -0.6867  1.2329 -0.4861
  117DM     S01 1857   2.813   3.121   1.011  0.3464  0.0007  0.2318
  117DM     F02 1858   2.574   3.036   0.950  0.3369  0.3075  0.1176
  117DM     F03 1859   2.637   2.992   1.152  0.0029 -0.4302  0.2969
  117DM     F04 1860   2.573   3.192   1.094  0.3143  0.0707  0.0134
  117DM     O05 1861   2.814   3.223   0.902  0.2693  0.0782 -0.1221
  117DM     O06 1862   2.872   2.988   0.994 -0.3459  0.1387  0.0470
  117DM     N07 1863   2.884   3.189   1.148  0.1457 -0.0897 -0.3925
  117DM     C08 1864   2.634   3.084   1.056 -0.7336 -0.2226  0.4669
  117DM     C09 1865   3.030   3.223   1.133  0.2316  0.4764 -0.2566
  117DM     C0A 1866   2.811   3.277   1.246 -0.0145 -0.2357  0.3576
  117DM     H0B 1867   3.074   3.241   1.232  0.6330 -2.8760  0.2262
  117DM     H0C 1868   3.046   3.308   1.067 -0.3568  0.0997 -0.8822
  117DM     H0D 1869   3.078   3.133   1.095 -0.5842  0.4176 -1.1644
  117DM     H0E 1870   2.877   3.287   1.332 -1.7591  1.3486  1.5432
  117DM     H0F 1871   2.716   3.233   1.275 -1.4593  0.3660 -3.2297
  117DM     H10 1872   2.796   3.380   1.209  0.4474  0.1464  1.2220
  118DM     S01 1873   0.157   0.099   2.881 -0.3355  0.2326  0.1931
  118DM     F02 1874   0.289   0.317   2.949  0.0538  0.0541  0.2789
  118DM     F03 1875   0.414   0.139   2.930  0.3782 -0.0643 -0.0976
  118DM     F04 1876   0.345   0.239   2.752 -0.0439 -0.3011  0.1318
  118DM     O05 1877   0.209  -0.030   2.836  0.5705  0.0097  0.3318
  118DM     O06 1878   0.065   0.182   2.803 -0.0076  0.1461  0.0525
  118DM     N07 1879   0.097   0.093   3.041 -0.1602  0.7323 -0.0386
  118DM     C08 1880   0.312   0.204   2.877  0.3543 -0.1129 -0.2201
  118DM     C09 1881   0.166   0.148   3.159 -0.1014  0.4133 -0.2071
  118DM     C0A 1882  -0.039   0.041   3.059  0.2334  0.2769 -0.4554
  118DM     H0B 1883   0.168   0.258   3.159  1.4367  0.3917  0.9144
  118DM     H0C 1884   0.265   0.103   3.160 -0.0235  0.6032  0.4062
  118DM     H0D 1885   0.116   0.112   3.249  1.4120 -1.6281 -0.1245
  118DM     H0E 1886  -0.104   0.109   3.005 -0.5531  0.2622  0.4601
  118DM     H0F 1887  -0.065   0.030   3.164 -0.4507 -0.9276 -0.7442
  118DM     H10 1888  -0.056  -0.055   3.009 -3.4005  0.5252  0.1886
  119DM     S01 1889   0.419   0.687   3.848 -0.1180  0.1418 -0.0093
  119DM     F02 1890   0.475   0.529   4.060  0.3689 -0.2268 -0.1944
  119DM     F03 1891   0.306   0.662   4.089 -0.2161  0.2415 -0.3220
  119DM     F04 1892   0.275   0.487   3.968 -0.2416  0.0915  0.2129
  119DM     O05 1893   0.295   0.741   3.790  0.0596 -0.0301  0.5257
  119DM     O06 1894   0.504   0.599   3.767  0.0439 -0.0621 -0.3630
  119DM     N07 1895   0.507   0.817   3.899  0.3756  0.3918 -0.6893
  119DM     C08 1896   0.363   0.583   4.003  0.0665 -0.1609  0.5483
  119DM     C09 1897   0.642   0.795   3.946 -0.0865  0.0535  0.3363
  119DM     C0A 1898   0.509   0.939   3.814 -0.0996 -0.0463 -0.1039
  119DM     H0B 1899   0.681   0.886   3.996 -0.7584  0.1928  0.6198
  119DM     H0C 1900   0.707   0.749   3.873 -0.5706 -0.1572  0.0352
  119DM     H0D 1901   0.637   0.725   4.029 -0.9046  0.0720  0.3129
  119DM     H0E 1902   0.406   0.973   3.798 -0.4974 -0.9163  0.5681
  119DM     H0F 1903   0.540   0.909   3.714  2.5588 -0.6409  0.8669
  119DM     H10 1904   0.567   1.023   3.854 -0.9340  0.2909  0.4136
  120DM     S01 1905   2.039   2.165   0.418 -0.1648  0.0771 -0.4220
  120DM     F02 1906   2.241   2.306   0.515 -0.2123  0.4636  0.0948
  120DM     F03 1907   2.298   2.170   0.357  0.0856 -0.1356 -0.4994
  120DM     F04 1908   2.197   2.357   0.308 -0.3504 -0.0055 -0.1363
  120DM     O05 1909   2.014   2.112   0.284  0.1151 -0.6648  0.2616
  120DM     O06 1910   1.950   2.262   0.484  0.0960 -0.1087 -0.0490
  120DM     N07 1911   2.056   2.038   0.522 -0.4201 -0.2137 -0.1007
  120DM     C08 1912   2.206   2.253   0.398 -0.3115 -0.2919  0.0658
  120DM     C09 1913   1.938   1.964   0.561  0.0264 -0.2521  0.3320
  120DM     C0A 1914   2.166   2.046   0.621 -0.0833 -0.3560  0.4201
  120DM     H0B 1915   1.961   1.865   0.602  0.7559 -0.8460 -1.4934
  120DM     H0C 1916   1.876   1.951   0.473  0.1168  0.1002  0.2148
  120DM     H0D 1917   1.884   2.026   0.634 -0.6047  1.9765 -1.9422
  120DM     H0E 1918   2.145   2.128   0.691 -0.9889 -0.5687  0.4040
  120DM     H0F 1919   2.265   2.059   0.579 -0.0663 -0.1877  0.5118
  120DM     H10 1920   2.170   1.953   0.679  0.5525  0.3388  1.5211
  121DM     S01 1921   1.493   4.028   2.742 -0.0977 -0.0120 -0.0789
  121DM     F02 1922   1.439   4.269   2.636 -0.1354 -0.5768 -0.1785
  121DM     F03 1923   1.402   4.110   2.494 -0.1890  0.2319 -0.1802
  121DM     F04 1924   1.267   4.141   2.662 -0.0461 -0.1494 -0.0563
  121DM     O05 1925   1.435   3.897   2.724 -0.1115  0.4018  0.1090
  121DM     O06 1926   1.500   4.094   2.870 -0.1176  0.1569  0.1606
  121DM     N07 1927   1.652   4.014   2.687 -0.1477 -0.0391  0.0512
  121DM     C08 1928   1.397   4.145   2.620 -0.1398 -0.7180  0.0046
  121DM     C09 1929   1.712   4.128   2.613  0.4761  0.2377  0.1254
  121DM     C0A 1930   1.750   3.942   2.773 -0.5258  0.3481  0.2234
  121DM     H0B 1931   1.659   4.151   2.520  0.3436 -0.4980  0.0139
  121DM     H0C 1932   1.814   4.100   2.585  0.1549  0.1780 -1.0337
  121DM     H0D 1933   1.722   4.219   2.673  0.1442 -0.1888  0.8317
  121DM     H0E 1934   1.706   3.844   2.791 -0.4021  0.7103  2.6787
  121DM     H0F 1935   1.761   3.989   2.870  1.1503  0.5737 -0.0595
  121DM     H10 1936   1.849   3.934   2.725 -0.3637  3.0385  0.0760
  122DM     S01 1937   3.151   4.166   1.555  0.2829 -0.2222 -0.1535
  122DM     F02 1938   3.269   4.092   1.323 -0.5029 -0.0655  0.0051
  122DM     F03 1939   3.352   4.271   1.415 -0.3560 -0.1362  0.1100
  122DM     F04 1940   3.403   4.078   1.496 -0.0382 -0.0118  0.1030
  122DM     O05 1941   3.178   4.282   1.638  0.5210  0.2083 -0.1067
  122DM     O06 1942   3.132   4.031   1.607 -0.1736 -0.1824  0.4184
  122DM     N07 1943   3.023   4.204   1.460  0.0672  0.9340  0.0478
  122DM     C08 1944   3.306   4.150   1.442 -0.0711  0.3383  0.1315
  122DM     C09 1945   3.033   4.305   1.355  0.0160  0.1811  0.1464
  122DM     C0A 1946   2.889   4.191   1.526  0.1697  0.1223  0.3445
  122DM     H0B 1947   3.127   4.306   1.298  0.0005 -1.1546  0.0876
  122DM     H0C 1948   3.032   4.396   1.416  0.9506 -0.4775  1.1662
  122DM     H0D 1949   2.947   4.308   1.288  0.5220 -0.1811 -0.5222
  122DM     H0E 1950   2.867   4.088   1.555 -0.2286  0.3224  0.7613
  122DM     H0F 1951   2.807   4.218   1.460 -0.6859 -0.2627  1.2302
  122DM     H10 1952   2.881   4.241   1.624 -0.4146  1.8356 -0.5465
  123DM     S01 1953   2.739   2.817   2.836  0.0027 -0.0123  0.1006
  123DM     F02 1954   2.734   3.058   2.725 -0.0939  0.2215  0.1909
  123DM     F03 1955   2.827   2.915   2.607 -0.1670 -0.0265  0.1805
  123DM     F04 1956   2.616   2.920   2.612  0.0956  0.1052 -0.2939
  123DM     O05 1957   2.868   2.846   2.900  0.1446  0.1031  0.4069
  123DM     O06 1958   2.711   2.683   2.782  0.4636 -0.1444 -0.5169
  123DM     N07 1959   2.618   2.853   2.937  0.1104 -0.0945 -0.0714
  123DM     C08 1960   2.725   2.932   2.685 -0.2907 -0.0174  0.1687
  123DM     C09 1961   2.621   2.770   3.063  0.1221  0.2895  0.0803
  123DM     C0A 1962   2.485   2.894   2.895 -0.0541  0.4693  0.4616
  123DM     H0B 1963   2.722   2.765   3.107  0.4202 -0.6107 -0.6784
  123DM     H0C 1964   2.580   2.671   3.041  0.2991  0.6899 -2.1278
  123DM     H0D 1965   2.558   2.814   3.141  0.0648 -1.0500  0.8209
  123DM     H0E 1966   2.428   2.925   2.982  0.2696 -0.3856  0.9821
  123DM     H0F 1967   2.430   2.821   2.835  0.0892 -0.7256  1.7639
  123DM     H10 1968   2.492   2.982   2.830  1.0991  0.2707  0.3054
  124DM     S01 1969   3.180   2.538   1.668  0.0865 -0.1772 -0.1086
  124DM     F02 1970   3.377   2.346   1.659 -0.3856 -0.3485  0.0307
  124DM     F03 1971   3.418   2.493   1.809 -0.3227 -0.1361 -0.0152
  124DM     F04 1972   3.265   2.347   1.845 -0.0542 -0.4783 -0.2998
  124DM     O05 1973   3.253   2.602   1.561  0.1371  0.1571  0.0243
  124DM     O06 1974   3.109   2.611   1.772  0.2723 -0.0483  0.5290
  124DM     N07 1975   3.071   2.433   1.588  0.2741 -0.5288 -0.2902
  124DM     C08 1976   3.318   2.427   1.751  0.1232  0.3698  0.0229
  124DM     C09 1977   2.996   2.334   1.665  0.1006  0.1618  0.2028
  124DM     C0A 1978   2.999   2.488   1.471  0.6206  0.4170  0.3620
  124DM     H0B 1979   3.064   2.266   1.718  1.7622  1.0674 -0.7435
  124DM     H0C 1980   2.936   2.269   1.601  0.2712  0.8072 -0.6234
  124DM     H0D 1981   2.933   2.379   1.742 -0.8161  1.6642 -1.3966
  124DM     H0E 1982   3.073   2.519   1.398 -0.0056  0.8938 -0.0755
  124DM     H0F 1983   2.944   2.576   1.505 -0.5168 -0.7052  1.4766
  124DM     H10 1984   2.927   2.418   1.426 -0.1571  1.5447 -0.1532
  125DM     S01 1985   0.042   0.011   0.861  0.3934  0.0468 -0.2309
  125DM     F02 1986   0.184   0.213   0.770  0.3675 -0.1614  0.2095
  125DM     F03 1987   0.308   0.051   0.816 -0.1319 -0.1595  0.1996
  125DM     F04 1988   0.185   0.049   0.637 -0.2522  0.0287  0.1396
  125DM     O05 1989   0.050  -0.129   0.830 -0.3093  0.1861  0.5766
  125DM     O06 1990  -0.079   0.084   0.824  0.3672  0.1129  0.4079
  125DM     N07 1991   0.078   0.037   1.025  0.3564  0.0961 -0.1524
  125DM     C08 1992   0.188   0.083   0.766  0.0034  0.3632 -0.0222
  125DM     C09 1993   0.094  -0.088   1.107  0.0281 -0.2848  0.3450
  125DM     C0A 1994   0.153   0.155   1.076 -0.1502  0.0069 -0.0781
  125DM     H0B 1995  -0.000  -0.144   1.117  0.2653 -0.6757  0.3631
  125DM     H0C 1996   0.131  -0.067   1.207 -1.7744  0.9548  0.7928
  125DM     H0D 1997   0.172  -0.150   1.064 -0.8297 -1.1577  0.0408
  125DM     H0E 1998   0.121   0.244   1.021  0.7722  1.3274  1.4570
  125DM     H0F 1999   0.261   0.146   1.068 -0.0840 -0.6621  1.4394
  125DM     H10 2000   0.122   0.177   1.180  0.6724 -1.7181  0.5474
  126DM     S01 2001   3.051   2.174   3.199  0.1841  0.0380 -0.2693
  126DM     F02 2002   3.285   2.271   3.107  0.4444  0.0861  0.0937
  126DM     F03 2003   3.210   2.378   3.281  0.0305 -0.1053 -0.3036
  126DM     F04 2004   3.295   2.179   3.308  0.1962 -0.0648  0.3865
  126DM     O05 2005   3.000   2.228   3.072 -0.4824 -0.0498  0.2419
  126DM     O06 2006   2.974   2.183   3.323 -0.2186 -0.2520 -0.1622
  126DM     N07 2007   3.071   2.007   3.177  0.2022 -0.4495  0.4326
  126DM     C08 2008   3.224   2.255   3.225 -0.1234 -0.0808  0.4744
  126DM     C09 2009   2.950   1.923   3.148 -0.0348 -0.0145 -0.0638
  126DM     C0A 2010   3.187   1.958   3.095 -0.1566 -0.2322  0.1699
  126DM     H0B 2011   2.972   1.817   3.162 -0.1534 -0.0706 -0.2894
  126DM     H0C 2012   2.916   1.938   3.045 -0.4781  1.1691  0.2433
  126DM     H0D 2013   2.876   1.948   3.224 -1.0048  0.8367 -1.2652
  126DM     H0E 2014   3.275   2.021   3.106 -1.5126  1.9844 -1.2583
  126DM     H0F 2015   3.157   1.971   2.991 -0.8545 -0.7182  0.3090
  126DM     H10 2016   3.215   1.853   3.109  0.4275  0.1487  2.0541
  127DM     S01 2017   3.681   2.388   3.679  0.1620 -0.1090  0.2876
  127DM     F02 2018   3.903   2.481   3.585 -0.1020 -0.1409 -0.1571
  127DM     F03 2019   3.878   2.536   3.792  0.2656  0.0238 -0.4814
  127DM     F04 2020   3.939   2.334   3.732  0.3096  0.0212 -0.1694
  127DM     O05 2021   3.614   2.509   3.625  0.4675  0.2712  0.3735
  127DM     O06 2022   3.643   2.328   3.808 -0.8056 -0.0018  0.0490
  127DM     N07 2023   3.664   2.277   3.557 -0.4394  0.1436  0.5326
  127DM     C08 2024   3.863   2.440   3.702  0.0430  0.0054  0.2373
  127DM     C09 2025   3.550   2.289   3.462  0.1755 -0.3391 -0.1679
  127DM     C0A 2026   3.777   2.189   3.515 -0.6453  0.0534 -0.2462
  127DM     H0B 2027   3.466   2.340   3.511  0.4431 -0.0191 -0.0422
  127DM     H0C 2028   3.513   2.192   3.429 -1.1510 -0.4290  1.5113
  127DM     H0D 2029   3.583   2.349   3.377  0.3683  0.8506  0.7315
  127DM     H0E 2030   3.832   2.155   3.603 -2.2799  1.2164  1.2682
  127DM     H0F 2031   3.840   2.249   3.449 -1.8015  0.7941 -0.6953
  127DM     H10 2032   3.730   2.108   3.458 -1.4194  1.2520 -1.3530
  128DM     S01 2033   1.951   3.616   1.312 -0.1668  0.2300 -0.0062
  128DM     F02 2034   1.876   3.376   1.236 -0.1781  0.1489  0.3080
  128DM     F03 2035   1.787   3.536   1.119  0.0505  0.3798  0.6049
  128DM     F04 2036   1.992   3.493   1.086 -0.2388  0.0401  0.0109
  128DM     O05 2037   2.066   3.547   1.373  0.0201  0.3463 -0.3140
  128DM     O06 2038   1.834   3.650   1.390 -0.7333 -0.4579 -0.2724
  128DM     N07 2039   2.008   3.751   1.232 -0.4733 -0.0932 -0.0872
  128DM     C08 2040   1.894   3.500   1.179  0.2438  0.4611 -0.6498
  128DM     C09 2041   2.103   3.838   1.305  0.2593  0.0884 -0.0984
  128DM     C0A 2042   1.915   3.818   1.139 -0.0783 -0.0030 -0.0114
  128DM     H0B 2043   2.147   3.915   1.241  0.5575 -0.5705 -0.6945
  128DM     H0C 2044   2.186   3.775   1.336 -1.2578 -1.7227  0.3998
  128DM     H0D 2045   2.060   3.880   1.396 -0.7143 -0.2371 -0.3963
  128DM     H0E 2046   1.893   3.748   1.059 -0.8703 -0.0722  0.2701
  128DM     H0F 2047   1.972   3.902   1.099 -0.0505 -0.5248 -1.1005
  128DM     H10 2048   1.824   3.851   1.190 -0.7541 -0.4763 -0.8989
  129DM     S01 2049   2.943   3.298   2.976  0.1433  0.0145 -0.0181
  129DM     F02 2050   3.016   3.226   3.227  0.0221 -0.1521 -0.2712
  129DM     F03 2051   3.180   3.296   3.095 -0.3031 -0.4512 -0.5737
  129DM     F04 2052   3.052   3.437   3.187 -0.1200 -0.1082  0.2636
  129DM     O05 2053   2.967   3.164   2.927  0.0533 -0.0202 -0.3599
  129DM     O06 2054   2.970   3.412   2.890  0.4252  0.2556 -0.0371
  129DM     N07 2055   2.785   3.313   3.036  0.3680 -0.4408  0.3433
  129DM     C08 2056   3.054   3.315   3.132 -0.2342  0.4894  0.1949
  129DM     C09 2057   2.700   3.198   3.030 -0.1978  0.0900  0.2267
  129DM     C0A 2058   2.744   3.419   3.126 -0.1676 -0.4074 -0.5860
  129DM     H0B 2059   2.597   3.222   3.060 -0.3529  0.7970 -0.8769
  129DM     H0C 2060   2.740   3.115   3.089  0.1282 -0.9886 -1.5037
  129DM     H0D 2061   2.703   3.163   2.927  1.3148 -0.0297  0.2965
  129DM     H0E 2062   2.635   3.421   3.125 -0.1686  0.2074 -0.0579
  129DM     H0F 2063   2.779   3.519   3.097 -0.6592  0.0062  0.2334
  129DM     H10 2064   2.784   3.395   3.226 -0.4686 -2.0310 -0.8443
  130DM     S01 2065   4.006   2.841   1.961 -0.0641 -0.1341 -0.0937
  130DM     F02 2066   4.027   2.741   1.720  0.1323  0.2432  0.0889
  130DM     F03 2067   3.938   2.604   1.870  0.3165  0.0984 -0.0777
  130DM     F04 2068   3.814   2.770   1.790  0.5605 -0.1689 -0.1043
  130DM     O05 2069   4.141   2.788   1.985  0.3766  0.2552 -0.1602
  130DM     O06 2070   3.904   2.847   2.067  0.3719 -0.0348 -0.3829
  130DM     N07 2071   4.030   2.997   1.897  0.0497  0.6642  0.0178
  130DM     C08 2072   3.941   2.732   1.824  0.0993  0.0917  0.2932
  130DM     C09 2073   4.059   3.105   1.995 -0.2130 -0.1557 -0.1989
  130DM     C0A 2074   3.950   3.043   1.776 -0.2721 -0.2398  0.1046
  130DM     H0B 2075   4.094   3.198   1.949 -1.7812 -0.5075 -2.2075
  130DM     H0C 2076   4.144   3.081   2.058  0.5653 -0.5110 -1.3687
  130DM     H0D 2077   3.971   3.123   2.057  0.1366  0.5490  0.0852
  130DM     H0E 2078   3.978   3.144   1.746  1.3278 -1.0148 -1.0621
  130DM     H0F 2079   3.846   3.047   1.809 -0.6288  0.7100 -1.0971
  130DM     H10 2080   3.955   2.977   1.688  2.1854 -0.9882  0.7690
  131DM     S01 2081   2.585   1.312   3.456  0.1363 -0.1766  0.1108
  131DM     F02 2082   2.828   1.204   3.423 -0.0223 -0.2860  0.0660
  131DM     F03 2083   2.711   1.216   3.243  0.3909  0.0386 -0.0457
  131DM     F04 2084   2.796   1.398   3.330 -0.0992  0.2894 -0.1517
  131DM     O05 2085   2.621   1.427   3.538 -0.1218  0.2618  0.1706
  131DM     O06 2086   2.548   1.182   3.514  0.7303  0.2066 -0.1682
  131DM     N07 2087   2.466   1.357   3.347  0.0726 -0.2346 -0.3481
  131DM     C08 2088   2.738   1.281   3.357  0.6035 -0.4118  0.7473
  131DM     C09 2089   2.379   1.474   3.370 -0.1991  0.3142  0.9193
  131DM     C0A 2090   2.400   1.252   3.267 -0.2446  0.3426 -0.2481
  131DM     H0B 2091   2.326   1.504   3.278  0.2113  1.4812  1.0562
  131DM     H0C 2092   2.433   1.557   3.415  0.2834 -0.4725  1.7971
  131DM     H0D 2093   2.299   1.442   3.437 -0.8570  1.6549  0.7896
  131DM     H0E 2094   2.341   1.197   3.340 -0.0919  0.4304 -0.0568
  131DM     H0F 2095   2.472   1.181   3.227  0.0949  0.6536 -0.1928
  131DM     H10 2096   2.331   1.292   3.192 -0.2287  1.4456  0.3094
  132DM     S01 2097   3.754   0.832   3.531  0.0182  0.4153 -0.1733
  132DM     F02 2098   3.947   1.016   3.543  0.0086 -0.1148  0.0442
  132DM     F03 2099   3.898   0.957   3.343 -0.0244  0.6003  0.0103
  132DM     F04 2100   3.767   1.090   3.451  0.5586 -0.2620  0.2525
  132DM     O05 2101   3.696   0.877   3.657 -0.0374  0.0470 -0.2420
  132DM     O06 2102   3.855   0.726   3.523 -0.2875  0.4368 -0.2646
  132DM     N07 2103   3.632   0.793   3.418 -0.0958 -0.6467 -0.4110
  132DM     C08 2104   3.844   0.981   3.460  0.3879 -0.0856  0.1203
  132DM     C09 2105   3.556   0.670   3.447  0.3108 -0.2326 -0.9249
  132DM     C0A 2106   3.552   0.893   3.343  0.3455 -0.1363  0.3207
  132DM     H0B 2107   3.623   0.583   3.450 -0.0379 -0.4787 -0.0975
  132DM     H0C 2108   3.478   0.648   3.373 -0.3619  0.6468 -0.4899
  132DM     H0D 2109   3.506   0.681   3.543  0.8720 -0.6544 -0.5867
  132DM     H0E 2110   3.464   0.844   3.302  1.5745 -2.4370  0.3288
  132DM     H0F 2111   3.608   0.935   3.259  1.0537 -0.4817  0.6130
  132DM     H10 2112   3.510   0.972   3.406  0.6370  0.8569 -0.7136
  133DM     S01 2113   0.519   1.699   3.016 -0.1826  0.0200  0.0311
  133DM     F02 2114   0.545   1.709   3.288  0.1420 -0.0707  0.0114
  133DM     F03 2115   0.724   1.645   3.173 -0.0574 -0.3685 -0.4616
  133DM     F04 2116   0.664   1.854   3.174 -0.4348  0.2005 -0.1056
  133DM     O05 2117   0.616   1.681   2.907  0.0755 -0.0407  0.0947
  133DM     O06 2118   0.422   1.809   3.022  0.1474  0.0056 -0.1274
  133DM     N07 2119   0.438   1.549   3.031 -0.4487  0.0821 -0.0286
  133DM     C08 2120   0.620   1.725   3.177 -0.4763 -0.0994  0.1319
  133DM     C09 2121   0.319   1.527   2.947  0.0240  0.1937 -0.0151
  133DM     C0A 2122   0.491   1.428   3.104 -0.1947 -0.0536 -0.0825
  133DM     H0B 2123   0.252   1.444   2.978 -1.1430  1.1298 -0.0113
  133DM     H0C 2124   0.346   1.503   2.845 -0.4952 -1.3656  0.1922
  133DM     H0D 2125   0.265   1.621   2.950 -0.7561 -0.2482 -0.1721
  133DM     H0E 2126   0.556   1.372   3.037  0.5856  0.9454 -0.1749
  133DM     H0F 2127   0.410   1.359   3.129  0.2560 -0.8953 -0.9583
  133DM     H10 2128   0.549   1.446   3.195  0.7075 -0.4844 -0.5720
  134DM     S01 2129   1.659   3.960   0.102 -0.2595 -0.0254  0.1247
  134DM     F02 2130   1.442   3.961   0.257  0.2016 -0.6066 -0.2483
  134DM     F03 2131   1.608   4.070   0.339  0.2843  0.2845 -0.2621
  134DM     F04 2132   1.494   4.152   0.169  0.2734 -0.0857  0.4824
  134DM     O05 2133   1.597   3.969  -0.030 -0.0356  0.1492 -0.4184
  134DM     O06 2134   1.684   3.835   0.177  0.1060 -0.1832 -0.0873
  134DM     N07 2135   1.799   4.052   0.106 -0.3802  0.2488  0.0561
  134DM     C08 2136   1.541   4.041   0.225 -0.4152 -0.3119  0.5519
  134DM     C09 2137   1.924   3.990   0.056  0.2678  0.4568  0.2681
  134DM     C0A 2138   1.800   4.199   0.088  1.1845 -0.0280  0.4769
  134DM     H0B 2139   2.014   4.050   0.074  0.1833  0.4088  0.8698
  134DM     H0C 2140   1.911   3.962  -0.049  0.2071  1.1132  0.1000
  134DM     H0D 2141   1.934   3.898   0.114 -0.5072  1.0553  1.3735
  134DM     H0E 2142   1.749   4.223  -0.005 -1.0262 -0.1924  1.6146
  134DM     H0F 2143   1.902   4.237   0.079  1.2408 -0.4349 -0.5815
  134DM     H10 2144   1.747   4.258   0.165  0.2223  1.8787 -1.5687
  135DM     S01 2145   3.032   0.168   3.523 -0.1033 -0.0748 -0.1043
  135DM     F02 2146   3.032  -0.098   3.555  0.1644  0.0199 -0.1583
  135DM     F03 2147   3.163   0.014   3.696  0.1235  0.3631  0.4031
  135DM     F04 2148   2.951   0.015   3.717  0.0216  0.0603 -0.0604
  135DM     O05 2149   3.031   0.279   3.618  0.0464 -0.0528 -0.3983
  135DM     O06 2150   2.920   0.143   3.428 -0.1251 -0.2397 -0.3740
  135DM     N07 2151   3.171   0.191   3.433  0.3800  0.3568 -0.3753
  135DM     C08 2152   3.046   0.012   3.630 -0.2404  0.0568 -0.2670
  135DM     C09 2153   3.199   0.332   3.383 -0.0588  0.6985 -0.0018
  135DM     C0A 2154   3.219   0.078   3.351 -0.1285  0.1468  0.0222
  135DM     H0B 2155   3.308   0.348   3.370  0.2532 -1.1398  0.2496
  135DM     H0C 2156   3.154   0.409   3.445  0.0822  1.1406 -0.4452
  135DM     H0D 2157   3.154   0.338   3.283 -0.7841 -1.3322  0.1834
  135DM     H0E 2158   3.244  -0.005   3.416 -0.2493 -0.2280 -0.4102
  135DM     H0F 2159   3.307   0.103   3.293 -1.1109  1.0659 -1.1034
  135DM     H10 2160   3.140   0.033   3.289 -1.0472  1.7478  0.0017
  136DM     S01 2161   0.477   3.699   2.737  0.2282 -0.1422 -0.2258
  136DM     F02 2162   0.270   3.570   2.826 -0.0860 -0.1449  0.3250
  136DM     F03 2163   0.419   3.605   2.982  0.2705 -0.3924  0.2460
  136DM     F04 2164   0.289   3.768   2.913 -0.1374  0.1414  0.1820
  136DM     O05 2165   0.516   3.572   2.675  0.0833 -0.4377 -0.3445
  136DM     O06 2166   0.576   3.791   2.791  0.0767 -0.1039  0.0066
  136DM     N07 2167   0.388   3.786   2.620 -0.2543  0.2893 -0.0253
  136DM     C08 2168   0.357   3.658   2.874 -0.0436 -0.3152 -0.4245
  136DM     C09 2169   0.384   3.744   2.477  0.0818 -0.2619  0.1958
  136DM     C0A 2170   0.374   3.933   2.635  0.3474  0.1123  0.2891
  136DM     H0B 2171   0.469   3.784   2.419  0.2270 -0.5869  0.1853
  136DM     H0C 2172   0.292   3.784   2.434 -0.1292  0.6164  1.4377
  136DM     H0D 2173   0.366   3.637   2.476 -2.2909  0.1098  0.3572
  136DM     H0E 2174   0.371   3.957   2.742 -1.1357 -1.4011  0.5998
  136DM     H0F 2175   0.283   3.968   2.588  0.4512 -0.6788 -0.4985
  136DM     H10 2176   0.461   3.988   2.595 -0.2594  0.5322 -0.4666
  137DM     S01 2177   0.801   1.921   2.074 -0.0342  0.3441  0.0935
  137DM     F02 2178   0.818   1.897   2.337  0.2255  0.3379 -0.0446
  137DM     F03 2179   0.981   2.023   2.260 -0.0564 -0.0667 -0.0514
  137DM     F04 2180   0.776   2.099   2.270  0.0128 -0.1301  0.2304
  137DM     O05 2181   0.837   2.035   1.988  0.3326 -0.4386 -0.4494
  137DM     O06 2182   0.667   1.869   2.080  0.4209  0.0692 -0.1085
  137DM     N07 2183   0.912   1.803   2.041 -0.5100  0.0082  0.0529
  137DM     C08 2184   0.849   1.989   2.246 -0.1507  0.1005  0.0689
  137DM     C09 2185   0.932   1.689   2.135 -0.1895 -0.0876  0.1402
  137DM     C0A 2186   0.980   1.793   1.912  0.1308  0.2978  0.2466
  137DM     H0B 2187   0.982   1.601   2.090 -0.0024  0.2907 -0.3948
  137DM     H0C 2188   0.836   1.652   2.171 -0.3601  0.3573  0.1391
  137DM     H0D 2189   0.985   1.716   2.227  0.4824  1.2463 -0.6286
  137DM     H0E 2190   1.027   1.888   1.890 -1.1844  1.0019  0.4108
  137DM     H0F 2191   0.914   1.777   1.827  0.7864  0.8316 -0.3603
  137DM     H10 2192   1.054   1.712   1.916  0.9912  0.9273 -2.3910
  138DM     S01 2193   1.483   2.722   2.666  0.0264 -0.1390 -0.0271
  138DM     F02 2194   1.570   2.528   2.828  0.0497  0.1124  0.3070
  138DM     F03 2195   1.365   2.506   2.770 -0.2450  0.2976 -0.4125
  138DM     F04 2196   1.526   2.463   2.631 -0.1170 -0.1514  0.1258
  138DM     O05 2197   1.424   2.789   2.786 -0.2292  0.2934 -0.6257
  138DM     O06 2198   1.420   2.725   2.535 -0.0718 -0.1073  0.2758
  138DM     N07 2199   1.645   2.771   2.653  0.2023 -0.2900 -0.5015
  138DM     C08 2200   1.486   2.543   2.729  0.1029 -0.3973 -0.4391
  138DM     C09 2201   1.747   2.677   2.593  0.2990 -0.3213  0.0886
  138DM     C0A 2202   1.671   2.917   2.635  0.1427  0.2181  0.5294
  138DM     H0B 2203   1.740   2.578   2.640  1.3229 -0.7162 -0.5861
  138DM     H0C 2204   1.845   2.717   2.617 -0.0076  1.1468 -0.9975
  138DM     H0D 2205   1.727   2.672   2.486 -0.2193 -1.6778  0.2338
  138DM     H0E 2206   1.767   2.944   2.680  0.4283  0.9637 -0.5087
  138DM     H0F 2207   1.591   2.976   2.679 -0.1334  0.7488 -0.6617
  138DM     H10 2208   1.673   2.949   2.530 -0.8631 -0.2174  0.3677
  139DM     S01 2209   2.550   2.503   2.489  0.2070 -0.3362  0.0622
  139DM     F02 2210   2.316   2.612   2.412 -0.1570  0.1352  0.1800
  139DM     F03 2211   2.302   2.467   2.568  0.3749 -0.1009  0.1729
  139DM     F04 2212   2.376   2.660   2.619  0.4972  0.2218  0.0964
  139DM     O05 2213   2.556   2.431   2.361  0.2082  0.3094 -0.6650
  139DM     O06 2214   2.583   2.445   2.617  0.2521  0.4048 -0.0192
  139DM     N07 2215   2.649   2.639   2.466  0.1738  0.4303 -0.0024
  139DM     C08 2216   2.375   2.563   2.522  0.1797 -0.3991  0.2538
  139DM     C09 2217   2.612   2.741   2.361 -0.0863  0.4003  0.0164
  139DM     C0A 2218   2.794   2.616   2.492 -0.1073  0.0772  0.3775
  139DM     H0B 2219   2.686   2.822   2.364  0.2546  0.0559  1.0365
  139DM     H0C 2220   2.515   2.782   2.389 -0.1235 -0.3032  0.9521
  139DM     H0D 2221   2.611   2.693   2.263  3.1565 -0.2122  0.2423
  139DM     H0E 2222   2.838   2.555   2.414  0.7232 -0.4648  1.2691
  139DM     H0F 2223   2.808   2.561   2.585 -0.7327 -0.2863  0.2573
  139DM     H10 2224   2.851   2.710   2.492  0.4903 -0.2520 -2.5246
  140DM     S01 2225   3.446   1.464   4.106 -0.0059 -0.0688 -0.2310
  140DM     F02 2226   3.317   1.389   4.333  0.2921 -0.3350  0.0837
  140DM     F03 2227   3.301   1.250   4.170 -0.6338 -0.2758 -0.1734
  140DM     F04 2228   3.488   1.271   4.282  0.0649 -0.1414 -0.3722
  140DM     O05 2229   3.465   1.389   3.981 -0.2834 -0.1978  0.5464
  140DM     O06 2230   3.559   1.529   4.177  0.1014  0.5328 -0.5174
  140DM     N07 2231   3.328   1.582   4.079  0.1275  0.1151 -0.4176
  140DM     C08 2232   3.382   1.334   4.231  0.0213 -0.6407 -0.2146
  140DM     C09 2233   3.184   1.552   4.072 -0.3527  0.2200 -0.3781
  140DM     C0A 2234   3.379   1.700   4.003 -0.3737  0.0892 -0.1263
  140DM     H0B 2235   3.117   1.638   4.078  0.1039  0.5597 -0.0720
  140DM     H0C 2236   3.152   1.484   4.151 -1.0198  0.3579 -0.5299
  140DM     H0D 2237   3.169   1.501   3.977 -0.7172 -1.6089  0.6253
  140DM     H0E 2238   3.315   1.786   4.025 -0.0291  0.4009 -0.3271
  140DM     H0F 2239   3.370   1.674   3.898  0.8835  0.1108 -0.2450
  140DM     H10 2240   3.482   1.726   4.030  0.0243 -0.1625 -1.4010
  141DM     S01 2241   0.263   3.525   3.908  0.2365 -0.0570 -0.0983
  141DM     F02 2242   0.065   3.675   3.839 -0.4006 -0.4238 -0.2161
  141DM     F03 2243   0.060   3.611   4.053 -0.1562  0.0784 -0.2137
  141DM     F04 2244   0.198   3.771   3.982 -0.2592 -0.1331  0.1424
  141DM     O05 2245   0.337   3.495   4.030 -0.4199  0.0782  0.0751
  141DM     O06 2246   0.333   3.570   3.787 -0.1610  0.3062  0.0634
  141DM     N07 2247   0.174   3.389   3.864  0.0888  0.0759 -0.6376
  141DM     C08 2248   0.136   3.655   3.951 -0.3396 -0.2760 -0.2788
  141DM     C09 2249   0.147   3.356   3.717 -0.0810  0.2188  0.4254
  141DM     C0A 2250   0.182   3.270   3.951  0.4034 -0.3700  0.2268
  141DM     H0B 2251   0.079   3.272   3.698  0.8852 -0.7598  1.2846
  141DM     H0C 2252   0.242   3.338   3.666 -0.4887 -0.3078 -0.1471
  141DM     H0D 2253   0.099   3.441   3.669 -1.3021  0.2895  1.7240
  141DM     H0E 2254   0.148   3.310   4.046 -1.0664 -1.7777  0.3341
  141DM     H0F 2255   0.283   3.230   3.945  0.4521  0.0200 -1.9843
  141DM     H10 2256   0.117   3.185   3.924 -0.0203 -0.3008  1.0144
  142DM     S01 2257   2.951   2.392   2.126 -0.0613  0.1380 -0.0528
  142DM     F02 2258   3.130   2.596   2.100 -0.0974 -0.2587  0.1103
  142DM     F03 2259   3.047   2.577   2.299 -0.0034 -0.3281 -0.1551
  142DM     F04 2260   3.194   2.429   2.222  0.2307 -0.3811 -0.0290
  142DM     O05 2261   2.909   2.323   2.247 -0.1562  0.4916  0.0316
  142DM     O06 2262   3.003   2.326   2.006 -0.2178  0.0089  0.5888
  142DM     N07 2263   2.816   2.486   2.080 -0.0082  0.1898 -0.2800
  142DM     C08 2264   3.087   2.509   2.191 -0.0066  0.5167 -0.3001
  142DM     C09 2265   2.834   2.625   2.036 -0.0554  0.4068 -0.5957
  142DM     C0A 2266   2.700   2.423   2.028  0.2664 -0.2647  0.3901
  142DM     H0B 2267   2.898   2.628   1.947  0.4613  0.7696 -0.2157
  142DM     H0C 2268   2.865   2.688   2.119 -1.4330  0.5264 -0.1507
  142DM     H0D 2269   2.736   2.665   2.012  0.5308  2.4992  0.4494
  142DM     H0E 2270   2.680   2.332   2.085  2.0619  0.0021  1.4902
  142DM     H0F 2271   2.717   2.398   1.923 -0.0239  1.4535 -0.0777
  142DM     H10 2272   2.608   2.482   2.035 -0.1756 -0.7346 -1.1328
  143DM     S01 2273   0.837   1.344   2.876 -0.3635  0.0980 -0.1296
  143DM     F02 2274   0.606   1.390   2.752 -0.1308  0.1395  0.1278
  143DM     F03 2275   0.781   1.476   2.652 -0.0126 -0.3216 -0.0526
  143DM     F04 2276   0.746   1.264   2.638 -0.1200 -0.2462  0.0014
  143DM     O05 2277   0.823   1.467   2.954 -0.1307  0.0542  0.1571
  143DM     O06 2278   0.964   1.292   2.827  0.1296  0.4745 -0.4371
  143DM     N07 2279   0.758   1.227   2.970 -0.1739 -0.1209  0.3256
  143DM     C08 2280   0.737   1.371   2.721 -0.5271 -0.2728  0.5410
  143DM     C09 2281   0.676   1.121   2.909  0.3983 -0.3857  0.1671
  143DM     C0A 2282   0.795   1.200   3.111 -0.3477  0.4329 -0.2288
  143DM     H0B 2283   0.669   1.032   2.974 -1.0381  0.0104  0.5751
  143DM     H0C 2284   0.721   1.086   2.816 -1.7165  0.5359 -1.2605
  143DM     H0D 2285   0.579   1.165   2.886  0.7443  0.4990  0.4005
  143DM     H0E 2286   0.819   1.292   3.163 -1.8879 -0.5063  2.2552
  143DM     H0F 2287   0.887   1.140   3.118  0.0669  0.9210 -1.3453
  143DM     H10 2288   0.714   1.154   3.170 -0.3124 -0.8188 -1.1238
  144DM     S01 2289   3.713   0.013   2.680  0.1778  0.2572  0.0113
  144DM     F02 2290   3.877   0.139   2.851  0.4364 -0.5855  0.1298
  144DM     F03 2291   3.952  -0.058   2.782 -0.1428  0.0509 -0.0805
  144DM     F04 2292   3.966   0.121   2.658 -0.0293 -0.0695  0.5403
  144DM     O05 2293   3.659   0.143   2.637 -0.0441 -0.2081 -0.2706
  144DM     O06 2294   3.643  -0.068   2.781 -0.1424  0.3207  0.1950
  144DM     N07 2295   3.743  -0.085   2.549  0.3810 -0.1635  0.5741
  144DM     C08 2296   3.887   0.054   2.745 -0.2206 -0.2560  0.1977
  144DM     C09 2297   3.745  -0.229   2.572  0.2714 -0.3481  0.0726
  144DM     C0A 2298   3.685  -0.049   2.423 -0.0522 -0.0717  0.3719
  144DM     H0B 2299   3.808  -0.269   2.652 -0.2731  1.1134  1.2631
  144DM     H0C 2300   3.773  -0.287   2.484  0.9722  0.8364 -0.5008
  144DM     H0D 2301   3.643  -0.254   2.601  0.4648  0.3319  1.3637
  144DM     H0E 2302   3.695   0.059   2.414  1.0057 -0.1597  0.3871
  144DM     H0F 2303   3.580  -0.078   2.425  0.4706 -2.0663  0.1613
  144DM     H10 2304   3.733  -0.103   2.339  0.4103  0.1389  0.4972
  145DM     S01 2305   2.549   3.526   1.704 -0.5826  0.2579 -0.2626
  145DM     F02 2306   2.816   3.525   1.651 -0.0773 -0.2513  0.0106
  145DM     F03 2307   2.771   3.478   1.853  0.2925  0.1240  0.1468
  145DM     F04 2308   2.731   3.335   1.702  0.2323 -0.1774  0.6342
  145DM     O05 2309   2.545   3.662   1.752  0.0397 -0.3783 -0.1719
  145DM     O06 2310   2.458   3.428   1.767 -0.2142  0.4652  0.2162
  145DM     N07 2311   2.517   3.531   1.536  0.0905  0.3206  0.4166
  145DM     C08 2312   2.730   3.466   1.731  0.2095 -0.2878  0.3475
  145DM     C09 2313   2.592   3.453   1.438  0.3186  0.0988 -0.0459
  145DM     C0A 2314   2.390   3.589   1.494 -0.5674  0.3693 -0.2755
  145DM     H0B 2315   2.564   3.474   1.334  2.7758  1.3057 -0.4948
  145DM     H0C 2316   2.571   3.349   1.461 -0.4365  0.2868  0.1226
  145DM     H0D 2317   2.700   3.469   1.445  0.3499 -0.2337  0.2463
  145DM     H0E 2318   2.384   3.692   1.527 -0.8483  0.0568  0.6783
  145DM     H0F 2319   2.309   3.538   1.547  0.4403 -0.4477  0.4926
  145DM     H10 2320   2.376   3.580   1.385  1.0463 -1.0128 -0.3847
  146DM     S01 2321   0.895   1.255   0.462  0.3181 -0.4074  0.0052
  146DM     F02 2322   0.635   1.200   0.427  0.0138  0.0786  0.2594
  146DM     F03 2323   0.723   1.139   0.626  0.0998 -0.2562 -0.2177
  146DM     F04 2324   0.677   1.347   0.576 -0.0589  0.2981  0.2851
  146DM     O05 2325   0.897   1.389   0.401  0.7602 -0.1860 -0.0713
  146DM     O06 2326   0.922   1.129   0.391  0.0220 -0.2482  0.3240
  146DM     N07 2327   0.992   1.252   0.600  0.3385  0.0124  0.1394
  146DM     C08 2328   0.718   1.229   0.526 -0.1968 -0.3359 -0.2843
  146DM     C09 2329   0.997   1.376   0.681  0.1771  0.9215  0.0975
  146DM     C0A 2330   1.119   1.179   0.598  0.4148 -0.2332 -0.4244
  146DM     H0B 2331   1.052   1.452   0.625 -0.0856  0.1130 -1.2972
  146DM     H0C 2332   1.045   1.360   0.777 -0.4159  1.5652  0.5063
  146DM     H0D 2333   0.897   1.415   0.699  0.2327  0.7039  0.8980
  146DM     H0E 2334   1.194   1.231   0.539 -0.3395  1.2944 -0.0365
  146DM     H0F 2335   1.105   1.079   0.555  1.0323 -1.0404  1.1809
  146DM     H10 2336   1.150   1.170   0.703 -3.0828 -0.3036  0.6642
  147DM     S01 2337   3.078   3.441   2.008  0.1502  0.1874  0.1993
  147DM     F02 2338   2.874   3.570   2.109 -0.3050  0.0789 -0.3101
  147DM     F03 2339   3.011   3.493   2.265  0.4275 -0.3000 -0.1654
  147DM     F04 2340   3.055   3.679   2.146  0.1165  0.2425 -0.0133
  147DM     O05 2341   3.053   3.521   1.889  0.0600  0.2743 -0.3807
  147DM     O06 2342   3.012   3.310   2.024  0.0561 -0.0444 -0.0419
  147DM     N07 2343   3.245   3.435   2.037  0.1963 -0.1336  0.8786
  147DM     C08 2344   3.002   3.553   2.143 -0.2487 -0.1536  0.2778
  147DM     C09 2345   3.335   3.393   1.930 -0.5059 -0.0112  0.0970
  147DM     C0A 2346   3.302   3.415   2.167  0.1418 -0.2415 -0.2980
  147DM     H0B 2347   3.442   3.413   1.948  0.0958 -2.5204 -0.5347
  147DM     H0C 2348   3.309   3.438   1.834 -1.9543  0.2031  0.5708
  147DM     H0D 2349   3.322   3.286   1.919  1.5587 -0.2314 -0.3979
  147DM     H0E 2350   3.234   3.454   2.244  1.6723  0.5641  0.6681
  147DM     H0F 2351   3.400   3.463   2.169 -0.2040  0.5379 -1.3636
  147DM     H10 2352   3.321   3.309   2.186 -0.2612 -0.2470  0.0998
  148DM     S01 2353   3.507   1.860   3.229  0.1139  0.4324 -0.1198
  148DM     F02 2354   3.285   1.853   3.380 -0.1851 -0.1366  0.0934
  148DM     F03 2355   3.440   1.709   3.439 -0.1686 -0.1981  0.1441
  148DM     F04 2356   3.457   1.920   3.483 -0.2106  0.0462 -0.0513
  148DM     O05 2357   3.508   2.002   3.201 -0.1884  0.1910  0.0505
  148DM     O06 2358   3.438   1.767   3.141 -0.3835 -0.2578  0.1745
  148DM     N07 2359   3.664   1.802   3.243  0.0457 -0.0065 -0.0238
  148DM     C08 2360   3.417   1.831   3.391 -0.4576 -0.0972 -0.2478
  148DM     C09 2361   3.741   1.837   3.364  0.0208 -0.0926 -0.0870
  148DM     C0A 2362   3.727   1.710   3.147  0.0596  0.4405 -0.2915
  148DM     H0B 2363   3.685   1.884   3.446  2.3081 -0.2768  1.6384
  148DM     H0C 2364   3.817   1.910   3.334 -1.1543  0.9051 -0.6536
  148DM     H0D 2365   3.786   1.745   3.402 -1.4531 -0.4291  0.8594
  148DM     H0E 2366   3.743   1.613   3.193  1.2949  0.9583  0.3954
  148DM     H0F 2367   3.820   1.752   3.110 -0.6155  1.2029 -1.1505
  148DM     H10 2368   3.668   1.692   3.056 -0.0716  1.0209 -0.3275
  149DM     S01 2369   3.155   3.086   2.249 -0.0171  0.1608  0.2876
  149DM     F02 2370   2.901   3.058   2.158 -0.1141 -0.3390  0.1351
  149DM     F03 2371   3.019   2.877   2.156 -0.1662 -0.0996  0.0906
  149DM     F04 2372   2.948   2.957   2.342  0.2538 -0.2439  0.0471
  149DM     O05 2373   3.104   3.190   2.334  0.3159  0.2933  0.1177
  149DM     O06 2374   3.219   3.103   2.115  0.6456 -0.2798 -0.2018
  149DM     N07 2375   3.264   2.997   2.344 -0.0938  0.0405 -0.1451
  149DM     C08 2376   2.995   2.986   2.223  0.1762 -0.5060 -0.5384
  149DM     C09 2377   3.402   3.041   2.357 -0.2028 -0.2178 -0.4598
  149DM     C0A 2378   3.254   2.850   2.358  0.1597 -0.9229 -0.0183
  149DM     H0B 2379   3.457   3.009   2.267 -0.0367 -0.6532 -0.2078
  149DM     H0C 2380   3.449   2.996   2.444  0.8894  0.4825 -0.6714
  149DM     H0D 2381   3.408   3.149   2.361  0.3409 -0.3083  1.6173
  149DM     H0E 2382   3.153   2.826   2.392 -1.3472  0.0988 -3.5563
  149DM     H0F 2383   3.326   2.817   2.432 -0.9593  0.0856  1.5592
  149DM     H10 2384   3.283   2.797   2.267  1.5973 -0.3509  0.1026
  150DM     S01 2385   1.431   0.267   4.061  0.2065  0.0785 -0.0718
  150DM     F02 2386   1.407   0.270   4.329  0.0631 -0.1972 -0.2705
  150DM     F03 2387   1.239   0.363   4.220 -0.2717 -0.1016  0.4276
  150DM     F04 2388   1.262   0.143   4.226 -0.2189 -0.0816 -0.0875
  150DM     O05 2389   1.330   0.235   3.963 -0.1441 -0.2311  0.4630
  150DM     O06 2390   1.552   0.190   4.082  0.1528  0.2502  0.3215
  150DM     N07 2391   1.473   0.429   4.042 -0.0777  0.3740 -0.2927
  150DM     C08 2392   1.330   0.261   4.221 -0.0034 -0.8910 -0.3524
  150DM     C09 2393   1.473   0.493   3.908  0.3952  0.2044  0.3642
  150DM     C0A 2394   1.556   0.498   4.142  0.2796 -0.0660 -0.7105
  150DM     H0B 2395   1.546   0.441   3.844  0.0686 -1.4480  1.3006
  150DM     H0C 2396   1.490   0.601   3.913  2.4538 -0.1271  0.8605
  150DM     H0D 2397   1.376   0.480   3.859  1.2375  3.6475 -2.4360
  150DM     H0E 2398   1.658   0.504   4.105  0.7430 -1.4716  0.2903
  150DM     H0F 2399   1.558   0.440   4.234  0.1925  0.7318 -0.1951
  150DM     H10 2400   1.521   0.601   4.160  0.6383 -0.2812  1.3705
  151DM     S01 2401   0.778   2.480   1.815 -0.0943 -0.1024  0.0932
  151DM     F02 2402   0.689   2.298   1.635  0.2264 -0.1690 -0.3346
  151DM     F03 2403   0.828   2.440   1.557  0.3873 -0.3194  0.4393
  151DM     F04 2404   0.897   2.283   1.693 -0.2221  0.1185 -0.1208
  151DM     O05 2405   0.896   2.567   1.820 -0.0277 -0.2113 -0.6077
  151DM     O06 2406   0.750   2.386   1.922 -0.0107 -0.2797  0.1089
  151DM     N07 2407   0.638   2.561   1.783 -0.0232  0.1900 -0.4987
  151DM     C08 2408   0.800   2.370   1.662  0.3747  0.5651 -0.8226
  151DM     C09 2409   0.558   2.613   1.896  0.1473  0.1104 -0.3411
  151DM     C0A 2410   0.618   2.633   1.651 -0.0855 -0.8574  0.3056
  151DM     H0B 2411   0.593   2.712   1.929 -0.6697  0.7180 -1.2346
  151DM     H0C 2412   0.544   2.539   1.975 -0.2985 -0.3222 -0.8188
  151DM     H0D 2413   0.456   2.634   1.862 -0.0320  0.3970  0.3564
  151DM     H0E 2414   0.698   2.707   1.647  0.0667 -1.1107 -1.6664
  151DM     H0F 2415   0.522   2.683   1.657  0.7089  0.6822  0.5627
  151DM     H10 2416   0.621   2.575   1.558  1.3152  0.8111 -0.7316
  152DM     S01 2417   4.147   2.457   0.778 -0.0668 -0.3005  0.1554
  152DM     F02 2418   4.148   2.592   1.007  0.0739 -0.1565 -0.1874
  152DM     F03 2419   3.950   2.532   0.938 -0.0890  0.2569 -0.2000
  152DM     F04 2420   4.081   2.386   1.028 -0.1191  0.2212  0.1210
  152DM     O05 2421   4.132   2.585   0.705  0.3253 -0.5918  0.1617
  152DM     O06 2422   4.077   2.337   0.740 -0.0801 -0.1355  0.0172
  152DM     N07 2423   4.315   2.422   0.781 -0.1974  0.5543 -0.0091
  152DM     C08 2424   4.076   2.493   0.949 -0.0656 -0.2872 -0.3674
  152DM     C09 2425   4.393   2.417   0.654  0.0416  0.1939  0.3256
  152DM     C0A 2426   4.401   2.474   0.884  0.1149  0.3642 -0.3136
  152DM     H0B 2427   4.478   2.348   0.664 -0.2459 -0.2451 -0.2266
  152DM     H0C 2428   4.432   2.515   0.626  0.5406 -0.2686 -0.6058
  152DM     H0D 2429   4.324   2.383   0.577 -0.3734  0.9414  0.3638
  152DM     H0E 2430   4.417   2.581   0.871  1.2411  0.2412  0.0102
  152DM     H0F 2431   4.494   2.417   0.882 -0.4234 -0.4859 -1.5439
  152DM     H10 2432   4.362   2.460   0.986 -0.8443  0.1831 -0.7068
  153DM     S01 2433   1.660   0.443   0.985  0.0413 -0.0703 -0.4518
  153DM     F02 2434   1.879   0.307   0.900  0.1145 -0.2488  0.1859
  153DM     F03 2435   1.736   0.355   0.741 -0.0287  0.4263 -0.3223
  153DM     F04 2436   1.857   0.510   0.822 -0.3432  0.1987  0.3989
  153DM     O05 2437   1.739   0.480   1.102  0.1194  0.7456 -0.0357
  153DM     O06 2438   1.570   0.330   0.994  0.1457 -0.4392 -0.1065
  153DM     N07 2439   1.576   0.571   0.925 -0.4312 -0.2512  0.1440
  153DM     C08 2440   1.789   0.399   0.852  0.3198 -0.0649  0.2434
  153DM     C09 2441   1.522   0.568   0.786  0.0981  0.0575 -0.2694
  153DM     C0A 2442   1.481   0.633   1.020  0.1589 -0.6229 -0.1681
  153DM     H0B 2443   1.446   0.646   0.769  1.4705  1.3509 -0.5631
  153DM     H0C 2444   1.476   0.471   0.769 -0.9578  0.3127  0.9978
  153DM     H0D 2445   1.601   0.588   0.713 -0.0439 -0.5702 -0.5912
  153DM     H0E 2446   1.454   0.730   0.978  1.2004  0.0353  0.6564
  153DM     H0F 2447   1.539   0.657   1.109 -0.3150  0.6214 -0.1902
  153DM     H10 2448   1.390   0.575   1.041  0.0068  0.3318  1.9544
  154DM     S01 2449   3.106   2.786   3.474  0.2682  0.1421 -0.0634
  154DM     F02 2450   3.024   2.960   3.287  0.3776  0.2559 -0.3369
  154DM     F03 2451   3.245   2.960   3.317  0.6883 -0.1832 -0.7175
  154DM     F04 2452   3.148   2.801   3.211 -0.1684  0.3389 -0.3640
  154DM     O05 2453   3.106   2.888   3.577  0.1841 -0.1874 -0.3461
  154DM     O06 2454   3.196   2.670   3.481  0.4556 -0.1371 -0.0835
  154DM     N07 2455   2.950   2.726   3.462  0.1333  0.3373 -0.0033
  154DM     C08 2456   3.135   2.884   3.315 -0.0821  0.2136 -0.3337
  154DM     C09 2457   2.839   2.811   3.488 -0.2776 -0.2141 -0.3673
  154DM     C0A 2458   2.924   2.628   3.359  0.1618  0.0092  0.0944
  154DM     H0B 2459   2.742   2.762   3.471 -0.1769 -0.7141  0.4683
  154DM     H0C 2460   2.839   2.897   3.422  0.6637  0.6090  0.6954
  154DM     H0D 2461   2.845   2.843   3.592 -0.2155 -0.1297 -0.3975
  154DM     H0E 2462   3.006   2.557   3.351 -0.0336 -0.1511 -0.5128
  154DM     H0F 2463   2.913   2.685   3.267  0.5223 -2.0698 -1.2772
  154DM     H10 2464   2.833   2.570   3.381  0.3279 -0.2881  0.0028
  155DM     S01 2465   1.638   1.082   4.012 -0.1762 -0.1395  0.1617
  155DM     F02 2466   1.621   0.836   3.908 -0.2068 -0.3090  0.0346
  155DM     F03 2467   1.736   0.842   4.083  0.0594 -0.1010  0.2025
  155DM     F04 2468   1.519   0.855   4.094  0.0708 -0.0759 -0.3344
  155DM     O05 2469   1.769   1.106   3.958 -0.1523  0.3883  0.1721
  155DM     O06 2470   1.592   1.140   4.138 -0.6170  0.2376  0.5707
  155DM     N07 2471   1.529   1.121   3.890  0.1805 -0.1551 -0.8623
  155DM     C08 2472   1.629   0.892   4.027  0.2147 -0.2318  0.1000
  155DM     C09 2473   1.563   1.239   3.800  0.1134 -0.0482  0.1504
  155DM     C0A 2474   1.384   1.107   3.923  0.5862 -0.0968 -0.3887
  155DM     H0B 2475   1.491   1.247   3.716 -0.1162  1.4040  0.4689
  155DM     H0C 2476   1.662   1.231   3.754 -0.0936 -0.5905 -0.2004
  155DM     H0D 2477   1.554   1.329   3.861  0.4897  0.6652 -0.8135
  155DM     H0E 2478   1.360   1.180   4.001 -0.5125  0.2733 -1.0632
  155DM     H0F 2479   1.373   1.008   3.967  0.3965 -0.0150 -0.2496
  155DM     H10 2480   1.308   1.128   3.846 -0.7152 -0.0599  0.8922
  156DM     S01 2481   0.298   1.018   2.153  0.0611 -0.2266  0.0068
  156DM     F02 2482   0.141   1.241   2.168  0.2771 -0.2421 -0.0344
  156DM     F03 2483   0.101   1.083   2.312 -0.1814 -0.3319 -0.3691
  156DM     F04 2484   0.279   1.206   2.332  0.0390 -0.0013  0.0034
  156DM     O05 2485   0.319   0.902   2.243 -0.0113 -0.1145  0.2434
  156DM     O06 2486   0.411   1.095   2.098 -0.3496  0.0301  0.1893
  156DM     N07 2487   0.207   0.968   2.019 -0.3158 -0.0915  0.2647
  156DM     C08 2488   0.195   1.146   2.246 -0.4986 -0.4348 -0.0809
  156DM     C09 2489   0.067   0.928   2.033  0.2141 -0.1394 -0.0860
  156DM     C0A 2490   0.275   0.899   1.905  0.4363  0.1494  0.3487
  156DM     H0B 2491   0.007   0.923   1.941 -0.4462  0.6883  0.2850
  156DM     H0C 2492   0.017   1.000   2.098  0.7742  0.2652 -0.1033
  156DM     H0D 2493   0.067   0.829   2.079  0.2667 -0.4730 -0.8065
  156DM     H0E 2494   0.298   0.798   1.938  0.3651  0.1194  0.3080
  156DM     H0F 2495   0.366   0.953   1.881  0.0784 -0.1142 -1.6814
  156DM     H10 2496   0.206   0.885   1.820  0.4299  0.0104  0.3776
  157DM     S01 2497   1.428   1.415   3.021  0.4538  0.0539  0.1903
  157DM     F02 2498   1.659   1.539   2.972 -0.1398 -0.1817 -0.0750
  157DM     F03 2499   1.666   1.405   3.142  0.0263  0.3433  0.1779
  157DM     F04 2500   1.662   1.323   2.941 -0.0316 -0.4572 -0.1126
  157DM     O05 2501   1.396   1.401   2.879  0.2793  0.0512 -0.3147
  157DM     O06 2502   1.386   1.529   3.105 -0.3581 -0.2954 -0.1711
  157DM     N07 2503   1.375   1.270   3.096 -0.1543  0.0145  0.5215
  157DM     C08 2504   1.616   1.420   3.021 -0.1569 -0.5615  0.0916
  157DM     C09 2505   1.260   1.201   3.037  0.4348  0.4726 -0.0387
  157DM     C0A 2506   1.462   1.185   3.184 -0.8317 -0.0850  0.3616
  157DM     H0B 2507   1.235   1.112   3.095 -1.0305  0.1619 -1.1298
  157DM     H0C 2508   1.282   1.172   2.934 -1.3722  0.0832 -0.3201
  157DM     H0D 2509   1.174   1.267   3.040 -0.8665 -1.2705  2.5511
  157DM     H0E 2510   1.513   1.243   3.260  0.7037  0.1731 -0.8485
  157DM     H0F 2511   1.546   1.153   3.122  0.3176  1.6231  1.0124
  157DM     H10 2512   1.417   1.095   3.231 -0.7819 -0.3794 -0.1540
  158DM     S01 2513   2.467   3.900   3.116 -0.1528 -0.2372  0.3118
  158DM     F02 2514   2.490   3.633   3.161 -0.1649  0.4120 -0.3028
  158DM     F03 2515   2.435   3.685   2.955  0.3538 -0.2980 -0.2423
  158DM     F04 2516   2.637   3.717   3.020 -0.2277 -0.1695 -0.1342
  158DM     O05 2517   2.329   3.887   3.161  0.0712 -0.1406 -0.3339
  158DM     O06 2518   2.512   3.982   3.006 -0.1092  0.0238 -0.3277
  158DM     N07 2519   2.558   3.944   3.248 -0.1612 -0.4328 -0.2669
  158DM     C08 2520   2.510   3.724   3.061  0.0954 -0.1132 -0.0937
  158DM     C09 2521   2.604   3.854   3.352  0.0235 -0.3954 -0.2101
  158DM     C0A 2522   2.534   4.082   3.302  0.3231 -0.2273 -0.6598
  158DM     H0B 2523   2.525   3.822   3.421  0.2262  1.1732  0.7845
  158DM     H0C 2524   2.687   3.900   3.406  0.0014  0.2460 -0.7128
  158DM     H0D 2525   2.643   3.762   3.309  0.7841 -0.3627  0.3992
  158DM     H0E 2526   2.440   4.083   3.358  0.4950  0.6876 -0.3801
  158DM     H0F 2527   2.535   4.153   3.220  1.0811 -0.1819 -0.6153
  158DM     H10 2528   2.619   4.116   3.364 -0.2478 -0.9715  0.5441
  159DM     S01 2529   1.303   1.180   2.014  0.2313 -0.4425  0.1752
  159DM     F02 2530   1.144   1.273   2.195  0.5189 -0.2895  0.2869
  159DM     F03 2531   1.101   1.340   1.985 -0.7460  0.2685 -0.5367
  159DM     F04 2532   1.040   1.145   2.055  0.0131 -0.0509  0.2135
  159DM     O05 2533   1.338   1.071   2.098  0.0512 -0.0206  0.0716
  159DM     O06 2534   1.383   1.299   2.003  0.0226 -0.0579 -0.3345
  159DM     N07 2535   1.288   1.117   1.857  0.2488  0.1294  0.0563
  159DM     C08 2536   1.134   1.239   2.065  0.1881  0.1104 -0.3028
  159DM     C09 2537   1.201   0.996   1.835 -0.3794  0.1752 -0.0425
  159DM     C0A 2538   1.400   1.129   1.765  0.5149 -0.2368 -0.3919
  159DM     H0B 2539   1.203   0.961   1.731 -0.4587  1.0430 -0.3370
  159DM     H0C 2540   1.100   1.027   1.863  0.6839  2.3984  1.4698
  159DM     H0D 2541   1.238   0.916   1.899 -0.1233  0.1499 -0.2208
  159DM     H0E 2542   1.465   1.047   1.795  0.3484 -0.3385 -0.3119
  159DM     H0F 2543   1.455   1.222   1.781  0.8704 -0.5289  0.1091
  159DM     H10 2544   1.382   1.107   1.659 -0.4845 -0.1098 -0.2447
  160DM     S01 2545   3.613   0.818   2.804  0.0420 -0.0960  0.1989
  160DM     F02 2546   3.488   0.882   3.028 -0.0171  0.2432  0.1084
  160DM     F03 2547   3.483   0.667   2.992 -0.0106  0.0205 -0.3443
  160DM     F04 2548   3.666   0.758   3.052 -0.0265  0.0820  0.2451
  160DM     O05 2549   3.701   0.714   2.759 -0.6599  0.1949  0.0820
  160DM     O06 2550   3.655   0.958   2.808  0.1585  0.2944  0.1304
  160DM     N07 2551   3.480   0.816   2.702 -0.2321 -0.1759  0.4748
  160DM     C08 2552   3.556   0.780   2.979 -0.6073  0.0810  0.6228
  160DM     C09 2553   3.379   0.707   2.701  0.1162  0.0128 -0.2200
  160DM     C0A 2554   3.493   0.881   2.568 -0.5859  0.2464 -0.3332
  160DM     H0B 2555   3.351   0.672   2.802  0.3486  3.4108  1.0878
  160DM     H0C 2556   3.415   0.620   2.647 -0.3937  0.2655 -0.9725
  160DM     H0D 2557   3.287   0.748   2.658 -0.8932 -0.6401  1.2544
  160DM     H0E 2558   3.563   0.965   2.571  0.4420 -0.5963 -0.4802
  160DM     H0F 2559   3.396   0.919   2.536 -0.2728  0.9288 -0.4722
  160DM     H10 2560   3.519   0.813   2.486 -0.3971  0.1638 -0.2034
  161DM     S01 2561   1.733   1.581   4.028 -0.2193  0.1850  0.0303
  161DM     F02 2562   1.527   1.636   4.195 -0.0823  0.1940 -0.0755
  161DM     F03 2563   1.488   1.669   3.982  0.1376  0.1648 -0.2614
  161DM     F04 2564   1.488   1.467   4.065  0.2031 -0.1422  0.5524
  161DM     O05 2565   1.786   1.705   4.087  0.3475 -0.3060 -0.0779
  161DM     O06 2566   1.735   1.554   3.885 -0.1280 -0.1625  0.4989
  161DM     N07 2567   1.799   1.450   4.111 -0.1837 -0.1293 -0.1605
  161DM     C08 2568   1.547   1.589   4.070 -0.1182  0.3994  0.4529
  161DM     C09 2569   1.933   1.398   4.082  0.1544  0.0655  0.0497
  161DM     C0A 2570   1.751   1.425   4.252  0.3220  0.0126 -0.0152
  161DM     H0B 2571   1.947   1.291   4.104  0.2026 -0.0536 -0.5498
  161DM     H0C 2572   2.005   1.453   4.142  0.0238 -0.0678  0.3255
  161DM     H0D 2573   1.957   1.415   3.977 -0.4265 -0.6070 -0.2058
  161DM     H0E 2574   1.788   1.329   4.286  0.0944 -0.0835 -0.0346
  161DM     H0F 2575   1.642   1.417   4.257  0.3378  0.6815  1.4427
  161DM     H10 2576   1.792   1.502   4.319 -1.3438 -0.8622  2.0888
  162DM     S01 2577   2.945   3.817   3.204  0.0578  0.0780 -0.0397
  162DM     F02 2578   3.188   3.908   3.269 -0.0415  0.1736  0.0354
  162DM     F03 2579   3.094   3.793   3.427  0.2879 -0.3450 -0.6238
  162DM     F04 2580   3.180   3.691   3.262  0.2269  0.0532 -0.1511
  162DM     O05 2581   2.890   3.947   3.247 -0.2941  0.0244  0.0085
  162DM     O06 2582   2.876   3.692   3.225  0.3267 -0.2521  0.1671
  162DM     N07 2583   2.985   3.835   3.045  0.3728 -0.3743 -0.0288
  162DM     C08 2584   3.113   3.803   3.297 -0.4196  0.1739  0.2162
  162DM     C09 2585   3.048   3.723   2.975  0.0433  0.0227 -0.1223
  162DM     C0A 2586   2.902   3.916   2.950  0.1855  0.4530 -0.2019
  162DM     H0B 2587   2.975   3.643   2.953 -1.6590  1.6826 -0.6857
  162DM     H0C 2588   3.135   3.687   3.030  1.2149  1.8569 -0.7644
  162DM     H0D 2589   3.077   3.761   2.878 -1.2971  3.0364  0.6036
  162DM     H0E 2590   2.877   4.009   3.000  1.3113  0.5103  0.2630
  162DM     H0F 2591   2.809   3.863   2.932 -0.7022  1.0973  2.3583
  162DM     H10 2592   2.949   3.951   2.857 -1.3478  0.5179 -0.9688
  163DM     S01 2593   1.838   2.519   0.949  0.2526 -0.1260  0.1337
  163DM     F02 2594   2.012   2.414   1.124  0.3292  0.1145 -0.0033
  163DM     F03 2595   1.925   2.606   1.189  0.3241 -0.2069 -0.2549
  163DM     F04 2596   1.809   2.420   1.196  0.1108  0.4384  0.1944
  163DM     O05 2597   1.945   2.592   0.880 -0.0579 -0.0591 -0.0983
  163DM     O06 2598   1.705   2.573   0.968 -0.0259  0.1860 -0.0551
  163DM     N07 2599   1.816   2.371   0.879  0.2647  0.0340 -0.3128
  163DM     C08 2600   1.902   2.488   1.128  0.5579 -0.0672  0.3574
  163DM     C09 2601   1.772   2.374   0.737 -0.1244 -0.4114 -0.0516
  163DM     C0A 2602   1.903   2.256   0.913  0.2956  0.2435 -0.2456
  163DM     H0B 2603   1.853   2.402   0.669 -1.4987  0.7935 -1.2278
  163DM     H0C 2604   1.697   2.452   0.726  0.3735  0.2366  1.0040
  163DM     H0D 2605   1.735   2.276   0.708 -0.0403 -0.3044 -0.5182
  163DM     H0E 2606   1.865   2.165   0.866 -0.7083  0.3775  0.2811
  163DM     H0F 2607   1.904   2.240   1.021  0.7338 -1.9803 -0.5486
  163DM     H10 2608   2.007   2.269   0.881  0.1658  0.5699 -0.5298
  164DM     S01 2609   1.170   2.399   2.189 -0.2793  0.3601 -0.4832
  164DM     F02 2610   1.429   2.385   2.245  0.1770  0.1374 -0.1426
  164DM     F03 2611   1.298   2.445   2.418  0.4186 -0.3950  0.2889
  164DM     F04 2612   1.304   2.233   2.347  0.5390  0.1976 -0.2524
  164DM     O05 2613   1.191   2.540   2.153  0.2548  0.4193  0.1211
  164DM     O06 2614   1.051   2.360   2.265  0.1797 -0.4922  0.0546
  164DM     N07 2615   1.186   2.299   2.053 -0.2087  0.2199  0.2059
  164DM     C08 2616   1.313   2.361   2.310  0.2114 -0.1777  0.0353
  164DM     C09 2617   1.289   2.192   2.050  0.0395  0.1570  0.6585
  164DM     C0A 2618   1.077   2.293   1.955  0.0756 -0.3841 -0.1017
  164DM     H0B 2619   1.300   2.159   1.945 -0.6910  1.8138  0.0226
  164DM     H0C 2620   1.263   2.112   2.118 -1.6245 -1.2183 -1.5130
  164DM     H0D 2621   1.388   2.233   2.068 -0.4370  1.5819  0.1116
  164DM     H0E 2622   1.056   2.395   1.920  0.0919 -0.1248  0.6299
  164DM     H0F 2623   0.990   2.251   2.005 -1.8088  0.8147 -2.2646
  164DM     H10 2624   1.101   2.227   1.871 -1.1622 -0.8973 -0.0669
  165DM     S01 2625   3.874   3.401   0.341  0.0531  0.0498  0.2516
  165DM     F02 2626   3.799   3.212   0.511 -0.0465 -0.2368  0.2972
  165DM     F03 2627   3.807   3.143   0.297 -0.3433 -0.2110 -0.1336
  165DM     F04 2628   3.997   3.180   0.412  0.2842 -0.5302 -0.6601
  165DM     O05 2629   3.954   3.472   0.442 -0.3470  0.3469 -0.0267
  165DM     O06 2630   3.733   3.438   0.312 -0.0451 -0.2401 -0.2006
  165DM     N07 2631   3.962   3.407   0.201  0.3404 -0.1805 -0.2539
  165DM     C08 2632   3.866   3.220   0.394  0.4114  0.4406  0.0517
  165DM     C09 2633   3.967   3.291   0.104 -0.0699 -0.3784 -0.0079
  165DM     C0A 2634   3.965   3.536   0.137 -0.0697 -0.0560 -0.2548
  165DM     H0B 2635   4.051   3.306   0.034 -0.1177  1.1208  0.2456
  165DM     H0C 2636   3.874   3.294   0.046  0.2698  2.2407 -0.5109
  165DM     H0D 2637   3.987   3.201   0.162  1.0869 -1.1538 -1.5824
  165DM     H0E 2638   4.023   3.532   0.045 -0.2663 -0.5512 -0.3580
  165DM     H0F 2639   4.011   3.609   0.204 -2.5050  0.2058  1.1925
  165DM     H10 2640   3.864   3.571   0.111  0.2754  1.0519 -0.1519
  166DM     S01 2641   0.682   4.169   0.733 -0.0370  0.0148 -0.1090
  166DM     F02 2642   0.570   4.027   0.935  0.2304  0.0453  0.2020
  166DM     F03 2643   0.731   4.146   0.996 -0.2421 -0.4354 -0.3921
  166DM     F04 2644   0.540   4.239   0.961  0.3940 -0.0310  0.0045
  166DM     O05 2645   0.751   4.298   0.722  0.2061 -0.0309 -0.2846
  166DM     O06 2646   0.561   4.143   0.659  0.1551 -0.0513  0.1875
  166DM     N07 2647   0.792   4.048   0.690 -0.1025  0.0387  0.4296
  166DM     C08 2648   0.627   4.145   0.917  0.0381  0.6636  0.1586
  166DM     C09 2649   0.789   4.000   0.547  0.0176  0.6248  0.1466
  166DM     C0A 2650   0.923   4.044   0.754 -0.6310 -0.5642  0.0610
  166DM     H0B 2651   0.690   3.961   0.516  0.6297  0.8841 -2.2322
  166DM     H0C 2652   0.856   3.915   0.534 -0.1783  0.2203  1.7375
  166DM     H0D 2653   0.815   4.081   0.479  1.5154 -0.4687 -0.6316
  166DM     H0E 2654   0.972   3.950   0.730 -1.5926 -0.7140 -1.4128
  166DM     H0F 2655   0.917   4.044   0.862  0.5263 -0.7135  0.1370
  166DM     H10 2656   0.979   4.134   0.723 -1.1595  0.7979  2.9079
  167DM     S01 2657   2.707   0.348   1.379  0.1519  0.4134  0.0128
  167DM     F02 2658   2.682   0.144   1.203  0.0289 -0.3212 -0.3874
  167DM     F03 2659   2.493   0.240   1.245  0.2111 -0.0391 -0.5891
  167DM     F04 2660   2.643   0.342   1.125 -0.1329 -0.1157 -0.1790
  167DM     O05 2661   2.844   0.392   1.342  0.0812  0.1331  0.2040
  167DM     O06 2662   2.681   0.256   1.490 -0.1252 -0.4427  0.0995
  167DM     N07 2663   2.614   0.486   1.405 -0.0087  0.6045  0.0657
  167DM     C08 2664   2.625   0.262   1.226 -0.0782  0.5113 -0.0281
  167DM     C09 2665   2.640   0.599   1.316  0.3281  0.2636  0.1855
  167DM     C0A 2666   2.548   0.519   1.532  0.1270 -0.1082 -0.4202
  167DM     H0B 2667   2.602   0.590   1.213 -1.3676 -0.6879  0.8760
  167DM     H0C 2668   2.746   0.624   1.314  0.5451 -0.6012  1.0352
  167DM     H0D 2669   2.586   0.686   1.355  0.6343  0.4194  0.2597
  167DM     H0E 2670   2.615   0.566   1.604 -0.0169 -0.4014 -0.0901
  167DM     H0F 2671   2.507   0.427   1.574  0.9574 -0.7107 -0.9141
  167DM     H10 2672   2.465   0.590   1.520 -0.3556 -0.4189  0.9727
  168DM     S01 2673   0.344   1.950   2.533  0.0193  0.0940  0.2713
  168DM     F02 2674   0.505   2.014   2.330  0.0785  0.3004 -0.2309
  168DM     F03 2675   0.370   2.165   2.385 -0.4218 -0.0380 -0.4616
  168DM     F04 2676   0.541   2.124   2.511  0.1771  0.4091  0.1740
  168DM     O05 2677   0.264   1.889   2.433  0.2989  0.0022 -0.7135
  168DM     O06 2678   0.294   2.025   2.649  0.3085 -0.1985 -0.0653
  168DM     N07 2679   0.451   1.826   2.583  0.3228  0.1853 -0.0787
  168DM     C08 2680   0.448   2.068   2.435 -0.0113  0.0419 -0.2042
  168DM     C09 2681   0.590   1.856   2.611  0.1254  0.3086 -0.0748
  168DM     C0A 2682   0.401   1.714   2.665  0.4887  0.3790  0.3435
  168DM     H0B 2683   0.644   1.912   2.533  1.4479  0.1779  0.7361
  168DM     H0C 2684   0.641   1.761   2.628  0.2331  0.3473 -0.1821
  168DM     H0D 2685   0.590   1.907   2.707 -1.1638  0.3917 -0.1170
  168DM     H0E 2686   0.476   1.635   2.672 -0.0891 -0.0762  1.4159
  168DM     H0F 2687   0.312   1.667   2.624 -0.3685  2.3871 -0.1825
  168DM     H10 2688   0.376   1.755   2.764  1.6236  0.0849  0.7648
  169DM     S01 2689   2.306   2.181   2.008 -0.6576 -0.0112 -0.0867
  169DM     F02 2690   2.277   2.388   1.835  0.0358  0.0863  0.0083
  169DM     F03 2691   2.096   2.340   1.942  0.5130  0.0482 -0.5667
  169DM     F04 2692   2.260   2.440   2.042  0.6479  0.0819 -0.0891
  169DM     O05 2693   2.237   2.136   2.128 -0.3970  0.1370 -0.1034
  169DM     O06 2694   2.449   2.213   2.017  0.9079  0.1108 -0.0847
  169DM     N07 2695   2.282   2.074   1.883 -0.2384 -0.8170 -0.0294
  169DM     C08 2696   2.231   2.346   1.952 -0.2943  0.2033 -0.0547
  169DM     C09 2697   2.361   1.946   1.889  0.1384 -0.5723 -0.3087
  169DM     C0A 2698   2.146   2.066   1.819  0.0255 -0.3311 -0.1437
  169DM     H0B 2699   2.371   1.894   1.793 -0.8322 -0.8296 -0.2712
  169DM     H0C 2700   2.309   1.880   1.959  1.1331  0.1998  1.1953
  169DM     H0D 2701   2.460   1.963   1.932 -0.6651 -1.4838  1.9692
  169DM     H0E 2702   2.076   2.029   1.895 -0.2686  0.7161  0.1024
  169DM     H0F 2703   2.145   2.000   1.732 -1.3665  0.4242 -0.7114
  169DM     H10 2704   2.116   2.164   1.779  1.5486  0.3268  0.2850
  170DM     S01 2705   4.116   2.773   2.947  0.2828 -0.1903 -0.0401
  170DM     F02 2706   4.346   2.751   3.085  0.1591 -0.5057  0.1457
  170DM     F03 2707   4.312   2.596   2.931 -0.3147  0.1910 -0.2437
  170DM     F04 2708   4.374   2.793   2.870 -0.2880  0.1328  0.6326
  170DM     O05 2709   4.104   2.919   2.944 -0.2338 -0.2251 -0.0547
  170DM     O06 2710   4.054   2.684   3.045 -0.5400  0.1674 -0.1513
  170DM     N07 2711   4.061   2.722   2.796  0.2170 -0.1261  0.6577
  170DM     C08 2712   4.297   2.725   2.959 -0.4456  0.2260  0.1914
  170DM     C09 2713   3.921   2.679   2.793  0.4885 -0.4159  0.2065
  170DM     C0A 2714   4.116   2.777   2.670 -0.0693 -0.0236 -0.0463
  170DM     H0B 2715   3.852   2.765   2.788  0.5156 -0.2964  1.6754
  170DM     H0C 2716   3.893   2.626   2.885 -0.0216 -1.6552 -0.6455
  170DM     H0D 2717   3.913   2.608   2.711  1.2488  0.0415 -0.2621
  170DM     H0E 2718   4.049   2.746   2.589  0.2797 -1.4375  0.1789
  170DM     H0F 2719   4.210   2.726   2.646  0.0691  0.6911 -1.0509
  170DM     H10 2720   4.131   2.886   2.673 -1.0784  0.0962  0.7751
  171DM     S01 2721   0.539   0.707   2.753 -0.1530  0.1299 -0.2823
  171DM     F02 2722   0.366   0.811   2.928 -0.2978 -0.1741 -0.1772
  171DM     F03 2723   0.375   0.598   2.931  0.1145 -0.3820 -0.2763
  171DM     F04 2724   0.533   0.713   3.018  0.7020  0.2239  0.3755
  171DM     O05 2725   0.616   0.832   2.757  0.1304  0.2183  0.1453
  171DM     O06 2726   0.443   0.676   2.647  0.3384  0.0349 -0.0906
  171DM     N07 2727   0.646   0.582   2.755 -0.0100  0.0236  0.3983
  171DM     C08 2728   0.446   0.706   2.919  0.2305  0.6593  0.3448
  171DM     C09 2729   0.625   0.467   2.839  0.2159  0.1331  0.1063
  171DM     C0A 2730   0.789   0.611   2.718  0.0420  0.2223  0.0966
  171DM     H0B 2731   0.690   0.380   2.819 -1.6952 -1.3576  0.2138
  171DM     H0C 2732   0.521   0.435   2.825  0.5124 -0.8679  0.1721
  171DM     H0D 2733   0.637   0.489   2.945  0.7469 -2.9400  0.7524
  171DM     H0E 2734   0.825   0.682   2.792 -0.4459  0.1871  0.3727
  171DM     H0F 2735   0.800   0.658   2.621  1.8947  0.9187  0.6288
  171DM     H10 2736   0.858   0.525   2.718  1.7949  1.5771 -1.2410
  172DM     S01 2737   2.090   1.209   1.186 -0.0947  0.2566  0.2376
  172DM     F02 2738   2.069   1.167   0.924 -0.2982 -0.0754 -0.4587
  172DM     F03 2739   1.909   1.295   1.010 -0.1190 -0.3738  0.0981
  172DM     F04 2740   2.108   1.375   0.976  0.2944 -0.2049  0.1027
  172DM     O05 2741   2.028   1.078   1.195  0.2360 -0.0338 -0.3313
  172DM     O06 2742   2.054   1.319   1.275 -0.0315  0.1303  0.0967
  172DM     N07 2743   2.255   1.192   1.186 -0.3493 -0.1493  0.3753
  172DM     C08 2744   2.039   1.268   1.013  0.0578 -0.0916  0.4428
  172DM     C09 2745   2.339   1.311   1.152  0.0813 -0.0710  0.4809
  172DM     C0A 2746   2.323   1.096   1.276  0.1752  0.0018 -0.2310
  172DM     H0B 2747   2.283   1.402   1.129  0.0658 -0.1827  0.0643
  172DM     H0C 2748   2.389   1.290   1.057  0.4200 -1.0241  0.8600
  172DM     H0D 2749   2.414   1.328   1.230 -0.2251 -0.5602  0.8841
  172DM     H0E 2750   2.421   1.067   1.240  0.9572  1.2694  0.8151
  172DM     H0F 2751   2.262   1.006   1.287  1.3821 -0.7204  0.6728
  172DM     H10 2752   2.327   1.145   1.375 -0.7612  0.6713 -0.5122
  173DM     S01 2753   1.976   0.089   1.246 -0.1635 -0.1227  0.3693
  173DM     F02 2754   2.096  -0.035   1.040 -0.0575  0.4595 -0.4582
  173DM     F03 2755   2.093   0.183   1.023 -0.0731  0.3744 -0.2822
  173DM     F04 2756   2.226   0.086   1.166  0.0124  0.1452 -0.3880
  173DM     O05 2757   2.015   0.205   1.324  0.0458 -0.1778 -0.2208
  173DM     O06 2758   1.971  -0.039   1.307 -0.1015  0.1907 -0.0480
  173DM     N07 2759   1.830   0.119   1.172 -0.3964 -0.6373 -0.0404
  173DM     C08 2760   2.106   0.081   1.108  0.4254 -0.5010 -0.1749
  173DM     C09 2761   1.777   0.026   1.064  0.3417 -0.3121 -0.1700
  173DM     C0A 2762   1.725   0.174   1.256  0.0043 -0.0334  0.1588
  173DM     H0B 2763   1.755  -0.077   1.097  0.2375 -0.1562  0.2507
  173DM     H0C 2764   1.847   0.028   0.982  0.6689 -1.1839  0.0870
  173DM     H0D 2765   1.681   0.064   1.028 -0.4645 -0.4300  1.7934
  173DM     H0E 2766   1.758   0.265   1.306 -2.3204  0.4378  0.9101
  173DM     H0F 2767   1.702   0.113   1.343  0.2213 -0.2944  0.0336
  173DM     H10 2768   1.630   0.195   1.205 -0.6209 -1.4162  0.7322
  174DM     S01 2769   0.499   1.917   1.527 -0.2963  0.0110 -0.3811
  174DM     F02 2770   0.725   1.999   1.650  0.0819  0.7043 -0.1030
  174DM     F03 2771   0.640   1.820   1.731 -0.1586  0.4844  0.1813
  174DM     F04 2772   0.747   1.811   1.536  0.0664 -0.0509  0.1563
  174DM     O05 2773   0.522   1.966   1.394 -0.1313  0.0858  0.1042
  174DM     O06 2774   0.426   1.990   1.628  0.3130 -0.3753 -0.0866
  174DM     N07 2775   0.422   1.768   1.511 -0.0085 -0.1637 -0.4171
  174DM     C08 2776   0.665   1.882   1.615  0.0038  0.5875  0.0539
  174DM     C09 2777   0.484   1.663   1.432  0.6894  0.1913 -0.0527
  174DM     C0A 2778   0.273   1.775   1.497  0.4130 -0.2622  0.3593
  174DM     H0B 2779   0.503   1.689   1.327 -2.5368  0.3952 -0.6133
  174DM     H0C 2780   0.427   1.571   1.448  0.7175  0.2808  0.5646
  174DM     H0D 2781   0.582   1.644   1.477  0.8811  1.1607 -0.0547
  174DM     H0E 2782   0.227   1.676   1.504 -1.4027  0.6497  1.4763
  174DM     H0F 2783   0.244   1.811   1.398 -1.5315 -2.8158 -0.0491
  174DM     H10 2784   0.224   1.837   1.573 -0.5277  0.0684 -0.5120
  175DM     S01 2785   3.804   0.752   1.668 -0.3264  0.1506  0.1232
  175DM     F02 2786   3.679   0.646   1.874  0.1612 -0.2591 -0.0227
  175DM     F03 2787   3.891   0.583   1.861  0.0091  0.3272  0.1839
  175DM     F04 2788   3.845   0.782   1.928 -0.0369 -0.0799  0.2739
  175DM     O05 2789   3.941   0.796   1.642  0.1865 -0.1937 -0.3141
  175DM     O06 2790   3.689   0.844   1.680 -0.1646 -0.0548  0.1059
  175DM     N07 2791   3.756   0.632   1.562  0.3390 -0.4989  0.0659
  175DM     C08 2792   3.807   0.682   1.845  0.4920 -0.1606  0.0718
  175DM     C09 2793   3.826   0.493   1.563  0.3697 -0.4735  0.2179
  175DM     C0A 2794   3.712   0.669   1.426 -0.0921 -0.4029 -0.2303
  175DM     H0B 2795   3.836   0.455   1.666 -2.0175 -0.8870  0.3354
  175DM     H0C 2796   3.924   0.500   1.516  0.5966 -1.0003  0.6118
  175DM     H0D 2797   3.763   0.420   1.512 -0.2212  0.0293  0.2233
  175DM     H0E 2798   3.794   0.701   1.361 -0.5413 -1.1560 -1.1818
  175DM     H0F 2799   3.651   0.760   1.429 -0.1538 -0.5060  1.6993
  175DM     H10 2800   3.653   0.595   1.371  0.0472 -2.1447  1.8923
  176DM     S01 2801   0.394   2.740   2.324  0.0977 -0.0139  0.0897
  176DM     F02 2802   0.449   2.513   2.454  0.0981  0.1912 -0.0172
  176DM     F03 2803   0.260   2.613   2.524 -0.1701 -0.1489  0.3821
  176DM     F04 2804   0.270   2.505   2.332  0.2586 -0.1509  0.0905
  176DM     O05 2805   0.496   2.693   2.229 -0.0135 -0.0285  0.0577
  176DM     O06 2806   0.423   2.843   2.423 -0.2486 -0.0961  0.2873
  176DM     N07 2807   0.260   2.789   2.236  0.3114 -0.0801 -0.1228
  176DM     C08 2808   0.340   2.584   2.415 -0.2769  0.3513  0.0778
  176DM     C09 2809   0.276   2.907   2.148  0.0419 -0.1413  0.1416
  176DM     C0A 2810   0.127   2.786   2.303  0.4763  0.1704 -0.0081
  176DM     H0B 2811   0.300   2.998   2.205 -0.2183  0.3644 -0.5430
  176DM     H0C 2812   0.181   2.918   2.095 -0.6888 -1.6369  1.1123
  176DM     H0D 2813   0.354   2.884   2.076  0.2715 -1.5325  0.8228
  176DM     H0E 2814   0.132   2.837   2.399 -2.1841  0.5437 -0.0166
  176DM     H0F 2815   0.097   2.685   2.331 -0.0323  0.3384  0.0620
  176DM     H10 2816   0.048   2.818   2.233  1.2850  2.4169  0.0773
  177DM     S01 2817   0.236   2.366   3.879  0.3208 -0.1276  0.0803
  177DM     F02 2818   0.174   2.358   3.621  0.0742  0.4180  0.3192
  177DM     F03 2819   0.216   2.162   3.701  0.0738  0.4159 -0.2413
  177DM     F04 2820   0.030   2.263   3.746  0.1650 -0.1640 -0.1352
  177DM     O05 2821   0.211   2.266   3.983 -0.1285 -0.2323 -0.3166
  177DM     O06 2822   0.184   2.503   3.884  0.9881 -0.3352  0.3644
  177DM     N07 2823   0.404   2.385   3.856  0.1602  0.4637  0.1748
  177DM     C08 2824   0.160   2.280   3.726 -0.0064  0.1233  0.3488
  177DM     C09 2825   0.460   2.416   3.724 -0.4060 -0.4111  0.1133
  177DM     C0A 2826   0.482   2.445   3.966 -0.0805 -0.6315 -0.5316
  177DM     H0B 2827   0.568   2.433   3.715 -0.6081  1.0887  0.4016
  177DM     H0C 2828   0.412   2.505   3.685  0.1671  0.1759  0.7421
  177DM     H0D 2829   0.423   2.336   3.659 -1.9923 -0.6066  1.1956
  177DM     H0E 2830   0.589   2.427   3.952 -0.0330 -0.0530 -0.9260
  177DM     H0F 2831   0.461   2.395   4.060 -0.1696  0.6540  0.1406
  177DM     H10 2832   0.458   2.552   3.970 -1.0085 -0.8931  0.9897
  178DM     S01 2833   4.102   2.374   2.509 -0.0662  0.1809  0.2603
  178DM     F02 2834   4.349   2.289   2.547  0.2777  0.4018  0.0234
  178DM     F03 2835   4.284   2.419   2.707  0.4489 -0.1152 -0.1365
  178DM     F04 2836   4.213   2.211   2.695  0.2782  0.1507  0.1574
  178DM     O05 2837   4.155   2.491   2.441  0.1023 -0.0535  0.0191
  178DM     O06 2838   3.972   2.387   2.580 -0.5330  0.0391  0.2601
  178DM     N07 2839   4.088   2.257   2.389 -0.1045 -0.1473 -0.1597
  178DM     C08 2840   4.246   2.320   2.627 -0.4968  0.3667  0.1907
  178DM     C09 2841   4.069   2.118   2.431  0.7327  0.4173  0.0702
  178DM     C0A 2842   4.030   2.292   2.261  0.0642  0.2685  0.0527
  178DM     H0B 2843   4.147   2.086   2.501  0.0272  0.3235  0.8231
  178DM     H0C 2844   4.065   2.054   2.342  2.3125  0.6263 -0.1635
  178DM     H0D 2845   3.970   2.114   2.476  0.5960  1.9626 -0.0531
  178DM     H0E 2846   4.073   2.227   2.185  1.1527  2.8113 -1.5245
  178DM     H0F 2847   4.049   2.394   2.230  0.2070  0.2764  0.1642
  178DM     H10 2848   3.921   2.272   2.262  0.1938 -0.5539 -1.2761
  179DM     S01 2849   3.908   1.273   3.100 -0.0874  0.0842 -0.0304
  179DM     F02 2850   3.661   1.176   3.174  0.1576  0.0918  0.5200
  179DM     F03 2851   3.677   1.211   2.963  0.1175 -0.1024  0.0148
  179DM     F04 2852   3.776   1.046   3.054 -0.1609  0.2580 -0.1487
  179DM     O05 2853   3.958   1.224   3.228  0.0401  0.0444 -0.2904
  179DM     O06 2854   3.866   1.410   3.082 -0.1071  0.2204 -0.7329
  179DM     N07 2855   4.020   1.227   2.981 -0.4039  0.5168  0.1200
  179DM     C08 2856   3.744   1.175   3.071  0.6120 -0.3855  0.5759
  179DM     C09 2857   3.978   1.225   2.842 -0.1417  0.0048  0.0866
  179DM     C0A 2858   4.166   1.253   3.004 -0.0697  0.0621  0.5318
  179DM     H0B 2859   3.972   1.325   2.798 -0.2076  0.3701  0.9288
  179DM     H0C 2860   3.880   1.181   2.827 -0.6984  1.9828 -2.4712
  179DM     H0D 2861   4.056   1.170   2.789 -0.3977 -0.8400  0.5784
  179DM     H0E 2862   4.223   1.182   2.945 -1.0169 -0.1274 -0.1571
  179DM     H0F 2863   4.183   1.237   3.111 -0.3982 -0.2574  0.5360
  179DM     H10 2864   4.182   1.358   2.976  1.2410 -0.1906  0.3142
  180DM     S01 2865   1.284   1.542   1.064  0.1855 -0.0550 -0.1448
  180DM     F02 2866   1.541   1.569   1.015 -0.2301  0.5041  0.1479
  180DM     F03 2867   1.477   1.364   1.051  0.3567  0.1414  0.3306
  180DM     F04 2868   1.434   1.452   0.858  0.4548  0.2058  0.0275
  180DM     O05 2869   1.325   1.590   1.194 -0.2960  0.1521 -0.1086
  180DM     O06 2870   1.180   1.439   1.052  0.0177 -0.0652 -0.1020
  180DM     N07 2871   1.235   1.668   0.967  0.0006 -0.0796 -0.0165
  180DM     C08 2872   1.445   1.478   0.994 -0.3025  0.1156 -0.0266
  180DM     C09 2873   1.171   1.643   0.838  0.1937 -0.0865 -0.3583
  180DM     C0A 2874   1.193   1.791   1.035  0.1527  0.2236 -0.2409
  180DM     H0B 2875   1.193   1.727   0.771 -0.6561  1.0573  0.7803
  180DM     H0C 2876   1.064   1.624   0.847 -0.0330  1.4595  0.3188
  180DM     H0D 2877   1.214   1.548   0.805 -0.1695 -0.4920  0.3197
  180DM     H0E 2878   1.096   1.770   1.082  0.9989 -0.7648  1.1103
  180DM     H0F 2879   1.182   1.874   0.966  0.6680  0.2970 -0.2345
  180DM     H10 2880   1.265   1.820   1.112  1.7375 -1.0806 -1.2111
  181DM     S01 2881   0.713   0.934   1.522 -0.2553 -0.3321 -0.0499
  181DM     F02 2882   0.706   0.739   1.690  0.3117 -0.4207 -0.5847
  181DM     F03 2883   0.526   0.860   1.685 -0.4601  0.0669  0.1332
  181DM     F04 2884   0.564   0.726   1.524  0.4609 -0.0932 -0.0469
  181DM     O05 2885   0.796   0.858   1.429 -0.0725  0.5313  0.4842
  181DM     O06 2886   0.774   1.020   1.630  0.0719  0.4687 -0.0422
  181DM     N07 2887   0.600   1.032   1.447 -0.0996 -0.2018  0.4297
  181DM     C08 2888   0.620   0.806   1.613 -0.1923 -0.4713 -0.1592
  181DM     C09 2889   0.464   0.987   1.405 -0.5415 -0.3273  0.1617
  181DM     C0A 2890   0.643   1.166   1.394 -0.1839 -0.1547 -0.4610
  181DM     H0B 2891   0.400   1.060   1.353 -0.3489  0.6746  1.3121
  181DM     H0C 2892   0.407   0.947   1.489  0.3576  0.0270  0.9499
  181DM     H0D 2893   0.474   0.907   1.332  1.2139 -1.0662  1.1742
  181DM     H0E 2894   0.560   1.229   1.362 -0.3668  0.3702  1.0412
  181DM     H0F 2895   0.703   1.149   1.304  0.1533 -0.3339 -0.2019
  181DM     H10 2896   0.706   1.224   1.463 -3.4750  1.3362  1.4054
  182DM     S01 2897   2.584   1.460   2.416  0.1799 -0.0325  0.0913
  182DM     F02 2898   2.476   1.636   2.237  0.2111  0.3309  0.1585
  182DM     F03 2899   2.528   1.438   2.152 -0.3008 -0.4117 -0.2179
  182DM     F04 2900   2.351   1.464   2.280 -0.3823 -0.0829  0.1306
  182DM     O05 2901   2.579   1.315   2.415 -0.0949  0.2521  0.3174
  182DM     O06 2902   2.537   1.543   2.525  0.1878 -0.5255 -0.2435
  182DM     N07 2903   2.742   1.500   2.377 -0.1430  0.1617  0.0421
  182DM     C08 2904   2.480   1.502   2.263  0.7394 -0.6645  0.4134
  182DM     C09 2905   2.779   1.629   2.321  0.0246  0.1896 -0.0929
  182DM     C0A 2906   2.856   1.429   2.441  0.2663 -0.1382 -0.2419
  182DM     H0B 2907   2.766   1.708   2.396 -0.6874  0.7387 -0.7821
  182DM     H0C 2908   2.717   1.645   2.232  0.2001  0.2834 -0.1995
  182DM     H0D 2909   2.882   1.631   2.283 -0.1939  0.2037 -0.6953
  182DM     H0E 2910   2.953   1.444   2.393  0.0575 -0.7299 -0.8549
  182DM     H0F 2911   2.838   1.321   2.441 -0.4361 -0.0204 -0.1945
  182DM     H10 2912   2.871   1.464   2.544 -0.4106 -0.5528 -0.0020
  183DM     S01 2913   2.032   1.429   2.883  0.0979 -0.3989  0.0430
  183DM     F02 2914   1.928   1.562   3.094 -0.3744  0.2649 -0.2757
  183DM     F03 2915   2.112   1.445   3.140  0.3447  0.3222 -0.6759
  183DM     F04 2916   2.123   1.628   3.034  0.2769 -0.5577  0.2276
  183DM     O05 2917   2.168   1.409   2.840 -0.2058 -0.2394 -0.3139
  183DM     O06 2918   1.932   1.507   2.811  0.3071  0.0936 -0.0220
  183DM     N07 2919   1.959   1.277   2.924  0.0843  0.3463  0.2529
  183DM     C08 2920   2.049   1.519   3.050 -0.6786 -0.0235  0.3191
  183DM     C09 2921   1.943   1.187   2.810 -0.1536  0.1826  0.0672
  183DM     C0A 2922   1.976   1.212   3.052  0.2424 -0.2582  0.1473
  183DM     H0B 2923   1.879   1.100   2.834  0.4606  0.0442  1.2118
  183DM     H0C 2924   2.038   1.151   2.772 -0.1555  1.5288 -1.2401
  183DM     H0D 2925   1.896   1.241   2.728  0.7326  1.0026  0.0927
  183DM     H0E 2926   1.922   1.117   3.049 -0.2532  0.0417 -0.3765
  183DM     H0F 2927   1.938   1.272   3.135  1.6285  0.6974  0.1062
  183DM     H10 2928   2.080   1.182   3.071  0.3710 -0.4894 -0.8852
  184DM     S01 2929   1.059   3.060   0.264 -0.0623  0.2282 -0.2979
  184DM     F02 2930   0.859   2.951   0.400 -0.0912 -0.2190  0.0835
  184DM     F03 2931   0.968   2.811   0.279 -0.2348 -0.0498  0.3051
  184DM     F04 2932   1.062   2.881   0.461 -0.2044 -0.3753  0.6484
  184DM     O05 2933   0.971   3.092   0.155  0.2628 -0.1591  0.1151
  184DM     O06 2934   1.199   3.022   0.240 -0.2024 -0.0909 -0.5442
  184DM     N07 2935   1.055   3.193   0.367 -0.3102  0.7445  0.3416
  184DM     C08 2936   0.981   2.917   0.359 -0.4349 -0.2141 -0.1234
  184DM     C09 2937   1.045   3.186   0.517  0.0800  0.1161 -0.0823
  184DM     C0A 2938   1.087   3.328   0.314  0.0488 -0.1580  0.0709
  184DM     H0B 2939   1.129   3.125   0.554 -0.8294 -0.5705  0.8911
  184DM     H0C 2940   0.946   3.150   0.546  0.4703  0.7221  2.0815
  184DM     H0D 2941   1.060   3.287   0.554  1.9300 -0.4653  0.8275
  184DM     H0E 2942   1.019   3.394   0.367  0.2045 -0.0653  0.1568
  184DM     H0F 2943   1.068   3.336   0.207 -0.7559  1.2033  0.3094
  184DM     H10 2944   1.192   3.350   0.337 -0.1337  0.9723 -0.1592
  185DM     S01 2945   4.110   2.006   1.356  0.0907  0.0224  0.0670
  185DM     F02 2946   4.250   2.212   1.274  0.0684  0.2002 -0.6078
  185DM     F03 2947   4.357   2.092   1.427 -0.3394  0.2441 -0.0405
  185DM     F04 2948   4.342   2.019   1.224  0.1045  0.0971  0.0403
  185DM     O05 2949   4.142   1.874   1.413  0.3428 -0.3954  0.2276
  185DM     O06 2950   4.034   2.024   1.233  0.0194  0.1636 -0.0694
  185DM     N07 2951   4.037   2.102   1.471  0.1320 -0.0097  0.4915
  185DM     C08 2952   4.277   2.087   1.320  0.2439 -0.0012  0.1753
  185DM     C09 2953   3.898   2.131   1.461  0.0157  0.3762  0.1186
  185DM     C0A 2954   4.087   2.090   1.611  0.0634  0.1875  0.2320
  185DM     H0B 2955   3.838   2.050   1.507 -0.2815  0.1655 -0.6354
  185DM     H0C 2956   3.863   2.136   1.358 -0.2120  1.3064  0.2359
  185DM     H0D 2957   3.876   2.225   1.513  0.4962 -0.0336  1.0794
  185DM     H0E 2958   4.061   2.178   1.670 -0.0121 -0.4858  1.2250
  185DM     H0F 2959   4.196   2.081   1.618 -0.0733 -2.2481 -0.4117
  185DM     H10 2960   4.044   1.998   1.654 -2.5354  0.4850 -1.6292
  186DM     S01 2961   0.904   2.245   0.025  0.1742 -0.0811 -0.0624
  186DM     F02 2962   0.922   2.498   0.095 -0.1769 -0.1028 -0.2883
  186DM     F03 2963   0.733   2.464  -0.001 -0.1499 -0.0010  0.5180
  186DM     F04 2964   0.777   2.395   0.202  0.2310  0.3704  0.2541
  186DM     O05 2965   0.968   2.274  -0.106 -0.3550  0.0757 -0.2091
  186DM     O06 2966   0.803   2.145   0.044  0.0799 -0.0726 -0.1790
  186DM     N07 2967   1.027   2.203   0.137  0.1028 -0.4351 -0.5405
  186DM     C08 2968   0.825   2.409   0.079 -0.1267 -0.2666  1.3059
  186DM     C09 2969   0.990   2.192   0.281  0.0319 -0.1894  0.1609
  186DM     C0A 2970   1.113   2.089   0.096 -0.4162  0.1689 -0.6538
  186DM     H0B 2971   1.071   2.152   0.343  0.4203 -0.2539 -0.3825
  186DM     H0C 2972   0.903   2.127   0.293 -0.9104  1.3235  1.6947
  186DM     H0D 2973   0.961   2.291   0.317 -0.3872 -0.3273  0.2055
  186DM     H0E 2974   1.056   1.998   0.117 -1.4632  0.4198 -2.3418
  186DM     H0F 2975   1.204   2.079   0.156 -0.3651 -1.4920 -0.9819
  186DM     H10 2976   1.135   2.092  -0.011 -0.0070  2.0059 -0.5239
  187DM     S01 2977   2.899   3.714   3.924  0.0338  0.2607  0.0084
  187DM     F02 2978   2.898   3.755   3.660  0.1357 -0.2868  0.1450
  187DM     F03 2979   2.705   3.753   3.749  0.4044  0.3434  0.3361
  187DM     F04 2980   2.829   3.923   3.777 -0.2213  0.0063  0.3097
  187DM     O05 2981   2.889   3.573   3.907  0.0757  0.0258 -0.0254
  187DM     O06 2982   2.833   3.781   4.039  0.3771  0.4395 -0.2083
  187DM     N07 2983   3.062   3.752   3.927 -0.0147 -0.1380 -0.6372
  187DM     C08 2984   2.830   3.789   3.767  0.5394 -0.2497  0.3740
  187DM     C09 2985   3.101   3.886   3.882  0.4626  0.5401 -0.2349
  187DM     C0A 2986   3.150   3.701   4.038 -0.4529  0.7790 -0.1372
  187DM     H0B 2987   3.054   3.968   3.939 -1.2346 -0.1723 -0.5990
  187DM     H0C 2988   3.084   3.902   3.775  1.7448 -0.7663 -0.6606
  187DM     H0D 2989   3.210   3.886   3.896  0.6420 -1.4772 -1.4862
  187DM     H0E 2990   3.126   3.596   4.057 -0.7455  0.7176 -0.8413
  187DM     H0F 2991   3.132   3.758   4.129  0.7038  0.4245  0.3149
  187DM     H10 2992   3.255   3.707   4.009 -0.3808  0.2096 -0.0095
  188DM     S01 2993   1.417   3.354   4.056 -0.2733  0.3708 -0.3797
  188DM     F02 2994   1.350   3.271   4.295 -0.1669 -0.0167  0.5257
  188DM     F03 2995   1.486   3.136   4.187  0.3167 -0.4516  0.1629
  188DM     F04 2996   1.561   3.320   4.281 -0.0536 -0.0666 -0.0332
  188DM     O05 2997   1.542   3.348   3.982 -0.2295  0.2074  0.0789
  188DM     O06 2998   1.355   3.483   4.098  0.5623  0.4419  0.1338
  188DM     N07 2999   1.299   3.266   3.973  0.4104  0.2142 -0.0672
  188DM     C08 3000   1.457   3.264   4.217 -0.1322 -0.1680 -0.1744
  188DM     C09 3001   1.251   3.324   3.848 -0.2513 -0.0046 -0.6872
  188DM     C0A 3002   1.202   3.186   4.048  0.4290 -0.4109  0.7141
  188DM     H0B 3003   1.170   3.396   3.864 -0.4190  0.0448 -1.7190
  188DM     H0C 3004   1.208   3.250   3.780 -0.5315  0.0120 -0.5286
  188DM     H0D 3005   1.334   3.379   3.803 -0.3727  0.3076 -0.5303
  188DM     H0E 3006   1.252   3.099   4.092  1.3437  0.3404  1.1705
  188DM     H0F 3007   1.123   3.151   3.982  0.6254  0.3238  0.0856
  188DM     H10 3008   1.157   3.243   4.131  0.5649 -0.5370  0.8758
  189DM     S01 3009   0.350   0.579   0.720 -0.0553 -0.1949  0.1503
  189DM     F02 3010   0.146   0.494   0.860  0.2019  0.1700 -0.1471
  189DM     F03 3011   0.315   0.526   0.987  0.1002 -0.0051 -0.0361
  189DM     F04 3012   0.205   0.698   0.902  0.0976  0.0204 -0.0360
  189DM     O05 3013   0.469   0.660   0.741  0.5628 -0.1939  0.3096
  189DM     O06 3014   0.250   0.609   0.620 -0.2269 -0.2114 -0.1971
  189DM     N07 3015   0.403   0.425   0.687 -0.2030 -0.1766  0.2417
  189DM     C08 3016   0.250   0.574   0.880 -0.0239  0.1304 -0.4077
  189DM     C09 3017   0.496   0.361   0.781  0.3885 -0.3488  0.6879
  189DM     C0A 3018   0.421   0.386   0.550  0.0358 -0.2098 -0.6727
  189DM     H0B 3019   0.524   0.259   0.750  1.9323  0.3440 -0.2042
  189DM     H0C 3020   0.451   0.358   0.881  0.0662  0.2851  0.5609
  189DM     H0D 3021   0.590   0.415   0.789 -0.1500  0.5271  1.2639
  189DM     H0E 3022   0.507   0.440   0.511  0.8136 -1.0624 -0.1584
  189DM     H0F 3023   0.333   0.411   0.492  0.3747  1.9350 -0.2932
  189DM     H10 3024   0.435   0.277   0.543 -0.5639 -0.3966  0.7772
  190DM     S01 3025   0.570   0.226   1.777 -0.0572 -0.0202 -0.1306
  190DM     F02 3026   0.457   0.357   1.580 -0.2189 -0.0148 -0.1182
  190DM     F03 3027   0.459   0.469   1.764  0.0993 -0.7728  0.0490
  190DM     F04 3028   0.642   0.447   1.650  0.0125 -0.5683  0.5037
  190DM     O05 3029   0.685   0.161   1.720  0.0681  0.0670 -0.1020
  190DM     O06 3030   0.441   0.156   1.782 -0.4852 -0.2103 -0.2604
  190DM     N07 3031   0.610   0.266   1.936 -0.1195  0.4131 -0.0074
  190DM     C08 3032   0.530   0.387   1.687  0.0611 -0.0300  0.5317
  190DM     C09 3033   0.557   0.183   2.051 -0.2284 -0.2072  0.2524
  190DM     C0A 3034   0.750   0.323   1.961  0.1903  0.5705  0.2697
  190DM     H0B 3035   0.535   0.241   2.141  0.8880  1.1815 -0.3484
  190DM     H0C 3036   0.628   0.105   2.081 -0.4147 -0.5584 -0.2140
  190DM     H0D 3037   0.465   0.134   2.020  0.3963 -1.0025 -0.3614
  190DM     H0E 3038   0.754   0.371   2.059  1.0927  1.2422 -0.0906
  190DM     H0F 3039   0.768   0.402   1.888 -1.1902  0.0867 -0.6197
  190DM     H10 3040   0.829   0.248   1.954  0.5674  1.0608 -0.8073
  191DM     S01 3041   3.037   3.588   1.361  0.2498 -0.1245 -0.0970
  191DM     F02 3042   3.013   3.791   1.194  0.0080 -0.0266  0.1813
  191DM     F03 3043   3.035   3.854   1.399  0.3955 -0.0297  0.0253
  191DM     F04 3044   3.204   3.784   1.282 -0.1653 -0.0373  0.2166
  191DM     O05 3045   3.090   3.513   1.248  0.0408 -0.2301 -0.2315
  191DM     O06 3046   2.897   3.590   1.399 -0.1931  0.4617  0.1019
  191DM     N07 3047   3.133   3.546   1.494  0.0245 -0.4093 -0.0425
  191DM     C08 3048   3.077   3.767   1.307 -0.2477 -0.4478  0.5505
  191DM     C09 3049   3.122   3.407   1.549 -0.5783 -0.1063 -0.2459
  191DM     C0A 3050   3.182   3.642   1.597 -0.2408 -0.0872 -0.1782
  191DM     H0B 3051   3.218   3.370   1.589 -0.8457  0.4717  0.9649
  191DM     H0C 3052   3.088   3.335   1.475 -1.3265 -0.0207  0.0116
  191DM     H0D 3053   3.057   3.410   1.636  0.9896 -2.8052  1.0949
  191DM     H0E 3054   3.098   3.664   1.663 -0.5118  0.6582 -0.7695
  191DM     H0F 3055   3.216   3.732   1.547 -1.2856  0.6096  0.3362
  191DM     H10 3056   3.268   3.601   1.653 -0.1541 -1.4563 -1.2759
  192DM     S01 3057   1.584   3.320   2.711 -0.3044  0.2176  0.1392
  192DM     F02 3058   1.827   3.404   2.635  0.1855 -0.0282  0.2714
  192DM     F03 3059   1.813   3.368   2.857  0.4007 -0.5239  0.0500
  192DM     F04 3060   1.831   3.207   2.719 -0.1782  0.1006  0.1908
  192DM     O05 3061   1.528   3.217   2.797  0.0699 -0.4264  0.4628
  192DM     O06 3062   1.568   3.308   2.566 -0.2509  0.1210  0.0211
  192DM     N07 3063   1.532   3.471   2.763  0.2423 -0.1701  0.9848
  192DM     C08 3064   1.778   3.328   2.735  0.1517  0.3799  0.1261
  192DM     C09 3065   1.391   3.508   2.729 -0.0388 -0.0251  0.0027
  192DM     C0A 3066   1.610   3.568   2.841  0.0929 -0.2135  0.2050
  192DM     H0B 3067   1.371   3.508   2.621 -0.3568 -1.3367  0.0494
  192DM     H0C 3068   1.363   3.608   2.762  0.4356 -0.2164  1.0218
  192DM     H0D 3069   1.322   3.438   2.777  0.3527  0.4723  1.3148
  192DM     H0E 3070   1.554   3.661   2.841  1.0257  0.3465 -0.2111
  192DM     H0F 3071   1.700   3.597   2.787 -0.2300 -0.2259 -0.3530
  192DM     H10 3072   1.631   3.537   2.944 -2.0685 -0.1275  0.6887
  193DM     S01 3073   3.584   3.906   0.479  0.1046 -0.2737  0.4661
  193DM     F02 3074   3.554   3.643   0.466  0.0256  0.3770  0.0902
  193DM     F03 3075   3.631   3.731   0.283 -0.0540 -0.1940  0.0105
  193DM     F04 3076   3.759   3.713   0.460  0.2961 -0.1142  0.0175
  193DM     O05 3077   3.647   4.009   0.393  0.2931  0.2670 -0.3765
  193DM     O06 3078   3.608   3.901   0.624  0.1312  0.0129 -0.1477
  193DM     N07 3079   3.412   3.914   0.462 -0.2373 -0.0742  0.7728
  193DM     C08 3080   3.634   3.737   0.416 -0.1443 -0.1099 -0.2816
  193DM     C09 3081   3.340   4.020   0.532 -0.4200 -0.5031  0.1358
  193DM     C0A 3082   3.352   3.877   0.339  0.0732  0.0384 -0.5857
  193DM     H0B 3083   3.363   4.023   0.640 -0.4958  0.7532  0.1168
  193DM     H0C 3084   3.232   4.005   0.526 -0.5609  0.3439  0.5033
  193DM     H0D 3085   3.367   4.111   0.480  1.4510 -0.8758  0.4171
  193DM     H0E 3086   3.381   3.776   0.310 -1.4116 -0.8202  0.8196
  193DM     H0F 3087   3.397   3.944   0.266  0.2366 -0.3381 -0.8327
  193DM     H10 3088   3.242   3.885   0.343  0.0185 -0.8838  0.0883
  194DM     S01 3089   1.864   1.738   1.171  0.0524 -0.0255 -0.0396
  194DM     F02 3090   2.028   1.898   1.016  0.0285 -0.4904  0.1714
  194DM     F03 3091   1.813   1.935   0.999 -0.1345 -0.0913 -0.0117
  194DM     F04 3092   1.921   2.005   1.170 -0.2017  0.1285 -0.2884
  194DM     O05 3093   1.924   1.636   1.088 -0.0264  0.1612 -0.2338
  194DM     O06 3094   1.720   1.736   1.196 -0.3018  0.2400  0.1205
  194DM     N07 3095   1.944   1.745   1.320 -0.3817  0.1964  0.0504
  194DM     C08 3096   1.913   1.903   1.083  0.2995  0.1272  0.1960
  194DM     C09 3097   2.035   1.632   1.355  0.4182 -0.3546 -0.1060
  194DM     C0A 3098   1.883   1.816   1.430 -0.1325  0.1913  0.0278
  194DM     H0B 3099   1.976   1.542   1.379  2.5360 -1.9414 -0.6329
  194DM     H0C 3100   2.096   1.659   1.441 -0.7606  0.3183  0.5309
  194DM     H0D 3101   2.094   1.605   1.267  1.7816  0.3744  0.5718
  194DM     H0E 3102   1.796   1.759   1.464  0.0323  0.9033  1.7118
  194DM     H0F 3103   1.849   1.917   1.407 -0.8430 -0.0988 -0.2080
  194DM     H10 3104   1.950   1.821   1.518  0.1590 -2.2644 -0.0341
  195DM     S01 3105   2.303   0.060   1.771 -0.1075 -0.0073  0.4240
  195DM     F02 3106   2.567   0.112   1.760  0.0645 -0.0515 -0.1306
  195DM     F03 3107   2.440   0.289   1.786  0.3124  0.4649  0.2206
  195DM     F04 3108   2.472   0.155   1.949 -0.1257  0.1070  0.0161
  195DM     O05 3109   2.190   0.138   1.815  0.0289 -0.2073 -0.1878
  195DM     O06 3110   2.332  -0.071   1.824 -0.0070  0.5201  0.0825
  195DM     N07 3111   2.297   0.044   1.601 -0.1320  0.0661 -0.1996
  195DM     C08 3112   2.455   0.162   1.818 -0.1488  0.3992 -0.0682
  195DM     C09 3113   2.200  -0.052   1.545  0.1360  0.5582 -0.6393
  195DM     C0A 3114   2.326   0.149   1.505  0.5407 -0.2062  0.1580
  195DM     H0B 3115   2.097  -0.029   1.574  0.1672 -0.2607  0.1321
  195DM     H0C 3116   2.221  -0.150   1.586  0.1655  2.1064  3.2680
  195DM     H0D 3117   2.208  -0.046   1.436  0.3089  0.8082 -0.6142
  195DM     H0E 3118   2.350   0.107   1.407  1.1014 -0.4131  0.3823
  195DM     H0F 3119   2.418   0.201   1.533  1.2934 -0.7845 -1.2117
  195DM     H10 3120   2.241   0.218   1.497  0.2549 -0.3682  1.5803
  196DM     S01 3121   1.635   2.905   3.207 -0.2954  0.0917  0.1702
  196DM     F02 3122   1.716   2.886   2.955  0.3222 -0.1249 -0.3837
  196DM     F03 3123   1.538   2.998   2.975 -0.0454  0.4551  0.1758
  196DM     F04 3124   1.721   3.087   3.030  0.5535 -0.4318 -0.2416
  196DM     O05 3125   1.576   2.772   3.194 -0.1491  0.0313  0.2099
  196DM     O06 3126   1.567   3.008   3.283  0.2047 -0.2231 -0.4613
  196DM     N07 3127   1.793   2.892   3.269  0.0083 -0.1765  0.2375
  196DM     C08 3128   1.652   2.975   3.030  0.5571  0.2092 -0.3943
  196DM     C09 3129   1.811   2.785   3.364  0.2468  0.4041 -0.0141
  196DM     C0A 3130   1.873   3.009   3.298  0.0807  0.2988  0.3319
  196DM     H0B 3131   1.742   2.700   3.355  0.4549  0.1904  0.4134
  196DM     H0C 3132   1.808   2.827   3.464 -0.2461 -0.2305  0.2392
  196DM     H0D 3133   1.915   2.753   3.350  0.0575 -0.5218  0.6606
  196DM     H0E 3134   1.877   3.081   3.217 -1.8960 -0.0582 -0.0824
  196DM     H0F 3135   1.977   2.979   3.315 -0.3388 -1.1464  0.3356
  196DM     H10 3136   1.840   3.061   3.389  0.9822  0.0241  0.8280
  197DM     S01 3137   1.829   0.607   3.617  0.2434 -0.4075  0.0908
  197DM     F02 3138   1.897   0.757   3.830  0.3967  0.1741 -0.1683
  197DM     F03 3139   1.992   0.811   3.642  0.5162  0.1449 -0.5082
  197DM     F04 3140   1.784   0.860   3.673  0.1025  0.1021 -0.4467
  197DM     O05 3141   1.709   0.570   3.691  0.2024  0.0238 -0.4785
  197DM     O06 3142   1.950   0.520   3.610  0.1215 -0.2056  0.3935
  197DM     N07 3143   1.778   0.639   3.453 -0.4029 -0.4080 -0.6017
  197DM     C08 3144   1.876   0.771   3.697 -0.3370  0.7379  0.0410
  197DM     C09 3145   1.818   0.758   3.377  0.2632 -0.4879  0.3512
  197DM     C0A 3146   1.746   0.522   3.375  0.4931  0.2537  0.3484
  197DM     H0B 3147   1.925   0.770   3.357  0.0064 -1.7764 -2.0397
  197DM     H0C 3148   1.781   0.851   3.422 -0.6508 -0.3269 -0.7005
  197DM     H0D 3149   1.773   0.753   3.277  0.3208 -2.3640  0.4088
  197DM     H0E 3150   1.677   0.455   3.427 -0.0438 -0.3529 -1.0938
  197DM     H0F 3151   1.840   0.467   3.371  0.8853  0.9979 -1.4080
  197DM     H10 3152   1.706   0.539   3.274 -1.7776  0.8995  1.3217
  198DM     S01 3153   4.067   2.817   3.515  0.3717  0.1384  0.0904
  198DM     F02 3154   4.126   2.947   3.283 -0.1314  0.0169  0.0810
  198DM     F03 3155   3.986   3.044   3.409  0.2920 -0.1398 -0.0357
  198DM     F04 3156   4.197   3.045   3.461 -0.2653 -0.1513 -0.3017
  198DM     O05 3157   3.959   2.740   3.455  0.4073  0.0211 -0.1152
  198DM     O06 3158   4.055   2.864   3.655 -0.5056 -0.1666  0.4863
  198DM     N07 3159   4.206   2.726   3.498 -0.5264  0.6286  0.1009
  198DM     C08 3160   4.098   2.973   3.411 -0.2019 -0.3374 -0.7136
  198DM     C09 3161   4.279   2.679   3.615  0.2514  0.1015  0.5264
  198DM     C0A 3162   4.210   2.625   3.389  0.0676 -0.0116 -0.0316
  198DM     H0B 3163   4.287   2.756   3.692 -2.0230  2.0587 -1.1156
  198DM     H0C 3164   4.378   2.644   3.588 -0.9929 -1.2210 -2.5918
  198DM     H0D 3165   4.224   2.596   3.661 -0.3033  1.4670  2.3977
  198DM     H0E 3166   4.137   2.548   3.410  0.7650 -0.5622  0.3988
  198DM     H0F 3167   4.305   2.574   3.374  0.7065  0.7736  1.2466
  198DM     H10 3168   4.185   2.671   3.292  0.1142  1.2312  0.5374
  199DM     S01 3169   1.022   3.073   2.784 -0.1926 -0.0831  0.1534
  199DM     F02 3170   0.904   3.305   2.743 -0.0108  0.1387  0.0698
  199DM     F03 3171   1.117   3.323   2.796  0.1947 -0.3051  0.1652
  199DM     F04 3172   1.062   3.262   2.595  0.2288  0.5899  0.0383
  199DM     O05 3173   0.890   3.033   2.739 -0.2491  0.0802 -0.0555
  199DM     O06 3174   1.061   3.070   2.924 -0.3206  0.3505  0.4394
  199DM     N07 3175   1.133   2.990   2.691  0.5437  0.1873  0.1404
  199DM     C08 3176   1.026   3.253   2.725 -0.1961 -0.2438  0.2324
  199DM     C09 3177   1.276   3.037   2.690 -0.2307 -0.4166 -0.3777
  199DM     C0A 3178   1.120   2.841   2.673  0.4168  0.5147  0.1758
  199DM     H0B 3179   1.276   3.141   2.655  1.4529 -0.2823  0.0085
  199DM     H0C 3180   1.331   2.972   2.622  0.2086 -1.0640  0.5859
  199DM     H0D 3181   1.321   3.032   2.789  0.9243  0.4261 -0.8606
  199DM     H0E 3182   1.169   2.794   2.758  0.2157  0.7614  0.4321
  199DM     H0F 3183   1.170   2.816   2.580 -0.7559  0.0221 -0.3270
  199DM     H10 3184   1.013   2.814   2.669  0.1178  1.5837  0.7695
  200DM     S01 3185   1.529   0.875   2.927 -0.4537 -0.0205 -0.0940
  200DM     F02 3186   1.699   0.674   2.893  0.1516 -0.2888 -0.0401
  200DM     F03 3187   1.588   0.656   3.080  0.2251 -0.4583  0.2566
  200DM     F04 3188   1.483   0.613   2.896 -0.1509  0.0814  0.0900
  200DM     O05 3189   1.631   0.944   3.005  0.1601 -0.0074  0.0339
  200DM     O06 3190   1.386   0.891   2.946 -0.3638  0.3378  0.3028
  200DM     N07 3191   1.559   0.910   2.768  0.0772 -0.2074  0.1110
  200DM     C08 3192   1.577   0.694   2.950 -0.2403  0.7440 -0.1744
  200DM     C09 3193   1.589   1.050   2.730 -0.0507  0.0481  0.4394
  200DM     C0A 3194   1.501   0.828   2.657  0.6944 -0.1340 -0.4398
  200DM     H0B 3195   1.633   1.055   2.629  0.7550  1.5464  0.8441
  200DM     H0C 3196   1.650   1.101   2.804  0.1462 -1.5701  1.4103
  200DM     H0D 3197   1.496   1.107   2.730  0.6612  1.2461  1.2203
  200DM     H0E 3198   1.392   0.828   2.660  0.6895  0.9513 -0.2232
  200DM     H0F 3199   1.539   0.726   2.660 -0.2853 -0.4672  1.0252
  200DM     H10 3200   1.524   0.863   2.556 -0.9583 -0.2822 -0.8740
  201DM     S01 3201   1.422   3.441   3.271  0.0335 -0.3254  0.0300
  201DM     F02 3202   1.663   3.520   3.335  0.0327  0.2948 -0.3881
  201DM     F03 3203   1.617   3.308   3.396  0.0062  0.0626  0.0984
  201DM     F04 3204   1.663   3.363   3.189  0.1096  0.0364  0.0986
  201DM     O05 3205   1.413   3.545   3.164 -0.6832  0.1784  0.4993
  201DM     O06 3206   1.365   3.463   3.404 -0.0454  0.3453  0.0302
  201DM     N07 3207   1.352   3.300   3.216 -0.5835  0.8133  0.3340
  201DM     C08 3208   1.603   3.403   3.299  0.2529 -0.1421 -0.1539
  201DM     C09 3209   1.337   3.265   3.072  0.3547 -0.0396 -0.1207
  201DM     C0A 3210   1.255   3.223   3.304  0.1107  0.9884  0.1308
  201DM     H0B 3211   1.258   3.325   3.025  1.6826  0.7353 -1.3994
  201DM     H0C 3212   1.309   3.160   3.060 -1.3643  0.4276 -0.2970
  201DM     H0D 3213   1.431   3.282   3.021 -0.7356  1.7188 -1.6268
  201DM     H0E 3214   1.250   3.121   3.267 -0.7150  1.2058 -0.3762
  201DM     H0F 3215   1.158   3.273   3.298 -0.1506  0.2670 -2.1571
  201DM     H10 3216   1.287   3.218   3.409  0.0801  1.9204  0.1909
  202DM     S01 3217   2.385   1.231   0.611 -0.1447 -0.2047  0.1015
  202DM     F02 3218   2.554   1.286   0.808 -0.0870  0.1615  0.1034
  202DM     F03 3219   2.588   1.083   0.723  0.2456  0.2245  0.4864
  202DM     F04 3220   2.647   1.258   0.609 -0.3382  0.1508  0.2922
  202DM     O05 3221   2.286   1.179   0.705 -0.2897 -0.2200  0.1666
  202DM     O06 3222   2.389   1.179   0.473 -0.0722 -0.6276 -0.0538
  202DM     N07 3223   2.361   1.397   0.609  0.3554 -0.0103 -0.2860
  202DM     C08 3224   2.552   1.211   0.698  0.6038 -0.0424 -0.1247
  202DM     C09 3225   2.224   1.446   0.630  0.0304 -0.3704  0.6884
  202DM     C0A 3226   2.439   1.481   0.510 -0.2430  0.2035  0.1436
  202DM     H0B 3227   2.149   1.424   0.552  0.0116 -0.5021  0.7439
  202DM     H0C 3228   2.221   1.554   0.647 -0.7390 -0.2303 -0.2670
  202DM     H0D 3229   2.190   1.402   0.724 -0.1490  0.3094  0.9417
  202DM     H0E 3230   2.414   1.587   0.521  0.7573  0.4234  0.3337
  202DM     H0F 3231   2.410   1.455   0.408 -1.0862 -0.0725  0.4496
  202DM     H10 3232   2.548   1.467   0.518 -0.1671  0.1113 -0.9553
  203DM     S01 3233   3.529   3.887   4.060 -0.2260 -0.2429  0.0531
  203DM     F02 3234   3.706   3.743   4.188 -0.1170  0.4653 -0.0161
  203DM     F03 3235   3.799   3.894   4.063  0.1342  0.0817  0.3274
  203DM     F04 3236   3.698   3.948   4.254 -0.1230 -0.1431  0.1543
  203DM     O05 3237   3.432   3.854   4.162  0.0875  0.0749  0.0250
  203DM     O06 3238   3.540   3.821   3.933  0.2157 -0.0561  0.4710
  203DM     N07 3239   3.509   4.050   4.029  0.1900  0.0597  0.2878
  203DM     C08 3240   3.699   3.869   4.145 -0.4250 -0.5193  0.0225
  203DM     C09 3241   3.384   4.090   3.964 -0.2621  0.8901  0.0749
  203DM     C0A 3242   3.622   4.134   3.987 -0.4527 -0.0021 -0.2570
  203DM     H0B 3243   3.380   4.061   3.858  1.5009  1.0545 -0.0501
  203DM     H0C 3244   3.370   4.198   3.964  0.0496  0.9414 -1.6819
  203DM     H0D 3245   3.301   4.049   4.023  0.3024 -1.7402 -0.8649
  203DM     H0E 3246   3.694   4.130   4.068 -0.4854 -0.0340 -0.2298
  203DM     H0F 3247   3.600   4.241   3.984 -1.3016 -0.1616  0.3135
  203DM     H10 3248   3.665   4.109   3.889  0.1334 -0.1509  0.0353
  204DM     S01 3249   2.376   1.606   1.682 -0.2430  0.1541  0.0126
  204DM     F02 3250   2.324   1.464   1.462 -0.3290  0.3998 -0.1545
  204DM     F03 3251   2.466   1.624   1.428  0.3419 -0.3992  0.0565
  204DM     F04 3252   2.528   1.443   1.533 -0.4051  0.3079  0.2702
  204DM     O05 3253   2.259   1.692   1.648 -0.0844  0.2919 -0.1598
  204DM     O06 3254   2.505   1.672   1.727 -0.0831  0.0626 -0.2445
  204DM     N07 3255   2.335   1.485   1.791 -0.0885  0.1250  0.5275
  204DM     C08 3256   2.429   1.533   1.515  0.1055  0.1511 -0.4873
  204DM     C09 3257   2.250   1.377   1.738  0.0283 -0.0214 -0.0315
  204DM     C0A 3258   2.306   1.532   1.934  0.4434  0.7047 -0.2773
  204DM     H0B 3259   2.308   1.312   1.670  0.8173  0.9151 -0.2786
  204DM     H0C 3260   2.163   1.418   1.686  0.4612  1.9276  0.7438
  204DM     H0D 3261   2.212   1.316   1.820  0.8182  0.9215  1.0520
  204DM     H0E 3262   2.222   1.601   1.926  0.9952  1.1549 -2.5702
  204DM     H0F 3263   2.393   1.580   1.977  1.0559 -0.7234  0.1142
  204DM     H10 3264   2.266   1.455   2.001  0.5008  0.7763 -0.1621
  205DM     S01 3265   0.617   1.484   2.349 -0.0288 -0.1951  0.1863
  205DM     F02 3266   0.784   1.399   2.170  0.0695 -0.2511  0.3117
  205DM     F03 3267   0.831   1.341   2.376 -0.4367 -0.2039  0.3123
  205DM     F04 3268   0.669   1.240   2.271  0.0936 -0.0407  0.0741
  205DM     O05 3269   0.704   1.598   2.386  0.1303 -0.2073  0.3729
  205DM     O06 3270   0.529   1.419   2.444  0.0356  0.2182 -0.2322
  205DM     N07 3271   0.527   1.527   2.213 -0.3449 -0.0089 -0.4338
  205DM     C08 3272   0.736   1.357   2.288  0.3942  0.2931 -0.1820
  205DM     C09 3273   0.445   1.429   2.142  0.0678 -0.5116 -0.3523
  205DM     C0A 3274   0.459   1.660   2.222  0.2314  0.0170  0.3919
  205DM     H0B 3275   0.515   1.349   2.113  0.6057 -0.2335  0.1751
  205DM     H0C 3276   0.402   1.469   2.050 -0.5052 -0.2878  0.0122
  205DM     H0D 3277   0.365   1.396   2.208  1.1187  0.0397  1.2213
  205DM     H0E 3278   0.374   1.655   2.290 -0.1282  0.3935 -0.0281
  205DM     H0F 3279   0.417   1.688   2.125 -0.6954 -0.8446  0.5357
  205DM     H10 3280   0.523   1.743   2.254  0.0859  0.0606  0.5703
  206DM     S01 3281   0.640   3.334   0.470  0.2671 -0.0293 -0.0509
  206DM     F02 3282   0.644   3.562   0.594  0.0574  0.1200 -0.0653
  206DM     F03 3283   0.832   3.447   0.616  0.0730 -0.1301  0.1736
  206DM     F04 3284   0.778   3.538   0.426  0.0053  0.0756 -0.1083
  206DM     O05 3285   0.742   3.263   0.394 -0.0061 -0.3255 -0.1938
  206DM     O06 3286   0.515   3.387   0.413  0.2728 -0.0949 -0.2305
  206DM     N07 3287   0.603   3.237   0.604 -0.2043  0.0890  0.1989
  206DM     C08 3288   0.729   3.481   0.532  0.0424  0.1072 -0.3154
  206DM     C09 3289   0.552   3.297   0.731  0.0002 -0.1774 -0.5209
  206DM     C0A 3290   0.560   3.099   0.576 -0.3076  0.0945 -0.5313
  206DM     H0B 3291   0.632   3.345   0.789 -0.6728 -0.9723  1.1035
  206DM     H0C 3292   0.511   3.215   0.789  0.9571 -1.1457 -1.1824
  206DM     H0D 3293   0.473   3.367   0.703  0.6607  1.5184  1.7042
  206DM     H0E 3294   0.453   3.097   0.557 -0.5857 -0.7388  1.0728
  206DM     H0F 3295   0.584   3.034   0.660 -0.4634  1.3920  0.5227
  206DM     H10 3296   0.603   3.057   0.484  0.6962 -0.0570 -0.0040
  207DM     S01 3297   1.161   4.060   3.092 -0.0705  0.1627 -0.2177
  207DM     F02 3298   1.383   4.043   3.228 -0.0340 -0.1717  0.1663
  207DM     F03 3299   1.241   4.182   3.311 -0.3739 -0.0974  0.4506
  207DM     F04 3300   1.210   3.967   3.342 -0.0563 -0.1149  0.0349
  207DM     O05 3301   1.234   4.154   3.014  0.1404 -0.1110 -0.1915
  207DM     O06 3302   1.018   4.081   3.123  0.0913 -0.5172 -0.5161
  207DM     N07 3303   1.180   3.911   3.021 -0.0973  0.2391 -0.4653
  207DM     C08 3304   1.255   4.063   3.255  0.1842  0.2029  0.1149
  207DM     C09 3305   1.115   3.890   2.890 -0.2423 -0.3066  0.1859
  207DM     C0A 3306   1.297   3.828   3.041 -0.5368  0.2459 -0.1424
  207DM     H0B 3307   1.011   3.925   2.895 -0.4486 -0.6626 -1.3815
  207DM     H0C 3308   1.112   3.787   2.855 -0.0776  0.4933 -2.2916
  207DM     H0D 3309   1.170   3.952   2.820 -1.0952 -0.7858 -0.9173
  207DM     H0E 3310   1.276   3.732   2.994 -0.5383  1.1821 -2.1073
  207DM     H0F 3311   1.321   3.808   3.145  2.2580 -0.5899 -0.8849
  207DM     H10 3312   1.381   3.867   2.981 -0.3644  0.8721  0.5056
  208DM     S01 3313   3.308   2.140   3.922 -0.2694 -0.0337 -0.3400
  208DM     F02 3314   3.479   2.128   3.720 -0.0984 -0.2160  0.5201
  208DM     F03 3315   3.552   2.020   3.895  0.0330  0.0919 -0.2403
  208DM     F04 3316   3.388   1.934   3.771 -0.3810 -0.0116  0.6134
  208DM     O05 3317   3.268   2.055   4.033  0.0668  0.0763  0.1000
  208DM     O06 3318   3.210   2.189   3.820  0.6226 -0.1200 -0.5137
  208DM     N07 3319   3.381   2.276   3.990  0.1801  0.2224 -0.1551
  208DM     C08 3320   3.444   2.048   3.823  0.8144  0.1395 -0.3208
  208DM     C09 3321   3.484   2.254   4.094  0.3575  0.1231  0.1316
  208DM     C0A 3322   3.303   2.394   4.019  0.3968  0.3597  0.1735
  208DM     H0B 3323   3.560   2.177   4.073 -0.3459 -0.2848 -0.9281
  208DM     H0C 3324   3.442   2.228   4.191  0.4675 -0.7416 -0.0474
  208DM     H0D 3325   3.545   2.343   4.113  0.2609 -0.2293  2.1847
  208DM     H0E 3326   3.256   2.426   3.926 -1.6450 -0.6377  0.8413
  208DM     H0F 3327   3.372   2.473   4.049  0.3794  0.3067  0.3550
  208DM     H10 3328   3.217   2.380   4.086  0.4683  0.8129  0.3587
  209DM     S01 3329   0.364   2.311   2.973  0.4394  0.1530 -0.0133
  209DM     F02 3330   0.564   2.428   2.842 -0.2861 -0.0163 -0.0145
  209DM     F03 3331   0.432   2.314   2.715  0.3434 -0.0197 -0.1546
  209DM     F04 3332   0.366   2.505   2.797 -0.0709 -0.5068  0.3139
  209DM     O05 3333   0.238   2.242   2.933 -0.1315 -0.1732 -0.1627
  209DM     O06 3334   0.365   2.415   3.073  0.0899  0.1700 -0.3963
  209DM     N07 3335   0.479   2.198   3.012  0.0747 -0.1432  0.4069
  209DM     C08 3336   0.437   2.393   2.823 -0.2160 -0.2968  0.0168
  209DM     C09 3337   0.475   2.139   3.146 -0.3319  0.1714  0.0136
  209DM     C0A 3338   0.531   2.093   2.914  0.2876 -0.3599 -0.1505
  209DM     H0B 3339   0.440   2.211   3.221 -1.0621  0.8294 -0.9505
  209DM     H0C 3340   0.574   2.111   3.181 -1.1041 -0.4615  1.7615
  209DM     H0D 3341   0.400   2.059   3.145  0.3171 -0.4321 -0.5612
  209DM     H0E 3342   0.447   2.026   2.893 -0.9792  0.9663  0.5396
  209DM     H0F 3343   0.606   2.029   2.960  0.6806  0.1193 -0.1243
  209DM     H10 3344   0.573   2.143   2.825  0.5856 -0.0773  0.1498
  210DM     S01 3345   3.703   3.253   3.316  0.2589  0.3584  0.0314
  210DM     F02 3346   3.804   3.493   3.332  0.3975 -0.1439  0.0150
  210DM     F03 3347   3.730   3.429   3.516 -0.2036 -0.4125  0.3189
  210DM     F04 3348   3.915   3.346   3.443 -0.3512 -0.1740 -0.2389
  210DM     O05 3349   3.701   3.137   3.404 -0.2859 -0.2738  0.2647
  210DM     O06 3350   3.767   3.241   3.185  0.1466 -0.2420  0.5303
  210DM     N07 3351   3.541   3.303   3.292  0.2513 -0.1451 -0.1899
  210DM     C08 3352   3.795   3.389   3.411  0.3462 -0.3097 -0.0987
  210DM     C09 3353   3.440   3.198   3.270  0.0618  0.2758  0.1300
  210DM     C0A 3354   3.513   3.431   3.230 -0.5106  0.6873  0.0121
  210DM     H0B 3355   3.434   3.163   3.165  2.2665  0.5024 -0.0888
  210DM     H0C 3356   3.341   3.230   3.303 -0.6186 -2.7314  1.2344
  210DM     H0D 3357   3.467   3.114   3.334  0.8793  0.4818  0.0569
  210DM     H0E 3358   3.581   3.507   3.269  0.2996 -0.1002  0.1445
  210DM     H0F 3359   3.408   3.453   3.246 -0.5737  1.2929 -1.1478
  210DM     H10 3360   3.521   3.425   3.120 -0.2243 -0.3614  0.0933
  211DM     S01 3361   3.927   3.083   2.586  0.1146  0.0304  0.0997
  211DM     F02 3362   3.777   3.232   2.754 -0.5836 -0.1742 -0.0306
  211DM     F03 3363   3.988   3.221   2.805 -0.0188 -0.5488 -0.0832
  211DM     F04 3364   3.929   3.334   2.640  0.5734 -0.0325  0.1440
  211DM     O05 3365   3.858   2.969   2.642 -0.3957 -0.0596  0.1807
  211DM     O06 3366   4.073   3.088   2.570  0.4198  0.1778 -0.2506
  211DM     N07 3367   3.858   3.126   2.443 -0.2843  0.3433  0.6064
  211DM     C08 3368   3.903   3.225   2.707  0.4694 -0.7140  0.2159
  211DM     C09 3369   3.709   3.144   2.442  0.0360 -0.0132  0.4408
  211DM     C0A 3370   3.903   3.053   2.324 -0.1017  0.7010 -0.0289
  211DM     H0B 3371   3.671   3.190   2.349 -1.4385 -1.7750  0.1484
  211DM     H0C 3372   3.678   3.213   2.521  0.6836  0.0648  0.6305
  211DM     H0D 3373   3.665   3.048   2.466  0.0725  0.4644  2.4714
  211DM     H0E 3374   3.879   2.948   2.337  0.7471  0.3180 -1.5207
  211DM     H0F 3375   4.009   3.066   2.303  0.1739  0.1449  1.0221
  211DM     H10 3376   3.856   3.087   2.230  0.9140  0.6874 -0.5505
  212DM     S01 3377   2.605   1.664   3.044  0.2697  0.1154  0.1805
  212DM     F02 3378   2.772   1.463   2.991 -0.2855 -0.3979  0.0542
  212DM     F03 3379   2.566   1.397   2.993 -0.4637  0.3259 -0.1215
  212DM     F04 3380   2.650   1.512   2.822 -0.1889  0.2009 -0.2589
  212DM     O05 3381   2.706   1.763   3.001  0.0626  0.4049 -0.1861
  212DM     O06 3382   2.591   1.620   3.185 -0.2080  0.1501  0.0259
  212DM     N07 3383   2.452   1.711   2.986 -0.3507  0.1898 -0.3900
  212DM     C08 3384   2.648   1.499   2.954 -0.2473  0.2846 -0.5299
  212DM     C09 3385   2.421   1.691   2.842 -0.6383  0.0625 -0.0617
  212DM     C0A 3386   2.378   1.829   3.047 -0.3531 -0.0920 -0.3048
  212DM     H0B 3387   2.498   1.740   2.780  0.0144  0.4938  1.0828
  212DM     H0C 3388   2.323   1.729   2.812 -0.1329  1.0704 -0.4533
  212DM     H0D 3389   2.422   1.584   2.823  1.2987 -0.2019  1.3628
  212DM     H0E 3390   2.367   1.818   3.154 -1.0958 -0.0145 -0.3680
  212DM     H0F 3391   2.280   1.836   3.000 -0.6313  1.0805  0.4412
  212DM     H10 3392   2.431   1.922   3.023 -1.1141  0.5815  0.6181
  213DM     S01 3393   3.392   0.816   2.097 -0.1815  0.0619  0.3071
  213DM     F02 3394   3.228   0.624   2.171  0.1874 -0.3264  0.3724
  213DM     F03 3395   3.312   0.727   2.339  0.2407  0.1207 -0.0044
  213DM     F04 3396   3.160   0.826   2.222 -0.0782  0.0302  0.4489
  213DM     O05 3397   3.512   0.731   2.111 -0.0271 -0.7519  0.0348
  213DM     O06 3398   3.392   0.958   2.129 -0.5502 -0.0963  0.1755
  213DM     N07 3399   3.324   0.792   1.948  0.1803  0.2766  0.3240
  213DM     C08 3400   3.265   0.743   2.216  0.0522  0.4949 -0.0084
  213DM     C09 3401   3.399   0.838   1.831 -0.2472 -0.2114 -0.2934
  213DM     C0A 3402   3.172   0.799   1.928 -0.0630  0.0278 -0.0142
  213DM     H0B 3403   3.507   0.852   1.848 -0.2487  0.9949 -1.1907
  213DM     H0C 3404   3.355   0.935   1.808  0.6345  0.2492 -0.0791
  213DM     H0D 3405   3.388   0.768   1.748  1.4068 -0.4664 -0.3134
  213DM     H0E 3406   3.149   0.798   1.822  1.2455 -1.4525 -0.2906
  213DM     H0F 3407   3.142   0.895   1.971  1.6375  0.8497 -0.6261
  213DM     H10 3408   3.115   0.719   1.978 -0.2886 -0.5346 -1.1514
  214DM     S01 3409   0.577   2.489   3.368  0.1388  0.0448 -0.0607
  214DM     F02 3410   0.552   2.755   3.321  0.1527  0.2490 -0.0014
  214DM     F03 3411   0.374   2.635   3.269 -0.6176 -0.0924  0.1056
  214DM     F04 3412   0.428   2.675   3.475 -0.2999  0.2397  0.2362
  214DM     O05 3413   0.480   2.383   3.388 -0.1020 -0.2995 -0.4938
  214DM     O06 3414   0.685   2.518   3.465  0.2307  0.2099 -0.1782
  214DM     N07 3415   0.649   2.465   3.221  0.0215  0.3685 -0.1029
  214DM     C08 3416   0.477   2.651   3.353 -0.0560  0.2003  0.3132
  214DM     C09 3417   0.762   2.361   3.219  0.1191  0.0624 -0.1158
  214DM     C0A 3418   0.659   2.568   3.114  0.0554  0.4233 -0.0124
  214DM     H0B 3419   0.804   2.326   3.124  0.0310  1.3016 -0.6072
  214DM     H0C 3420   0.734   2.270   3.273 -0.7343  0.7546  0.6121
  214DM     H0D 3421   0.847   2.405   3.272 -0.4161 -0.4086  1.1691
  214DM     H0E 3422   0.714   2.519   3.034 -0.3338 -0.4065  0.2274
  214DM     H0F 3423   0.719   2.648   3.159  0.3877  0.7608 -1.0316
  214DM     H10 3424   0.563   2.609   3.079 -0.4722 -1.0190 -0.2677
  215DM     S01 3425   3.346   3.364   0.770 -0.1978 -0.1506 -0.5494
  215DM     F02 3426   3.393   3.171   0.597 -0.1757  0.2132 -0.3426
  215DM     F03 3427   3.216   3.295   0.547  0.0848 -0.1271  0.3821
  215DM     F04 3428   3.418   3.376   0.511  0.0853 -0.2652 -0.0182
  215DM     O05 3429   3.484   3.387   0.808 -0.2861  0.3577  0.1539
  215DM     O06 3430   3.258   3.278   0.849 -0.6532  0.0661 -0.3789
  215DM     N07 3431   3.268   3.510   0.765  0.1290  0.0181  0.0768
  215DM     C08 3432   3.343   3.298   0.594 -0.5475  0.5137  0.1217
  215DM     C09 3433   3.284   3.608   0.655 -0.5198  0.0505  0.0981
  215DM     C0A 3434   3.224   3.564   0.896  0.0760 -0.0087 -0.4536
  215DM     H0B 3435   3.206   3.685   0.661  0.1450  0.6444  1.2965
  215DM     H0C 3436   3.277   3.561   0.557  0.6165  0.4267 -0.1758
  215DM     H0D 3437   3.383   3.655   0.662 -0.3547 -0.1167 -1.0153
  215DM     H0E 3438   3.163   3.653   0.879  1.6316  1.2981  0.6746
  215DM     H0F 3439   3.313   3.602   0.947 -0.3813  0.6396 -0.1433
  215DM     H10 3440   3.162   3.496   0.955 -1.9012  0.4594 -1.9292
  216DM     S01 3441   0.080   0.305   3.582 -0.2599 -0.2209 -0.0948
  216DM     F02 3442   0.086   0.483   3.780 -0.2313 -0.1201  0.2266
  216DM     F03 3443   0.281   0.455   3.682  0.4006  0.3507  0.3809
  216DM     F04 3444   0.129   0.580   3.581 -0.0153  0.2250 -0.0551
  216DM     O05 3445   0.113   0.205   3.682  0.3876  0.5091 -0.0308
  216DM     O06 3446   0.130   0.302   3.444 -0.1252 -0.1638  0.4408
  216DM     N07 3447  -0.091   0.313   3.581  0.1799 -0.1716  0.4746
  216DM     C08 3448   0.149   0.467   3.663  0.5470  0.6800 -0.0238
  216DM     C09 3449  -0.167   0.185   3.575  0.1602 -0.1938  0.0122
  216DM     C0A 3450  -0.163   0.429   3.528 -0.3644 -0.1960 -0.4736
  216DM     H0B 3451  -0.124   0.115   3.648  0.8870  0.0475 -0.1774
  216DM     H0C 3452  -0.164   0.141   3.475 -0.6069  0.5888 -0.3620
  216DM     H0D 3453  -0.268   0.198   3.614  0.1556  2.8797 -0.8850
  216DM     H0E 3454  -0.146   0.426   3.420 -0.0719  0.6877 -0.4560
  216DM     H0F 3455  -0.126   0.525   3.566  0.9319 -0.2233 -1.6297
  216DM     H10 3456  -0.271   0.427   3.546 -0.2860 -0.0135  0.0191
  217DM     S01 3457   1.977   1.065   0.261 -0.0834  0.0691  0.2575
  217DM     F02 3458   1.725   1.049   0.325  0.2221  0.1869 -0.2827
  217DM     F03 3459   1.797   0.879   0.226  0.1667  0.1908 -0.0159
  217DM     F04 3460   1.846   0.902   0.428  0.0315  0.3934  0.5793
  217DM     O05 3461   1.941   1.121   0.129  0.1377 -0.0863 -0.1453
  217DM     O06 3462   2.095   0.979   0.275  0.4547 -0.6273  0.1764
  217DM     N07 3463   1.995   1.194   0.366  0.0576  0.3219  0.3075
  217DM     C08 3464   1.826   0.967   0.315 -0.1627 -0.0156  0.2953
  217DM     C09 3465   2.034   1.166   0.504  0.1801 -0.0488 -0.1103
  217DM     C0A 3466   2.067   1.312   0.315 -0.2354 -0.5072  0.5550
  217DM     H0B 3467   2.039   1.256   0.568 -0.3178  0.0910 -0.2629
  217DM     H0C 3468   2.134   1.124   0.499  0.1532 -0.1807  0.4079
  217DM     H0D 3469   1.966   1.100   0.558 -0.2255 -0.9863 -1.7340
  217DM     H0E 3470   2.174   1.298   0.330 -0.4080 -2.6569 -0.0350
  217DM     H0F 3471   2.036   1.402   0.369  0.8681 -0.9078  1.8740
  217DM     H10 3472   2.052   1.330   0.207  0.9374  1.8610  0.7497
  218DM     S01 3473   3.119   1.351   3.119 -0.0405 -0.0917  0.2509
  218DM     F02 3474   3.175   1.582   3.247 -0.2796 -0.0309 -0.1611
  218DM     F03 3475   3.136   1.610   3.039  0.3197  0.0442 -0.0943
  218DM     F04 3476   2.973   1.563   3.180  0.1283 -0.1042 -0.1551
  218DM     O05 3477   3.046   1.322   2.995  0.6089 -0.2486  0.2639
  218DM     O06 3478   3.088   1.293   3.246 -0.2073 -0.0409  0.0420
  218DM     N07 3479   3.282   1.317   3.090 -0.2142  0.0881 -0.2388
  218DM     C08 3480   3.100   1.538   3.146  0.2732 -0.0156 -0.1660
  218DM     C09 3481   3.384   1.413   3.134  0.8146 -0.0725 -0.5515
  218DM     C0A 3482   3.325   1.176   3.093 -0.0084  0.0022  0.3809
  218DM     H0B 3483   3.369   1.512   3.087  1.7473  0.9291  1.2162
  218DM     H0C 3484   3.486   1.388   3.103  0.9196 -0.5856  0.1992
  218DM     H0D 3485   3.376   1.429   3.241  0.0513 -0.5729 -0.5302
  218DM     H0E 3486   3.335   1.146   3.198  0.5351 -1.5452 -0.0988
  218DM     H0F 3487   3.420   1.164   3.043 -0.1649 -0.8741  0.2783
  218DM     H10 3488   3.248   1.110   3.049  0.5555 -0.1370 -0.4021
  219DM     S01 3489   1.113   3.958   0.031  0.2887 -0.1300  0.0181
  219DM     F02 3490   1.057   3.943   0.284  0.0076  0.2998  0.6105
  219DM     F03 3491   1.196   4.094   0.247  0.3365 -0.4659 -0.1065
  219DM     F04 3492   0.979   4.122   0.200  0.2064 -0.1372 -0.0472
  219DM     O05 3493   0.987   3.889  -0.007 -0.3364  0.3327  0.5309
  219DM     O06 3494   1.235   3.882   0.047  0.0697 -0.3477 -0.5455
  219DM     N07 3495   1.142   4.083  -0.075  0.2758 -0.0553 -0.0636
  219DM     C08 3496   1.084   4.037   0.198  0.1302 -0.1484 -0.5747
  219DM     C09 3497   1.034   4.176  -0.107 -0.0397 -0.1151  0.0656
  219DM     C0A 3498   1.229   4.058  -0.189 -0.0261  0.2480  0.1761
  219DM     H0B 3499   0.946   4.125  -0.149 -0.3341  0.8374 -0.4946
  219DM     H0C 3500   1.072   4.255  -0.173 -0.5307  1.4195  1.5917
  219DM     H0D 3501   1.005   4.232  -0.019  2.4257  0.2240  0.7009
  219DM     H0E 3502   1.172   4.000  -0.261 -0.7552  1.2510 -0.0583
  219DM     H0F 3503   1.319   4.002  -0.164 -0.3046 -0.1346  0.3231
  219DM     H10 3504   1.263   4.148  -0.243 -0.3812  0.4789  0.3349
  220DM     S01 3505   0.998   0.165   3.585 -0.0670 -0.4368  0.0267
  220DM     F02 3506   1.252   0.208   3.512  0.1984  0.2814 -0.1770
  220DM     F03 3507   1.187   0.340   3.673 -0.1148 -0.1151 -0.0324
  220DM     F04 3508   1.229   0.131   3.717  0.4266 -0.0962 -0.0214
  220DM     O05 3509   0.954   0.256   3.481 -0.0561 -0.1769  0.1402
  220DM     O06 3510   0.924   0.157   3.710 -0.1804  0.1903  0.4161
  220DM     N07 3511   1.000   0.015   3.515  0.2771  0.1235 -0.3202
  220DM     C08 3512   1.179   0.215   3.625  0.2561 -0.2414 -0.4939
  220DM     C09 3513   1.021  -0.097   3.605 -0.3055  0.2429 -0.3566
  220DM     C0A 3514   0.898  -0.017   3.415 -0.1561  0.3902 -0.1649
  220DM     H0B 3515   1.103  -0.083   3.677 -0.5115 -0.9880  0.1313
  220DM     H0C 3516   1.042  -0.191   3.555 -0.4711  0.2557 -0.4494
  220DM     H0D 3517   0.934  -0.107   3.671  0.2628  1.0011  0.5339
  220DM     H0E 3518   0.801  -0.029   3.464 -0.2664 -0.4529 -0.5724
  220DM     H0F 3519   0.921  -0.115   3.374  0.7838  0.4477  0.2161
  220DM     H10 3520   0.890   0.060   3.337  0.2624  0.2723 -0.3237
  221DM     S01 3521   2.525   2.128   0.751  0.3592  0.0678  0.0203
  221DM     F02 3522   2.596   2.380   0.709 -0.0191 -0.2039  0.3713
  221DM     F03 3523   2.750   2.245   0.645 -0.1098  0.1925  0.0049
  221DM     F04 3524   2.572   2.270   0.528  0.0967  0.1150  0.1054
  221DM     O05 3525   2.545   2.000   0.685 -0.3654 -0.5178  1.2722
  221DM     O06 3526   2.391   2.188   0.775  0.0474  0.1924 -0.2668
  221DM     N07 3527   2.602   2.119   0.904  0.1946 -0.0467  0.1064
  221DM     C08 3528   2.618   2.261   0.653  0.2292 -0.9640  0.0091
  221DM     C09 3529   2.528   2.154   1.026 -0.3211  0.4549  0.1227
  221DM     C0A 3530   2.751   2.104   0.919  0.2028 -0.2985  0.1130
  221DM     H0B 3531   2.581   2.132   1.119  0.3164  0.2038 -0.2967
  221DM     H0C 3532   2.431   2.105   1.022  0.2963 -0.7865  0.1625
  221DM     H0D 3533   2.512   2.262   1.032 -0.0297  0.4644  0.7360
  221DM     H0E 3534   2.768   2.065   1.019 -1.2050 -0.3581  0.3390
  221DM     H0F 3535   2.801   2.201   0.921  0.8688 -0.6337 -0.1348
  221DM     H10 3536   2.792   2.028   0.851  1.5971  1.3663 -0.9402
  222DM     S01 3537   3.828   4.030   1.910 -0.5325 -0.0352  0.0362
  222DM     F02 3538   3.803   4.299   1.883 -0.0375 -0.1445  0.1318
  222DM     F03 3539   3.710   4.217   2.062 -0.1840 -0.4162 -0.1496
  222DM     F04 3540   3.925   4.235   2.045 -0.5229 -0.0118 -0.0622
  222DM     O05 3541   3.702   4.007   1.838 -0.1179  0.1789 -0.0033
  222DM     O06 3542   3.869   3.946   2.023 -0.2586 -0.0353 -0.4447
  222DM     N07 3543   3.944   4.030   1.786 -0.2758  0.2950  0.6008
  222DM     C08 3544   3.812   4.206   1.978  0.8943 -0.2157  0.4289
  222DM     C09 3545   4.081   4.093   1.809 -0.1307 -0.1658  0.0580
  222DM     C0A 3546   3.952   3.908   1.708 -0.2738 -0.2348 -0.2075
  222DM     H0B 3547   4.143   4.087   1.718 -0.0817  0.6302  0.0337
  222DM     H0C 3548   4.138   4.040   1.886  0.3812  0.3643  0.0498
  222DM     H0D 3549   4.070   4.198   1.834 -0.1420 -0.6270  2.0424
  222DM     H0E 3550   3.851   3.883   1.675  0.9005 -2.0270 -2.5421
  222DM     H0F 3551   3.986   3.829   1.775 -0.2009  0.0927  0.1441
  222DM     H10 3552   4.012   3.916   1.617  0.7084  0.9965  0.5236
  223DM     S01 3553   2.278   3.264   3.110  0.1117  0.0420  0.3154
  223DM     F02 3554   2.432   3.339   3.323  0.0303  0.0087 -0.3417
  223DM     F03 3555   2.262   3.467   3.290  0.1211 -0.1076 -0.3459
  223DM     F04 3556   2.234   3.266   3.368  0.3391  0.4518  0.1130
  223DM     O05 3557   2.330   3.127   3.129 -0.2549  0.0142 -0.3505
  223DM     O06 3558   2.331   3.358   3.012 -0.3504  0.1160  0.4629
  223DM     N07 3559   2.112   3.250   3.089 -0.1764  0.3072  0.2374
  223DM     C08 3560   2.304   3.342   3.285  0.0841  0.2893  0.5937
  223DM     C09 3561   2.072   3.151   2.986  0.1133  0.3506  0.6603
  223DM     C0A 3562   2.025   3.366   3.094 -0.4767  0.4527  0.1604
  223DM     H0B 3563   2.098   3.047   3.012  1.6167  0.3801 -0.6352
  223DM     H0C 3564   2.106   3.172   2.885  0.1200 -0.3754  0.5108
  223DM     H0D 3565   1.964   3.144   2.981  0.2276 -0.4247 -0.9971
  223DM     H0E 3566   2.035   3.415   3.191  0.3330 -0.3976  0.5151
  223DM     H0F 3567   1.921   3.335   3.090 -0.2297 -0.4169  0.4863
  223DM     H10 3568   2.050   3.451   3.028  0.0963  0.7267  0.7257
  224DM     S01 3569   1.825   2.773   2.190  0.0719 -0.4113 -0.3310
  224DM     F02 3570   1.970   2.585   2.322  0.1664 -0.1730 -0.1469
  224DM     F03 3571   1.981   2.570   2.110 -0.1214  0.0238  0.3333
  224DM     F04 3572   2.087   2.733   2.220  0.0680  0.2344  0.5357
  224DM     O05 3573   1.845   2.835   2.060  0.1461  0.2810  0.5479
  224DM     O06 3574   1.832   2.843   2.319 -0.0619  0.1217 -0.1217
  224DM     N07 3575   1.693   2.673   2.190  0.4077  0.0476 -0.7869
  224DM     C08 3576   1.977   2.657   2.211 -0.0508 -0.2848  0.0898
  224DM     C09 3577   1.674   2.564   2.092 -0.4693  0.2473 -0.1499
  224DM     C0A 3578   1.567   2.730   2.242  0.0765  0.2643 -0.1329
  224DM     H0B 3579   1.754   2.491   2.109  0.5217  1.2181 -0.6167
  224DM     H0C 3580   1.677   2.603   1.991  0.2258  1.5291  0.3510
  224DM     H0D 3581   1.583   2.509   2.117 -0.1780 -0.1099  0.1286
  224DM     H0E 3582   1.526   2.803   2.172 -1.6730 -0.6603 -0.1058
  224DM     H0F 3583   1.586   2.776   2.339 -2.0164 -0.2220  0.5409
  224DM     H10 3584   1.488   2.656   2.261 -0.7352  1.4187  1.0986
  225DM     S01 3585   3.799   0.243   3.240 -0.2621 -0.0687  0.3030
  225DM     F02 3586   3.604   0.427   3.279 -0.3755  0.0747  0.1513
  225DM     F03 3587   3.809   0.508   3.242 -0.2177 -0.2866  0.1850
  225DM     F04 3588   3.690   0.432   3.077  0.1493 -0.3115  0.0739
  225DM     O05 3589   3.781   0.215   3.384 -0.0605  0.1812  0.1643
  225DM     O06 3590   3.932   0.251   3.183 -0.2400  0.3653 -0.4725
  225DM     N07 3591   3.706   0.134   3.153 -0.2858  0.1574 -0.1740
  225DM     C08 3592   3.717   0.418   3.205  0.0310 -0.1410 -0.2443
  225DM     C09 3593   3.561   0.128   3.189  0.1549  0.4712  0.3322
  225DM     C0A 3594   3.761   0.001   3.130  0.3213 -0.2799  0.1974
  225DM     H0B 3595   3.535   0.127   3.296 -0.5528 -0.0314  0.1602
  225DM     H0C 3596   3.518   0.042   3.137  0.0231  0.8864 -0.2510
  225DM     H0D 3597   3.511   0.218   3.154 -1.1943 -0.2874  0.2704
  225DM     H0E 3598   3.698  -0.055   3.061 -0.4743  0.9649 -0.0909
  225DM     H0F 3599   3.759  -0.060   3.221  1.0291  0.0569  0.4446
  225DM     H10 3600   3.860  -0.001   3.083  0.0040 -0.0114 -0.4856
  226DM     S01 3601   2.334   1.365   4.024  0.0955  0.0853 -0.2123
  226DM     F02 3602   2.573   1.430   3.932  0.0345  0.0168  0.4037
  226DM     F03 3603   2.494   1.257   3.836  0.2018  0.0918 -0.0373
  226DM     F04 3604   2.405   1.443   3.785 -0.0206 -0.2344  0.0443
  226DM     O05 3605   2.218   1.281   3.982 -0.0353 -0.4977 -0.0453
  226DM     O06 3606   2.326   1.507   4.062  0.4435 -0.2726 -0.6339
  226DM     N07 3607   2.412   1.287   4.150  0.3101  0.7241  0.2933
  226DM     C08 3608   2.463   1.371   3.885 -0.0169  0.0453 -0.4180
  226DM     C09 3609   2.504   1.175   4.123 -0.2902 -0.4736 -0.5849
  226DM     C0A 3610   2.338   1.271   4.279 -0.1326  0.0968 -0.3359
  226DM     H0B 3611   2.451   1.082   4.096 -0.6912 -0.3162 -0.3529
  226DM     H0C 3612   2.553   1.152   4.218  0.2237 -1.8514 -1.1642
  226DM     H0D 3613   2.583   1.198   4.052  1.7600 -0.6357  1.5839
  226DM     H0E 3614   2.410   1.249   4.357  0.0803  2.2017  0.0744
  226DM     H0F 3615   2.268   1.187   4.274  0.3165 -0.4919  2.5452
  226DM     H10 3616   2.279   1.360   4.305  0.9507  0.7090  0.0286
  227DM     S01 3617   1.200   0.077   1.200  0.1297  0.2111  0.3927
  227DM     F02 3618   1.237   0.136   0.945  0.5139 -0.1559 -0.3322
  227DM     F03 3619   1.121  -0.048   0.983  0.1334 -0.5240 -0.1803
  227DM     F04 3620   1.031   0.148   1.004 -0.3361  0.0653 -0.2497
  227DM     O05 3621   1.321  -0.004   1.192 -0.4495  0.2297 -0.0044
  227DM     O06 3622   1.079   0.043   1.273 -0.4109 -0.0761 -0.0377
  227DM     N07 3623   1.247   0.236   1.247 -0.2502  0.2918  0.2996
  227DM     C08 3624   1.144   0.078   1.023  0.1973  0.6158 -0.4329
  227DM     C09 3625   1.250   0.353   1.159  0.0845  0.0441 -0.3037
  227DM     C0A 3626   1.328   0.251   1.370 -0.3123 -0.2230  0.0071
  227DM     H0B 3627   1.325   0.343   1.079 -0.6217  0.6961 -1.0532
  227DM     H0C 3628   1.261   0.444   1.218 -0.6212 -0.0138 -0.0770
  227DM     H0D 3629   1.151   0.361   1.114 -0.1751  1.6676  0.4950
  227DM     H0E 3630   1.286   0.187   1.447 -1.1453  0.5270  0.1819
  227DM     H0F 3631   1.322   0.352   1.412 -1.2038 -0.5626  0.6911
  227DM     H10 3632   1.433   0.222   1.357 -0.4525 -0.0916 -1.4744
  228DM     S01 3633   2.374   3.957   0.131 -0.0003  0.1013 -0.1437
  228DM     F02 3634   2.308   3.748   0.282  0.0805 -0.0121 -0.3447
  228DM     F03 3635   2.390   3.912   0.397  0.1251 -0.3278 -0.0559
  228DM     F04 3636   2.189   3.928   0.319  0.1086  0.2479 -0.3016
  228DM     O05 3637   2.430   4.087   0.175  0.2034 -0.0464  0.1078
  228DM     O06 3638   2.254   3.950   0.049 -0.1720  0.2454 -0.2456
  228DM     N07 3639   2.498   3.863   0.062  0.1396  0.1099  0.3054
  228DM     C08 3640   2.313   3.882   0.293 -0.0589 -0.1169 -0.2120
  228DM     C09 3641   2.615   3.820   0.146  0.1634 -0.0167 -0.2398
  228DM     C0A 3642   2.536   3.901  -0.076  0.1299  0.3877 -0.1643
  228DM     H0B 3643   2.680   3.746   0.096  0.5982  0.1880  0.0188
  228DM     H0C 3644   2.573   3.776   0.236  1.2509 -1.0164 -0.2000
  228DM     H0D 3645   2.673   3.910   0.168  1.8002 -1.2620  0.7065
  228DM     H0E 3646   2.582   3.811  -0.117  0.2861  0.4360 -0.0963
  228DM     H0F 3647   2.611   3.980  -0.071 -0.2412  0.7180  0.1744
  228DM     H10 3648   2.451   3.939  -0.135 -1.3320 -0.7846  1.1439
  229DM     S01 3649   0.994   1.963   3.324  0.1705 -0.1903  0.0540
  229DM     F02 3650   0.902   1.707   3.361  0.7013  0.1306  0.1137
  229DM     F03 3651   1.076   1.750   3.477  0.2363 -0.5691  0.3381
  229DM     F04 3652   0.881   1.832   3.539  0.0276  0.2838 -0.1475
  229DM     O05 3653   0.863   2.025   3.314 -0.4466 -0.0997  0.4369
  229DM     O06 3654   1.069   1.922   3.208  0.4381  0.7774 -0.0052
  229DM     N07 3655   1.084   2.070   3.417 -0.2365  0.2737  0.0670
  229DM     C08 3656   0.961   1.807   3.431 -0.1095  0.1683  0.4234
  229DM     C09 3657   1.197   2.016   3.501 -0.2033  0.1661  0.1462
  229DM     C0A 3658   1.092   2.215   3.384  0.0151 -0.3154  0.3740
  229DM     H0B 3659   1.262   1.955   3.436 -0.7367 -0.7132  0.4237
  229DM     H0C 3660   1.157   1.966   3.589 -0.3932  1.5022  0.8246
  229DM     H0D 3661   1.259   2.098   3.536  0.8041 -0.1582 -0.8542
  229DM     H0E 3662   1.165   2.225   3.305 -1.0763 -1.5031 -0.8007
  229DM     H0F 3663   1.144   2.267   3.465  0.5560 -0.2275 -0.0343
  229DM     H10 3664   0.996   2.258   3.351 -0.8854 -2.4088  0.1592
  230DM     S01 3665   3.896   0.943   2.373  0.0285  0.3520  0.0652
  230DM     F02 3666   3.852   1.109   2.579  0.2284 -0.3029  0.0444
  230DM     F03 3667   4.007   0.958   2.612  0.2573  0.0155  0.1506
  230DM     F04 3668   4.045   1.126   2.479 -0.3110 -0.5904 -0.1651
  230DM     O05 3669   3.820   0.835   2.435 -0.2141 -0.0095  0.1851
  230DM     O06 3670   4.014   0.915   2.284  0.0090  0.1559  0.1452
  230DM     N07 3671   3.789   1.046   2.296 -0.2066 -0.1154  0.5261
  230DM     C08 3672   3.953   1.040   2.525 -0.2036  0.4331  0.6652
  230DM     C09 3673   3.715   0.979   2.187  0.1837 -0.0601 -0.1067
  230DM     C0A 3674   3.817   1.191   2.278  0.1805 -0.8090  0.0839
  230DM     H0B 3675   3.630   1.037   2.149 -2.7736 -2.7829  2.0577
  230DM     H0C 3676   3.675   0.887   2.230  0.1998  0.8541  1.9472
  230DM     H0D 3677   3.784   0.957   2.106 -0.1850  0.8007 -0.6648
  230DM     H0E 3678   3.745   1.233   2.208  0.7950 -0.1526 -0.1555
  230DM     H0F 3679   3.911   1.197   2.223 -0.0891 -2.5805 -0.6190
  230DM     H10 3680   3.819   1.250   2.370 -0.4609  0.2609 -0.5847
  231DM     S01 3681   1.571   0.662   1.405  0.1566 -0.1430  0.1578
  231DM     F02 3682   1.747   0.469   1.451  0.1498  0.1904  0.2666
  231DM     F03 3683   1.742   0.638   1.600 -0.4171 -0.2332  0.1069
  231DM     F04 3684   1.588   0.488   1.604  0.0334  0.3799  0.0977
  231DM     O05 3685   1.476   0.564   1.348 -0.0485  0.0916 -0.5902
  231DM     O06 3686   1.672   0.731   1.327  0.2528  0.1063 -0.1553
  231DM     N07 3687   1.485   0.777   1.492  0.6368  0.3509 -0.3522
  231DM     C08 3688   1.670   0.557   1.525  0.1495  0.2742 -0.0753
  231DM     C09 3689   1.473   0.788   1.639 -0.2780  0.1739 -0.0720
  231DM     C0A 3690   1.372   0.843   1.420 -0.2859  0.1563  0.3577
  231DM     H0B 3691   1.446   0.689   1.681  1.2762 -0.4136 -0.4370
  231DM     H0C 3692   1.396   0.859   1.671 -0.0049 -0.0738  1.1652
  231DM     H0D 3693   1.566   0.821   1.683  0.3103 -0.8546 -0.5149
  231DM     H0E 3694   1.343   0.933   1.473 -0.1066  1.3933 -1.6088
  231DM     H0F 3695   1.287   0.774   1.422 -0.2149  0.0758  0.6411
  231DM     H10 3696   1.391   0.866   1.314 -0.0181 -0.9344  0.1535
  232DM     S01 3697   1.037   1.316   1.573  0.0793 -0.3902 -0.0208
  232DM     F02 3698   1.108   1.514   1.731  0.1741  0.0406 -0.4065
  232DM     F03 3699   1.272   1.424   1.624 -0.1960 -0.1610 -0.1970
  232DM     F04 3700   1.140   1.563   1.522  0.0717 -0.0267 -0.1426
  232DM     O05 3701   0.913   1.370   1.519  0.0605  0.6551  0.0646
  232DM     O06 3702   1.040   1.238   1.694 -0.1916 -0.3274 -0.3400
  232DM     N07 3703   1.114   1.236   1.449  0.0241 -0.0161 -0.4823
  232DM     C08 3704   1.147   1.467   1.613  0.5773 -0.0230 -0.2138
  232DM     C09 3705   1.180   1.306   1.339 -0.5260  0.1308  0.2200
  232DM     C0A 3706   1.065   1.103   1.417 -0.2008  0.1822  0.1262
  232DM     H0B 3707   1.289   1.301   1.349 -0.4792  0.5423 -0.0677
  232DM     H0C 3708   1.148   1.410   1.333  0.5466  0.4747  0.3650
  232DM     H0D 3709   1.146   1.259   1.246  1.3462 -2.2906  0.7103
  232DM     H0E 3710   0.970   1.114   1.363  0.9061  1.9926 -1.4958
  232DM     H0F 3711   1.050   1.052   1.512 -0.6202  0.9524  0.4800
  232DM     H10 3712   1.132   1.049   1.348 -0.2546 -0.5801  0.6626
  233DM     S01 3713   0.289   1.491   0.474 -0.1960  0.2855 -0.2145
  233DM     F02 3714   0.500   1.549   0.617 -0.0882 -0.1633 -0.1636
  233DM     F03 3715   0.540   1.556   0.408 -0.1460  0.2859  0.1565
  233DM     F04 3716   0.427   1.722   0.510  0.1186 -0.3170 -0.0983
  233DM     O05 3717   0.320   1.350   0.494 -0.1327 -0.2096  0.3926
  233DM     O06 3718   0.234   1.540   0.347  0.1493 -0.0658 -0.1125
  233DM     N07 3719   0.178   1.537   0.591  0.8025  0.2183 -0.0939
  233DM     C08 3720   0.448   1.588   0.503 -0.0260 -0.5273 -0.1338
  233DM     C09 3721   0.219   1.571   0.733  0.6708  0.1935  0.2991
  233DM     C0A 3722   0.047   1.473   0.573  0.2262  0.1757  0.0047
  233DM     H0B 3723   0.256   1.479   0.781  0.3650  0.7183  1.5691
  233DM     H0C 3724   0.128   1.599   0.787  1.2458  0.7250  0.9941
  233DM     H0D 3725   0.294   1.649   0.739  0.8403  0.0125  0.5968
  233DM     H0E 3726   0.058   1.366   0.588 -1.0025  0.4693  3.3073
  233DM     H0F 3727   0.007   1.502   0.475  0.5520  2.4482  0.5137
  233DM     H10 3728  -0.027   1.502   0.649  1.4818 -0.8309  1.6289
  234DM     S01 3729   0.543   1.080   1.000  0.2443 -0.0455 -0.3696
  234DM     F02 3730   0.604   0.825   0.928  0.6143 -0.1371  0.3260
  234DM     F03 3731   0.624   0.868   1.142 -0.1061 -0.3097 -0.3910
  234DM     F04 3732   0.424   0.846   1.053  0.0598 -0.3860 -0.6022
  234DM     O05 3733   0.681   1.118   0.989 -0.3385  0.0082 -0.2316
  234DM     O06 3734   0.457   1.132   1.106  0.0015 -0.0375  0.0638
  234DM     N07 3735   0.463   1.105   0.853 -0.4274  0.3108 -0.2964
  234DM     C08 3736   0.550   0.893   1.033  0.0073 -0.0201  0.3037
  234DM     C09 3737   0.441   1.243   0.808 -0.0254 -0.3580  0.3270
  234DM     C0A 3738   0.445   0.994   0.752  0.3495  0.0781  0.2093
  234DM     H0B 3739   0.532   1.281   0.760 -0.7330 -0.3644 -1.0399
  234DM     H0C 3740   0.418   1.305   0.895 -0.3899  2.3960 -1.7060
  234DM     H0D 3741   0.359   1.239   0.737  0.3459 -0.6481 -0.0863
  234DM     H0E 3742   0.543   0.957   0.722  0.5788  1.2572 -0.5570
  234DM     H0F 3743   0.398   1.029   0.661  0.2192  0.0430  0.2630
  234DM     H10 3744   0.387   0.912   0.796  0.5912  0.5138  1.3597
  235DM     S01 3745   2.181   2.288   3.967 -0.0756 -0.0170 -0.1732
  235DM     F02 3746   2.062   2.391   4.196 -0.4324 -0.0054  0.3091
  235DM     F03 3747   2.167   2.199   4.210 -0.1749  0.0085  0.7009
  235DM     F04 3748   2.279   2.381   4.196  0.0174  0.0017 -0.1526
  235DM     O05 3749   2.224   2.412   3.902 -0.0016 -0.4470 -0.2687
  235DM     O06 3750   2.055   2.219   3.936 -0.5517  0.3115 -0.1795
  235DM     N07 3751   2.301   2.167   3.946 -0.0943  0.4410  0.3656
  235DM     C08 3752   2.173   2.317   4.155 -0.1536  0.1981 -0.0085
  235DM     C09 3753   2.292   2.076   3.830  0.0264 -0.4886 -0.0546
  235DM     C0A 3754   2.444   2.183   3.988 -0.5405  0.4931  0.2454
  235DM     H0B 3755   2.196   2.022   3.824  1.0426 -2.3648  0.2245
  235DM     H0C 3756   2.370   2.000   3.831  0.3618 -0.1471 -0.1377
  235DM     H0D 3757   2.310   2.133   3.739 -0.4138 -1.1495 -0.5645
  235DM     H0E 3758   2.436   2.227   4.088 -0.9584 -1.4625  1.0947
  235DM     H0F 3759   2.492   2.252   3.919 -0.1614 -1.4598 -1.4744
  235DM     H10 3760   2.504   2.093   4.007  1.5131  1.8543  0.3902
  236DM     S01 3761   1.436   3.535   1.789 -0.0799 -0.2606  0.0666
  236DM     F02 3762   1.326   3.473   2.021  0.3323 -0.1555 -0.5235
  236DM     F03 3763   1.490   3.339   1.961 -0.0553  0.0441  0.3602
  236DM     F04 3764   1.537   3.537   2.036  0.2353  0.2426  0.3636
  236DM     O05 3765   1.343   3.444   1.723  0.0907 -0.7164 -0.1351
  236DM     O06 3766   1.569   3.562   1.731 -0.3044  0.1568 -0.3549
  236DM     N07 3767   1.349   3.681   1.798  0.2399 -0.0367 -0.4446
  236DM     C08 3768   1.448   3.464   1.964  0.0178  0.5198  0.7687
  236DM     C09 3769   1.386   3.778   1.906 -0.0144 -0.6333  0.1737
  236DM     C0A 3770   1.296   3.738   1.677  0.0251 -0.8124  0.3603
  236DM     H0B 3771   1.489   3.816   1.900  0.4359 -1.6731  1.0887
  236DM     H0C 3772   1.382   3.733   2.005  0.0449 -1.4189 -0.1768
  236DM     H0D 3773   1.318   3.863   1.903 -0.3503 -0.9272 -0.8845
  236DM     H0E 3774   1.221   3.810   1.709 -0.5298 -1.3273  0.2246
  236DM     H0F 3775   1.244   3.661   1.620 -0.8224  0.3222 -0.4226
  236DM     H10 3776   1.372   3.795   1.621  0.1466 -1.5328 -0.2335
  237DM     S01 3777   3.737   1.680   1.490  0.0544 -0.0697  0.2226
  237DM     F02 3778   3.906   1.782   1.671  0.0958  0.1559 -0.3375
  237DM     F03 3779   3.714   1.718   1.758  0.4458 -0.4791  0.0694
  237DM     F04 3780   3.861   1.569   1.698  0.3174 -0.1778  0.1713
  237DM     O05 3781   3.695   1.819   1.467  0.1501 -0.0834 -0.1147
  237DM     O06 3782   3.640   1.568   1.494  0.4242  0.0260  0.2676
  237DM     N07 3783   3.865   1.647   1.381  0.1575 -0.1653 -0.3322
  237DM     C08 3784   3.809   1.688   1.670 -0.0287 -0.1134  0.2274
  237DM     C09 3785   3.851   1.678   1.239  0.2183 -0.0236 -0.0542
  237DM     C0A 3786   3.987   1.578   1.418 -0.0746 -0.2181 -0.2413
  237DM     H0B 3787   3.937   1.737   1.203 -0.2442  0.6142 -0.1295
  237DM     H0C 3788   3.752   1.720   1.216  0.4963  0.4871 -0.3341
  237DM     H0D 3789   3.849   1.584   1.183  1.0317 -0.5027  0.7246
  237DM     H0E 3790   3.963   1.473   1.434  0.0065 -0.1915  0.0474
  237DM     H0F 3791   4.029   1.619   1.510 -0.5861 -1.4754  0.5644
  237DM     H10 3792   4.054   1.578   1.331 -0.0235 -2.8247 -0.2392
  238DM     S01 3793   3.602   2.315   0.543  0.1242  0.2746 -0.2018
  238DM     F02 3794   3.594   2.184   0.309  0.3058 -0.1970 -0.3652
  238DM     F03 3795   3.518   2.391   0.300  0.0497 -0.0304  0.1168
  238DM     F04 3796   3.727   2.354   0.310 -0.5764  0.2824 -0.0150
  238DM     O05 3797   3.693   2.215   0.596 -0.0269  0.2008 -0.0763
  238DM     O06 3798   3.460   2.310   0.574 -0.3647  0.2634  0.1968
  238DM     N07 3799   3.658   2.470   0.587 -0.3103  0.3017  0.2751
  238DM     C08 3800   3.611   2.313   0.353 -0.4134  0.2515  0.1237
  238DM     C09 3801   3.801   2.486   0.609  0.0624 -0.5649 -0.0039
  238DM     C0A 3802   3.575   2.549   0.678  0.0643  0.0942 -0.2150
  238DM     H0B 3803   3.837   2.586   0.579 -1.2010 -0.3074 -0.6622
  238DM     H0C 3804   3.854   2.405   0.559 -0.2111 -0.6536 -0.1479
  238DM     H0D 3805   3.822   2.482   0.716  0.6616  1.1365 -0.0425
  238DM     H0E 3806   3.473   2.565   0.642 -0.9462 -0.7138  2.2143
  238DM     H0F 3807   3.624   2.645   0.691  1.0667 -0.5322  0.7278
  238DM     H10 3808   3.567   2.505   0.778  0.7545 -0.9769 -0.6184
  239DM     S01 3809   1.934   0.871   2.458 -0.1550  0.2047 -0.0532
  239DM     F02 3810   1.824   0.706   2.641  0.1284 -0.1123  0.4138
  239DM     F03 3811   2.037   0.723   2.651 -0.3673  0.1838 -0.3683
  239DM     F04 3812   1.916   0.888   2.716 -0.5156 -0.1309 -0.7937
  239DM     O05 3813   2.054   0.959   2.464 -0.0814 -0.0776 -0.7929
  239DM     O06 3814   1.796   0.915   2.422 -0.3846  0.3023  0.4092
  239DM     N07 3815   1.977   0.748   2.351 -0.2497  0.3347  0.3303
  239DM     C08 3816   1.927   0.787   2.627  0.2886 -0.0643  0.1854
  239DM     C09 3817   1.996   0.795   2.214  0.0370  0.6782 -0.0043
  239DM     C0A 3818   1.919   0.616   2.351  0.0377  0.3541 -0.2267
  239DM     H0B 3819   2.089   0.853   2.205  1.2503 -1.4404 -1.5552
  239DM     H0C 3820   1.913   0.858   2.182 -0.2484 -0.3199 -1.3130
  239DM     H0D 3821   1.999   0.708   2.148 -1.3011  0.1566  0.6056
  239DM     H0E 3822   1.920   0.572   2.450 -0.1545  0.5505 -0.1343
  239DM     H0F 3823   1.977   0.543   2.295  0.6948  1.1084 -0.5439
  239DM     H10 3824   1.816   0.623   2.313  0.2590  0.6153 -0.7911
  240DM     S01 3825   3.002   4.095   0.257 -0.2195 -0.1658 -0.2253
  240DM     F02 3826   2.972   3.920   0.061  0.0185 -0.2758 -0.1375
  240DM     F03 3827   3.061   4.113  -0.001 -0.4100  0.2396  0.1468
  240DM     F04 3828   3.185   3.972   0.102  0.3206 -0.0300 -0.0674
  240DM     O05 3829   3.080   4.217   0.276  0.2372  0.2120  0.1173
  240DM     O06 3830   3.007   3.979   0.349 -0.0016  0.3173 -0.1749
  240DM     N07 3831   2.839   4.137   0.251  0.1422  0.3373  0.7061
  240DM     C08 3832   3.058   4.020   0.091 -0.7676 -0.2762 -0.4836
  240DM     C09 3833   2.775   4.185   0.378  0.0988  0.1629  0.1885
  240DM     C0A 3834   2.787   4.197   0.121 -0.7523  0.3310  0.3649
  240DM     H0B 3835   2.806   4.289   0.401  1.0045  0.0438 -0.4485
  240DM     H0C 3836   2.791   4.111   0.456 -0.1267 -0.7185 -0.5971
  240DM     H0D 3837   2.668   4.192   0.362  0.0470  1.7992  1.1411
  240DM     H0E 3838   2.815   4.302   0.124  0.5539  0.0635 -1.9402
  240DM     H0F 3839   2.679   4.187   0.120 -0.8439  1.0442  1.9131
  240DM     H10 3840   2.831   4.149   0.032 -0.9311 -0.5719  0.7590
  241DM     S01 3841   0.739   0.739   2.095 -0.1515 -0.2568 -0.0737
  241DM     F02 3842   0.743   1.002   2.097 -0.4043 -0.3086 -0.1697
  241DM     F03 3843   0.822   0.928   1.916  0.0179 -0.4167 -0.1955
  241DM     F04 3844   0.612   0.918   1.949 -0.1955 -0.1551  0.6392
  241DM     O05 3845   0.870   0.738   2.161  0.0447  0.1111  0.3064
  241DM     O06 3846   0.703   0.643   1.991 -0.0374  0.0158 -0.1066
  241DM     N07 3847   0.619   0.741   2.213  0.2642  0.4326 -0.8319
  241DM     C08 3848   0.729   0.905   2.008 -0.0346  0.0879  0.0372
  241DM     C09 3849   0.525   0.624   2.230  0.1759 -0.3938 -0.1538
  241DM     C0A 3850   0.641   0.809   2.341  0.2269  0.0617 -0.2151
  241DM     H0B 3851   0.574   0.537   2.275 -0.0540 -0.1670  0.5548
  241DM     H0C 3852   0.481   0.594   2.136  1.2046  0.1813 -0.8358
  241DM     H0D 3853   0.441   0.656   2.292 -1.2682 -0.8371 -1.8509
  241DM     H0E 3854   0.548   0.806   2.398  0.1216  1.7571 -0.2639
  241DM     H0F 3855   0.655   0.916   2.327 -1.9455  0.5261  0.8970
  241DM     H10 3856   0.722   0.766   2.401  0.4674  1.2082  0.3051
  242DM     S01 3857   0.022   2.643   0.287 -0.2557 -0.0330  0.0557
  242DM     F02 3858  -0.185   2.471   0.244 -0.3630  0.1284 -0.3402
  242DM     F03 3859   0.006   2.377   0.312 -0.1176  0.1450  0.2365
  242DM     F04 3860  -0.120   2.492   0.448 -0.1217  0.1567  0.1850
  242DM     O05 3861   0.053   2.636   0.144 -0.0317  0.0821  0.0358
  242DM     O06 3862   0.125   2.649   0.387  0.2065 -0.1158  0.1452
  242DM     N07 3863  -0.080   2.773   0.310 -0.1141 -0.0189  0.2110
  242DM     C08 3864  -0.075   2.485   0.320  0.2078 -0.1961 -0.5344
  242DM     C09 3865  -0.038   2.904   0.263 -0.0172 -0.4444  0.1358
  242DM     C0A 3866  -0.175   2.777   0.422  0.4657 -0.3248  0.7686
  242DM     H0B 3867  -0.115   2.980   0.285  0.8947  0.9034 -1.2551
  242DM     H0C 3868  -0.009   2.903   0.158  0.3646 -0.7810  0.2429
  242DM     H0D 3869   0.053   2.928   0.317  0.8799 -2.2360 -0.5432
  242DM     H0E 3870  -0.119   2.758   0.514 -0.2838  0.2536  1.3507
  242DM     H0F 3871  -0.248   2.697   0.409 -0.4065  0.5806  0.0394
  242DM     H10 3872  -0.224   2.874   0.440  0.0938 -0.4636  0.5115
  243DM     S01 3873   2.512   1.974   2.557 -0.1924  0.3861  0.1624
  243DM     F02 3874   2.426   2.125   2.761 -0.0623  0.2631  0.2424
  243DM     F03 3875   2.583   1.984   2.807 -0.0200  0.0282 -0.3666
  243DM     F04 3876   2.627   2.170   2.708  0.2359  0.1766  0.0850
  243DM     O05 3877   2.395   1.887   2.568  0.2622  0.7231  0.1152
  243DM     O06 3878   2.644   1.920   2.523 -0.0449  0.2858 -0.1118
  243DM     N07 3879   2.472   2.093   2.441 -0.0117  0.1561 -0.4550
  243DM     C08 3880   2.539   2.069   2.718 -0.1757 -0.0673 -0.4371
  243DM     C09 3881   2.343   2.155   2.448  0.1196  0.1266 -0.3440
  243DM     C0A 3882   2.529   2.084   2.308  0.3169 -0.0263 -0.0592
  243DM     H0B 3883   2.268   2.107   2.384  0.5277  1.7337 -2.0607
  243DM     H0C 3884   2.352   2.261   2.422 -1.2691  0.5677  0.8698
  243DM     H0D 3885   2.313   2.153   2.553 -0.0445 -0.1520 -0.3966
  243DM     H0E 3886   2.634   2.055   2.305  0.4759  0.5730 -0.4314
  243DM     H0F 3887   2.534   2.185   2.268  0.5280  0.0371  0.1240
  243DM     H10 3888   2.476   2.026   2.231  0.3636  0.7113 -0.6492
  244DM     S01 3889   2.529   0.105   0.679  0.2149  0.0570 -0.2955
  244DM     F02 3890   2.453   0.236   0.889  0.1010  0.4730 -0.1796
  244DM     F03 3891   2.374   0.027   0.889  0.3252  0.2884  0.1342
  244DM     F04 3892   2.588   0.066   0.937 -0.1451  0.1236  0.3836
  244DM     O05 3893   2.565  -0.035   0.652  0.0423  0.2309  0.1270
  244DM     O06 3894   2.628   0.212   0.655  0.1837  0.2073  0.0723
  244DM     N07 3895   2.389   0.131   0.591 -0.3767  0.0781  0.5609
  244DM     C08 3896   2.481   0.106   0.862  0.2593  0.3516  0.6999
  244DM     C09 3897   2.299   0.241   0.623  0.3827 -0.0738 -0.0998
  244DM     C0A 3898   2.396   0.096   0.448  0.5788 -0.3501 -0.1233
  244DM     H0B 3899   2.271   0.240   0.730  0.5371 -1.7313 -0.0565
  244DM     H0C 3900   2.207   0.231   0.566 -0.4195  2.8983  0.5876
  244DM     H0D 3901   2.352   0.334   0.603  0.1658  0.3995  1.4632
  244DM     H0E 3902   2.426  -0.009   0.439  0.2362 -0.3893 -0.8163
  244DM     H0F 3903   2.468   0.161   0.399  0.8005  1.0044  1.9455
  244DM     H10 3904   2.296   0.097   0.401  0.1912 -0.3536  0.6771
  245DM     S01 3905   0.033   1.647   3.254 -0.1197  0.0347  0.0061
  245DM     F02 3906   0.158   1.755   3.469  0.0721 -0.1848  0.4489
  245DM     F03 3907   0.279   1.626   3.347 -0.2607 -0.1050  0.2880
  245DM     F04 3908   0.239   1.825   3.278  0.0122 -0.1429 -0.2903
  245DM     O05 3909   0.075   1.604   3.121 -0.3910  0.1974 -0.3223
  245DM     O06 3910  -0.070   1.750   3.278  0.3970 -0.1077 -0.0542
  245DM     N07 3911  -0.017   1.509   3.336  0.4564 -0.0127  0.2652
  245DM     C08 3912   0.188   1.718   3.342  0.0876  0.1119  0.1553
  245DM     C09 3913  -0.155   1.507   3.383  0.0475  0.6052 -0.1533
  245DM     C0A 3914   0.077   1.402   3.388 -0.0344  0.7745  0.4870
  245DM     H0B 3915  -0.168   1.566   3.475 -1.8735 -1.0899  0.7108
  245DM     H0C 3916  -0.189   1.405   3.402  1.5070  0.0008 -0.6744
  245DM     H0D 3917  -0.216   1.542   3.300 -0.2036 -1.3966 -0.8589
  245DM     H0E 3918   0.162   1.387   3.321  0.1910  0.2353  0.8890
  245DM     H0F 3919   0.030   1.304   3.399  0.8354  0.3698  0.6175
  245DM     H10 3920   0.115   1.433   3.486 -2.3490 -0.1875  1.7203
  246DM     S01 3921   1.919   3.074   0.157 -0.1744 -0.2062  0.2267
  246DM     F02 3922   2.155   3.147   0.246 -0.0634 -0.1446 -0.1157
  246DM     F03 3923   2.000   3.289   0.297 -0.3018 -0.1306  0.3805
  246DM     F04 3924   2.014   3.102   0.408  0.0048  0.0463 -0.1480
  246DM     O05 3925   1.781   3.099   0.200  0.0212  0.1664  0.1421
  246DM     O06 3926   1.974   2.937   0.145  0.1124  0.1839 -0.3365
  246DM     N07 3927   1.946   3.163   0.015  0.1520 -0.2042 -0.2931
  246DM     C08 3928   2.027   3.160   0.289  0.0407  0.2149 -0.0833
  246DM     C09 3929   1.836   3.146  -0.088 -0.0738  0.6658  0.0640
  246DM     C0A 3930   2.079   3.169  -0.042 -0.1258  0.1155  0.3155
  246DM     H0B 3931   1.842   3.205  -0.180  1.2090 -0.6230 -0.7144
  246DM     H0C 3932   1.738   3.153  -0.040 -0.4279 -2.0770 -0.1370
  246DM     H0D 3933   1.844   3.042  -0.121  0.6185  0.5011  0.7417
  246DM     H0E 3934   2.066   3.226  -0.134 -1.7265  1.2774  1.2230
  246DM     H0F 3935   2.113   3.069  -0.069  1.5892  0.6743  0.3532
  246DM     H10 3936   2.158   3.217   0.017 -0.0890  0.3938  0.0408
  247DM     S01 3937   2.063   3.686   2.622 -0.0498 -0.2498  0.3484
  247DM     F02 3938   2.291   3.570   2.713 -0.2061  0.2602  0.3687
  247DM     F03 3939   2.163   3.652   2.870  0.0889  0.0965  0.0256
  247DM     F04 3940   2.106   3.468   2.769 -0.2739 -0.1590 -0.0398
  247DM     O05 3941   1.923   3.683   2.670 -0.2455 -0.6044 -0.3371
  247DM     O06 3942   2.098   3.626   2.491 -0.6573 -0.0677 -0.2572
  247DM     N07 3943   2.124   3.844   2.630 -0.4661 -0.1105  0.3060
  247DM     C08 3944   2.159   3.590   2.752 -0.2042  0.1924  0.4494
  247DM     C09 3945   2.067   3.942   2.532  0.6109 -0.2728  0.5630
  247DM     C0A 3946   2.259   3.878   2.674  0.3872 -0.3848  0.0883
  247DM     H0B 3947   2.086   4.046   2.562 -1.1359  0.2655 -0.1510
  247DM     H0C 3948   1.960   3.923   2.528  0.6025 -0.1346  0.1386
  247DM     H0D 3949   2.121   3.917   2.441  1.2191 -1.2707  1.1892
  247DM     H0E 3950   2.269   3.987   2.672 -0.5732 -0.2799  0.4795
  247DM     H0F 3951   2.335   3.832   2.611  1.0841  0.3483  0.3801
  247DM     H10 3952   2.270   3.845   2.779 -2.0582 -0.0689  0.4760
  248DM     S01 3953   0.760   2.736   1.189  0.1303 -0.1119  0.0962
  248DM     F02 3954   0.869   2.943   1.321 -0.0648 -0.3384 -0.2541
  248DM     F03 3955   0.699   2.846   1.416 -0.3708  0.0078 -0.4840
  248DM     F04 3956   0.898   2.754   1.416  0.0795  0.6611 -0.1726
  248DM     O05 3957   0.733   2.600   1.235 -0.2521 -0.0161  0.1695
  248DM     O06 3958   0.865   2.753   1.091  0.4114  0.1449  0.1147
  248DM     N07 3959   0.611   2.803   1.135 -0.1056  0.1658  0.2784
  248DM     C08 3960   0.809   2.829   1.348 -0.1289  0.3121  0.5501
  248DM     C09 3961   0.509   2.721   1.068 -0.1844  0.3487 -0.3064
  248DM     C0A 3962   0.600   2.947   1.108 -0.0717  0.1392  0.0458
  248DM     H0B 3963   0.486   2.631   1.127  1.2471 -0.1631 -0.5164
  248DM     H0C 3964   0.544   2.700   0.967 -0.9538 -0.9104 -0.3286
  248DM     H0D 3965   0.417   2.780   1.069 -1.0313 -0.9311 -0.3188
  248DM     H0E 3966   0.495   2.974   1.114 -0.1026  0.2703 -0.9514
  248DM     H0F 3967   0.635   2.962   1.006  0.4860  1.1880  0.3874
  248DM     H10 3968   0.653   3.008   1.183 -0.3924  0.3603  0.0922
  249DM     S01 3969   1.118   0.519   1.600 -0.1862  0.0975  0.0018
  249DM     F02 3970   0.934   0.348   1.698  0.1118 -0.4310  0.2614
  249DM     F03 3971   1.113   0.251   1.620 -0.3094 -0.1532 -0.3640
  249DM     F04 3972   1.126   0.354   1.812 -0.1097 -0.1406 -0.1209
  249DM     O05 3973   1.056   0.504   1.468 -0.1368 -0.1209 -0.1448
  249DM     O06 3974   1.261   0.536   1.620 -0.4451 -0.1765 -0.1936
  249DM     N07 3975   1.035   0.640   1.677 -0.0181  0.5659 -0.5151
  249DM     C08 3976   1.070   0.357   1.688  0.2810 -0.0616 -0.4075
  249DM     C09 3977   1.020   0.644   1.826  0.0217  0.1523  0.0357
  249DM     C0A 3978   1.030   0.773   1.609 -0.1640  0.2947 -0.3689
  249DM     H0B 3979   1.115   0.661   1.880  0.1086  0.5057 -0.2290
  249DM     H0C 3980   0.981   0.552   1.868  1.0978 -0.4724 -0.3244
  249DM     H0D 3981   0.947   0.721   1.850 -0.4374 -0.4862  0.6960
  249DM     H0E 3982   1.001   0.761   1.504 -0.2500  0.1211 -0.3257
  249DM     H0F 3983   1.130   0.816   1.607  0.3240 -0.8282 -0.3812
  249DM     H10 3984   0.964   0.847   1.655 -0.4056  0.5307 -1.0814
  250DM     S01 3985   3.512   3.010   1.841  0.1831 -0.1892 -0.5130
  250DM     F02 3986   3.659   3.211   1.920  0.6146  0.0443 -0.1928
  250DM     F03 3987   3.519   3.151   2.071  0.0911 -0.0886  0.1776
  250DM     F04 3988   3.691   3.030   2.028 -0.5923 -0.0404 -0.2276
  250DM     O05 3989   3.610   2.951   1.752  0.4953  0.2988  0.2046
  250DM     O06 3990   3.411   3.106   1.791  0.3556 -0.1616 -0.2835
  250DM     N07 3991   3.431   2.888   1.924 -0.2029 -0.5650  0.0024
  250DM     C08 3992   3.600   3.107   1.976  0.1689 -0.5018  0.4088
  250DM     C09 3993   3.513   2.778   1.983 -0.0354 -0.1872 -0.0370
  250DM     C0A 3994   3.300   2.849   1.875  0.1985 -0.0031 -0.5637
  250DM     H0B 3995   3.455   2.707   2.042 -1.8075  0.5494 -0.8616
  250DM     H0C 3996   3.599   2.816   2.039 -1.2342  0.5526  1.3092
  250DM     H0D 3997   3.561   2.726   1.900 -0.1344  0.5226 -0.5450
  250DM     H0E 3998   3.236   2.937   1.877 -0.6641 -0.6103 -1.5299
  250DM     H0F 3999   3.257   2.774   1.942  0.3179  0.4570  0.0403
  250DM     H10 4000   3.307   2.806   1.774 -0.2526 -0.9799 -0.1872
  251DM     S01 4001   0.613   2.572   0.661  0.2408  0.1992  0.0964
  251DM     F02 4002   0.644   2.739   0.455 -0.0984 -0.3175 -0.1422
  251DM     F03 4003   0.752   2.799   0.632  0.2065  0.3134 -0.3602
  251DM     F04 4004   0.830   2.641   0.518 -0.2688 -0.2153 -0.1590
  251DM     O05 4005   0.609   2.452   0.581  0.4643 -0.0460  0.3053
  251DM     O06 4006   0.496   2.651   0.704 -0.4624 -0.2597 -0.1720
  251DM     N07 4007   0.699   2.536   0.802  0.0513  0.2989  0.0819
  251DM     C08 4008   0.716   2.697   0.562 -0.3750 -0.0793  0.1376
  251DM     C09 4009   0.841   2.551   0.822  0.5431 -0.1439  0.0907
  251DM     C0A 4010   0.637   2.452   0.908  0.2769  0.3805  0.0984
  251DM     H0B 4011   0.883   2.640   0.773  0.2725  0.0853  0.2713
  251DM     H0C 4012   0.900   2.464   0.793  0.0338 -0.3060 -0.4677
  251DM     H0D 4013   0.863   2.562   0.928  1.8781 -0.7147 -0.1148
  251DM     H0E 4014   0.687   2.474   1.002  0.9470  0.5270 -0.2871
  251DM     H0F 4015   0.651   2.348   0.880 -0.1451  0.6817 -1.2868
  251DM     H10 4016   0.529   2.472   0.910  0.0287 -0.8362 -0.5401
  252DM     S01 4017   0.000   0.702   2.966  0.0206 -0.0468  0.0991
  252DM     F02 4018  -0.209   0.856   2.901 -0.0122  0.2349 -0.0684
  252DM     F03 4019  -0.207   0.787   3.105  0.5731 -0.3854 -0.2369
  252DM     F04 4020  -0.074   0.947   3.041 -0.5204 -0.1726  0.3113
  252DM     O05 4021   0.070   0.712   3.097 -0.3573  0.4074 -0.1563
  252DM     O06 4022   0.066   0.733   2.839 -0.7106  0.1224 -0.1877
  252DM     N07 4023  -0.076   0.552   2.952  0.2040  0.0406  0.0667
  252DM     C08 4024  -0.133   0.832   3.002 -0.4441  0.4520  0.0174
  252DM     C09 4025  -0.215   0.544   2.904  0.0081 -0.0435  0.2619
  252DM     C0A 4026  -0.032   0.438   3.037 -0.1997  0.0317 -0.0775
  252DM     H0B 4027  -0.246   0.439   2.890  0.4783 -0.1843  0.2846
  252DM     H0C 4028  -0.229   0.599   2.811 -0.6145  0.2969  0.5564
  252DM     H0D 4029  -0.276   0.582   2.986 -1.3404 -0.0044 -0.7438
  252DM     H0E 4030   0.077   0.448   3.033 -0.2016  0.1870  0.2143
  252DM     H0F 4031  -0.063   0.347   2.986 -0.3822 -0.9412  1.7365
  252DM     H10 4032  -0.073   0.446   3.139 -1.6029 -1.5844 -0.5130
  253DM     S01 4033   0.318   3.626   0.778 -0.3545  0.0453 -0.1592
  253DM     F02 4034   0.352   3.809   0.968 -0.0170  0.4097 -0.2855
  253DM     F03 4035   0.149   3.747   0.941  0.2509  0.3479  0.0873
  253DM     F04 4036   0.284   3.613   1.043  0.0414  0.1566 -0.1538
  253DM     O05 4037   0.215   3.525   0.760  0.3644  0.0626  0.1433
  253DM     O06 4038   0.460   3.589   0.798  0.0864  0.1454  0.3758
  253DM     N07 4039   0.304   3.742   0.660  0.3202  0.0959  0.5837
  253DM     C08 4040   0.274   3.704   0.943  0.3191  0.4582  0.1466
  253DM     C09 4041   0.321   3.698   0.521 -0.2082 -0.0939 -0.0984
  253DM     C0A 4042   0.333   3.887   0.688 -0.2752  0.3499  0.2149
  253DM     H0B 4043   0.302   3.779   0.449 -2.4413 -0.0330  0.4996
  253DM     H0C 4044   0.242   3.625   0.500  0.1155 -0.5258  0.1767
  253DM     H0D 4045   0.417   3.650   0.505 -0.6146 -1.0067  0.1602
  253DM     H0E 4046   0.439   3.900   0.710  0.1238 -1.0040 -0.8411
  253DM     H0F 4047   0.271   3.919   0.771 -1.2389 -0.5101 -0.1647
  253DM     H10 4048   0.325   3.949   0.598  2.1919 -1.1957 -1.1373
  254DM     S01 4049   1.174   1.799   3.932  0.0836 -0.3568  0.0758
  254DM     F02 4050   1.143   2.061   3.896  0.1084  0.0599  0.0886
  254DM     F03 4051   1.010   1.952   3.778 -0.2573 -0.2939  0.4070
  254DM     F04 4052   0.971   1.972   3.988  0.5152  0.2979 -0.0283
  254DM     O05 4053   1.215   1.812   4.072 -0.5048  0.3611 -0.3748
  254DM     O06 4054   1.272   1.793   3.823  0.4844  0.3015 -0.2562
  254DM     N07 4055   1.071   1.662   3.924 -0.0433  0.0404  0.2434
  254DM     C08 4056   1.066   1.955   3.896 -0.2536  0.2875  0.3225
  254DM     C09 4057   0.939   1.671   3.852 -0.2683  0.6810 -0.0037
  254DM     C0A 4058   1.130   1.533   3.934  0.2521  0.0319  0.1203
  254DM     H0B 4059   0.946   1.659   3.743 -0.7974 -0.5009  0.0809
  254DM     H0C 4060   0.888   1.765   3.872  1.2999  1.5228  0.0268
  254DM     H0D 4061   0.880   1.588   3.893  1.4592 -0.1933  0.7696
  254DM     H0E 4062   1.056   1.459   3.964  0.2779 -0.1193 -0.1844
  254DM     H0F 4063   1.202   1.536   4.016  1.0379  0.1729 -0.5616
  254DM     H10 4064   1.185   1.512   3.841 -0.1376  1.0642 -0.3527
  255DM     S01 4065   0.891   2.180   2.775  0.1024  0.1047 -0.1726
  255DM     F02 4066   1.054   2.007   2.902  0.0884 -0.1610  0.3750
  255DM     F03 4067   1.027   2.192   3.005  0.0231 -0.3563  0.2428
  255DM     F04 4068   0.870   2.039   2.999  0.0944 -0.1088 -0.1944
  255DM     O05 4069   0.820   2.296   2.832 -0.1790 -0.1786  0.7402
  255DM     O06 4070   0.820   2.071   2.710  0.0760 -0.0690 -0.0563
  255DM     N07 4071   1.016   2.228   2.671  0.2043  0.1298  0.1660
  255DM     C08 4072   0.967   2.099   2.929 -0.1022 -0.6353 -0.0895
  255DM     C09 4073   1.002   2.197   2.525  0.3737 -0.0257 -0.2115
  255DM     C0A 4074   1.075   2.360   2.689 -0.6063 -0.2371  0.3394
  255DM     H0B 4075   1.099   2.177   2.478  0.2925 -0.7945 -0.0567
  255DM     H0C 4076   0.949   2.278   2.474  0.6935  0.7884  0.7380
  255DM     H0D 4077   0.946   2.105   2.508 -0.8903  0.3197  1.8832
  255DM     H0E 4078   1.003   2.439   2.669  1.1243  1.3760  0.3812
  255DM     H0F 4079   1.155   2.375   2.617 -1.7278  2.0608 -0.4757
  255DM     H10 4080   1.121   2.370   2.789  0.5796 -1.7782 -0.0324
  256DM     S01 4081   4.068   1.869   0.499  0.0751 -0.0547 -0.2944
  256DM     F02 4082   4.323   1.816   0.432  0.0509 -0.0989 -0.1321
  256DM     F03 4083   4.206   1.918   0.281 -0.0514  0.0160 -0.2210
  256DM     F04 4084   4.272   2.030   0.453  0.0105 -0.0921 -0.1304
  256DM     O05 4085   4.087   1.888   0.644  0.1017  0.1443 -0.1039
  256DM     O06 4086   4.036   1.737   0.441  0.1208  0.0201  0.2108
  256DM     N07 4087   3.953   1.979   0.447 -0.0449  0.1942 -0.2917
  256DM     C08 4088   4.230   1.912   0.412 -0.0911  0.2856 -0.6680
  256DM     C09 4089   3.810   1.934   0.453  0.2607  0.5316 -0.1410
  256DM     C0A 4090   3.971   2.122   0.476 -0.2949  0.4470  0.6730
  256DM     H0B 4091   3.773   1.922   0.556  0.9454 -0.0631  0.0460
  256DM     H0C 4092   3.799   1.836   0.406 -0.1136  0.1001  0.8139
  256DM     H0D 4093   3.748   2.009   0.407 -0.9044  1.2227  2.4676
  256DM     H0E 4094   3.897   2.179   0.420  0.6324  1.3395  0.3447
  256DM     H0F 4095   4.073   2.149   0.450 -0.6691  1.1318 -0.1006
  256DM     H10 4096   3.949   2.144   0.582 -0.2365  1.9109  0.3900
  257DM     S01 4097   0.227   1.141   2.730  0.0381 -0.1080  0.0811
  257DM     F02 4098   0.297   1.369   2.613 -0.1876  0.3268 -0.3721
  257DM     F03 4099   0.119   1.279   2.531  0.6633  0.1165  0.2078
  257DM     F04 4100   0.105   1.381   2.722  0.3310 -0.0837 -0.2659
  257DM     O05 4101   0.100   1.071   2.742  0.0880 -0.0392 -0.3114
  257DM     O06 4102   0.302   1.176   2.851 -0.0148 -0.0139 -0.2532
  257DM     N07 4103   0.319   1.055   2.624 -0.0357  0.1746 -0.0812
  257DM     C08 4104   0.185   1.304   2.646 -0.1797 -0.3040 -0.1436
  257DM     C09 4105   0.271   0.926   2.568  0.6459  0.0890 -0.0705
  257DM     C0A 4106   0.459   1.094   2.604 -0.2241  0.0643  0.1459
  257DM     H0B 4107   0.340   0.873   2.501  0.4406 -0.9616  0.5356
  257DM     H0C 4108   0.178   0.940   2.513  0.1715  1.0296  0.9391
  257DM     H0D 4109   0.244   0.862   2.652 -0.9933 -0.6868 -1.1678
  257DM     H0E 4110   0.523   1.046   2.678  0.3180 -1.8176 -1.5087
  257DM     H0F 4111   0.465   1.203   2.603 -1.5451  0.1548  0.7723
  257DM     H10 4112   0.504   1.061   2.510  0.2344 -2.3131  1.1596
  258DM     S01 4113   3.988   1.334   0.210  0.0799  0.1608  0.1954
  258DM     F02 4114   3.829   1.523   0.082 -0.5978 -0.2083  0.1372
  258DM     F03 4115   3.732   1.406   0.242  0.0944 -0.0733  0.2385
  258DM     F04 4116   3.873   1.558   0.291 -0.5213  0.3597 -0.0211
  258DM     O05 4117   3.953   1.231   0.113  0.2720  0.1906  0.0847
  258DM     O06 4118   4.013   1.303   0.349 -0.4804  0.2833 -1.0526
  258DM     N07 4119   4.127   1.410   0.150 -0.0728 -0.2093  0.2564
  258DM     C08 4120   3.845   1.463   0.204  0.1389 -0.0085 -0.5526
  258DM     C09 4121   4.140   1.557   0.166  0.2295 -0.1463 -0.3795
  258DM     C0A 4122   4.253   1.333   0.160  0.2148 -0.7978 -0.1437
  258DM     H0B 4123   4.057   1.616   0.125  0.9401  1.2163  0.0993
  258DM     H0C 4124   4.228   1.590   0.111 -0.6930  0.5350 -1.4828
  258DM     H0D 4125   4.155   1.584   0.270  0.8326  0.6738 -0.6767
  258DM     H0E 4126   4.284   1.342   0.264  1.1430  0.6999 -0.5328
  258DM     H0F 4127   4.330   1.387   0.104 -1.7853  1.0825 -1.1313
  258DM     H10 4128   4.238   1.228   0.130 -0.7432 -0.3809 -1.1315
  259DM     S01 4129   2.488   0.447   2.411 -0.0189  0.2091  0.0448
  259DM     F02 4130   2.310   0.344   2.236 -0.0929 -0.2467  0.1316
  259DM     F03 4131   2.478   0.449   2.139 -0.2815 -0.0995  0.0902
  259DM     F04 4132   2.503   0.248   2.215 -0.5179  0.1346  0.0557
  259DM     O05 4133   2.628   0.481   2.406  0.2725 -0.4119 -0.4153
  259DM     O06 4134   2.439   0.350   2.507 -0.0231  0.1855  0.0329
  259DM     N07 4135   2.408   0.589   2.426  0.0718 -0.1531  0.2294
  259DM     C08 4136   2.441   0.366   2.241 -0.1724 -0.4891 -0.4224
  259DM     C09 4137   2.411   0.648   2.561  0.2774  0.3399  0.6765
  259DM     C0A 4138   2.291   0.628   2.340 -0.1448  0.2203 -0.2962
  259DM     H0B 4139   2.516   0.661   2.591  0.5414  0.0034 -0.0905
  259DM     H0C 4140   2.365   0.583   2.636 -1.0987  0.8064  0.2667
  259DM     H0D 4141   2.357   0.742   2.568  0.0982  0.2423  0.6331
  259DM     H0E 4142   2.202   0.570   2.366 -0.4372  0.9581  0.3868
  259DM     H0F 4143   2.315   0.617   2.235 -0.4328  0.5009 -0.3935
  259DM     H10 4144   2.266   0.734   2.360 -0.7530  0.3182 -1.5303
  260DM     S01 4145   2.869   1.467   0.063 -0.0474 -0.0890 -0.0533
  260DM     F02 4146   2.814   1.211   0.071 -0.7608 -0.4017 -0.1206
  260DM     F03 4147   3.023   1.253   0.121  0.4629  0.0083 -0.0130
  260DM     F04 4148   2.868   1.292   0.269  0.0246 -0.1981 -0.0608
  260DM     O05 4149   2.892   1.447  -0.081  0.4782 -0.1325 -0.0417
  260DM     O06 4150   2.949   1.557   0.145 -0.2312  0.2009 -0.0290
  260DM     N07 4151   2.704   1.507   0.087 -0.1374 -0.5044 -0.2421
  260DM     C08 4152   2.895   1.293   0.135 -0.1498 -0.1890  0.5263
  260DM     C09 4153   2.633   1.463   0.207 -0.0940  0.2540  0.0910
  260DM     C0A 4154   2.658   1.637   0.039 -0.1054 -0.4136  0.3431
  260DM     H0B 4155   2.676   1.510   0.297 -1.0952  1.7386 -0.1855
  260DM     H0C 4156   2.641   1.356   0.221  2.6534  0.3231 -0.6626
  260DM     H0D 4157   2.527   1.485   0.198 -0.1994 -1.0042 -1.8886
  260DM     H0E 4158   2.686   1.705   0.120 -0.2888  0.8450 -0.6484
  260DM     H0F 4159   2.551   1.651   0.022  0.1482  0.1122 -0.8527
  260DM     H10 4160   2.707   1.665  -0.055  2.4148  1.0101  2.0236
  261DM     S01 4161   1.930   3.094   0.969  0.0104  0.3084 -0.0131
  261DM     F02 4162   1.906   3.064   0.707  0.0247  0.4182 -0.1894
  261DM     F03 4163   2.108   3.135   0.769  0.6117  0.4104  0.1019
  261DM     F04 4164   2.049   2.928   0.800 -0.1193 -0.3488 -0.3059
  261DM     O05 4165   1.836   3.204   0.945  0.1865  0.0663 -0.0602
  261DM     O06 4166   2.043   3.103   1.061 -0.0451  0.1154 -0.0910
  261DM     N07 4167   1.836   2.957   1.014  0.1974 -0.2689 -0.0469
  261DM     C08 4168   2.005   3.053   0.800  0.1643  0.0722  0.0125
  261DM     C09 4169   1.718   2.916   0.928  0.0770 -0.0952  0.5659
  261DM     C0A 4170   1.810   2.938   1.158 -0.0453  0.1602  0.4555
  261DM     H0B 4171   1.623   2.964   0.955 -0.2643 -0.5930  0.2555
  261DM     H0C 4172   1.705   2.809   0.945  0.2999 -0.1903  0.1587
  261DM     H0D 4173   1.740   2.930   0.822 -1.1561  0.2778  0.3582
  261DM     H0E 4174   1.759   3.025   1.199  0.1923 -0.7238  2.7375
  261DM     H0F 4175   1.904   2.936   1.213 -0.0667 -0.1038  0.4861
  261DM     H10 4176   1.756   2.843   1.175 -1.5690  0.6747 -1.2616
  262DM     S01 4177   1.369   0.823   3.383 -0.0296 -0.3019  0.0018
  262DM     F02 4178   1.408   1.027   3.546 -0.2402  0.0586  0.0757
  262DM     F03 4179   1.282   0.871   3.635  0.0679  0.0073 -0.1958
  262DM     F04 4180   1.497   0.847   3.624  0.1003 -0.4207  0.1893
  262DM     O05 4181   1.491   0.842   3.305  0.1306  0.2412  0.0223
  262DM     O06 4182   1.245   0.878   3.338 -0.1947  0.0981  0.0904
  262DM     N07 4183   1.348   0.660   3.407  0.1050 -0.3442 -0.2740
  262DM     C08 4184   1.391   0.896   3.559  0.0875  0.1487 -0.1283
  262DM     C09 4185   1.340   0.578   3.284 -0.2703  0.6216  0.1365
  262DM     C0A 4186   1.394   0.594   3.528 -0.2843 -0.3799 -0.5104
  262DM     H0B 4187   1.277   0.489   3.303 -0.2963  0.1557 -2.0016
  262DM     H0C 4188   1.442   0.546   3.263  0.5131  1.4227  2.5240
  262DM     H0D 4189   1.293   0.635   3.204 -0.9790 -0.3787 -0.1723
  262DM     H0E 4190   1.503   0.589   3.524 -0.3232 -0.8862 -0.9373
  262DM     H0F 4191   1.361   0.490   3.527 -0.7266 -0.2391 -0.7406
  262DM     H10 4192   1.352   0.643   3.617 -1.0952 -1.1122 -0.4869
  263DM     S01 4193   3.984   0.560   1.079 -0.1234  0.3381 -0.0417
  263DM     F02 4194   4.055   0.372   0.907 -0.1253 -0.0482  0.3718
  263DM     F03 4195   4.052   0.301   1.108  0.3544 -0.0197  0.0360
  263DM     F04 4196   3.865   0.336   1.004 -0.1717  0.0050 -0.1502
  263DM     O05 4197   4.124   0.602   1.075 -0.1019 -0.4931  0.4504
  263DM     O06 4198   3.909   0.552   1.206 -0.3019 -0.1789 -0.3345
  263DM     N07 4199   3.885   0.645   0.970 -0.0348 -0.3129  0.4393
  263DM     C08 4200   3.989   0.381   1.021 -0.2322 -0.6933 -0.4227
  263DM     C09 4201   3.803   0.759   1.015  0.4108 -0.7185  0.1730
  263DM     C0A 4202   3.852   0.594   0.842  0.3171 -0.3407  0.3444
  263DM     H0B 4203   3.712   0.717   1.060  0.4678 -1.2095 -0.1753
  263DM     H0C 4204   3.780   0.826   0.932  1.0795  1.2342  1.5099
  263DM     H0D 4205   3.857   0.820   1.088 -0.3917  0.9964 -0.6229
  263DM     H0E 4206   3.941   0.597   0.780  0.2556  0.4148  0.2946
  263DM     H0F 4207   3.776   0.654   0.792 -0.4382 -0.5469  1.2086
  263DM     H10 4208   3.809   0.492   0.839 -0.4876 -0.0189  0.6033
  264DM     S01 4209   3.514   0.326   1.756  0.3733  0.1912 -0.1501
  264DM     F02 4210   3.539   0.382   1.497  0.4449  0.2083 -0.3850
  264DM     F03 4211   3.327   0.368   1.562 -0.1794 -0.2402  0.2041
  264DM     F04 4212   3.448   0.542   1.613 -0.1415 -0.0180  0.1311
  264DM     O05 4213   3.652   0.372   1.760 -0.0856  0.0638 -0.2417
  264DM     O06 4214   3.482   0.182   1.745  0.4763 -0.2664 -0.0506
  264DM     N07 4215   3.437   0.395   1.886  0.4126  0.2865  0.3759
  264DM     C08 4216   3.451   0.410   1.598  0.1590 -0.2326 -0.1740
  264DM     C09 4217   3.288   0.418   1.879 -0.4958  0.0490 -0.0293
  264DM     C0A 4218   3.498   0.372   2.017 -0.1181  0.0463 -0.0122
  264DM     H0B 4219   3.260   0.473   1.789  1.4393  0.1718 -0.5886
  264DM     H0C 4220   3.252   0.463   1.972 -0.3773  1.5156 -0.6871
  264DM     H0D 4221   3.244   0.319   1.874  0.0509 -0.1138 -1.6382
  264DM     H0E 4222   3.432   0.424   2.085 -0.0660  0.8175 -0.5455
  264DM     H0F 4223   3.597   0.417   2.021  0.4363 -1.0901 -0.4858
  264DM     H10 4224   3.507   0.265   2.040 -0.1424  0.3444  1.4053
  265DM     S01 4225   1.487   2.369   3.419  0.1278 -0.0887  0.1707
  265DM     F02 4226   1.587   2.376   3.672  0.0338 -0.0350 -0.4809
  265DM     F03 4227   1.703   2.253   3.522 -0.0924  0.2259 -0.1996
  265DM     F04 4228   1.713   2.464   3.521 -0.2274 -0.0091  0.1238
  265DM     O05 4229   1.404   2.481   3.467 -0.5758  0.3130 -0.2644
  265DM     O06 4230   1.428   2.237   3.404 -0.0937 -0.0044  0.2179
  265DM     N07 4231   1.543   2.415   3.267 -0.5428 -0.3690 -0.0208
  265DM     C08 4232   1.630   2.364   3.545 -0.2486  0.1372 -0.4334
  265DM     C09 4233   1.640   2.329   3.194 -0.5402  0.6695  0.0310
  265DM     C0A 4234   1.439   2.466   3.173  0.0894  0.2427 -0.2226
  265DM     H0B 4235   1.731   2.313   3.253 -0.0632  1.1736 -0.5680
  265DM     H0C 4236   1.673   2.388   3.108 -1.4901  0.8676 -0.2105
  265DM     H0D 4237   1.590   2.235   3.168  1.9298 -0.4098 -0.9481
  265DM     H0E 4238   1.378   2.540   3.226  0.3359  0.2031  0.1162
  265DM     H0F 4239   1.377   2.383   3.141 -0.2400  0.2340  0.4220
  265DM     H10 4240   1.485   2.521   3.090  0.8320  0.4583  0.3328
  266DM     S01 4241   3.956   3.544   0.932 -0.2121 -0.0384  0.1507
  266DM     F02 4242   4.032   3.296   0.899 -0.0631 -0.2953 -0.0877
  266DM     F03 4243   4.132   3.435   0.763  0.1326  0.0573 -0.1462
  266DM     F04 4244   4.190   3.426   0.971 -0.3567 -0.0351 -0.0833
  266DM     O05 4245   4.024   3.671   0.930 -0.4397  0.0162 -0.0179
  266DM     O06 4246   3.893   3.490   1.052  0.4648  0.0215 -0.2496
  266DM     N07 4247   3.839   3.549   0.804 -0.2985 -0.3019  0.0124
  266DM     C08 4248   4.088   3.417   0.886 -0.3449  0.0331 -0.2336
  266DM     C09 4249   3.728   3.645   0.809 -0.5798 -0.7001 -0.2098
  266DM     C0A 4250   3.799   3.418   0.750 -0.5740  0.1902  0.2297
  266DM     H0B 4251   3.764   3.749   0.816  1.0603 -1.2407 -0.4073
  266DM     H0C 4252   3.663   3.621   0.893 -2.1571  0.5759 -1.0271
  266DM     H0D 4253   3.666   3.627   0.721 -1.2645  1.0523 -0.1100
  266DM     H0E 4254   3.760   3.359   0.832  0.4861 -1.0638 -0.1471
  266DM     H0F 4255   3.886   3.367   0.709  0.2592  1.6243  0.1650
  266DM     H10 4256   3.719   3.416   0.675 -0.2909 -1.3537 -0.0393
  267DM     S01 4257   3.655   3.546   1.620  0.2960 -0.0266 -0.1761
  267DM     F02 4258   3.659   3.700   1.392 -0.0214  0.1242  0.2160
  267DM     F03 4259   3.462   3.601   1.431  0.1526 -0.3892  0.4339
  267DM     F04 4260   3.536   3.772   1.555 -0.0078  0.5890 -0.0159
  267DM     O05 4261   3.550   3.518   1.718 -0.4182 -0.3707 -0.2092
  267DM     O06 4262   3.786   3.604   1.650  0.5213  0.1028 -0.3048
  267DM     N07 4263   3.685   3.400   1.539  0.0117 -0.0387 -0.1671
  267DM     C08 4264   3.573   3.661   1.488  0.3697 -0.0214  0.3169
  267DM     C09 4265   3.772   3.400   1.413  0.6725  0.2238  0.3364
  267DM     C0A 4266   3.692   3.281   1.624  0.2819  0.2583 -0.0200
  267DM     H0B 4267   3.750   3.481   1.342  1.6378  0.5857  0.4509
  267DM     H0C 4268   3.756   3.302   1.367  0.0755  0.1030  0.7955
  267DM     H0D 4269   3.875   3.414   1.444  1.2666 -0.6205 -1.2285
  267DM     H0E 4270   3.691   3.191   1.562  1.0793  0.8196 -0.8443
  267DM     H0F 4271   3.607   3.285   1.692  0.5508 -0.0872  0.3389
  267DM     H10 4272   3.786   3.288   1.679  1.1683  1.0997 -1.6147
  268DM     S01 4273   0.994   0.186   2.295 -0.0117  0.1485  0.0895
  268DM     F02 4274   1.055  -0.075   2.278 -0.0053  0.3782 -0.1633
  268DM     F03 4275   1.129   0.042   2.112 -0.1974 -0.0204  0.4907
  268DM     F04 4276   1.228   0.049   2.302  0.0615 -0.0303 -0.8494
  268DM     O05 4277   0.992   0.173   2.440  0.0802  0.1443  0.2573
  268DM     O06 4278   0.877   0.169   2.210  0.2854  0.0755 -0.3841
  268DM     N07 4279   1.075   0.327   2.256  0.0338 -0.4302 -0.1853
  268DM     C08 4280   1.109   0.041   2.241 -0.1453 -0.0659 -0.1074
  268DM     C09 4281   1.128   0.335   2.116  0.0629  0.1583 -0.8766
  268DM     C0A 4282   1.038   0.454   2.324  0.7718 -0.2100 -0.3722
  268DM     H0B 4283   1.206   0.259   2.100  0.5331  0.3144  0.5808
  268DM     H0C 4284   1.169   0.435   2.098  1.2436 -0.6540 -2.9706
  268DM     H0D 4285   1.043   0.321   2.050 -1.2008 -0.7969  0.9333
  268DM     H0E 4286   1.109   0.534   2.303 -0.9678  1.2562 -0.8216
  268DM     H0F 4287   1.039   0.447   2.433 -0.9377  2.5723 -0.1168
  268DM     H10 4288   0.937   0.490   2.298  0.9179  0.9031  0.5513
  269DM     S01 4289   2.190   0.705   0.812 -0.0500 -0.2765 -0.0255
  269DM     F02 4290   2.046   0.770   0.600  0.1984  0.0725  0.1877
  269DM     F03 4291   2.085   0.936   0.730  0.0029  0.0939 -0.2663
  269DM     F04 4292   2.239   0.861   0.605  0.3907 -0.4186 -0.5974
  269DM     O05 4293   2.238   0.584   0.744  0.4147  0.3310  0.0887
  269DM     O06 4294   2.077   0.696   0.906 -0.1105  0.1044  0.0776
  269DM     N07 4295   2.314   0.776   0.891 -0.2526 -0.2738 -0.2484
  269DM     C08 4296   2.137   0.827   0.681  0.1968 -0.0235  0.0006
  269DM     C09 4297   2.451   0.764   0.839 -0.2320  0.5101  0.4750
  269DM     C0A 4298   2.296   0.898   0.972 -0.1325 -0.6689  0.3181
  269DM     H0B 4299   2.457   0.818   0.744 -0.4726  0.8094  0.6296
  269DM     H0C 4300   2.474   0.658   0.826 -0.3763  0.6383 -0.8818
  269DM     H0D 4301   2.519   0.800   0.916 -0.5756 -0.8456  1.4392
  269DM     H0E 4302   2.289   0.986   0.908 -0.1378  0.0892  1.3656
  269DM     H0F 4303   2.378   0.918   1.041 -0.8125  0.7627  0.7221
  269DM     H10 4304   2.201   0.896   1.027  0.1538 -0.3692  0.8195
  270DM     S01 4305   3.158   0.202   2.291 -0.1357  0.1227 -0.0307
  270DM     F02 4306   2.898   0.208   2.322  0.1527 -0.2133 -0.1061
  270DM     F03 4307   3.011   0.229   2.506 -0.7092 -0.2940 -0.1349
  270DM     F04 4308   2.993   0.396   2.366 -0.1801  0.0305 -0.5440
  270DM     O05 4309   3.168   0.260   2.155  0.0195 -0.1032 -0.1559
  270DM     O06 4310   3.155   0.057   2.309 -0.2388 -0.0612  0.0778
  270DM     N07 4311   3.291   0.253   2.382 -0.1691  0.3015  0.1132
  270DM     C08 4312   3.007   0.264   2.379  0.0105  0.3070 -0.0043
  270DM     C09 4313   3.410   0.163   2.377  0.2288 -0.3059  0.0355
  270DM     C0A 4314   3.330   0.395   2.390  0.0104  0.2297 -0.4026
  270DM     H0B 4315   3.498   0.207   2.427  0.0351  0.2947 -0.1463
  270DM     H0C 4316   3.436   0.145   2.273  1.8766 -0.2288  0.4214
  270DM     H0D 4317   3.381   0.067   2.419 -1.4943  0.4822  0.6825
  270DM     H0E 4318   3.404   0.397   2.470 -0.7966 -1.5402  0.4052
  270DM     H0F 4319   3.250   0.458   2.429  0.6218  0.8768 -0.1783
  270DM     H10 4320   3.372   0.437   2.297 -0.5688  0.7537 -0.4285
  271DM     S01 4321   2.207   0.760   3.024  0.1122  0.2516  0.2327
  271DM     F02 4322   1.978   0.643   2.969 -0.1563 -0.2935  0.0827
  271DM     F03 4323   2.031   0.641   3.183 -0.3363 -0.1362 -0.1161
  271DM     F04 4324   1.958   0.823   3.086  0.1568  0.6630 -0.2962
  271DM     O05 4325   2.264   0.846   3.128  0.0819  0.6001  0.0840
  271DM     O06 4326   2.184   0.822   2.894 -0.3276  0.3581 -0.1463
  271DM     N07 4327   2.301   0.622   2.998 -0.2417  0.1641  0.3420
  271DM     C08 4328   2.031   0.713   3.068  0.0015 -0.2840 -0.3630
  271DM     C09 4329   2.280   0.510   3.089  0.2905  0.3373  0.1487
  271DM     C0A 4330   2.435   0.629   2.942 -0.1793  0.5539 -0.3277
  271DM     H0B 4331   2.285   0.549   3.191 -0.5666 -1.5127  0.9254
  271DM     H0C 4332   2.356   0.432   3.075 -0.5274 -0.6962  1.4281
  271DM     H0D 4333   2.178   0.475   3.071  0.8545 -0.8249 -0.9495
  271DM     H0E 4334   2.498   0.664   3.024  0.5670  1.5348 -1.2994
  271DM     H0F 4335   2.439   0.708   2.867 -1.7181  0.8724 -0.0792
  271DM     H10 4336   2.468   0.533   2.901  1.0653  1.0174 -0.4499
  272DM     S01 4337   1.249   3.621   0.470  0.1893 -0.2898  0.0224
  272DM     F02 4338   1.264   3.754   0.705 -0.0570  0.3293  0.1090
  272DM     F03 4339   1.161   3.863   0.535  0.5088  0.3743 -0.0024
  272DM     F04 4340   1.064   3.697   0.633 -0.1003  0.0481  0.4052
  272DM     O05 4341   1.154   3.633   0.359  0.4961 -0.4464 -0.0903
  272DM     O06 4342   1.266   3.501   0.542 -0.3060  0.0785 -0.1418
  272DM     N07 4343   1.396   3.674   0.414  0.3469 -0.1592  0.0942
  272DM     C08 4344   1.183   3.743   0.596 -0.3622 -0.3830 -0.2748
  272DM     C09 4345   1.483   3.742   0.504 -0.3084 -0.0799 -0.1281
  272DM     C0A 4346   1.462   3.589   0.305 -0.1760 -0.2643  0.2807
  272DM     H0B 4347   1.449   3.840   0.540 -0.2888 -0.1601  0.1144
  272DM     H0C 4348   1.577   3.763   0.453 -0.1388 -0.0176  0.2068
  272DM     H0D 4349   1.506   3.669   0.583  0.3839  0.2991  0.0289
  272DM     H0E 4350   1.395   3.587   0.219  1.5070  1.0311 -1.0784
  272DM     H0F 4351   1.466   3.483   0.330  0.6474 -0.2782  0.0896
  272DM     H10 4352   1.557   3.635   0.278 -0.9699  1.5601  0.5143
  273DM     S01 4353   3.472   1.750   0.314 -0.0964  0.1039  0.1844
  273DM     F02 4354   3.224   1.857   0.309 -0.2884  0.0318  0.5023
  273DM     F03 4355   3.234   1.663   0.219  0.4457  0.1158 -0.3266
  273DM     F04 4356   3.240   1.674   0.430 -0.2417 -0.3573 -0.1153
  273DM     O05 4357   3.512   1.610   0.312  0.1097 -0.6995  0.2372
  273DM     O06 4358   3.503   1.843   0.424  0.0076 -0.2058  0.2054
  273DM     N07 4359   3.520   1.817   0.167  0.0277 -0.1294  0.1672
  273DM     C08 4360   3.280   1.739   0.317 -0.1934  0.6299  0.1749
  273DM     C09 4361   3.439   1.928   0.108 -0.1739  0.2373  0.2093
  273DM     C0A 4362   3.663   1.840   0.144 -0.0759  0.0463 -0.4442
  273DM     H0B 4363   3.478   1.952   0.008 -0.8643 -1.0266 -0.3875
  273DM     H0C 4364   3.445   2.015   0.173 -0.4827  0.1057  0.4174
  273DM     H0D 4365   3.333   1.907   0.092  0.0379 -0.1581 -0.7347
  273DM     H0E 4366   3.711   1.746   0.169  0.7582  0.3349 -0.9183
  273DM     H0F 4367   3.703   1.918   0.209 -2.0107  0.9739 -0.3278
  273DM     H10 4368   3.680   1.861   0.037 -0.2592 -0.6680 -0.6110
  274DM     S01 4369   4.153   1.208   1.713  0.0188  0.3739 -0.2424
  274DM     F02 4370   4.116   1.065   1.497 -0.2491  0.0975 -0.6078
  274DM     F03 4371   4.331   1.094   1.548 -0.5041  0.2850 -0.0690
  274DM     F04 4372   4.208   0.957   1.668 -0.2381  0.1085 -0.4531
  274DM     O05 4373   4.113   1.313   1.621 -0.2831  0.1525  0.3873
  274DM     O06 4374   4.268   1.223   1.806 -0.7654  0.0482 -0.2632
  274DM     N07 4375   4.017   1.157   1.796  0.4606 -0.3217  0.2126
  274DM     C08 4376   4.209   1.070   1.598  0.0392 -0.5130  0.2715
  274DM     C09 4377   3.982   1.231   1.921  0.0713 -0.4072 -0.1724
  274DM     C0A 4378   3.894   1.117   1.721  0.2709  0.0420 -0.5125
  274DM     H0B 4379   3.894   1.185   1.968 -0.0731 -0.3005 -0.3331
  274DM     H0C 4380   3.965   1.337   1.900 -2.2338 -0.7759 -0.2771
  274DM     H0D 4381   4.069   1.221   1.986  0.4272  1.6712 -0.2721
  274DM     H0E 4382   3.847   1.210   1.693  0.4447  0.4275  0.4319
  274DM     H0F 4383   3.832   1.059   1.790  0.2580 -0.5216 -0.9945
  274DM     H10 4384   3.913   1.060   1.629 -0.2741 -0.3993 -0.3547
  275DM     S01 4385   1.666   2.099   3.950 -0.1043 -0.1949  0.0173
  275DM     F02 4386   1.428   2.164   4.050  0.1725  0.0554  0.2025
  275DM     F03 4387   1.529   2.322   3.944  0.3284  0.0688  0.2044
  275DM     F04 4388   1.434   2.161   3.834 -0.0144  0.0252 -0.0966
  275DM     O05 4389   1.752   2.147   3.842  0.4969 -0.0228  0.2572
  275DM     O06 4390   1.620   1.959   3.953 -0.2734  0.1445  0.0111
  275DM     N07 4391   1.736   2.131   4.101  0.3393  0.2237 -0.3737
  275DM     C08 4392   1.506   2.192   3.945 -0.4336 -0.1448 -0.2885
  275DM     C09 4393   1.760   2.272   4.139 -0.1885  0.0880  0.0551
  275DM     C0A 4394   1.841   2.036   4.152  0.0694  0.7093  0.3096
  275DM     H0B 4395   1.834   2.316   4.071  0.2817  0.9774  1.1274
  275DM     H0C 4396   1.808   2.275   4.236 -0.2607 -0.5336  0.1140
  275DM     H0D 4397   1.671   2.334   4.127  0.8028  1.6247  0.5459
  275DM     H0E 4398   1.921   2.037   4.077 -1.4505 -0.9303 -1.3680
  275DM     H0F 4399   1.808   1.933   4.165  1.7669  0.1036  0.0750
  275DM     H10 4400   1.884   2.073   4.246  1.7427 -0.1582 -0.0908
  276DM     S01 4401   4.101   3.960   3.362  0.3063  0.0467 -0.2969
  276DM     F02 4402   4.253   4.133   3.488  0.0882  0.1671  0.2575
  276DM     F03 4403   4.115   4.037   3.622 -0.0925  0.2639 -0.0852
  276DM     F04 4404   4.288   3.931   3.547 -0.3637 -0.3048  0.2653
  276DM     O05 4405   4.197   3.916   3.263  0.0073  0.1040 -0.2415
  276DM     O06 4406   4.002   4.064   3.335 -0.1150 -0.1953 -0.3069
  276DM     N07 4407   4.017   3.823   3.414 -0.2949 -0.2533  0.1667
  276DM     C08 4408   4.193   4.020   3.518  0.0551 -0.5267  0.2439
  276DM     C09 4409   4.078   3.728   3.513 -0.0393 -0.2370 -0.2289
  276DM     C0A 4410   3.878   3.790   3.373 -0.3977 -0.1763  0.4461
  276DM     H0B 4411   4.069   3.761   3.618  0.0962 -0.8200 -0.0321
  276DM     H0C 4412   4.184   3.716   3.493  0.0129  0.2713 -0.2600
  276DM     H0D 4413   4.033   3.629   3.505 -0.7140 -0.0058  0.6975
  276DM     H0E 4414   3.822   3.882   3.364  0.4104  0.2550 -0.2163
  276DM     H0F 4415   3.832   3.721   3.443  0.4827 -0.9697  0.2660
  276DM     H10 4416   3.883   3.742   3.274 -0.6277 -1.0042  0.8331
  277DM     S01 4417   0.449   2.889   3.804 -0.1121  0.0735 -0.0007
  277DM     F02 4418   0.627   2.715   3.869  0.0982  0.1083 -0.0293
  277DM     F03 4419   0.636   2.774   3.666 -0.3058  0.6456 -0.0735
  277DM     F04 4420   0.712   2.907   3.813 -0.1199 -0.0586 -0.1479
  277DM     O05 4421   0.438   2.958   3.933 -0.5007  0.1391  0.2463
  277DM     O06 4422   0.360   2.775   3.771 -0.3594 -0.4794  0.1435
  277DM     N07 4423   0.436   3.001   3.678 -0.2428 -0.0515  0.0485
  277DM     C08 4424   0.618   2.818   3.788 -0.3092  0.5850 -0.3825
  277DM     C09 4425   0.518   3.122   3.665  0.2488  0.1886  0.3392
  277DM     C0A 4426   0.299   3.024   3.630 -0.5776 -0.4084 -0.3505
  277DM     H0B 4427   0.624   3.105   3.689  0.0008 -1.1758  0.5636
  277DM     H0C 4428   0.473   3.193   3.735 -0.7933 -0.8753  0.7916
  277DM     H0D 4429   0.502   3.163   3.566  2.1715 -0.5326 -0.2774
  277DM     H0E 4430   0.257   3.081   3.713 -1.7859 -1.2129 -0.3896
  277DM     H0F 4431   0.241   2.933   3.612 -1.0094  0.0539 -1.3060
  277DM     H10 4432   0.302   3.086   3.539  1.0983  2.8287  1.8075
  278DM     S01 4433   3.229   3.754   2.580 -0.2319  0.0382 -0.0613
  278DM     F02 4434   3.414   3.886   2.441  0.1532  0.0831  0.2283
  278DM     F03 4435   3.500   3.713   2.558 -0.1829 -0.0332  0.0896
  278DM     F04 4436   3.381   3.679   2.377 -0.2422 -0.2065  0.1634
  278DM     O05 4437   3.244   3.834   2.698 -0.3326 -0.2254 -0.0446
  278DM     O06 4438   3.205   3.612   2.589 -0.1127  0.2142  0.0696
  278DM     N07 4439   3.121   3.832   2.482 -0.1943 -0.1482 -0.0575
  278DM     C08 4440   3.393   3.758   2.488  0.0347 -0.1266 -0.0721
  278DM     C09 4441   3.126   3.978   2.457  0.0744 -0.2108  0.0273
  278DM     C0A 4442   2.988   3.767   2.468 -0.3198  0.1867 -0.0688
  278DM     H0B 4443   3.034   4.018   2.412 -0.0327 -0.4146  0.0651
  278DM     H0C 4444   3.212   4.001   2.393  0.3159  0.3405  0.5431
  278DM     H0D 4445   3.134   4.027   2.554  0.6302 -0.8512  0.3142
  278DM     H0E 4446   2.931   3.818   2.390  0.3888  0.2164 -0.5753
  278DM     H0F 4447   2.940   3.777   2.565  0.1351  0.1885  0.1597
  278DM     H10 4448   3.000   3.660   2.442  0.4095  0.7607 -2.2021
  279DM     S01 4449   3.951   3.419   3.834 -0.4327 -0.1914  0.1392
  279DM     F02 4450   3.874   3.678   3.852  0.2645  0.7315  0.3871
  279DM     F03 4451   3.710   3.546   3.789  0.0047  0.0452  0.0163
  279DM     F04 4452   3.778   3.546   3.995 -0.2228  0.1245  0.2938
  279DM     O05 4453   4.051   3.423   3.941  0.2076  0.1199  0.1493
  279DM     O06 4454   3.992   3.460   3.701 -0.4173  0.0539  0.2801
  279DM     N07 4455   3.877   3.269   3.825  0.1762  0.3359 -0.2538
  279DM     C08 4456   3.819   3.557   3.868 -0.2415  0.3214  0.3187
  279DM     C09 4457   3.792   3.217   3.938  0.4762  0.1230 -0.0548
  279DM     C0A 4458   3.947   3.165   3.744 -0.6173 -0.0176 -0.3025
  279DM     H0B 4459   3.754   3.118   3.909 -0.7200  1.0119 -1.6348
  279DM     H0C 4460   3.715   3.291   3.961  1.1572  0.9783 -0.5280
  279DM     H0D 4461   3.854   3.206   4.027 -1.0560  1.0820  1.1662
  279DM     H0E 4462   3.976   3.199   3.644 -0.3996  0.1229 -0.1924
  279DM     H0F 4463   3.879   3.080   3.732  1.2543 -1.6045 -0.0167
  279DM     H10 4464   4.045   3.136   3.787 -0.6380  0.4612  0.0684
  280DM     S01 4465   0.719   3.285   2.224 -0.2286 -0.2381  0.2622
  280DM     F02 4466   0.669   3.506   2.358 -0.4008  0.1533  0.0364
  280DM     F03 4467   0.522   3.356   2.390  0.4406 -0.2303  0.4809
  280DM     F04 4468   0.714   3.340   2.482 -0.2007  0.2518 -0.1918
  280DM     O05 4469   0.862   3.309   2.227  0.1056 -0.0806 -0.2998
  280DM     O06 4470   0.644   3.336   2.105 -0.2694  0.0767  0.0007
  280DM     N07 4471   0.685   3.123   2.248 -0.1977  0.0533 -0.7686
  280DM     C08 4472   0.650   3.377   2.373  0.3992  0.0923  0.2414
  280DM     C09 4473   0.690   3.070   2.383 -0.3179 -0.3199  0.0668
  280DM     C0A 4474   0.576   3.057   2.166 -0.3243  0.2848  0.3303
  280DM     H0B 4475   0.600   3.101   2.438  0.1355  1.1812 -0.0102
  280DM     H0C 4476   0.782   3.100   2.434 -0.6425  0.0241  0.4483
  280DM     H0D 4477   0.683   2.961   2.384  0.3938 -0.3712  0.4512
  280DM     H0E 4478   0.595   3.070   2.059  1.4616 -1.3683  0.4139
  280DM     H0F 4479   0.479   3.097   2.194 -0.6510 -1.4654  1.7124
  280DM     H10 4480   0.564   2.950   2.183 -1.0723  0.4565  0.9049
  281DM     S01 4481   3.652   2.800   0.216 -0.3214  0.0787  0.2494
  281DM     F02 4482   3.671   2.998   0.032 -0.2268  0.2780  0.1946
  281DM     F03 4483   3.856   2.932   0.112  0.5537  0.2058 -0.2206
  281DM     F04 4484   3.754   2.805  -0.036 -0.1928  0.5028 -0.1843
  281DM     O05 4485   3.664   2.901   0.320 -0.1344 -0.2248 -0.0027
  281DM     O06 4486   3.713   2.668   0.225 -0.1956  0.3523 -0.0311
  281DM     N07 4487   3.489   2.789   0.175 -0.3024 -0.3201 -0.0715
  281DM     C08 4488   3.739   2.887   0.071 -0.8672  0.0828  0.1462
  281DM     C09 4489   3.399   2.740   0.282  0.4535 -0.0158  0.0485
  281DM     C0A 4490   3.455   2.730   0.047  0.0968 -0.0605 -0.0358
  281DM     H0B 4491   3.291   2.742   0.263  0.4189 -0.6075  0.1749
  281DM     H0C 4492   3.411   2.804   0.370 -0.2336  0.3888 -0.1510
  281DM     H0D 4493   3.434   2.639   0.301  1.3435 -0.1056 -1.9421
  281DM     H0E 4494   3.485   2.791  -0.038 -0.4025  1.1580  0.6532
  281DM     H0F 4495   3.347   2.717   0.047  0.1070 -0.2574  1.2337
  281DM     H10 4496   3.503   2.632   0.036  0.6052  0.3075 -1.1871
  282DM     S01 4497   3.386   3.161   2.757  0.5770  0.2009 -0.0350
  282DM     F02 4498   3.241   3.286   2.564  0.1278 -0.2580  0.2164
  282DM     F03 4499   3.248   3.390   2.760  0.0246 -0.5141 -0.3386
  282DM     F04 4500   3.419   3.386   2.630 -0.2361 -0.0443 -0.1160
  282DM     O05 4501   3.452   3.223   2.874 -0.1887 -0.2181  0.0089
  282DM     O06 4502   3.471   3.090   2.659 -0.1614 -0.2963  0.0933
  282DM     N07 4503   3.261   3.059   2.806 -0.2787  0.3801 -0.2097
  282DM     C08 4504   3.314   3.315   2.670  0.0256 -0.0724  0.3605
  282DM     C09 4505   3.186   2.990   2.696 -0.3685  0.2644  0.1035
  282DM     C0A 4506   3.259   2.989   2.935  0.0592 -0.3899  0.2190
  282DM     H0B 4507   3.107   2.924   2.735 -1.4675  0.6532 -1.4287
  282DM     H0C 4508   3.247   2.935   2.625 -0.3353 -0.0052  0.3395
  282DM     H0D 4509   3.131   3.070   2.646 -0.3656  0.2010 -0.0011
  282DM     H0E 4510   3.300   3.054   3.013 -1.1143 -0.8609  1.2526
  282DM     H0F 4511   3.326   2.903   2.932  1.5946  0.8182 -1.5775
  282DM     H10 4512   3.160   2.960   2.972  0.7154 -0.3857  2.0308
  283DM     S01 4513   0.923   3.544   3.084 -0.0650  0.2901 -0.2389
  283DM     F02 4514   0.714   3.692   3.005  0.3648  0.1980 -0.4475
  283DM     F03 4515   0.698   3.488   2.933 -0.0100 -0.0893  0.0491
  283DM     F04 4516   0.658   3.533   3.141 -0.1247 -0.0060  0.2933
  283DM     O05 4517   0.998   3.593   2.968  0.1226 -0.2700  0.0880
  283DM     O06 4518   0.936   3.406   3.131  0.0952  0.1819 -0.2315
  283DM     N07 4519   0.957   3.643   3.219 -0.2110  0.0826  0.1651
  283DM     C08 4520   0.736   3.566   3.039  0.1076 -0.0836  0.3219
  283DM     C09 4521   0.901   3.784   3.217 -0.4831  0.1376 -0.0537
  283DM     C0A 4522   1.097   3.634   3.279 -0.4856  0.0749 -0.0080
  283DM     H0B 4523   0.924   3.843   3.307  0.1024 -0.0972 -0.0435
  283DM     H0C 4524   0.794   3.785   3.197 -0.2381  2.0458 -1.3501
  283DM     H0D 4525   0.939   3.828   3.125  0.1556 -1.3793 -0.5282
  283DM     H0E 4526   1.105   3.706   3.361 -1.4332 -0.5450  0.6369
  283DM     H0F 4527   1.167   3.654   3.198 -1.0735 -0.4947 -0.6629
  283DM     H10 4528   1.116   3.533   3.319  0.5796  0.6384  0.9676
  284DM     S01 4529   1.977   2.593   2.965 -0.0939  0.1608 -0.0955
  284DM     F02 4530   2.112   2.643   2.742  0.0202  0.0793  0.3430
  284DM     F03 4531   2.017   2.818   2.825 -0.1112 -0.3748  0.3547
  284DM     F04 4532   2.198   2.732   2.916 -0.1552 -0.0148  0.0802
  284DM     O05 4533   1.874   2.535   2.878 -0.1882  0.2705  0.4363
  284DM     O06 4534   1.947   2.678   3.082  0.2190  0.2157  0.2135
  284DM     N07 4535   2.077   2.460   3.020 -0.1784 -0.3621 -0.0293
  284DM     C08 4536   2.085   2.704   2.856 -0.0965  0.6438  0.4365
  284DM     C09 4537   2.125   2.361   2.922  0.1322  0.0174  0.3311
  284DM     C0A 4538   2.040   2.407   3.154 -0.0813  0.5106  0.0378
  284DM     H0B 4539   2.199   2.287   2.957 -0.6208  0.0116  1.9483
  284DM     H0C 4540   2.170   2.413   2.837  0.1949 -1.9137 -0.8590
  284DM     H0D 4541   2.038   2.302   2.893 -0.5493  1.3416 -0.3604
  284DM     H0E 4542   1.941   2.363   3.138  0.0513  0.6033 -1.0949
  284DM     H0F 4543   2.032   2.485   3.229  0.9495 -0.8969  1.6535
  284DM     H10 4544   2.111   2.328   3.182  0.9916  0.8347 -1.6621
  285DM     S01 4545   2.556   3.986   1.347  0.1630 -0.0672  0.1202
  285DM     F02 4546   2.666   4.032   1.106  0.1623  0.2471  0.4464
  285DM     F03 4547   2.814   4.017   1.271  0.1049 -0.1107  0.1181
  285DM     F04 4548   2.712   3.835   1.201 -0.0189  0.3052  0.0053
  285DM     O05 4549   2.449   3.898   1.298  0.0656  0.1759  0.1715
  285DM     O06 4550   2.540   4.131   1.358 -0.0633 -0.2677 -0.0668
  285DM     N07 4551   2.606   3.926   1.495  0.2778  0.0091 -0.2536
  285DM     C08 4552   2.700   3.968   1.223  0.7141 -0.3478 -0.3906
  285DM     C09 4553   2.540   3.960   1.617  0.0995  0.2296 -0.0483
  285DM     C0A 4554   2.703   3.814   1.503 -0.3213 -0.0303  0.3496
  285DM     H0B 4555   2.580   3.906   1.704  0.9749  1.7436  0.5164
  285DM     H0C 4556   2.433   3.940   1.614  0.2400 -0.3326 -1.9926
  285DM     H0D 4557   2.566   4.064   1.637  0.0471  0.3533 -0.6206
  285DM     H0E 4558   2.659   3.729   1.451  1.3687 -1.0599  0.5398
  285DM     H0F 4559   2.717   3.779   1.605  2.1219 -0.6565 -0.1668
  285DM     H10 4560   2.803   3.836   1.463 -0.0931  0.0068  0.9340
  286DM     S01 4561   3.100   0.548   0.503  0.1291 -0.0831 -0.2828
  286DM     F02 4562   3.003   0.458   0.277  0.0627 -0.2982  0.3222
  286DM     F03 4563   3.173   0.341   0.346 -0.1649 -0.5329  0.0781
  286DM     F04 4564   2.975   0.312   0.432 -0.0500 -0.0092  0.1874
  286DM     O05 4565   3.187   0.488   0.608  0.1797  0.4403 -0.0084
  286DM     O06 4566   2.969   0.604   0.531 -0.8831 -0.3182  0.0711
  286DM     N07 4567   3.183   0.666   0.412 -0.6200  0.1232 -0.2477
  286DM     C08 4568   3.061   0.404   0.384 -0.2797 -0.1252  0.1634
  286DM     C09 4569   3.235   0.788   0.478 -0.2493 -0.3611 -0.2152
  286DM     C0A 4570   3.259   0.625   0.290  0.0132 -0.1062 -0.0783
  286DM     H0B 4571   3.276   0.860   0.406 -0.8715 -0.2305 -0.4464
  286DM     H0C 4572   3.307   0.760   0.554  0.9377 -0.5715 -1.3972
  286DM     H0D 4573   3.149   0.836   0.526 -0.2224  0.5261 -1.0389
  286DM     H0E 4574   3.326   0.544   0.316 -0.4860  0.0975  1.9106
  286DM     H0F 4575   3.317   0.705   0.245 -0.7832  0.9385  0.7302
  286DM     H10 4576   3.189   0.594   0.210 -0.3906  0.7383 -0.0622
  287DM     S01 4577   0.545   3.784   0.224 -0.2043 -0.0476 -0.3782
  287DM     F02 4578   0.815   3.794   0.244 -0.1184 -0.2127  0.0030
  287DM     F03 4579   0.733   3.750   0.049 -0.1600 -0.1547 -0.6152
  287DM     F04 4580   0.733   3.949   0.122 -0.3400  0.1246 -0.0925
  287DM     O05 4581   0.541   3.858   0.352  0.3054 -0.0609 -0.5348
  287DM     O06 4582   0.529   3.640   0.211  0.0451 -0.0276 -0.1648
  287DM     N07 4583   0.437   3.853   0.119  0.1128 -0.2418  0.3017
  287DM     C08 4584   0.716   3.823   0.157 -1.1090 -0.0370 -0.5113
  287DM     C09 4585   0.289   3.847   0.154  0.3386 -0.0141  0.0546
  287DM     C0A 4586   0.468   3.875  -0.027  0.2098  0.4335 -0.0722
  287DM     H0B 4587   0.220   3.891   0.080  0.8875 -1.9196 -1.6192
  287DM     H0C 4588   0.276   3.883   0.256  2.6455 -0.3222  0.4861
  287DM     H0D 4589   0.267   3.740   0.161 -0.0281  0.1498  1.5014
  287DM     H0E 4590   0.382   3.919  -0.077 -0.1564  1.0372  1.0669
  287DM     H0F 4591   0.483   3.781  -0.081 -1.4991 -0.6016  1.2010
  287DM     H10 4592   0.553   3.943  -0.040 -0.2555  1.0045 -0.1364
  288DM     S01 4593   1.158   1.674   2.687  0.0560  0.6768  0.3741
  288DM     F02 4594   1.142   1.705   2.424  0.1786  0.2502 -0.2839
  288DM     F03 4595   0.946   1.715   2.521  0.1353  0.2193  0.1943
  288DM     F04 4596   1.086   1.882   2.533  0.1020  0.2450  0.4824
  288DM     O05 4597   1.286   1.738   2.692 -0.0734 -0.0958  0.1932
  288DM     O06 4598   1.143   1.528   2.670 -0.1248  0.4390 -0.3936
  288DM     N07 4599   1.073   1.725   2.822  0.1951  0.6033 -0.1927
  288DM     C08 4600   1.075   1.749   2.534  0.2457 -0.5957 -0.1266
  288DM     C09 4601   1.118   1.680   2.954  0.1215  0.0693 -0.0093
  288DM     C0A 4602   0.925   1.761   2.808 -0.6397  0.1457  0.2575
  288DM     H0B 4603   1.228   1.666   2.953  0.0295 -0.5757 -1.2062
  288DM     H0C 4604   1.071   1.585   2.978 -1.5751  0.5366 -1.4494
  288DM     H0D 4605   1.091   1.759   3.024 -1.3764 -0.9353  0.5609
  288DM     H0E 4606   0.888   1.792   2.906 -0.1567  0.5314  0.3192
  288DM     H0F 4607   0.863   1.673   2.788  0.8801 -0.8579 -0.1025
  288DM     H10 4608   0.909   1.841   2.735 -0.2907 -0.0644 -0.0511
  289DM     S01 4609   1.967   2.816   3.819  0.0497  0.1814 -0.0017
  289DM     F02 4610   2.117   2.817   3.611  0.1996 -0.3167 -0.0507
  289DM     F03 4611   2.152   2.659   3.743 -0.1004 -0.1223  0.2795
  289DM     F04 4612   1.973   2.655   3.618  0.0851 -0.1733 -0.0776
  289DM     O05 4613   1.846   2.868   3.758 -0.1480 -0.2294 -0.1433
  289DM     O06 4614   2.070   2.904   3.875 -0.0977 -0.2724 -0.0836
  289DM     N07 4615   1.926   2.709   3.941  0.1788 -0.0852  0.2368
  289DM     C08 4616   2.057   2.731   3.688 -0.0365 -0.1538 -0.0336
  289DM     C09 4617   1.893   2.767   4.069  0.4554 -0.2126  0.3286
  289DM     C0A 4618   1.878   2.568   3.919 -0.3612  0.0445  0.1090
  289DM     H0B 4619   1.883   2.690   4.147 -0.5575 -0.9532 -0.5237
  289DM     H0C 4620   1.795   2.815   4.063  0.6342  0.1609  0.3692
  289DM     H0D 4621   1.968   2.838   4.103  0.6032 -0.5771  0.7776
  289DM     H0E 4622   1.954   2.511   3.865 -0.4965  0.2706 -0.3200
  289DM     H0F 4623   1.791   2.569   3.854 -0.1456  0.1536 -0.1802
  289DM     H10 4624   1.849   2.519   4.014 -0.0792  1.0988  0.7451
  290DM     S01 4625   2.006   1.167   3.443 -0.0185 -0.1048  0.0720
  290DM     F02 4626   1.781   1.307   3.473  0.0502  0.0942  0.0949
  290DM     F03 4627   1.774   1.173   3.304  0.3768 -0.0031  0.2094
  290DM     F04 4628   1.748   1.095   3.506 -0.3174  0.1493 -0.5099
  290DM     O05 4629   2.055   1.280   3.371  0.0036  0.0549  0.2383
  290DM     O06 4630   2.031   1.024   3.409  0.0979 -0.1106  0.5169
  290DM     N07 4631   2.054   1.193   3.601 -0.0521 -0.4424  0.0443
  290DM     C08 4632   1.815   1.185   3.431 -0.1516 -0.2313 -0.3678
  290DM     C09 4633   2.199   1.228   3.631 -0.1679 -0.3750 -0.3491
  290DM     C0A 4634   1.963   1.232   3.706 -0.4087 -0.1846 -0.1174
  290DM     H0B 4635   2.230   1.211   3.735  1.5411  1.6242 -0.5153
  290DM     H0C 4636   2.213   1.335   3.616  1.6343 -0.5118  0.2990
  290DM     H0D 4637   2.258   1.169   3.562  0.9508  1.1632 -0.7229
  290DM     H0E 4638   2.021   1.257   3.795 -0.7534  0.1758  0.0063
  290DM     H0F 4639   1.907   1.142   3.734  0.7448 -0.7773  0.3247
  290DM     H10 4640   1.893   1.315   3.690 -0.6980 -0.4012  0.0007
  291DM     S01 4641   3.533   2.833   3.847  0.1824 -0.0324  0.0584
  291DM     F02 4642   3.271   2.855   3.805 -0.1131  0.2612 -0.2653
  291DM     F03 4643   3.342   2.665   3.754  0.2223 -0.1967 -0.0952
  291DM     F04 4644   3.324   2.709   3.965  0.3559  0.4162 -0.0121
  291DM     O05 4645   3.612   2.716   3.879  0.2629 -0.1726 -0.0927
  291DM     O06 4646   3.525   2.954   3.927 -0.0318 -0.0531  0.2709
  291DM     N07 4647   3.580   2.876   3.689  0.6608  0.3245 -0.0558
  291DM     C08 4648   3.359   2.760   3.843 -0.2752  0.3746  0.0184
  291DM     C09 4649   3.485   2.885   3.577  0.0962 -0.2163 -0.1414
  291DM     C0A 4650   3.724   2.867   3.653 -0.2040  0.0904  0.3274
  291DM     H0B 4651   3.533   2.926   3.486 -0.6951 -1.5762 -1.1905
  291DM     H0C 4652   3.394   2.937   3.606  0.5945  0.3015  0.5251
  291DM     H0D 4653   3.455   2.784   3.553 -1.3367  0.2387 -0.2964
  291DM     H0E 4654   3.749   2.946   3.582 -0.7315 -0.0773 -0.0517
  291DM     H0F 4655   3.747   2.772   3.605 -0.7018 -0.2186  0.6879
  291DM     H10 4656   3.783   2.871   3.745 -2.9113 -0.3479  2.1599
  292DM     S01 4657   2.654   0.952   0.363  0.0993  0.3853 -0.0484
  292DM     F02 4658   2.874   0.925   0.197 -0.2659  0.0457  0.2892
  292DM     F03 4659   2.924   0.929   0.412 -0.0980 -0.1769 -0.3912
  292DM     F04 4660   2.829   0.752   0.321 -0.6212  0.1449  0.4036
  292DM     O05 4661   2.664   1.095   0.327 -0.9841  0.1493 -0.0569
  292DM     O06 4662   2.627   0.903   0.499 -0.0869  0.0175  0.4129
  292DM     N07 4663   2.550   0.871   0.254  0.0783  0.0952 -0.3545
  292DM     C08 4664   2.834   0.887   0.321 -0.1970 -0.0617 -0.1342
  292DM     C09 4665   2.586   0.833   0.122  0.0957 -0.0656  0.3369
  292DM     C0A 4666   2.409   0.908   0.270 -0.1118 -0.2648  0.0512
  292DM     H0B 4667   2.686   0.790   0.108 -0.0028 -0.1254 -0.1677
  292DM     H0C 4668   2.569   0.919   0.058 -0.2252 -0.1469  0.3120
  292DM     H0D 4669   2.522   0.751   0.088  1.1954 -0.9456  0.3438
  292DM     H0E 4670   2.343   0.835   0.222  0.3664 -1.6631  1.4467
  292DM     H0F 4671   2.401   1.003   0.218 -0.5152 -0.4938 -0.3121
  292DM     H10 4672   2.380   0.922   0.376  1.3085  0.4125  0.3599
  293DM     S01 4673   0.365   2.260   0.207  0.2336 -0.0419 -0.3703
  293DM     F02 4674   0.557   2.230   0.389 -0.0922 -0.1364  0.0879
  293DM     F03 4675   0.361   2.208   0.469  0.0389 -0.1231 -0.6429
  293DM     F04 4676   0.451   2.051   0.354 -0.2824 -0.2014 -0.2360
  293DM     O05 4677   0.232   2.200   0.203  0.2726  0.0322 -0.0225
  293DM     O06 4678   0.465   2.239   0.104 -0.0681  0.2742 -0.0392
  293DM     N07 4679   0.348   2.426   0.237 -0.1193 -0.8117  0.1303
  293DM     C08 4680   0.438   2.185   0.364  0.0902  0.0981 -0.3146
  293DM     C09 4681   0.338   2.509   0.112  0.7231  0.0308  0.5399
  293DM     C0A 4682   0.414   2.487   0.353  0.5615  0.1643 -0.8144
  293DM     H0B 4683   0.270   2.465   0.038  1.5108  1.5620 -1.1316
  293DM     H0C 4684   0.441   2.512   0.076 -0.2010 -0.0678 -2.2494
  293DM     H0D 4685   0.316   2.614   0.134 -0.1470  0.0491 -0.3647
  293DM     H0E 4686   0.520   2.471   0.333  0.7677 -0.5823  0.7654
  293DM     H0F 4687   0.379   2.439   0.444  0.6953 -0.1413 -0.9245
  293DM     H10 4688   0.401   2.596   0.366 -0.0363 -0.0927  0.8946
  294DM     S01 4689   0.600   2.031   3.728 -0.0010 -0.1793  0.0506
  294DM     F02 4690   0.423   1.921   3.562 -0.2915 -0.3431  0.0243
  294DM     F03 4691   0.466   2.127   3.505 -0.3218 -0.2128  0.0224
  294DM     F04 4692   0.604   1.970   3.463 -0.2884  0.1413  0.0119
  294DM     O05 4693   0.690   1.913   3.738  0.3210  0.4514 -0.4863
  294DM     O06 4694   0.486   2.045   3.816  0.0761  0.2081 -0.3988
  294DM     N07 4695   0.690   2.173   3.723  0.3175 -0.2146 -0.2483
  294DM     C08 4696   0.519   2.014   3.554 -0.0165  0.4196  0.4068
  294DM     C09 4697   0.774   2.205   3.605  0.3048 -0.5505 -0.2996
  294DM     C0A 4698   0.758   2.205   3.852 -0.0433 -0.0496 -0.0751
  294DM     H0B 4699   0.707   2.225   3.521 -0.2923  1.3027  0.5896
  294DM     H0C 4700   0.847   2.128   3.580 -0.2179 -0.8208 -0.9950
  294DM     H0D 4701   0.825   2.300   3.624  0.0443 -0.0189 -2.2077
  294DM     H0E 4702   0.827   2.122   3.869  0.1893  0.1085 -0.2371
  294DM     H0F 4703   0.689   2.209   3.937  0.9205  0.4264  0.7079
  294DM     H10 4704   0.811   2.302   3.850 -2.0041  1.0214 -1.9445
  295DM     S01 4705   1.624   3.799   2.297  0.1437  0.3862 -0.3440
  295DM     F02 4706   1.618   3.530   2.310  0.4128 -0.0241  0.1461
  295DM     F03 4707   1.659   3.628   2.498 -0.6296  0.2248 -0.0304
  295DM     F04 4708   1.456   3.635   2.419 -0.2705  0.0155  0.4631
  295DM     O05 4709   1.580   3.894   2.399  0.2545 -0.0422 -0.4012
  295DM     O06 4710   1.564   3.787   2.164  0.2483 -0.2070 -0.1951
  295DM     N07 4711   1.791   3.812   2.286 -0.0407  0.2687 -0.0746
  295DM     C08 4712   1.588   3.637   2.386 -0.0682  0.1372 -0.2761
  295DM     C09 4713   1.871   3.688   2.257 -0.0619 -0.2770  0.1159
  295DM     C0A 4714   1.858   3.938   2.266  0.0347  0.3925 -0.1294
  295DM     H0B 4715   1.868   3.619   2.343  0.9947 -0.1260  0.2813
  295DM     H0C 4716   1.973   3.715   2.231 -0.0284 -1.6071 -1.2143
  295DM     H0D 4717   1.834   3.645   2.164  0.8390 -0.6458 -0.0791
  295DM     H0E 4718   1.965   3.926   2.287  0.5482  1.5927 -1.9092
  295DM     H0F 4719   1.822   4.003   2.346  0.0810 -2.3841  2.2487
  295DM     H10 4720   1.837   3.972   2.164 -0.5801 -0.4478 -0.2809
  296DM     S01 4721   3.399   3.312   4.138 -0.1855  0.2095 -0.0319
  296DM     F02 4722   3.597   3.473   4.233  0.3457  0.1479 -0.1322
  296DM     F03 4723   3.499   3.547   4.052  0.3911 -0.0670  0.1776
  296DM     F04 4724   3.396   3.555   4.240 -0.3112 -0.3281  0.0194
  296DM     O05 4725   3.495   3.234   4.058  0.4970  0.4989 -0.5187
  296DM     O06 4726   3.264   3.352   4.089  0.1172 -0.5752  0.1011
  296DM     N07 4727   3.372   3.231   4.282  0.3657  0.0493  0.5089
  296DM     C08 4728   3.481   3.483   4.166  0.0494  0.4340 -0.1760
  296DM     C09 4729   3.323   3.094   4.280 -0.0185 -0.0365 -0.3633
  296DM     C0A 4730   3.459   3.261   4.398 -0.5844 -0.0474  0.1622
  296DM     H0B 4731   3.316   3.062   4.385 -0.6893 -0.5343 -0.5566
  296DM     H0C 4732   3.390   3.029   4.223  0.8080 -0.9390  1.5973
  296DM     H0D 4733   3.224   3.089   4.234  0.0892 -0.1771 -0.5833
  296DM     H0E 4734   3.458   3.368   4.423 -1.1159  0.0716 -0.3759
  296DM     H0F 4735   3.560   3.226   4.376 -0.4884  0.3783 -0.0758
  296DM     H10 4736   3.425   3.204   4.486  0.4855 -0.0281  0.6052
  297DM     S01 4737   2.071   0.121   2.308 -0.1082  0.0910 -0.1084
  297DM     F02 4738   1.954   0.082   2.073 -0.0400  0.5896 -0.1633
  297DM     F03 4739   1.882   0.251   2.178 -0.1855 -0.0727 -0.3152
  297DM     F04 4740   2.076   0.258   2.081  0.3664 -0.0150 -0.0552
  297DM     O05 4741   1.994   0.012   2.368  0.3218 -0.1374  0.0034
  297DM     O06 4742   2.090   0.246   2.374 -0.5615  0.2028 -0.1428
  297DM     N07 4743   2.222   0.059   2.271  0.1690 -0.1283 -0.3141
  297DM     C08 4744   1.992   0.181   2.150  0.1043 -0.0849 -0.0320
  297DM     C09 4745   2.242  -0.033   2.152  0.0772 -0.0153 -0.4612
  297DM     C0A 4746   2.310   0.032   2.387  0.3033  0.3017  0.3138
  297DM     H0B 4747   2.189  -0.128   2.170 -0.4399  0.2270 -0.6779
  297DM     H0C 4748   2.347  -0.044   2.129  0.4260 -0.4538  1.2513
  297DM     H0D 4749   2.192   0.011   2.065 -1.5396  0.4143  0.6616
  297DM     H0E 4750   2.409   0.007   2.348  0.3488 -1.6780  1.6436
  297DM     H0F 4751   2.272  -0.052   2.446  0.4311 -1.0586 -1.4870
  297DM     H10 4752   2.322   0.121   2.449 -1.1236  0.6290  0.1331
  298DM     S01 4753   3.402   0.879   0.986 -0.0309 -0.4100 -0.4354
  298DM     F02 4754   3.591   0.916   0.806  0.2194 -0.7256 -0.0843
  298DM     F03 4755   3.487   0.737   0.772  0.1460 -0.6713 -0.5599
  298DM     F04 4756   3.391   0.934   0.732 -0.2059 -0.1094  0.2232
  298DM     O05 4757   3.509   0.849   1.079 -0.0175 -0.2208 -0.1765
  298DM     O06 4758   3.277   0.804   0.983 -0.0893 -0.6475 -0.5710
  298DM     N07 4759   3.355   1.043   1.005  0.4922 -0.1757 -0.0978
  298DM     C08 4760   3.471   0.863   0.813 -0.4507 -0.3516 -0.2873
  298DM     C09 4761   3.429   1.157   0.940 -0.2315  0.1854  0.3379
  298DM     C0A 4762   3.281   1.089   1.124  0.7226  0.1611 -0.3017
  298DM     H0B 4763   3.391   1.255   0.971  0.1757  0.2303  0.6927
  298DM     H0C 4764   3.429   1.142   0.832 -1.1675 -1.1453  0.5077
  298DM     H0D 4765   3.533   1.148   0.969  0.4065  0.3456 -1.8051
  298DM     H0E 4766   3.354   1.084   1.205  0.5279  0.5406 -0.1054
  298DM     H0F 4767   3.204   1.016   1.149  0.8674  0.5973  1.4721
  298DM     H10 4768   3.242   1.191   1.119 -0.4723 -0.2633  0.0918
  299DM     S01 4769   1.161   0.919   1.035  0.1407 -0.0945 -0.2034
  299DM     F02 4770   0.990   1.061   0.882  0.4489 -0.4835  0.1518
  299DM     F03 4771   0.993   1.133   1.088 -0.4868  0.1553  0.2276
  299DM     F04 4772   1.163   1.176   0.962 -0.1639 -0.3752  0.1520
  299DM     O05 4773   1.261   0.963   1.138  0.2402  0.2663 -0.2562
  299DM     O06 4774   1.204   0.856   0.915  0.0742 -0.1403 -0.0866
  299DM     N07 4775   1.052   0.818   1.112  0.3424 -0.1531  0.0619
  299DM     C08 4776   1.070   1.081   0.989 -0.1398 -0.0273  0.2945
  299DM     C09 4777   0.906   0.846   1.121  0.1172 -0.1533  0.5799
  299DM     C0A 4778   1.102   0.728   1.220  0.0284  0.0317  0.2508
  299DM     H0B 4779   0.871   0.898   1.031 -0.4239 -1.2726  0.1466
  299DM     H0C 4780   0.879   0.904   1.209  2.3483  0.5817  0.8173
  299DM     H0D 4781   0.855   0.750   1.118  0.1291 -0.1431 -0.1457
  299DM     H0E 4782   1.202   0.695   1.190 -0.1043  0.8914 -1.1656
  299DM     H0F 4783   1.044   0.636   1.230  0.4830 -0.3482 -0.5122
  299DM     H10 4784   1.108   0.777   1.318 -0.5289  0.2331  0.1873
  300DM     S01 4785   1.037   0.668   3.842  0.1090 -0.1120  0.1289
  300DM     F02 4786   1.055   0.738   4.090 -0.1072  0.0677  0.3050
  300DM     F03 4787   1.232   0.630   4.023  0.0606  0.0279 -0.3165
  300DM     F04 4788   1.199   0.836   3.961 -0.0964 -0.0639  0.3009
  300DM     O05 4789   1.136   0.622   3.744 -0.1267  0.0317 -0.3038
  300DM     O06 4790   0.953   0.786   3.828 -0.4663  0.3739  0.2804
  300DM     N07 4791   0.936   0.544   3.888 -0.2377  0.4057 -0.0343
  300DM     C08 4792   1.140   0.720   3.991  0.2333 -0.3532  0.1223
  300DM     C09 4793   0.985   0.433   3.972  0.1432 -0.4399 -0.0380
  300DM     C0A 4794   0.825   0.501   3.796 -0.0475  0.3598  0.1038
  300DM     H0B 4795   0.904   0.365   4.005 -0.7352  1.1774  1.2445
  300DM     H0C 4796   1.035   0.475   4.059  0.4173  0.3428 -0.5732
  300DM     H0D 4797   1.061   0.377   3.919  0.7015 -0.8986  1.2148
  300DM     H0E 4798   0.763   0.445   3.867  0.7441 -0.7162 -0.0448
  300DM     H0F 4799   0.871   0.438   3.720  0.2806  0.9193 -0.1654
  300DM     H10 4800   0.759   0.575   3.749 -0.0997  0.6058  0.5655
  301DM     S01 4801   1.754   2.120   1.627 -0.0918  0.1280 -0.1967
  301DM     F02 4802   1.569   2.285   1.526 -0.3113 -0.0170 -0.4225
  301DM     F03 4803   1.779   2.353   1.494  0.2120 -0.2096  0.4482
  301DM     F04 4804   1.700   2.190   1.372  0.2197 -0.0864  0.2327
  301DM     O05 4805   1.900   2.119   1.633  0.1491  0.1718 -0.1520
  301DM     O06 4806   1.676   2.003   1.590  0.3779 -0.2631  0.2408
  301DM     N07 4807   1.699   2.182   1.773  0.2920 -0.0917 -0.1058
  301DM     C08 4808   1.696   2.246   1.493 -0.1306  0.0243  0.4466
  301DM     C09 4809   1.652   2.089   1.880  0.0090 -0.1865 -0.4254
  301DM     C0A 4810   1.712   2.328   1.816  0.3751  0.0795  0.3726
  301DM     H0B 4811   1.700   1.991   1.861 -0.6461 -0.8369  1.1558
  301DM     H0C 4812   1.545   2.076   1.869 -0.2230  1.6156 -0.4543
  301DM     H0D 4813   1.669   2.135   1.977 -2.1449  0.6913 -0.4442
  301DM     H0E 4814   1.807   2.363   1.773  0.0583 -0.6060 -0.9166
  301DM     H0F 4815   1.729   2.330   1.923  1.3480 -1.2710  0.2573
  301DM     H10 4816   1.626   2.393   1.794  0.7191 -0.1378 -1.7163
  302DM     S01 4817   1.082   0.400   2.989 -0.0619  0.0550  0.1165
  302DM     F02 4818   0.900   0.303   3.157 -0.0039 -0.4820  0.2392
  302DM     F03 4819   1.107   0.239   3.196  0.0789  0.1787  0.0770
  302DM     F04 4820   1.041   0.446   3.245 -0.4274  0.3676 -0.0262
  302DM     O05 4821   1.216   0.451   3.015  0.0143 -0.6094  0.6185
  302DM     O06 4822   0.976   0.493   2.952 -0.6277  0.2142  0.5274
  302DM     N07 4823   1.088   0.272   2.882 -0.3240 -0.1562 -0.0431
  302DM     C08 4824   1.031   0.342   3.157 -0.0823 -0.2701 -0.4511
  302DM     C09 4825   1.127   0.307   2.742  0.3498 -0.0337 -0.2973
  302DM     C0A 4826   0.980   0.168   2.886 -0.0667  0.4416 -0.2048
  302DM     H0B 4827   1.152   0.222   2.678  2.0130 -0.0720  0.3772
  302DM     H0C 4828   1.206   0.381   2.739  0.2734  0.0647  0.0273
  302DM     H0D 4829   1.045   0.356   2.688  0.5568 -1.1249 -1.6140
  302DM     H0E 4830   0.973   0.124   2.985  0.3055 -0.3744 -0.5426
  302DM     H0F 4831   1.000   0.081   2.824  1.5624  0.6797 -0.0302
  302DM     H10 4832   0.884   0.206   2.847  0.1465  0.3000 -0.8681
  303DM     S01 4833   3.726   0.854   0.468 -0.0608 -0.0370 -0.0806
  303DM     F02 4834   3.941   0.943   0.341  0.0421 -0.0415  0.0374
  303DM     F03 4835   3.762   1.048   0.307  0.0592  0.4611 -0.2273
  303DM     F04 4836   3.864   1.079   0.490 -0.0169  0.0543  0.0741
  303DM     O05 4837   3.600   0.921   0.502 -0.0869  0.0991  0.1566
  303DM     O06 4838   3.818   0.794   0.561 -0.7014  0.0322 -0.3418
  303DM     N07 4839   3.691   0.736   0.357  0.1975 -0.3914  0.1824
  303DM     C08 4840   3.832   0.988   0.400  0.4752 -0.2067  0.1206
  303DM     C09 4841   3.742   0.736   0.219  0.0888 -0.1914 -0.1915
  303DM     C0A 4842   3.641   0.607   0.407 -0.1147  0.0654 -0.4047
  303DM     H0B 4843   3.695   0.659   0.154  1.1692  0.1598 -1.4176
  303DM     H0C 4844   3.847   0.707   0.227  0.0851 -0.4351 -0.9030
  303DM     H0D 4845   3.729   0.835   0.177  0.2435  1.5358  3.6527
  303DM     H0E 4846   3.587   0.564   0.323 -1.7930  1.1846  0.0621
  303DM     H0F 4847   3.572   0.622   0.490  0.0502  0.2827 -0.3061
  303DM     H10 4848   3.723   0.539   0.431  0.2436  0.6136 -0.0682
  304DM     S01 4849   3.819   1.792   3.718  0.2546 -0.5260 -0.0912
  304DM     F02 4850   3.735   1.615   3.895 -0.0930  0.1542 -0.1694
  304DM     F03 4851   3.927   1.703   3.949  0.3850 -0.5395  0.0844
  304DM     F04 4852   3.741   1.817   3.969  0.3810  0.2893 -0.0941
  304DM     O05 4853   3.707   1.880   3.690  0.4076  0.2247  0.3561
  304DM     O06 4854   3.838   1.672   3.646 -0.0718 -0.1803 -0.2968
  304DM     N07 4855   3.959   1.877   3.717  0.2577 -0.1569 -0.0690
  304DM     C08 4856   3.805   1.728   3.895  0.2138 -0.1400  0.5977
  304DM     C09 4857   3.977   1.986   3.816 -0.2651  0.5192 -0.2115
  304DM     C0A 4858   4.025   1.913   3.586 -0.1420 -0.2914  0.5287
  304DM     H0B 4859   3.898   2.063   3.809  0.3395  1.0619 -1.1582
  304DM     H0C 4860   4.077   2.028   3.807 -0.1946  0.2129 -0.9116
  304DM     H0D 4861   3.966   1.946   3.916  0.4116  1.2051  0.1429
  304DM     H0E 4862   4.037   1.822   3.527  1.0101  0.1315  0.0955
  304DM     H0F 4863   4.128   1.946   3.602  0.1451 -1.2888  0.7770
  304DM     H10 4864   3.974   1.990   3.526  0.4793 -0.2599  0.0337
  305DM     S01 4865   3.652   2.101   2.448 -0.1620  0.2722  0.2851
  305DM     F02 4866   3.605   1.835   2.423  0.1856 -0.4200  0.2285
  305DM     F03 4867   3.754   1.884   2.572 -0.1856 -0.1852  0.1614
  305DM     F04 4868   3.543   1.917   2.609  0.0969 -0.2340  0.1628
  305DM     O05 4869   3.760   2.082   2.351  0.2622 -0.1991 -0.4540
  305DM     O06 4870   3.662   2.196   2.559 -0.5480 -0.0702  0.1910
  305DM     N07 4871   3.508   2.127   2.365 -0.0156 -0.2348  0.4280
  305DM     C08 4872   3.639   1.922   2.517  0.2623 -0.1760 -0.2727
  305DM     C09 4873   3.504   2.244   2.268 -0.4302 -0.0468  0.0680
  305DM     C0A 4874   3.374   2.095   2.425 -0.3394  0.4282 -0.1530
  305DM     H0B 4875   3.590   2.242   2.199 -1.8959 -0.1183 -1.7945
  305DM     H0C 4876   3.503   2.341   2.317 -0.4281 -0.4753  0.9191
  305DM     H0D 4877   3.419   2.245   2.200 -0.2438  0.4932 -0.1623
  305DM     H0E 4878   3.363   1.988   2.441 -1.2825  0.5371 -0.0668
  305DM     H0F 4879   3.292   2.125   2.360 -0.4418 -1.2403 -0.8160
  305DM     H10 4880   3.361   2.136   2.527  0.3150  1.1615 -0.3638
  306DM     S01 4881   0.553   1.433   1.717  0.0680  0.0907 -0.0051
  306DM     F02 4882   0.486   1.190   1.676 -0.4785  0.0875 -0.3024
  306DM     F03 4883   0.395   1.276   1.852  0.0829  0.3170 -0.4201
  306DM     F04 4884   0.315   1.324   1.653 -0.1373  0.1740 -0.2903
  306DM     O05 4885   0.474   1.545   1.763 -0.0071 -0.5389  0.3297
  306DM     O06 4886   0.618   1.429   1.584  0.0021 -0.0289  0.3736
  306DM     N07 4887   0.672   1.401   1.827 -0.5608  0.4495  0.0555
  306DM     C08 4888   0.428   1.296   1.727 -0.2096  0.2702 -0.1465
  306DM     C09 4889   0.745   1.278   1.829 -0.2511 -0.3891  0.2445
  306DM     C0A 4890   0.760   1.517   1.856  0.0618  0.1438  0.1741
  306DM     H0B 4891   0.685   1.186   1.827 -1.6864  0.5167  0.9334
  306DM     H0C 4892   0.818   1.272   1.909 -1.6614 -0.9603  1.5122
  306DM     H0D 4893   0.799   1.269   1.735 -0.4090 -3.2648  0.3619
  306DM     H0E 4894   0.700   1.595   1.903  1.0969 -0.3272  2.3800
  306DM     H0F 4895   0.809   1.561   1.770 -0.1765 -1.0218 -0.5653
  306DM     H10 4896   0.837   1.492   1.930 -0.4894 -0.4208  0.5709
  307DM     S01 4897   0.775   3.744   3.619 -0.0674  0.2147 -0.1259
  307DM     F02 4898   0.535   3.623   3.587 -0.0950  0.5004  0.0660
  307DM     F03 4899   0.543   3.822   3.502  0.3126 -0.1818 -0.7224
  307DM     F04 4900   0.648   3.658   3.401 -0.0926 -0.1666 -0.0477
  307DM     O05 4901   0.849   3.844   3.541  0.0389  0.1453  0.0362
  307DM     O06 4902   0.817   3.609   3.652 -0.1075  0.1672  0.1270
  307DM     N07 4903   0.737   3.816   3.763  0.3865 -0.2537 -0.0155
  307DM     C08 4904   0.612   3.709   3.521 -0.2075 -0.2784  0.0111
  307DM     C09 4905   0.596   3.810   3.816  0.2640 -0.4017  0.4684
  307DM     C0A 4906   0.846   3.856   3.854 -0.4960 -0.1720 -0.0770
  307DM     H0B 4907   0.523   3.867   3.757  0.7573 -0.6605 -0.4032
  307DM     H0C 4908   0.593   3.854   3.916 -0.5953  0.1363  0.2083
  307DM     H0D 4909   0.561   3.709   3.835 -0.5461  0.0563  1.4885
  307DM     H0E 4910   0.821   3.953   3.898 -0.7837  0.6645 -2.0254
  307DM     H0F 4911   0.938   3.871   3.797 -0.9549  1.6422 -0.3608
  307DM     H10 4912   0.852   3.784   3.938 -0.0040  0.6638  0.6143
  308DM     S01 4913   3.793   0.362   2.315  0.1266 -0.0637 -0.0859
  308DM     F02 4914   3.822   0.549   2.516 -0.3332  0.3446 -0.1813
  308DM     F03 4915   3.645   0.570   2.391 -0.1599  0.0492 -0.1685
  308DM     F04 4916   3.649   0.417   2.542 -0.0400 -0.4071 -0.4332
  308DM     O05 4917   3.674   0.312   2.247 -0.2431  0.1610  0.2017
  308DM     O06 4918   3.882   0.266   2.386  0.2630 -0.4752  0.3096
  308DM     N07 4919   3.889   0.452   2.211 -0.3041 -0.0406 -0.4825
  308DM     C08 4920   3.725   0.481   2.449 -0.1829  0.2780 -0.0306
  308DM     C09 4921   3.866   0.595   2.182 -0.3526  0.1511 -0.3006
  308DM     C0A 4922   3.946   0.384   2.097  0.5046 -0.3641 -0.1566
  308DM     H0B 4923   3.767   0.603   2.134 -0.7081 -1.4376  0.1261
  308DM     H0C 4924   3.949   0.629   2.119  1.0333 -2.8825 -0.2358
  308DM     H0D 4925   3.863   0.657   2.271  0.3215  1.2043 -1.0003
  308DM     H0E 4926   3.869   0.355   2.026  1.2763 -0.2748 -1.0294
  308DM     H0F 4927   3.988   0.289   2.131 -0.2397 -0.4992  0.3944
  308DM     H10 4928   4.027   0.437   2.045 -0.4299  0.0045 -1.2703
  309DM     S01 4929   3.577   2.802   3.103 -0.4966  0.0222  0.1894
  309DM     F02 4930   3.659   2.720   3.341 -0.0457 -0.0219 -0.2751
  309DM     F03 4931   3.492   2.613   3.266  0.4840 -0.1605 -0.4634
  309DM     F04 4932   3.685   2.572   3.183 -0.0645 -0.3762  0.0311
  309DM     O05 4933   3.492   2.895   3.175 -0.3084  0.0603  0.4335
  309DM     O06 4934   3.536   2.734   2.979 -0.6372 -0.0016 -0.1313
  309DM     N07 4935   3.727   2.875   3.069 -0.1203  0.0958 -0.0444
  309DM     C08 4936   3.605   2.667   3.233  0.1036 -0.4684  0.4869
  309DM     C09 4937   3.829   2.901   3.171 -0.9577 -0.0309  0.0451
  309DM     C0A 4938   3.748   2.962   2.946  0.1221 -0.0600  0.4885
  309DM     H0B 4939   3.894   2.814   3.188 -0.4976  0.5326  1.2375
  309DM     H0C 4940   3.777   2.938   3.259 -0.5543  1.2704 -0.2561
  309DM     H0D 4941   3.900   2.979   3.144 -0.5681 -0.3517  0.1284
  309DM     H0E 4942   3.703   3.058   2.969 -0.5517 -0.5786  1.4169
  309DM     H0F 4943   3.705   2.917   2.857 -0.2020  2.3011 -0.5552
  309DM     H10 4944   3.855   2.976   2.923  0.2263 -1.4977  0.0453
  310DM     S01 4945   0.190   2.304   2.017  0.2488  0.2636  0.0471
  310DM     F02 4946   0.104   2.502   1.873 -0.1732 -0.1917 -0.2784
  310DM     F03 4947   0.020   2.508   2.077 -0.3193  0.3337 -0.0759
  310DM     F04 4948   0.228   2.570   2.029  0.1031  0.2132  0.3976
  310DM     O05 4949   0.110   2.220   1.927  0.1884 -0.0759 -0.2705
  310DM     O06 4950   0.190   2.276   2.158 -0.0046  0.0639 -0.2148
  310DM     N07 4951   0.355   2.292   1.972  0.2895 -0.0443 -0.0349
  310DM     C08 4952   0.132   2.486   2.000  0.0530 -0.1619 -0.0863
  310DM     C09 4953   0.386   2.236   1.837  0.6133  0.0650 -0.0012
  310DM     C0A 4954   0.453   2.258   2.078 -0.5486  0.1282 -0.4062
  310DM     H0B 4955   0.304   2.256   1.765 -0.1255  1.5959  1.2228
  310DM     H0C 4956   0.407   2.130   1.846  1.3162  0.1685 -0.4214
  310DM     H0D 4957   0.476   2.286   1.800  0.0950  1.0795  0.0651
  310DM     H0E 4958   0.446   2.154   2.109  0.9899 -0.2992 -1.4111
  310DM     H0F 4959   0.443   2.318   2.168  0.4829  0.7305 -0.6926
  310DM     H10 4960   0.554   2.276   2.037 -0.7653 -1.0027 -1.4749
  311DM     S01 4961   2.239   0.628   1.289  0.2397  0.1451 -0.0603
  311DM     F02 4962   2.055   0.808   1.223  0.1196 -0.2884 -0.0786
  311DM     F03 4963   2.007   0.684   1.400 -0.2914  0.2005 -0.1792
  311DM     F04 4964   2.152   0.843   1.414 -0.2630  0.4315 -0.4223
  311DM     O05 4965   2.248   0.542   1.411  0.3492 -0.1838 -0.3177
  311DM     O06 4966   2.345   0.715   1.236  0.2208  0.5376 -0.3914
  311DM     N07 4967   2.178   0.537   1.162  0.0897 -0.2116 -0.2393
  311DM     C08 4968   2.106   0.744   1.334  0.5715 -0.4939 -0.1115
  311DM     C09 4969   2.268   0.440   1.099 -0.1565  0.7579 -0.2168
  311DM     C0A 4970   2.038   0.500   1.147  0.3077 -0.3683  0.1486
  311DM     H0B 4971   2.365   0.488   1.079 -0.0024  0.7649  0.5240
  311DM     H0C 4972   2.229   0.409   1.002  1.8940 -1.0380 -0.4976
  311DM     H0D 4973   2.290   0.354   1.163  0.2431  0.4742 -0.7396
  311DM     H0E 4974   2.009   0.441   1.233 -0.6038 -0.8459 -0.4784
  311DM     H0F 4975   2.017   0.446   1.054 -1.0048  0.9222 -0.3262
  311DM     H10 4976   1.971   0.587   1.144  1.6075  0.6402  0.1450
  312DM     S01 4977   0.152   1.747   4.036  0.0131  0.0768 -0.0700
  312DM     F02 4978   0.114   1.713   3.780  0.3650  0.0199 -0.0670
  312DM     F03 4979   0.096   1.918   3.843  0.0660 -0.4559  0.6392
  312DM     F04 4980   0.297   1.830   3.819 -0.0615 -0.1201 -0.0258
  312DM     O05 4981   0.220   1.618   4.029  0.1857 -0.5292  0.2199
  312DM     O06 4982   0.015   1.763   4.080 -0.0642 -0.0908 -0.0386
  312DM     N07 4983   0.249   1.847   4.131  0.3598 -0.6094 -0.0072
  312DM     C08 4984   0.168   1.808   3.862  0.4102 -0.0916 -0.3813
  312DM     C09 4985   0.276   1.990   4.100  0.1305 -0.1448  0.1740
  312DM     C0A 4986   0.274   1.804   4.269  0.7269  0.1026 -0.0553
  312DM     H0B 4987   0.308   2.009   3.997 -1.2017 -2.1314 -0.6485
  312DM     H0C 4988   0.349   2.027   4.172  0.0458 -0.7005  0.5560
  312DM     H0D 4989   0.182   2.042   4.118  1.1212  1.6928  0.1402
  312DM     H0E 4990   0.327   1.710   4.260  0.3796 -0.2124  1.0794
  312DM     H0F 4991   0.178   1.780   4.315  1.2929 -0.6173  0.7588
  312DM     H10 4992   0.330   1.871   4.336  0.4558 -0.8146  1.1008
  313DM     S01 4993   0.181   3.235   0.316 -0.0850 -0.3950 -0.0874
  313DM     F02 4994   0.107   3.247   0.573 -0.2208  0.1382 -0.1783
  313DM     F03 4995   0.262   3.387   0.518 -0.1974  0.2590  0.2456
  313DM     F04 4996   0.057   3.423   0.453  0.0778  0.5966  0.0184
  313DM     O05 4997   0.051   3.205   0.256 -0.1944 -0.5382 -0.0166
  313DM     O06 4998   0.279   3.132   0.352  0.0862  0.2088  0.2705
  313DM     N07 4999   0.263   3.348   0.220 -0.2501 -0.6219  0.0141
  313DM     C08 5000   0.150   3.331   0.480 -0.4962  0.4575  0.5778
  313DM     C09 5001   0.359   3.302   0.120  0.2706  0.1373  0.1173
  313DM     C0A 5002   0.197   3.469   0.179 -0.0092 -0.6377 -0.6231
  313DM     H0B 5003   0.408   3.383   0.065 -0.0603  0.8360  0.8421
  313DM     H0C 5004   0.315   3.232   0.049 -1.9907  0.2696  1.3412
  313DM     H0D 5005   0.438   3.247   0.172  1.5747  1.7534 -0.1083
  313DM     H0E 5006   0.114   3.439   0.115 -0.1407 -0.7614 -0.3938
  313DM     H0F 5007   0.258   3.534   0.117  0.2784  1.3470  1.6576
  313DM     H10 5008   0.149   3.533   0.255  0.4004 -1.0325 -0.0316
  314DM     S01 5009   2.751   0.323   3.062 -0.1010 -0.2029  0.1283
  314DM     F02 5010   2.809   0.085   3.140 -0.5248  0.3859  0.2216
  314DM     F03 5011   2.904   0.127   2.948 -0.0125  0.3814  0.0319
  314DM     F04 5012   2.982   0.213   3.130  0.3905  0.1203  0.3481
  314DM     O05 5013   2.627   0.274   3.001  0.4220 -0.0383 -0.3065
  314DM     O06 5014   2.819   0.439   3.000  0.2076 -0.2062 -0.2584
  314DM     N07 5015   2.717   0.355   3.223 -0.1213 -0.0053 -0.4754
  314DM     C08 5016   2.870   0.180   3.066  0.4117 -0.0473 -0.3196
  314DM     C09 5017   2.798   0.447   3.303  0.0276 -0.2059 -0.1218
  314DM     C0A 5018   2.625   0.274   3.304  0.5679  0.5256 -0.1216
  314DM     H0B 5019   2.811   0.540   3.247 -1.7074 -0.4228 -0.8992
  314DM     H0C 5020   2.897   0.408   3.326  0.8265  2.3221  0.9879
  314DM     H0D 5021   2.747   0.471   3.397  0.0020  0.6398 -0.3491
  314DM     H0E 5022   2.592   0.327   3.393 -2.3929 -1.2133 -0.1235
  314DM     H0F 5023   2.682   0.188   3.340 -0.0209  0.1448 -0.0900
  314DM     H10 5024   2.540   0.237   3.245  0.9119  0.7024 -0.7257
  315DM     S01 5025   2.242   3.641   0.857  0.3531  0.1717 -0.0140
  315DM     F02 5026   2.441   3.541   0.996 -0.0536 -0.4757  0.0890
  315DM     F03 5027   2.270   3.615   1.123 -0.0805 -0.2726 -0.0804
  315DM     F04 5028   2.251   3.428   1.016 -0.1961  0.1304 -0.2203
  315DM     O05 5029   2.106   3.679   0.888  0.4351  0.3009  0.4784
  315DM     O06 5030   2.280   3.558   0.744  0.0015  0.4655  0.0083
  315DM     N07 5031   2.336   3.779   0.847 -0.3041  0.3319  0.0817
  315DM     C08 5032   2.305   3.552   1.007  0.2327 -0.0195  0.2219
  315DM     C09 5033   2.337   3.872   0.962 -0.0689  0.0556  0.1340
  315DM     C0A 5034   2.374   3.834   0.711  0.0727 -0.3845 -0.1747
  315DM     H0B 5035   2.361   3.829   1.060 -0.5310 -0.1750  0.1463
  315DM     H0C 5036   2.240   3.921   0.971  0.6463  1.6696 -0.6820
  315DM     H0D 5037   2.407   3.952   0.934  0.5616 -0.2109  0.9387
  315DM     H0E 5038   2.278   3.860   0.665 -0.4791 -2.3703 -0.2329
  315DM     H0F 5039   2.415   3.753   0.651  0.3263  0.5117 -1.2137
  315DM     H10 5040   2.435   3.924   0.726 -1.5333  0.6434  0.3133
  316DM     S01 5041   2.790   3.730   0.789 -0.2005 -0.1530  0.4181
  316DM     F02 5042   2.827   3.681   0.529 -0.1175 -0.1846  0.3395
  316DM     F03 5043   2.783   3.887   0.576  0.0072  0.0016 -0.0192
  316DM     F04 5044   2.984   3.803   0.609  0.0260 -0.4376  0.5419
  316DM     O05 5045   2.648   3.697   0.779  0.3226  0.2867  0.1627
  316DM     O06 5046   2.832   3.848   0.869  0.2244  0.1486 -0.4162
  316DM     N07 5047   2.878   3.596   0.840 -0.4157 -0.1010 -0.2118
  316DM     C08 5048   2.852   3.780   0.616  0.3834  0.0555 -0.1033
  316DM     C09 5049   2.856   3.549   0.978  0.1027  0.2744  0.2694
  316DM     C0A 5050   2.924   3.485   0.743  0.2741 -0.2203 -0.0114
  316DM     H0B 5051   2.765   3.489   0.990  0.5676 -0.4304  0.3304
  316DM     H0C 5052   2.841   3.633   1.045 -1.0634  0.9969 -0.8815
  316DM     H0D 5053   2.948   3.499   1.010  1.1605  1.9748 -0.0057
  316DM     H0E 5054   2.976   3.530   0.659 -0.8466 -1.5543 -1.4498
  316DM     H0F 5055   2.838   3.429   0.706 -1.0022  0.2239  2.2067
  316DM     H10 5056   2.993   3.411   0.787 -1.5761 -0.5194  2.5071
  317DM     S01 5057   4.055   0.685   4.040  0.2379 -0.2788  0.0438
  317DM     F02 5058   4.049   0.651   3.773 -0.2191  0.2578 -0.1875
  317DM     F03 5059   3.921   0.824   3.841  0.1010  0.5724  0.0402
  317DM     F04 5060   4.139   0.831   3.838  0.2065  0.0463 -0.2532
  317DM     O05 5061   4.169   0.595   4.035 -0.0183 -0.3800 -0.0761
  317DM     O06 5062   3.919   0.638   4.076 -0.1354 -0.5328  0.0331
  317DM     N07 5063   4.102   0.811   4.137  0.2359 -0.2767 -0.1009
  317DM     C08 5064   4.037   0.755   3.859  0.3531 -0.1871 -0.3842
  317DM     C09 5065   4.175   0.779   4.264  0.1823 -0.1371 -0.0471
  317DM     C0A 5066   4.017   0.935   4.154 -0.0890  0.1142  0.0900
  317DM     H0B 5067   4.255   0.706   4.249  0.0422 -0.2192 -0.4122
  317DM     H0C 5068   4.104   0.747   4.340 -0.0716  1.0866  0.2403
  317DM     H0D 5069   4.224   0.866   4.308 -0.9532  0.0595  0.8517
  317DM     H0E 5070   4.059   1.000   4.231 -1.3269  0.5956  0.3711
  317DM     H0F 5071   3.917   0.910   4.191 -0.2083 -0.0983 -0.3750
  317DM     H10 5072   4.013   0.994   4.061  0.5468 -0.3356 -0.2263
  318DM     S01 5073   1.768   1.584   0.556 -0.2685 -0.0383 -0.1510
  318DM     F02 5074   1.737   1.322   0.539  0.4950 -0.2724  0.0802
  318DM     F03 5075   1.551   1.426   0.553  0.5345  0.2415 -0.5295
  318DM     F04 5076   1.658   1.427   0.369  0.1280  0.0458  0.4168
  318DM     O05 5077   1.699   1.698   0.494 -0.3808 -0.2214  0.3086
  318DM     O06 5078   1.910   1.556   0.533 -0.1831  0.0223  0.2811
  318DM     N07 5079   1.746   1.597   0.719 -0.7735 -0.1404  0.5039
  318DM     C08 5080   1.672   1.433   0.502 -0.3979  0.1886 -0.2295
  318DM     C09 5081   1.764   1.730   0.783  0.4920  0.1236 -0.3735
  318DM     C0A 5082   1.764   1.480   0.805  0.1903  0.0431  0.0157
  318DM     H0B 5083   1.867   1.765   0.795  1.2532 -2.0176 -0.4256
  318DM     H0C 5084   1.716   1.728   0.881  0.5774  1.5901 -0.2903
  318DM     H0D 5085   1.709   1.804   0.725  1.9024  0.2418 -1.5783
  318DM     H0E 5086   1.775   1.512   0.908 -1.0549  0.2323  0.1005
  318DM     H0F 5087   1.854   1.422   0.785  0.6027  0.6069  0.2185
  318DM     H10 5088   1.673   1.418   0.806 -0.4176  0.8874 -1.1200
  319DM     S01 5089   0.642   0.312   1.168 -0.2731  0.0843 -0.2744
  319DM     F02 5090   0.605   0.556   1.102  0.0965 -0.0113 -0.1547
  319DM     F03 5091   0.634   0.530   1.313  0.1469 -0.1309 -0.2967
  319DM     F04 5092   0.801   0.525   1.179 -0.5197  0.3863  0.0505
  319DM     O05 5093   0.718   0.283   1.046  0.1955  0.3749 -0.0947
  319DM     O06 5094   0.493   0.301   1.180 -0.0260  0.5768  0.2512
  319DM     N07 5095   0.714   0.225   1.296 -0.1330 -0.3911  0.4040
  319DM     C08 5096   0.672   0.492   1.193  0.4483 -0.0930  0.3506
  319DM     C09 5097   0.816   0.284   1.386 -0.1575  0.3386  0.1974
  319DM     C0A 5098   0.722   0.077   1.283  0.2169  0.1714  0.0998
  319DM     H0B 5099   0.779   0.376   1.434 -0.0676  0.9497 -0.9104
  319DM     H0C 5100   0.908   0.304   1.332  0.1835  0.3834  0.7821
  319DM     H0D 5101   0.846   0.213   1.464  1.2370  0.1559 -0.5074
  319DM     H0E 5102   0.632   0.051   1.226  0.0546 -1.9965  1.2892
  319DM     H0F 5103   0.723   0.029   1.381 -1.8733  0.5659  0.3569
  319DM     H10 5104   0.805   0.040   1.222 -0.8562 -0.0125 -1.2866
  320DM     S01 5105   1.588   0.015   3.547 -0.0301 -0.3444  0.4537
  320DM     F02 5106   1.698   0.245   3.613 -0.3965  0.1923 -0.3535
  320DM     F03 5107   1.536   0.264   3.464 -0.4901 -0.2509 -0.1708
  320DM     F04 5108   1.487   0.229   3.675  0.0615 -0.5652 -0.0890
  320DM     O05 5109   1.694   0.004   3.446 -0.1148 -0.2938  0.5029
  320DM     O06 5110   1.451  -0.033   3.528 -0.2443  0.2597  0.2293
  320DM     N07 5111   1.645  -0.055   3.688 -0.0362  0.1146 -0.6125
  320DM     C08 5112   1.573   0.201   3.576  0.4488  0.2486  0.2451
  320DM     C09 5113   1.579  -0.013   3.818 -0.2267 -0.3028 -0.4760
  320DM     C0A 5114   1.782  -0.111   3.701  0.4103 -0.2985 -0.0383
  320DM     H0B 5115   1.609   0.091   3.841  0.4815 -0.5596 -0.2420
  320DM     H0C 5116   1.603  -0.071   3.907  0.8622  0.1821 -0.4453
  320DM     H0D 5117   1.472  -0.014   3.800 -0.4381  0.0092  0.7296
  320DM     H0E 5118   1.855  -0.030   3.707  0.1111 -0.0323  0.0475
  320DM     H0F 5119   1.800  -0.174   3.614 -1.2038 -1.9386  0.7739
  320DM     H10 5120   1.792  -0.177   3.788  0.7593 -0.0195  0.1342
  321DM     S01 5121   0.542   3.341   1.273 -0.2275  0.0430  0.1415
  321DM     F02 5122   0.558   3.230   1.035  0.3515  0.1646  0.2536
  321DM     F03 5123   0.398   3.375   1.050  0.3739 -0.2571  0.0865
  321DM     F04 5124   0.609   3.436   1.037  0.0441 -0.1755  0.4579
  321DM     O05 5125   0.439   3.243   1.311 -0.2783 -0.1684  0.0419
  321DM     O06 5126   0.553   3.478   1.324  0.4837 -0.2866  0.5172
  321DM     N07 5127   0.691   3.268   1.303  0.1636 -0.1366  0.5280
  321DM     C08 5128   0.525   3.351   1.084 -0.0486 -0.1129 -0.3138
  321DM     C09 5129   0.819   3.329   1.266 -0.2834 -0.0337 -0.6680
  321DM     C0A 5130   0.704   3.200   1.436  0.0833 -0.1383  0.1511
  321DM     H0B 5131   0.838   3.425   1.317 -0.7844 -0.1700 -0.2283
  321DM     H0C 5132   0.825   3.351   1.159  0.2925  1.6655 -0.3102
  321DM     H0D 5133   0.897   3.258   1.292  0.5975  1.0095 -0.4248
  321DM     H0E 5134   0.721   3.275   1.513  0.6047  0.0042 -0.1016
  321DM     H0F 5135   0.795   3.139   1.436  0.6447  0.6729 -1.1077
  321DM     H10 5136   0.619   3.135   1.460 -0.6874 -0.1064 -2.3883
  322DM     S01 5137   3.089   2.885   0.509  0.3394  0.0285  0.1478
  322DM     F02 5138   3.274   2.755   0.657 -0.0473  0.0470 -0.0774
  322DM     F03 5139   3.215   2.952   0.736 -0.3236 -0.4003  0.0179
  322DM     F04 5140   3.079   2.788   0.756  0.1782 -0.0887  0.0705
  322DM     O05 5141   3.017   2.764   0.465  0.3280 -0.2420 -0.2240
  322DM     O06 5142   3.198   2.945   0.437 -0.2413  0.2762 -0.1598
  322DM     N07 5143   2.972   3.005   0.537  0.2961 -0.2476  0.2391
  322DM     C08 5144   3.171   2.845   0.675  0.1474  0.1340 -0.1089
  322DM     C09 5145   2.894   3.012   0.661 -0.1525  0.2955 -0.0603
  322DM     C0A 5146   2.898   3.058   0.418 -0.5619 -0.3800 -0.4778
  322DM     H0B 5147   2.808   3.080   0.659 -0.1523  0.2914 -0.2433
  322DM     H0C 5148   2.966   3.038   0.738  1.1525  0.1658 -1.2032
  322DM     H0D 5149   2.856   2.912   0.683  0.9264 -0.0301  0.3440
  322DM     H0E 5150   2.853   2.974   0.364  0.6402 -0.6377 -1.1061
  322DM     H0F 5151   2.966   3.115   0.355 -0.8325  1.0555  0.5222
  322DM     H10 5152   2.817   3.127   0.444 -0.4850  0.0130 -1.2531
  323DM     S01 5153   1.351   0.813   0.230 -0.0821 -0.0923 -0.0315
  323DM     F02 5154   1.145   0.717   0.374 -0.1180 -0.1058 -0.2113
  323DM     F03 5155   1.339   0.641   0.428  0.0663  0.2386  0.1183
  323DM     F04 5156   1.283   0.843   0.484 -0.2379 -0.1195 -0.3196
  323DM     O05 5157   1.313   0.718   0.124 -0.2772  0.6941  0.2156
  323DM     O06 5158   1.494   0.844   0.258  0.0242  0.4407 -0.5227
  323DM     N07 5159   1.270   0.954   0.202  0.0415  0.5052 -0.0577
  323DM     C08 5160   1.274   0.751   0.389  0.3576 -0.4320  0.4108
  323DM     C09 5161   1.334   1.043   0.105 -0.4476  0.2703 -0.0313
  323DM     C0A 5162   1.123   0.971   0.219 -0.1309 -0.3170  0.1495
  323DM     H0B 5163   1.440   1.048   0.134 -0.1750 -0.9141 -0.7771
  323DM     H0C 5164   1.292   1.143   0.114  0.2454  0.6647 -1.1006
  323DM     H0D 5165   1.328   0.999   0.006 -0.3349  1.2852 -0.4966
  323DM     H0E 5166   1.096   0.940   0.320  0.5065 -0.5209  0.2600
  323DM     H0F 5167   1.074   0.911   0.142 -0.3534 -0.1767  0.1814
  323DM     H10 5168   1.101   1.078   0.218  0.6307 -0.1531  0.6532
  324DM     S01 5169   3.088   0.724   1.492 -0.0941 -0.0900 -0.0987
  324DM     F02 5170   3.075   0.971   1.410 -0.1034 -0.2308 -0.0501
  324DM     F03 5171   3.043   0.951   1.623 -0.2242  0.2246  0.2998
  324DM     F04 5172   3.245   0.935   1.541  0.1737 -0.0183  0.2157
  324DM     O05 5173   2.949   0.720   1.451 -0.0047  0.2503 -0.1310
  324DM     O06 5174   3.139   0.653   1.610  0.2160  0.0298 -0.1692
  324DM     N07 5175   3.181   0.684   1.354 -0.5709  0.2291 -0.0889
  324DM     C08 5176   3.115   0.907   1.522  0.2047  0.2903 -0.1442
  324DM     C09 5177   3.330   0.694   1.358  0.0945 -0.1448  0.5010
  324DM     C0A 5178   3.130   0.579   1.263 -0.2071 -0.2914 -0.0142
  324DM     H0B 5179   3.373   0.602   1.399 -0.3882 -0.5848  0.0239
  324DM     H0C 5180   3.367   0.774   1.422 -0.8066 -0.8896  1.9775
  324DM     H0D 5181   3.374   0.708   1.259 -0.4170 -1.7296  0.0354
  324DM     H0E 5182   3.196   0.573   1.177 -0.2729 -0.1715 -0.0740
  324DM     H0F 5183   3.029   0.609   1.235 -0.0710 -0.8111 -1.0604
  324DM     H10 5184   3.121   0.478   1.307 -0.7365  0.5351  1.8152
  325DM     S01 5185   0.080   4.049   2.283 -0.0417 -0.2082  0.0420
  325DM     F02 5186  -0.125   4.214   2.292 -0.4285 -0.2171 -0.0475
  325DM     F03 5187  -0.181   4.006   2.276 -0.1919  0.0575 -0.4238
  325DM     F04 5188  -0.109   4.082   2.466  0.6084  0.0052  0.0142
  325DM     O05 5189   0.086   4.064   2.139  0.0252  0.1959  0.4831
  325DM     O06 5190   0.114   3.926   2.354  0.1569  0.7328 -0.3185
  325DM     N07 5191   0.175   4.176   2.338  0.3066 -0.3602  0.3118
  325DM     C08 5192  -0.095   4.091   2.330 -0.0103 -0.0521 -0.7488
  325DM     C09 5193   0.155   4.227   2.475  0.1769 -0.2184  0.2031
  325DM     C0A 5194   0.316   4.172   2.295  0.0787  0.1628 -0.2068
  325DM     H0B 5195   0.064   4.287   2.491  0.4682  0.0454  0.8798
  325DM     H0C 5196   0.241   4.292   2.496 -0.4197  0.9963 -1.0614
  325DM     H0D 5197   0.156   4.142   2.542  1.6390  1.1626  1.9969
  325DM     H0E 5198   0.352   4.272   2.319  0.1844  0.2634 -0.7768
  325DM     H0F 5199   0.323   4.149   2.188  1.2575  1.8768 -0.5127
  325DM     H10 5200   0.385   4.106   2.349  0.2494 -0.9408 -1.7391
  326DM     S01 5201   2.821   0.503   1.876 -0.1784  0.1441 -0.2527
  326DM     F02 5202   2.739   0.590   2.114  0.0005 -0.1948  0.3120
  326DM     F03 5203   2.772   0.373   2.104  0.0759  0.2539  0.2110
  326DM     F04 5204   2.941   0.514   2.117  0.0572  0.1159 -0.0141
  326DM     O05 5205   2.878   0.637   1.857 -0.0155  0.2500 -0.3705
  326DM     O06 5206   2.693   0.458   1.827  0.4244 -0.4451  0.0285
  326DM     N07 5207   2.931   0.392   1.817  0.2141  0.0189 -0.2504
  326DM     C08 5208   2.817   0.493   2.065  0.0476 -0.0220 -0.2304
  326DM     C09 5209   2.945   0.398   1.673 -0.2554 -0.7784 -0.4348
  326DM     C0A 5210   2.952   0.258   1.879 -0.2605  0.1396  0.4128
  326DM     H0B 5211   2.941   0.501   1.635  0.1727 -0.5400  0.1701
  326DM     H0C 5212   2.865   0.343   1.624 -1.7251  1.2291 -0.3365
  326DM     H0D 5213   3.036   0.344   1.645  0.2549 -0.0731 -0.1628
  326DM     H0E 5214   2.861   0.199   1.889 -0.3420  0.4557  1.6826
  326DM     H0F 5215   2.995   0.267   1.978  1.1025  0.6659 -0.2205
  326DM     H10 5216   3.028   0.196   1.830  0.3487  1.2810 -0.1029
  327DM     S01 5217   2.931   0.404   4.050  0.0284 -0.2034  0.3262
  327DM     F02 5218   3.022   0.167   3.953 -0.0545 -0.4018 -0.0383
  327DM     F03 5219   3.147   0.341   3.905  0.2313 -0.0574  0.2797
  327DM     F04 5220   3.141   0.258   4.108 -0.0674 -0.2938  0.4236
  327DM     O05 5221   2.846   0.328   4.141  0.5169  0.6248 -0.2145
  327DM     O06 5222   2.886   0.460   3.924 -0.0921  0.3233 -0.1838
  327DM     N07 5223   3.003   0.527   4.137  0.0752 -0.0395 -0.0725
  327DM     C08 5224   3.067   0.286   3.999  0.4204  0.0924  0.3489
  327DM     C09 5225   3.137   0.579   4.099 -0.6569  0.2213  0.2925
  327DM     C0A 5226   2.919   0.633   4.200 -0.1170 -0.4045 -0.4174
  327DM     H0B 5227   3.142   0.624   3.998 -0.0862 -0.1339  0.1594
  327DM     H0C 5228   3.214   0.501   4.097 -0.3062  0.5761 -0.2463
  327DM     H0D 5229   3.172   0.654   4.170  0.2425  0.2394 -0.1488
  327DM     H0E 5230   2.878   0.691   4.117  2.4278  1.2255 -0.5919
  327DM     H0F 5231   2.981   0.700   4.258  2.1132 -3.1205  0.4601
  327DM     H10 5232   2.839   0.593   4.264 -0.9434 -0.6014 -1.5445
  328DM     S01 5233   2.954   1.945   1.900 -0.0884  0.2383 -0.1695
  328DM     F02 5234   2.764   1.875   2.073  0.0759 -0.1220  0.3496
  328DM     F03 5235   2.746   2.080   2.000  0.1657 -0.2832 -0.2639
  328DM     F04 5236   2.689   1.909   1.867  0.1242  0.1930  0.0774
  328DM     O05 5237   2.959   2.044   1.796 -0.3020  0.4351 -0.4787
  328DM     O06 5238   2.988   1.802   1.879 -0.5077  0.2478 -0.5455
  328DM     N07 5239   3.049   2.003   2.028  0.4289 -0.6934 -0.2590
  328DM     C08 5240   2.776   1.956   1.965 -0.1818 -0.5216  0.0594
  328DM     C09 5241   3.014   1.993   2.171  0.2522 -0.2928  0.0095
  328DM     C0A 5242   3.189   2.044   2.001 -0.0448  0.0012 -0.3388
  328DM     H0B 5243   2.971   1.893   2.189 -1.5118  0.2080 -1.2297
  328DM     H0C 5244   2.936   2.066   2.191 -0.0265 -0.3155 -0.9490
  328DM     H0D 5245   3.101   2.007   2.235 -0.2013 -1.6888  0.9654
  328DM     H0E 5246   3.192   2.109   1.914  0.0561  0.1812 -0.2009
  328DM     H0F 5247   3.239   1.953   1.970 -0.4432 -0.2808 -0.1576
  328DM     H10 5248   3.240   2.093   2.086 -0.7406  0.4031 -0.1473
  329DM     S01 5249   2.775   2.480   3.756  0.1985  0.3304 -0.1127
  329DM     F02 5250   2.509   2.490   3.706 -0.1741  0.3816  0.1637
  329DM     F03 5251   2.628   2.472   3.531  0.0266  0.1931  0.0927
  329DM     F04 5252   2.599   2.296   3.658  0.0103  0.1253 -0.0565
  329DM     O05 5253   2.777   2.395   3.875 -0.5406  0.2241  0.4752
  329DM     O06 5254   2.774   2.623   3.755 -0.2389 -0.2416 -0.0183
  329DM     N07 5255   2.914   2.442   3.670  0.0228 -0.4497  0.3136
  329DM     C08 5256   2.618   2.432   3.654  0.3750 -0.0126 -0.3122
  329DM     C09 5257   3.050   2.494   3.718  0.0447 -0.1567  0.0527
  329DM     C0A 5258   2.920   2.318   3.601 -0.4416 -0.0470 -0.0149
  329DM     H0B 5259   3.045   2.601   3.742 -1.8972 -0.3212  0.5151
  329DM     H0C 5260   3.127   2.485   3.641  0.0759  0.1018  0.0515
  329DM     H0D 5261   3.079   2.442   3.809  0.9998 -0.4812 -0.4332
  329DM     H0E 5262   3.006   2.309   3.535 -0.2748 -1.4472  0.3599
  329DM     H0F 5263   2.833   2.302   3.537 -1.1211 -0.4473  0.9968
  329DM     H10 5264   2.919   2.237   3.676  1.5468  0.0095  0.0842
  330DM     S01 5265   3.575   1.230   1.890  0.0960  0.0564  0.0286
  330DM     F02 5266   3.471   1.396   1.703  0.0405  0.2110 -0.1587
  330DM     F03 5267   3.629   1.263   1.634  0.1784  0.4450  0.3746
  330DM     F04 5268   3.433   1.190   1.667  0.8335 -0.0142  0.2094
  330DM     O05 5269   3.679   1.330   1.919  0.1515  0.3033  0.2031
  330DM     O06 5270   3.604   1.088   1.899 -0.3018  0.0861 -0.5176
  330DM     N07 5271   3.446   1.269   1.983  0.1214  0.1550 -0.3357
  330DM     C08 5272   3.523   1.273   1.711 -0.5887 -0.1656 -0.2115
  330DM     C09 5273   3.464   1.284   2.128 -0.3500 -0.3567  0.4254
  330DM     C0A 5274   3.309   1.216   1.941 -0.1788 -0.3262  0.2047
  330DM     H0B 5275   3.374   1.328   2.173 -1.5281 -0.7073 -1.5281
  330DM     H0C 5276   3.557   1.338   2.145 -0.6517  0.5010 -0.5610
  330DM     H0D 5277   3.471   1.183   2.168  1.0455 -0.4060  0.0804
  330DM     H0E 5278   3.237   1.241   2.018  0.9816 -1.8124  1.8153
  330DM     H0F 5279   3.309   1.107   1.937 -2.0230 -0.3047 -0.7778
  330DM     H10 5280   3.274   1.253   1.843 -0.3269  0.0902  0.4137
  331DM     S01 5281   0.856   3.430   4.005  0.1352  0.0473 -0.0467
  331DM     F02 5282   0.620   3.533   4.010  0.1511 -0.0962 -0.1970
  331DM     F03 5283   0.651   3.397   3.835 -0.2747 -0.3765  0.1461
  331DM     F04 5284   0.618   3.312   4.031  0.0266 -0.3113  0.1240
  331DM     O05 5285   0.899   3.545   3.927 -0.0837  0.1518 -0.2185
  331DM     O06 5286   0.909   3.293   3.999 -0.4896  0.5972  0.4007
  331DM     N07 5287   0.870   3.474   4.168  0.0378 -0.2532  0.2005
  331DM     C08 5288   0.674   3.417   3.969  0.0144  0.2142  0.2007
  331DM     C09 5289   0.784   3.407   4.267  0.2027  1.1010 -0.1213
  331DM     C0A 5290   0.999   3.529   4.209  0.2489  0.0295 -0.0131
  331DM     H0B 5291   0.799   3.450   4.367  0.9801  0.3505  0.0948
  331DM     H0C 5292   0.811   3.301   4.270 -0.3574  0.9589 -0.0004
  331DM     H0D 5293   0.678   3.416   4.245  0.3207  0.7284 -0.8637
  331DM     H0E 5294   0.991   3.567   4.311 -0.4939  1.2260 -0.5150
  331DM     H0F 5295   1.026   3.613   4.146  0.7872  0.8300  1.2642
  331DM     H10 5296   1.084   3.459   4.202  0.4878  0.1770  1.2186
  332DM     S01 5297   0.489   3.196   3.159  0.0240  0.3031  0.0596
  332DM     F02 5298   0.241   3.148   3.258 -0.0721  0.5988 -0.2228
  332DM     F03 5299   0.280   3.040   3.071  0.4057  0.0118 -0.2335
  332DM     F04 5300   0.362   2.971   3.261  0.4764  0.1624 -0.1805
  332DM     O05 5301   0.542   3.227   3.291  0.1607  0.0378 -0.0100
  332DM     O06 5302   0.438   3.304   3.074  0.1936  0.3194 -0.2552
  332DM     N07 5303   0.602   3.095   3.076 -0.1059 -0.2807 -0.0545
  332DM     C08 5304   0.332   3.078   3.189  0.0144 -0.2084  0.4769
  332DM     C09 5305   0.593   2.947   3.071 -0.0780 -0.2632 -0.1552
  332DM     C0A 5306   0.737   3.151   3.045 -0.0042 -0.0871 -0.2564
  332DM     H0B 5307   0.621   2.900   3.166 -0.2242 -0.1457 -0.0549
  332DM     H0C 5308   0.659   2.911   2.991 -1.1430  0.3422 -1.3193
  332DM     H0D 5309   0.491   2.918   3.049 -0.0100 -0.7774  0.1834
  332DM     H0E 5310   0.773   3.108   2.952  0.3176 -0.6137  0.1055
  332DM     H0F 5311   0.809   3.119   3.120  0.2192 -1.9428 -1.2311
  332DM     H10 5312   0.746   3.260   3.036  2.1561 -0.1346  0.8801
  333DM     S01 5313   0.902   1.962   0.646 -0.0638 -0.2179  0.2910
  333DM     F02 5314   0.822   1.707   0.609  0.0445  0.6241 -0.0408
  333DM     F03 5315   0.707   1.812   0.756  0.1283 -0.4104  0.0964
  333DM     F04 5316   0.674   1.851   0.540  0.1224 -0.2650  0.2244
  333DM     O05 5317   0.969   1.959   0.514  0.2603 -0.3515  0.4912
  333DM     O06 5318   0.967   1.937   0.771 -0.1041  0.2147  0.4198
  333DM     N07 5319   0.822   2.108   0.652 -0.0417 -0.0548 -0.7542
  333DM     C08 5320   0.768   1.825   0.637  0.3046  0.3651 -0.0247
  333DM     C09 5321   0.907   2.228   0.660  0.0625 -0.1858  0.5556
  333DM     C0A 5322   0.689   2.120   0.717  0.1419 -0.4898 -0.1123
  333DM     H0B 5323   0.864   2.313   0.606 -0.6003 -0.7850  0.1280
  333DM     H0C 5324   1.000   2.212   0.605 -0.9303 -0.1644 -1.1833
  333DM     H0D 5325   0.923   2.248   0.766  0.0478  0.6547  0.3956
  333DM     H0E 5326   0.702   2.115   0.825  0.2176 -0.8569 -0.1369
  333DM     H0F 5327   0.616   2.041   0.697  0.6920 -0.5628 -1.9389
  333DM     H10 5328   0.636   2.213   0.691  0.5565 -0.0874  0.4832
  334DM     S01 5329   2.112   1.655   3.726  0.0344 -0.2376 -0.2826
  334DM     F02 5330   2.054   1.536   3.500  0.1334  0.2822  0.4773
  334DM     F03 5331   1.877   1.584   3.613 -0.4353 -0.1016  0.0551
  334DM     F04 5332   1.987   1.744   3.506  0.2050 -0.2109  0.2211
  334DM     O05 5333   2.230   1.725   3.675 -0.1389 -0.0399  0.1487
  334DM     O06 5334   2.117   1.521   3.787  0.3609  0.0419 -0.0018
  334DM     N07 5335   2.040   1.761   3.835 -0.0410  0.0093 -0.1435
  334DM     C08 5336   1.999   1.629   3.578 -0.2706  0.3218 -0.3192
  334DM     C09 5337   2.103   1.786   3.965 -0.2943 -0.2625  0.5648
  334DM     C0A 5338   1.935   1.857   3.799  0.3102  0.2313 -0.3517
  334DM     H0B 5339   2.031   1.835   4.032 -0.2741 -1.4253  1.4379
  334DM     H0C 5340   2.195   1.844   3.952  0.4940 -1.2955  1.5100
  334DM     H0D 5341   2.135   1.690   4.004  0.8123  0.5837  1.7759
  334DM     H0E 5342   1.978   1.958   3.795  0.3868  0.2139 -0.0210
  334DM     H0F 5343   1.860   1.866   3.877  1.7869 -0.1910  1.1451
  334DM     H10 5344   1.884   1.834   3.705 -0.3585 -0.9297  0.2888
  335DM     S01 5345   0.691   1.659   0.060 -0.0962  0.1960  0.3188
  335DM     F02 5346   0.783   1.872   0.184  0.0196  0.1541  0.4568
  335DM     F03 5347   0.606   1.798   0.277  0.1183 -0.4119  0.1543
  335DM     F04 5348   0.796   1.687   0.301  0.3749  0.0499  0.4105
  335DM     O05 5349   0.585   1.563   0.096 -0.4900  0.2563 -0.2542
  335DM     O06 5350   0.823   1.619   0.013 -0.3841  0.0019 -0.0389
  335DM     N07 5351   0.618   1.755  -0.059  0.2237  0.6689  0.1897
  335DM     C08 5352   0.718   1.762   0.216  0.0624 -0.9241 -0.3473
  335DM     C09 5353   0.644   1.898  -0.066  0.0133  0.7971 -0.3424
  335DM     C0A 5354   0.578   1.690  -0.186  0.3348  0.0686  0.5290
  335DM     H0B 5355   0.749   1.932  -0.063  0.3878 -0.3525 -0.2442
  335DM     H0C 5356   0.600   1.949   0.020  0.7752  0.7807  0.0612
  335DM     H0D 5357   0.601   1.929  -0.161 -1.5297 -2.0293 -0.6106
  335DM     H0E 5358   0.662   1.694  -0.256 -0.5669  0.9055 -0.5273
  335DM     H0F 5359   0.495   1.743  -0.232  0.7666 -1.1416 -1.6940
  335DM     H10 5360   0.547   1.586  -0.174 -0.6300  0.2658 -0.2182
  336DM     S01 5361   2.770   1.916   1.331  0.2420  0.4241  0.0003
  336DM     F02 5362   2.715   2.017   1.565 -0.1775 -0.1934  0.2480
  336DM     F03 5363   2.663   1.805   1.551  0.0029  0.0469 -0.0597
  336DM     F04 5364   2.876   1.866   1.568 -0.0481  0.2954 -0.2681
  336DM     O05 5365   2.646   1.979   1.283 -0.1364 -0.3026  0.2573
  336DM     O06 5366   2.818   1.789   1.277  0.2570 -0.3584  0.4053
  336DM     N07 5367   2.895   2.029   1.304 -0.2477  0.5685 -0.2862
  336DM     C08 5368   2.755   1.900   1.518  0.4565 -0.1123  0.1312
  336DM     C09 5369   2.865   2.172   1.320  0.1863 -0.0077  0.0115
  336DM     C0A 5370   3.004   1.995   1.220  0.2291 -0.5176  0.1956
  336DM     H0B 5371   2.838   2.191   1.425 -1.0779 -0.3716 -0.2377
  336DM     H0C 5372   2.788   2.204   1.250  1.4968  0.5132 -1.2248
  336DM     H0D 5373   2.953   2.230   1.291 -0.1202  0.0352 -0.8460
  336DM     H0E 5374   2.968   2.003   1.117 -0.5072 -0.3811  0.4575
  336DM     H0F 5375   3.031   1.890   1.233  0.6688 -0.2936  1.1326
  336DM     H10 5376   3.093   2.058   1.232  0.8358 -1.5206  1.0146
  337DM     S01 5377   3.654   3.747   3.035  0.0888 -0.0107 -0.3358
  337DM     F02 5378   3.475   3.957   3.017  0.0948  0.1069 -0.1937
  337DM     F03 5379   3.505   3.839   2.829  0.3528 -0.4546  0.0352
  337DM     F04 5380   3.385   3.763   2.993 -0.2245 -0.1813 -0.1627
  337DM     O05 5381   3.623   3.730   3.176  0.5602 -0.3258  0.0359
  337DM     O06 5382   3.767   3.827   2.990  0.4747  0.4337  0.4817
  337DM     N07 5383   3.670   3.593   2.969 -0.3549  0.1101  0.0119
  337DM     C08 5384   3.493   3.831   2.963 -0.0236 -0.0688 -0.1628
  337DM     C09 5385   3.613   3.558   2.838 -0.0109  0.0599  0.3200
  337DM     C0A 5386   3.789   3.513   2.997  0.2426 -0.6156  0.4440
  337DM     H0B 5387   3.505   3.574   2.827 -0.1725 -0.3077  1.2970
  337DM     H0C 5388   3.632   3.453   2.814  0.3164 -0.0673  1.1055
  337DM     H0D 5389   3.657   3.613   2.755  0.3059 -0.9773 -0.2159
  337DM     H0E 5390   3.815   3.522   3.102 -0.1966  0.4263  0.4633
  337DM     H0F 5391   3.872   3.548   2.937 -1.0530  1.3634 -0.2206
  337DM     H10 5392   3.764   3.406   2.988 -3.6498  0.3202 -1.1562
  338DM     S01 5393   2.859   2.538   1.095 -0.0828  0.3041  0.1223
  338DM     F02 5394   2.716   2.516   1.317  0.1471  0.4152  0.0851
  338DM     F03 5395   2.669   2.694   1.215 -0.4287 -0.1240  0.2805
  338DM     F04 5396   2.596   2.502   1.132 -0.1278  0.0412  0.0514
  338DM     O05 5397   2.888   2.395   1.111  0.0676 -0.0755  0.4455
  338DM     O06 5398   2.954   2.643   1.145  0.4624 -0.1143 -0.1308
  338DM     N07 5399   2.815   2.564   0.936 -0.6174 -0.0371  0.4426
  338DM     C08 5400   2.697   2.565   1.195  0.3292 -0.2206 -0.1972
  338DM     C09 5401   2.899   2.502   0.832  0.0780 -0.2783  0.2199
  338DM     C0A 5402   2.769   2.696   0.889 -0.1283  0.1590  0.0403
  338DM     H0B 5403   2.994   2.557   0.832 -0.5145  0.7557  0.7735
  338DM     H0C 5404   2.852   2.511   0.734  0.2660 -0.5569  0.1001
  338DM     H0D 5405   2.912   2.395   0.848  1.2030 -0.0214  1.0746
  338DM     H0E 5406   2.851   2.764   0.870 -0.3864  0.7534  1.0261
  338DM     H0F 5407   2.711   2.744   0.968 -0.8626 -0.2067 -0.2649
  338DM     H10 5408   2.705   2.694   0.799  1.0632  1.3716 -0.8559
  339DM     S01 5409   2.014   0.535   1.855 -0.0544 -0.3255  0.0967
  339DM     F02 5410   2.274   0.567   1.789 -0.0249 -0.1985 -0.1692
  339DM     F03 5411   2.219   0.651   1.982  0.2628  0.4995  0.0622
  339DM     F04 5412   2.236   0.438   1.962 -0.1838  0.0954 -0.5331
  339DM     O05 5413   1.974   0.648   1.768  0.1458 -0.2357  0.3183
  339DM     O06 5414   1.958   0.517   1.989 -0.3224 -0.1516  0.1084
  339DM     N07 5415   1.992   0.387   1.771 -0.5777 -0.0659  0.0524
  339DM     C08 5416   2.196   0.549   1.901  0.3662  0.2012 -0.1758
  339DM     C09 5417   1.871   0.306   1.785  0.3120 -0.5292  0.2568
  339DM     C0A 5418   2.065   0.358   1.641 -0.2568  0.4605  0.7288
  339DM     H0B 5419   1.782   0.357   1.745 -0.2213 -0.3429  1.6471
  339DM     H0C 5420   1.858   0.285   1.891  0.2867 -0.6806  0.2233
  339DM     H0D 5421   1.878   0.215   1.726 -0.6934 -0.5878  0.2115
  339DM     H0E 5422   2.171   0.369   1.661  0.0927 -1.0740 -0.1713
  339DM     H0F 5423   2.035   0.420   1.557 -0.9024  0.2704  0.8128
  339DM     H10 5424   2.051   0.253   1.610  1.3340  1.1386 -2.4747
  340DM     S01 5425   2.157   0.103   2.778 -0.0437 -0.1026 -0.0726
  340DM     F02 5426   2.109   0.326   2.659 -0.1009  0.2199  0.0945
  340DM     F03 5427   2.079   0.340   2.869  0.2467 -0.0808  0.6300
  340DM     F04 5428   2.280   0.333   2.795  0.0749  0.0864 -0.3998
  340DM     O05 5429   2.272   0.062   2.697 -0.2495  0.0811 -0.1713
  340DM     O06 5430   2.017   0.070   2.743  0.0348 -0.3505 -0.2767
  340DM     N07 5431   2.186   0.055   2.935 -0.2365 -0.3611  0.6654
  340DM     C08 5432   2.157   0.291   2.777 -0.4006  0.1527  0.4618
  340DM     C09 5433   2.277   0.131   3.026  1.1156 -0.2344 -0.5825
  340DM     C0A 5434   2.180  -0.091   2.964 -0.4917  0.0500  0.5404
  340DM     H0B 5435   2.249   0.237   3.033  0.0301 -0.6140  1.2906
  340DM     H0C 5436   2.381   0.129   2.995  0.9075  1.1205 -1.4071
  340DM     H0D 5437   2.275   0.085   3.125  0.0008 -1.0791 -0.9862
  340DM     H0E 5438   2.159  -0.102   3.070  0.0223  0.3772  0.6767
  340DM     H0F 5439   2.273  -0.142   2.941 -0.5100  0.0635  0.4377
  340DM     H10 5440   2.096  -0.143   2.915  0.2590 -0.0764 -0.6211
  341DM     S01 5441   2.593   2.535   1.676 -0.2540  0.1368 -0.0691
  341DM     F02 5442   2.655   2.335   1.522 -0.1090 -0.6050  0.1860
  341DM     F03 5443   2.666   2.278   1.729  0.0925 -0.2008  0.2232
  341DM     F04 5444   2.474   2.298   1.634 -0.5446  0.4211 -0.1266
  341DM     O05 5445   2.731   2.577   1.671  0.0820 -0.4265 -0.0387
  341DM     O06 5446   2.510   2.556   1.796 -0.2298 -0.4667 -0.0944
  341DM     N07 5447   2.515   2.608   1.547  0.2731  0.2954  0.6328
  341DM     C08 5448   2.597   2.349   1.640 -0.0728 -0.0401 -0.1048
  341DM     C09 5449   2.509   2.759   1.557 -0.2827 -0.1098 -0.1176
  341DM     C0A 5450   2.396   2.549   1.481  0.4081 -0.4181 -0.3405
  341DM     H0B 5451   2.465   2.813   1.472 -1.9059 -0.6006  0.3987
  341DM     H0C 5452   2.609   2.796   1.579 -0.2549 -0.4026  0.2501
  341DM     H0D 5453   2.444   2.781   1.642  0.0704 -0.9805  0.3926
  341DM     H0E 5454   2.420   2.447   1.452 -0.4467 -0.5190 -0.7145
  341DM     H0F 5455   2.365   2.613   1.398 -0.0155  0.3923  0.4329
  341DM     H10 5456   2.314   2.540   1.553 -0.4316  0.3322 -1.1923
  342DM     S01 5457   3.033   1.920   2.606  0.1129  0.1601 -0.1244
  342DM     F02 5458   2.847   1.765   2.723 -0.2574 -0.2931  0.3108
  342DM     F03 5459   3.024   1.653   2.662  0.0424 -0.0220 -0.1316
  342DM     F04 5460   3.034   1.782   2.839 -0.1008 -0.5124  0.3710
  342DM     O05 5461   2.999   1.868   2.477  0.3771 -0.3415  0.1060
  342DM     O06 5462   3.170   1.951   2.652  0.1246 -0.1985 -0.1867
  342DM     N07 5463   2.928   2.049   2.638  0.2370  0.3765  0.2941
  342DM     C08 5464   2.982   1.768   2.715 -0.3156 -0.0084 -0.5099
  342DM     C09 5465   2.898   2.145   2.530 -0.2184 -0.0848  0.2011
  342DM     C0A 5466   2.927   2.102   2.774  0.6264  0.3792 -0.1067
  342DM     H0B 5467   2.989   2.200   2.500  0.1497 -1.2077 -0.8066
  342DM     H0C 5468   2.818   2.212   2.560 -0.3300 -0.3478  0.4945
  342DM     H0D 5469   2.855   2.098   2.441  1.4412 -0.0934 -0.6181
  342DM     H0E 5470   2.899   2.025   2.845  2.5041 -0.1778  0.0523
  342DM     H0F 5471   2.856   2.185   2.779 -1.7528 -1.6927  1.2857
  342DM     H10 5472   3.023   2.147   2.804  0.2355  0.7037  0.6780
  343DM     S01 5473   0.867   2.264   1.179  0.1306 -0.0655  0.3965
  343DM     F02 5474   1.129   2.284   1.202  0.1911 -0.0624 -0.1423
  343DM     F03 5475   1.018   2.455   1.283 -0.0144 -0.3023 -0.0544
  343DM     F04 5476   1.028   2.268   1.393  0.0549  0.2654 -0.1358
  343DM     O05 5477   0.881   2.321   1.048  0.0555  0.1751  0.0669
  343DM     O06 5478   0.750   2.295   1.263  0.0644  0.1265 -0.2612
  343DM     N07 5479   0.869   2.096   1.164 -0.2257  0.1327  0.3655
  343DM     C08 5480   1.020   2.321   1.272  0.4144  0.2527  0.2287
  343DM     C09 5481   0.963   2.036   1.062  0.1262 -0.3267  0.0110
  343DM     C0A 5482   0.851   2.014   1.285  0.0090 -0.0886 -0.2034
  343DM     H0B 5483   0.931   1.940   1.018 -0.0048 -0.1893 -0.1872
  343DM     H0C 5484   1.063   2.024   1.105  0.4295 -0.3559 -0.6974
  343DM     H0D 5485   0.973   2.104   0.978  0.0900 -0.7945 -0.3773
  343DM     H0E 5486   0.844   1.911   1.249  0.6891 -0.1905 -0.0504
  343DM     H0F 5487   0.762   2.037   1.344  1.2006 -0.6967  1.8843
  343DM     H10 5488   0.939   2.023   1.350  1.2569  0.8507 -1.9953
  344DM     S01 5489   3.311   3.387   3.613  0.0071 -0.0292 -0.1874
  344DM     F02 5490   3.118   3.445   3.788 -0.2549  0.1117  0.2300
  344DM     F03 5491   3.317   3.545   3.822 -0.7201 -0.0647  0.0213
  344DM     F04 5492   3.177   3.613   3.664  0.1493  0.6632 -0.0006
  344DM     O05 5493   3.427   3.460   3.560 -0.1282  0.1516 -0.2262
  344DM     O06 5494   3.208   3.331   3.523  0.3084 -0.1074 -0.3835
  344DM     N07 5495   3.365   3.260   3.709  0.0264  0.1654 -0.3759
  344DM     C08 5496   3.226   3.506   3.732  0.2623 -0.0856  0.2194
  344DM     C09 5497   3.272   3.167   3.778 -0.6136 -0.1167  0.0158
  344DM     C0A 5498   3.509   3.222   3.703 -0.1763  0.0392  0.2441
  344DM     H0B 5499   3.189   3.220   3.827 -0.6671 -0.1638 -0.0240
  344DM     H0C 5500   3.329   3.107   3.849 -0.6379 -1.1330 -0.8050
  344DM     H0D 5501   3.231   3.097   3.704  1.8261 -1.9871  0.3636
  344DM     H0E 5502   3.529   3.145   3.628  0.3739  0.2709  0.1534
  344DM     H0F 5503   3.540   3.177   3.797  0.4144  0.0613  0.0611
  344DM     H10 5504   3.566   3.313   3.679 -1.9872  1.2527  0.4686
  345DM     S01 5505   1.467   3.122   0.680 -0.0950 -0.0082 -0.0681
  345DM     F02 5506   1.306   2.922   0.626 -0.1038 -0.0820  0.0619
  345DM     F03 5507   1.518   2.859   0.635 -0.0595  0.0018  0.4114
  345DM     F04 5508   1.404   2.898   0.814 -0.0916 -0.2293  0.2057
  345DM     O05 5509   1.577   3.137   0.774  0.3041 -0.0125  0.1476
  345DM     O06 5510   1.339   3.198   0.690  0.1341 -0.0591  0.0549
  345DM     N07 5511   1.530   3.156   0.529 -0.1291  0.0116  0.2490
  345DM     C08 5512   1.423   2.937   0.689 -0.0288 -0.0043  0.2392
  345DM     C09 5513   1.623   3.270   0.520  0.4790  0.8201  0.2221
  345DM     C0A 5514   1.447   3.119   0.406 -0.3393 -0.5232  0.0018
  345DM     H0B 5515   1.687   3.274   0.431 -0.7957 -1.2923 -0.8120
  345DM     H0C 5516   1.689   3.264   0.607  0.3187  1.2619  0.3755
  345DM     H0D 5517   1.561   3.360   0.528 -1.4381 -0.3554 -0.9304
  345DM     H0E 5518   1.385   3.206   0.388 -0.3694 -0.1534  1.7721
  345DM     H0F 5519   1.383   3.034   0.429 -1.1158 -0.0976 -0.5525
  345DM     H10 5520   1.509   3.099   0.318  0.8186 -0.6229  0.8246
  346DM     S01 5521   2.473   2.288   3.126 -0.0161  0.2099 -0.0030
  346DM     F02 5522   2.680   2.354   3.279  0.3974 -0.1794  0.0777
  346DM     F03 5523   2.564   2.197   3.360 -0.3345  0.2151  0.2352
  346DM     F04 5524   2.703   2.158   3.202 -0.1761 -0.2446 -0.3140
  346DM     O05 5525   2.379   2.360   3.206  0.6637  0.2048 -0.4129
  346DM     O06 5526   2.435   2.167   3.059 -0.4564 -0.3210 -0.1082
  346DM     N07 5527   2.531   2.397   3.012  0.4936  0.3552 -0.3539
  346DM     C08 5528   2.613   2.245   3.246 -0.1647 -0.1288 -0.2531
  346DM     C09 5529   2.434   2.467   2.925  0.3452  0.1981 -0.0394
  346DM     C0A 5530   2.669   2.384   2.963 -0.0870 -0.0350  0.2220
  346DM     H0B 5531   2.350   2.508   2.984 -0.1252 -2.0573  0.9232
  346DM     H0C 5532   2.395   2.392   2.857  1.1988 -0.2213 -0.0702
  346DM     H0D 5533   2.489   2.534   2.859  1.3377 -0.6973 -0.1307
  346DM     H0E 5534   2.677   2.283   2.921 -0.4474 -0.2942  0.7673
  346DM     H0F 5535   2.746   2.387   3.041  0.5661  0.0372 -0.4196
  346DM     H10 5536   2.702   2.451   2.883 -1.1113 -1.3979 -1.3773
  347DM     S01 5537   0.624   0.116   2.601  0.1341  0.3550 -0.1850
  347DM     F02 5538   0.608   0.266   2.382  0.2792  0.3545 -0.3069
  347DM     F03 5539   0.526   0.362   2.555 -0.2750  0.1646 -0.2272
  347DM     F04 5540   0.739   0.338   2.541  0.1630  0.2982  0.2308
  347DM     O05 5541   0.491   0.054   2.575 -0.2722 -0.0510 -0.2405
  347DM     O06 5542   0.665   0.153   2.736  0.1184 -0.0614  0.2315
  347DM     N07 5543   0.740   0.020   2.529 -0.0021  0.2423  0.1821
  347DM     C08 5544   0.624   0.280   2.511 -0.3084  0.2771 -0.2239
  347DM     C09 5545   0.827  -0.077   2.608  0.1202 -0.0142  0.7662
  347DM     C0A 5546   0.703  -0.046   2.403 -0.3770 -0.6206  0.3324
  347DM     H0B 5547   0.838  -0.040   2.711 -0.1513  0.7855  0.5102
  347DM     H0C 5548   0.922  -0.096   2.557 -0.8493 -1.7510 -0.4565
  347DM     H0D 5549   0.776  -0.173   2.610  1.7210 -0.8809  0.9321
  347DM     H0E 5550   0.641  -0.134   2.420 -0.6722 -0.5619 -0.3927
  347DM     H0F 5551   0.795  -0.070   2.349  0.5009  2.7966  0.1759
  347DM     H10 5552   0.642   0.018   2.338  0.1930 -1.1934 -0.7779
  348DM     S01 5553   2.014   4.147   0.620 -0.0352 -0.0752  0.1163
  348DM     F02 5554   1.960   4.119   0.358 -0.1224  0.0370 -0.0179
  348DM     F03 5555   1.837   4.261   0.463  0.3286 -0.2119 -0.1656
  348DM     F04 5556   2.039   4.319   0.407  0.3061 -0.0100  0.0680
  348DM     O05 5557   2.009   4.269   0.699  0.0675 -0.3578 -0.1335
  348DM     O06 5558   2.138   4.074   0.586 -0.5743  0.0888  0.2623
  348DM     N07 5559   1.900   4.039   0.675  0.2459 -0.0273 -0.0138
  348DM     C08 5560   1.959   4.217   0.449  0.0979  0.2869 -0.0356
  348DM     C09 5561   1.771   4.018   0.613 -0.1580  0.8115  0.6118
  348DM     C0A 5562   1.927   3.941   0.788 -0.2736  0.0829  0.5013
  348DM     H0B 5563   1.717   4.113   0.610  0.3295  1.0489 -1.9429
  348DM     H0C 5564   1.709   3.951   0.673  1.0836 -0.8749  0.0669
  348DM     H0D 5565   1.789   3.975   0.514 -1.0631 -0.0907  0.8245
  348DM     H0E 5566   1.932   3.840   0.747  1.9893  0.6886 -0.8498
  348DM     H0F 5567   1.847   3.944   0.861 -0.6900 -0.2213  0.0602
  348DM     H10 5568   2.022   3.968   0.838  0.5020  0.8108 -1.3290
  349DM     S01 5569   2.916   3.482   0.272 -0.2047 -0.6870 -0.4210
  349DM     F02 5570   3.103   3.608   0.135 -0.1025 -0.1633  0.5598
  349DM     F03 5571   3.115   3.636   0.350 -0.0220 -0.2004 -0.2148
  349DM     F04 5572   3.185   3.453   0.260 -0.1664  0.0310 -0.4556
  349DM     O05 5573   2.834   3.599   0.250  0.5354  0.0441 -0.1943
  349DM     O06 5574   2.920   3.407   0.395  0.1049  0.0333  0.0895
  349DM     N07 5575   2.883   3.377   0.147 -0.0108 -0.3903 -0.2608
  349DM     C08 5576   3.091   3.548   0.250  0.3179  0.4308  0.2994
  349DM     C09 5577   2.760   3.302   0.158  0.7496  0.3873 -0.2792
  349DM     C0A 5578   2.935   3.401   0.011  0.2172 -0.1311  0.2788
  349DM     H0B 5579   2.739   3.279   0.264 -0.2343  0.1527 -0.5229
  349DM     H0C 5580   2.764   3.210   0.100  0.7465  0.5434 -0.5241
  349DM     H0D 5581   2.680   3.360   0.112  0.7564  1.6736  1.2616
  349DM     H0E 5582   2.885   3.488  -0.031  0.9631  0.5173  0.7256
  349DM     H0F 5583   2.914   3.315  -0.054  1.1199  1.3567 -2.0596
  349DM     H10 5584   3.043   3.418   0.002  0.1870  0.6332  1.3430
  350DM     S01 5585   3.557   1.586   2.768  0.1164  0.3828  0.0332
  350DM     F02 5586   3.291   1.548   2.781  0.0487 -0.0616  0.0735
  350DM     F03 5587   3.361   1.739   2.871 -0.0475 -0.2015  0.1880
  350DM     F04 5588   3.351   1.715   2.660 -0.4111 -0.1900  0.0415
  350DM     O05 5589   3.555   1.510   2.893  0.2103  0.0561  0.1086
  350DM     O06 5590   3.651   1.694   2.742  0.1107  0.3414 -0.2495
  350DM     N07 5591   3.570   1.473   2.642 -0.2859  0.2221  0.2326
  350DM     C08 5592   3.377   1.653   2.768  0.3016  0.3312  0.4590
  350DM     C09 5593   3.553   1.529   2.504 -0.2636 -0.2222  0.0482
  350DM     C0A 5594   3.671   1.367   2.649  0.2390 -0.1429 -0.1277
  350DM     H0B 5595   3.560   1.452   2.426 -0.5960 -0.2344  0.0296
  350DM     H0C 5596   3.622   1.613   2.498  1.0036 -1.2965 -0.5982
  350DM     H0D 5597   3.453   1.572   2.505  0.1523  0.7663 -0.1825
  350DM     H0E 5598   3.665   1.330   2.752  0.7910  1.6176  0.5546
  350DM     H0F 5599   3.768   1.415   2.641  0.3795 -0.4710 -0.3715
  350DM     H10 5600   3.658   1.289   2.573  0.5025 -0.3415  0.0293
  351DM     S01 5601   2.436   1.004   2.128 -0.1488  0.2460 -0.0122
  351DM     F02 5602   2.665   0.871   2.137 -0.0512 -0.2334 -0.3435
  351DM     F03 5603   2.651   1.028   2.287 -0.1119  0.2250 -0.2243
  351DM     F04 5604   2.538   0.845   2.315 -0.3780  0.1242  0.3454
  351DM     O05 5605   2.356   0.888   2.100  0.1603  0.1700  0.2274
  351DM     O06 5606   2.505   1.089   2.032  0.0122  0.0212  0.2847
  351DM     N07 5607   2.353   1.110   2.229  0.0769  0.0174  0.0855
  351DM     C08 5608   2.580   0.933   2.226  0.2612 -0.1176 -0.2179
  351DM     C09 5609   2.248   1.195   2.164 -0.0639 -0.2371 -0.0686
  351DM     C0A 5610   2.321   1.062   2.363 -0.2544  0.1057 -0.4239
  351DM     H0B 5611   2.282   1.248   2.073 -1.1884  0.6862  0.0370
  351DM     H0C 5612   2.194   1.256   2.237 -1.0856 -0.4710 -0.6191
  351DM     H0D 5613   2.169   1.126   2.134  0.4981 -0.5153 -0.9467
  351DM     H0E 5614   2.265   0.970   2.350 -1.9550  1.2346 -1.2094
  351DM     H0F 5615   2.263   1.134   2.421 -1.0725 -0.5708 -0.3863
  351DM     H10 5616   2.408   1.035   2.424  0.1605  3.0778  0.3934
  352DM     S01 5617   3.185   0.732   3.631  0.1428  0.0630  0.1113
  352DM     F02 5618   3.194   0.983   3.714 -0.2030  0.3006 -0.4332
  352DM     F03 5619   3.390   0.894   3.679  0.1398  0.2720  0.0594
  352DM     F04 5620   3.261   0.959   3.513 -0.2970  0.2433 -0.1736
  352DM     O05 5621   3.201   0.683   3.771  0.2657  0.1530  0.3137
  352DM     O06 5622   3.242   0.662   3.516 -0.3222 -0.0675  0.1392
  352DM     N07 5623   3.027   0.751   3.606 -0.1379 -0.1681  0.0194
  352DM     C08 5624   3.263   0.901   3.633 -0.1109 -0.1864  0.1917
  352DM     C09 5625   2.968   0.845   3.510 -0.2779 -0.0103 -0.1453
  352DM     C0A 5626   2.953   0.623   3.601 -0.1313  0.0059  0.2625
  352DM     H0B 5627   3.001   0.814   3.410 -1.0181 -2.5965  0.3802
  352DM     H0C 5628   3.002   0.948   3.523 -0.9491  0.2676 -0.5175
  352DM     H0D 5629   2.861   0.853   3.530 -0.2258  2.0442 -0.5734
  352DM     H0E 5630   2.847   0.639   3.584  0.0393 -0.0292 -0.8610
  352DM     H0F 5631   2.972   0.577   3.698 -0.2907 -1.2079 -0.2725
  352DM     H10 5632   2.984   0.550   3.525 -0.3641  0.1380  0.0421
  353DM     S01 5633   3.253   0.208   2.901 -0.0964 -0.0943  0.2586
  353DM     F02 5634   3.507   0.255   2.876  0.2125 -0.0294  0.2359
  353DM     F03 5635   3.389   0.339   2.712 -0.2063 -0.2071 -0.6941
  353DM     F04 5636   3.396   0.433   2.910 -0.0882  0.0139 -0.3505
  353DM     O05 5637   3.133   0.249   2.833  0.1708  0.0145 -0.1053
  353DM     O06 5638   3.268   0.205   3.046  0.0042 -0.7607 -0.2546
  353DM     N07 5639   3.298   0.054   2.845 -0.0330 -0.4400  0.0874
  353DM     C08 5640   3.398   0.318   2.844 -0.1888 -0.4253  0.5272
  353DM     C09 5641   3.338   0.026   2.704  0.2658 -0.2794  0.0751
  353DM     C0A 5642   3.228  -0.058   2.905 -0.1080 -0.0344  0.6556
  353DM     H0B 5643   3.256   0.021   2.631  1.8726 -0.2731 -1.7805
  353DM     H0C 5644   3.386  -0.071   2.692  0.1395 -0.3568  0.2017
  353DM     H0D 5645   3.411   0.102   2.676 -0.5449  0.6340  0.4014
  353DM     H0E 5646   3.122  -0.038   2.889  0.0229 -0.7292 -1.2378
  353DM     H0F 5647   3.254  -0.058   3.011  3.2400  1.1209 -0.1189
  353DM     H10 5648   3.242  -0.154   2.853  0.6721 -0.0085  0.8187
  354DM     S01 5649   3.511   3.125   1.280 -0.5736 -0.0366 -0.1407
  354DM     F02 5650   3.439   3.213   1.517 -0.3328 -0.3693  0.1002
  354DM     F03 5651   3.273   3.139   1.395  0.0751  0.0343 -0.1903
  354DM     F04 5652   3.413   2.997   1.488  0.0088 -0.0289 -0.0513
  354DM     O05 5653   3.446   3.050   1.174 -0.1619 -0.5664 -0.2592
  354DM     O06 5654   3.646   3.089   1.327 -0.2943 -0.7888  0.1342
  354DM     N07 5655   3.516   3.286   1.227 -0.1666  0.5815  0.3114
  354DM     C08 5656   3.401   3.116   1.428 -0.5733  0.0319 -0.4327
  354DM     C09 5657   3.623   3.318   1.124 -0.2575 -0.4400  0.0760
  354DM     C0A 5658   3.393   3.360   1.189 -0.3139  0.3644  0.3756
  354DM     H0B 5659   3.715   3.263   1.146  0.1791  0.6401  1.0210
  354DM     H0C 5660   3.646   3.424   1.115 -0.8573 -0.2530  0.6612
  354DM     H0D 5661   3.585   3.284   1.028 -0.1189 -0.0759 -0.1071
  354DM     H0E 5662   3.421   3.462   1.162  1.3582  0.0513  0.8719
  354DM     H0F 5663   3.325   3.358   1.274 -1.7225  0.2126 -0.7336
  354DM     H10 5664   3.347   3.313   1.101  0.8252  0.7894 -0.4650
  355DM     S01 5665   1.364   3.062   2.255  0.1400  0.0771 -0.0574
  355DM     F02 5666   1.325   3.266   2.417 -0.1000  0.3835 -0.0993
  355DM     F03 5667   1.454   3.318   2.251 -0.4035  0.2357 -0.1480
  355DM     F04 5668   1.242   3.291   2.213  0.1241  0.2392  0.0789
  355DM     O05 5669   1.469   3.010   2.340  0.3315  0.1369 -0.0056
  355DM     O06 5670   1.369   3.051   2.109 -0.2594 -0.0750 -0.1362
  355DM     N07 5671   1.220   2.993   2.316 -0.1336  0.4584 -0.3116
  355DM     C08 5672   1.347   3.249   2.286  0.2857  0.2163  0.1915
  355DM     C09 5673   1.207   2.848   2.294 -0.0713  0.1326 -0.5159
  355DM     C0A 5674   1.093   3.067   2.321  0.1148  0.0662  0.0127
  355DM     H0B 5675   1.300   2.798   2.323 -0.2893 -1.1708 -2.0300
  355DM     H0C 5676   1.180   2.837   2.190 -1.2308  0.4396 -0.2527
  355DM     H0D 5677   1.132   2.806   2.361  1.7202 -1.8266  0.3319
  355DM     H0E 5678   1.056   3.089   2.221  1.8133 -0.0685 -0.6643
  355DM     H0F 5679   1.101   3.164   2.370  3.1550 -0.7656  1.2853
  355DM     H10 5680   1.011   3.006   2.363 -0.9337  1.4421  0.0010
  356DM     S01 5681   0.289   2.534   1.370 -0.0812 -0.1906 -0.1906
  356DM     F02 5682   0.244   2.513   1.631 -0.2058 -0.2587  0.1314
  356DM     F03 5683   0.096   2.631   1.530  0.0539  0.0404 -0.1323
  356DM     F04 5684   0.090   2.420   1.505  0.2483  0.4554  0.3496
  356DM     O05 5685   0.397   2.626   1.414 -0.0150  0.1790 -0.0035
  356DM     O06 5686   0.205   2.558   1.255 -0.0979 -0.6951 -0.3795
  356DM     N07 5687   0.352   2.382   1.353 -0.8059 -0.4167 -0.6262
  356DM     C08 5688   0.174   2.525   1.518  0.2600  0.7315 -0.1576
  356DM     C09 5689   0.447   2.337   1.454 -0.0171 -0.0679  0.4199
  356DM     C0A 5690   0.390   2.332   1.220  0.0641  0.0085  0.5284
  356DM     H0B 5691   0.457   2.228   1.447  1.4871  0.0254  1.1508
  356DM     H0C 5692   0.417   2.368   1.554  1.6839 -0.6498  1.1234
  356DM     H0D 5693   0.541   2.388   1.433  0.5341 -1.2017  0.1411
  356DM     H0E 5694   0.412   2.226   1.223 -0.5793 -0.2396 -2.2968
  356DM     H0F 5695   0.480   2.386   1.191  0.3194  0.0934  1.4714
  356DM     H10 5696   0.314   2.356   1.144  0.5523  1.3048  0.4250
  357DM     S01 5697   3.678   2.113   1.885 -0.4512 -0.1751 -0.1389
  357DM     F02 5698   3.871   2.271   1.789  0.3283 -0.2494  0.0709
  357DM     F03 5699   3.686   2.369   1.832 -0.1315  0.1445 -0.1108
  357DM     F04 5700   3.821   2.319   1.989 -0.1974 -0.1422 -0.3877
  357DM     O05 5701   3.677   2.058   1.754 -0.4881 -0.0358 -0.0373
  357DM     O06 5702   3.558   2.138   1.964 -0.1911 -0.1087  0.2848
  357DM     N07 5703   3.785   2.017   1.981  0.3060 -0.2593 -0.3787
  357DM     C08 5704   3.768   2.279   1.874 -0.2144 -0.4147 -0.2790
  357DM     C09 5705   3.742   1.910   2.069 -0.2836  0.0185 -0.4066
  357DM     C0A 5706   3.934   2.005   1.950  0.3717  0.0091 -0.2609
  357DM     H0B 5707   3.741   1.813   2.017  0.3746 -1.0434  1.5228
  357DM     H0C 5708   3.644   1.926   2.115  0.4762 -0.3347  1.3644
  357DM     H0D 5709   3.816   1.901   2.149 -1.1116 -0.8388  0.2817
  357DM     H0E 5710   3.958   1.923   1.882  0.5615  1.8334 -2.4813
  357DM     H0F 5711   3.996   1.991   2.038  1.1289 -0.6075 -0.8851
  357DM     H10 5712   3.977   2.102   1.919  0.0139  0.5828  1.0149
  358DM     S01 5713   2.559   2.961   2.010  0.0363 -0.2139 -0.0451
  358DM     F02 5714   2.395   2.754   1.977  0.2648  0.0343  0.3817
  358DM     F03 5715   2.344   2.869   2.152 -0.0429 -0.2017  0.1766
  358DM     F04 5716   2.299   2.948   1.957  0.1028  0.0899 -0.1530
  358DM     O05 5717   2.602   2.949   1.870  0.5950  0.1299  0.0262
  358DM     O06 5718   2.635   2.906   2.117 -0.1820  0.0767 -0.1868
  358DM     N07 5719   2.542   3.124   2.037  0.8448  0.0687 -0.2679
  358DM     C08 5720   2.390   2.881   2.024  0.2999 -0.4481 -0.1842
  358DM     C09 5721   2.467   3.164   2.162  0.1015 -0.2335  0.0115
  358DM     C0A 5722   2.638   3.219   1.990  0.2502 -0.2127 -0.2380
  358DM     H0B 5723   2.458   3.273   2.169  0.1505 -0.2450  0.2815
  358DM     H0C 5724   2.517   3.129   2.253  0.4401 -1.1568 -0.5215
  358DM     H0D 5725   2.366   3.123   2.159  0.1356 -0.2669 -0.6235
  358DM     H0E 5726   2.676   3.175   1.898  0.6743 -0.2406 -0.0551
  358DM     H0F 5727   2.721   3.221   2.062 -1.2392 -0.8752  1.5368
  358DM     H10 5728   2.592   3.315   1.967  1.5226  0.3463 -0.5035
  359DM     S01 5729   4.113   2.225   3.334  0.0262  0.5182  0.3189
  359DM     F02 5730   4.318   2.110   3.195  0.1032  0.2715 -0.1628
  359DM     F03 5731   4.380   2.278   3.310 -0.0777 -0.2701  0.0702
  359DM     F04 5732   4.336   2.097   3.410  0.0939 -0.1163  0.2337
  359DM     O05 5733   4.112   2.287   3.465 -0.2791 -0.1005  0.1349
  359DM     O06 5734   4.041   2.102   3.301  0.0778  0.1620  0.3714
  359DM     N07 5735   4.077   2.347   3.221 -0.0054 -0.2801 -0.0438
  359DM     C08 5736   4.297   2.175   3.308  0.1645  0.3557 -0.2438
  359DM     C09 5737   4.144   2.358   3.087  0.1177 -0.4729  0.4356
  359DM     C0A 5738   3.937   2.405   3.234  0.0754 -0.3198 -0.0033
  359DM     H0B 5739   4.118   2.271   3.025 -0.2100  0.1654 -0.3285
  359DM     H0C 5740   4.253   2.357   3.095  0.0526 -1.2630  1.2613
  359DM     H0D 5741   4.111   2.448   3.034 -0.2376 -1.0885 -0.3929
  359DM     H0E 5742   3.865   2.331   3.199 -0.3374  0.3622 -0.6035
  359DM     H0F 5743   3.929   2.492   3.169 -0.4748 -0.9413 -0.7864
  359DM     H10 5744   3.916   2.437   3.336  1.7663  1.9716 -0.3339
  360DM     S01 5745   2.466   0.956   1.618 -0.1457  0.2500  0.0629
  360DM     F02 5746   2.207   1.023   1.619 -0.2616  0.6683  0.0607
  360DM     F03 5747   2.259   0.856   1.747  0.0402 -0.0745 -0.0930
  360DM     F04 5748   2.307   1.054   1.807  0.2370 -0.4209 -0.2392
  360DM     O05 5749   2.496   1.096   1.586 -0.5039 -0.3773  0.3146
  360DM     O06 5750   2.445   0.856   1.514 -0.3703  0.0977 -0.1496
  360DM     N07 5751   2.585   0.903   1.724  0.0383  0.0832 -0.2027
  360DM     C08 5752   2.303   0.974   1.704 -0.5417 -0.3476 -0.0238
  360DM     C09 5753   2.552   0.791   1.817  0.1776 -0.2310 -0.0042
  360DM     C0A 5754   2.725   0.903   1.681  0.2297 -0.0301  0.0314
  360DM     H0B 5755   2.638   0.767   1.880 -0.4670  0.3950  1.1398
  360DM     H0C 5756   2.528   0.701   1.761 -0.0492  0.4862 -1.0923
  360DM     H0D 5757   2.472   0.824   1.884  0.0448  0.7887 -0.6442
  360DM     H0E 5758   2.743   0.810   1.628 -0.3245 -0.0667 -0.0885
  360DM     H0F 5759   2.781   0.898   1.775 -0.6147  1.2414  0.6156
  360DM     H10 5760   2.751   0.994   1.625 -0.6989  1.1541  1.4722
  361DM     S01 5761   1.521   0.113   1.986 -0.1993 -0.0412 -0.0302
  361DM     F02 5762   1.598  -0.141   1.955  0.2654  0.1066  0.3119
  361DM     F03 5763   1.589  -0.076   2.162 -0.2382  0.0320  0.0990
  361DM     F04 5764   1.405  -0.109   2.056 -0.1648 -0.2500 -0.3630
  361DM     O05 5765   1.663   0.145   1.967  0.4261 -0.0217  0.2394
  361DM     O06 5766   1.435   0.185   2.081 -0.3912 -0.4218 -0.7300
  361DM     N07 5767   1.449   0.114   1.831 -0.2540 -0.5123  0.3804
  361DM     C08 5768   1.530  -0.064   2.044 -0.3712 -0.0090 -0.4384
  361DM     C09 5769   1.451   0.244   1.762 -0.7333 -0.2219  0.2180
  361DM     C0A 5770   1.327   0.032   1.803 -0.1693  0.1423 -0.0148
  361DM     H0B 5771   1.555   0.277   1.746 -0.1790 -1.4471  1.2298
  361DM     H0C 5772   1.396   0.319   1.819  1.6392  0.7675  1.2681
  361DM     H0D 5773   1.398   0.239   1.666 -1.1509 -0.8671  0.4782
  361DM     H0E 5774   1.352  -0.070   1.830 -0.7572  0.0692  0.2546
  361DM     H0F 5775   1.312   0.028   1.695  0.2627 -1.2387 -0.0242
  361DM     H10 5776   1.238   0.060   1.861 -1.2359  1.5662 -2.2430
  362DM     S01 5777   2.227   1.707   0.312 -0.2805  0.2588  0.1053
  362DM     F02 5778   1.987   1.816   0.256 -0.2209 -0.2741 -0.1544
  362DM     F03 5779   2.086   1.737   0.082 -0.1441  0.2845 -0.0778
  362DM     F04 5780   2.006   1.597   0.224 -0.1144 -0.0164 -0.1298
  362DM     O05 5781   2.307   1.603   0.247 -0.0063  0.0606 -0.0340
  362DM     O06 5782   2.183   1.716   0.452 -0.2429  0.1878  0.2510
  362DM     N07 5783   2.307   1.852   0.280 -0.2645  0.1928  0.1662
  362DM     C08 5784   2.067   1.719   0.212 -0.4041 -0.0950  0.2219
  362DM     C09 5785   2.319   1.908   0.145 -0.4589 -0.1539  0.0271
  362DM     C0A 5786   2.426   1.873   0.368  0.3312 -0.1769  0.0813
  362DM     H0B 5787   2.219   1.935   0.108 -1.2045 -0.4618  1.7554
  362DM     H0C 5788   2.374   1.842   0.078  0.6411  2.2427 -1.5190
  362DM     H0D 5789   2.376   2.001   0.153  0.2850 -0.6477  0.4942
  362DM     H0E 5790   2.507   1.806   0.337  1.4503  0.2177  2.0562
  362DM     H0F 5791   2.404   1.850   0.472  0.2540  0.2271  0.1522
  362DM     H10 5792   2.466   1.975   0.358 -1.0833  0.3253 -0.5611
  363DM     S01 5793   3.874   3.445   2.172  0.0223 -0.2280 -0.2214
  363DM     F02 5794   3.696   3.610   2.279 -0.0486  0.2305 -0.3008
  363DM     F03 5795   3.848   3.541   2.424 -0.2723  0.0539  0.1495
  363DM     F04 5796   3.906   3.689   2.273 -0.1138 -0.1828  0.1907
[truncated: 41,708 more chars]
