# Supplementary material for: Asymmetric sulfonamide design enabling high-voltage sodium-ion pouch cells in wide temperature
Source: Nat Commun. 2026 Mar 24;17:4378. doi: 10.1038/s41467-026-70592-z (PMC13184103; doi:10.1038/s41467-026-70592-z)
Supplement: Supplementary file 3 — Supplementary Data [file 41467_2026_70592_MOESM3_ESM.zip › Supplementary Data files/Supplementary Data 1/EMTMSA/energy.xvg]

# This file was created Wed Jun 11 07:13:15 2025
# Created by:
#                      :-) GROMACS - gmx energy, 2024.2 (-:
# 
# Executable:   /home/ruien/app/gmx/bin/gmx
# Data prefix:  /home/ruien/app/gmx
# Working dir:  /home/ruien/work/MP/400ME
# Command line:
#   gmx energy -f energy.edr
# gmx energy is part of G R O M A C S:
#
# Gromacs Runs One Microsecond At Cannonball Speeds
#
@    title "GROMACS Energies"
@    xaxis  label "Time (ps)"
@    yaxis  label "(kJ/mol)"
@TYPE xy
@ view 0.15, 0.15, 0.75, 0.85
@ legend on
@ legend box on
@ legend loctype view
@ legend 0.78, 0.8
@ legend length 2
@ s0 legend "LJ (SR)"
@ s1 legend "Coulomb (SR)"
0.000000  -22372.662109  -27254.519531
1.000000  -22176.357422  -27303.238281
2.000000  -22366.898438  -27392.886719
3.000000  -22187.330078  -27050.494141
4.000000  -22191.173828  -27094.556641
5.000000  -22204.105469  -27125.703125
6.000000  -22333.455078  -27066.740234
7.000000  -22246.582031  -27352.171875
8.000000  -22158.583984  -27296.775391
9.000000  -22380.433594  -27247.417969
10.000000  -22112.949219  -27295.437500
11.000000  -22219.179688  -27159.701172
12.000000  -22267.164062  -27073.167969
13.000000  -21997.431641  -26974.939453
14.000000  -22373.474609  -26936.453125
15.000000  -22266.605469  -27138.474609
16.000000  -22355.640625  -27060.224609
17.000000  -22240.515625  -26971.162109
18.000000  -22389.980469  -27095.093750
19.000000  -22190.681641  -26851.906250
20.000000  -22083.935547  -26898.515625
21.000000  -22282.292969  -26859.025391
22.000000  -22302.111328  -27118.328125
23.000000  -22287.320312  -27014.517578
24.000000  -22354.457031  -27099.646484
25.000000  -22460.792969  -26982.615234
26.000000  -22368.076172  -26986.154297
27.000000  -22257.228516  -26903.468750
28.000000  -22297.121094  -26861.240234
29.000000  -22451.964844  -27094.269531
30.000000  -22299.251953  -26905.685547
31.000000  -22456.130859  -27172.689453
32.000000  -22228.009766  -27068.253906
33.000000  -22340.330078  -27142.814453
34.000000  -22534.851562  -26985.382812
35.000000  -22283.113281  -27021.765625
36.000000  -22294.968750  -27327.023438
37.000000  -22126.115234  -27167.070312
38.000000  -22173.462891  -27074.650391
39.000000  -22119.509766  -26961.281250
40.000000  -22189.658203  -27184.441406
41.000000  -22154.580078  -27369.462891
42.000000  -22117.019531  -27278.695312
43.000000  -22317.957031  -27167.113281
44.000000  -21979.746094  -27373.890625
45.000000  -22192.345703  -27263.158203
46.000000  -22098.955078  -27157.066406
47.000000  -22116.412109  -27095.878906
48.000000  -22138.330078  -27043.115234
49.000000  -22049.300781  -27082.052734
50.000000  -22082.724609  -27185.009766
51.000000  -22108.976562  -27325.931641
52.000000  -22043.103516  -27127.970703
53.000000  -22108.095703  -27246.476562
54.000000  -22022.830078  -27364.242188
55.000000  -21994.197266  -27147.923828
56.000000  -22109.435547  -27365.443359
57.000000  -22179.017578  -27183.039062
58.000000  -22169.208984  -27334.621094
59.000000  -22094.888672  -27375.130859
60.000000  -22157.994141  -27444.492188
61.000000  -22165.812500  -27417.800781
62.000000  -22302.513672  -27402.865234
63.000000  -22045.126953  -27367.853516
64.000000  -22190.355469  -27305.476562
65.000000  -22206.539062  -27194.722656
66.000000  -22344.201172  -27173.464844
67.000000  -22440.361328  -27172.691406
68.000000  -22214.830078  -27155.414062
69.000000  -22259.142578  -27087.882812
70.000000  -22286.343750  -26971.880859
71.000000  -22220.562500  -26881.773438
72.000000  -22093.017578  -26854.519531
73.000000  -22096.978516  -26949.005859
74.000000  -22130.103516  -26755.201172
75.000000  -22251.072266  -26904.582031
76.000000  -22026.642578  -26972.583984
77.000000  -21900.808594  -27114.177734
78.000000  -22077.443359  -26933.453125
79.000000  -22214.029297  -26813.857422
80.000000  -22258.568359  -27024.416016
81.000000  -22154.029297  -27129.375000
82.000000  -22109.898438  -26739.697266
83.000000  -22053.449219  -26804.470703
84.000000  -22059.667969  -26872.097656
85.000000  -22137.865234  -26908.933594
86.000000  -21994.781250  -26838.968750
87.000000  -21962.333984  -26616.871094
88.000000  -22149.457031  -26635.404297
89.000000  -22148.867188  -26543.380859
90.000000  -22166.759766  -26790.681641
91.000000  -22225.029297  -26784.347656
92.000000  -22184.611328  -26671.505859
93.000000  -21965.535156  -26623.335938
94.000000  -22153.652344  -26848.648438
95.000000  -21932.039062  -26708.539062
96.000000  -22071.519531  -26807.408203
97.000000  -22047.884766  -26676.476562
98.000000  -22137.667969  -26595.546875
99.000000  -22106.501953  -26804.986328
100.000000  -22087.371094  -27000.927734
101.000000  -22145.015625  -26868.626953
102.000000  -22172.093750  -26698.250000
103.000000  -22238.203125  -26826.269531
104.000000  -22308.841797  -26889.757812
105.000000  -22263.878906  -26901.261719
106.000000  -22289.990234  -26804.046875
107.000000  -22061.205078  -26876.783203
108.000000  -22173.558594  -26805.160156
109.000000  -22115.650391  -27008.208984
110.000000  -22137.894531  -27109.117188
111.000000  -22177.613281  -26932.304688
112.000000  -22236.878906  -26934.671875
113.000000  -22392.716797  -26891.841797
114.000000  -22352.011719  -27035.718750
115.000000  -22324.701172  -27216.031250
116.000000  -22182.511719  -26987.507812
117.000000  -22275.738281  -27088.824219
118.000000  -22192.472656  -27179.068359
119.000000  -22100.789062  -27204.820312
120.000000  -22104.445312  -27021.765625
121.000000  -22449.205078  -26859.945312
122.000000  -22220.724609  -27090.015625
123.000000  -22323.056641  -27072.250000
124.000000  -22197.925781  -26935.925781
125.000000  -22017.990234  -27090.525391
126.000000  -22145.500000  -27074.478516
127.000000  -22290.597656  -27174.730469
128.000000  -22200.484375  -27073.867188
129.000000  -22217.876953  -26926.439453
130.000000  -22227.228516  -26858.750000
131.000000  -22191.515625  -26958.785156
132.000000  -22241.265625  -26856.927734
133.000000  -22035.152344  -27097.578125
134.000000  -22144.515625  -26900.566406
135.000000  -21987.519531  -26888.810547
136.000000  -22116.326172  -26749.912109
137.000000  -22132.292969  -26878.195312
138.000000  -22042.142578  -27127.304688
139.000000  -22035.468750  -27018.199219
140.000000  -22063.437500  -26889.351562
141.000000  -22269.664062  -27059.132812
142.000000  -22324.878906  -27068.550781
143.000000  -22115.232422  -27056.185547
144.000000  -22133.412109  -27324.123047
145.000000  -22137.376953  -27080.783203
146.000000  -22057.443359  -27070.980469
147.000000  -22117.162109  -27121.470703
148.000000  -22095.566406  -27052.394531
149.000000  -22055.054688  -27061.250000
150.000000  -22022.601562  -27111.712891
151.000000  -22014.595703  -26998.234375
152.000000  -22063.193359  -27130.851562
153.000000  -22291.568359  -27181.851562
154.000000  -22119.476562  -27250.791016
155.000000  -22080.570312  -27381.113281
156.000000  -21936.105469  -27331.222656
157.000000  -22050.548828  -27359.537109
158.000000  -22132.986328  -27167.531250
159.000000  -22275.929688  -27325.476562
160.000000  -22185.982422  -27034.392578
161.000000  -22141.845703  -27280.867188
162.000000  -22291.539062  -26919.128906
163.000000  -22265.361328  -27106.179688
164.000000  -22249.230469  -27185.294922
165.000000  -22201.367188  -27068.962891
166.000000  -22324.275391  -27074.060547
167.000000  -22052.111328  -27083.226562
168.000000  -22352.527344  -27011.546875
169.000000  -22303.400391  -26996.320312
170.000000  -22209.146484  -27158.035156
171.000000  -22110.412109  -27253.568359
172.000000  -22132.935547  -27063.250000
173.000000  -22225.744141  -27010.146484
174.000000  -22206.603516  -26967.472656
175.000000  -22042.376953  -26813.687500
176.000000  -22182.414062  -26947.585938
177.000000  -22095.949219  -26897.500000
178.000000  -22267.947266  -27005.634766
179.000000  -22256.851562  -26924.156250
180.000000  -22135.896484  -27052.228516
181.000000  -22152.359375  -27048.953125
182.000000  -22167.207031  -27064.708984
183.000000  -22139.310547  -27038.230469
184.000000  -22035.816406  -27176.767578
185.000000  -22015.605469  -27069.736328
186.000000  -22058.164062  -27066.748047
187.000000  -22264.751953  -27025.658203
188.000000  -22093.332031  -26938.466797
189.000000  -22012.027344  -27111.152344
190.000000  -22053.464844  -26894.599609
191.000000  -22000.056641  -27091.066406
192.000000  -22059.541016  -27066.134766
193.000000  -22102.279297  -26919.138672
194.000000  -22230.679688  -27035.865234
195.000000  -22107.107422  -27062.074219
196.000000  -22197.828125  -26903.343750
197.000000  -22289.136719  -27005.048828
198.000000  -22062.078125  -27168.847656
199.000000  -22109.171875  -27133.412109
200.000000  -22073.455078  -27000.714844
201.000000  -22226.873047  -26876.226562
202.000000  -22232.343750  -26769.792969
203.000000  -22265.849609  -27060.396484
204.000000  -22123.535156  -26859.453125
205.000000  -22073.705078  -26903.011719
206.000000  -22075.277344  -26876.666016
207.000000  -22246.687500  -27015.523438
208.000000  -22059.675781  -27232.429688
209.000000  -22211.126953  -26825.386719
210.000000  -22096.839844  -26798.984375
211.000000  -22116.677734  -26954.140625
212.000000  -22144.734375  -26925.501953
213.000000  -22253.851562  -26931.009766
214.000000  -22266.154297  -27067.236328
215.000000  -22331.427734  -27097.410156
216.000000  -22642.937500  -26865.375000
217.000000  -22472.531250  -26996.527344
218.000000  -22276.324219  -26928.005859
219.000000  -22299.429688  -26933.253906
220.000000  -22317.968750  -26799.421875
221.000000  -22368.765625  -26729.005859
222.000000  -22107.160156  -26814.068359
223.000000  -22310.339844  -26746.429688
224.000000  -22229.626953  -26828.728516
225.000000  -22146.115234  -26940.818359
226.000000  -22243.591797  -26908.753906
227.000000  -22256.562500  -26955.984375
228.000000  -22361.892578  -27152.158203
229.000000  -22444.380859  -27134.990234
230.000000  -22407.089844  -27137.160156
231.000000  -22427.382812  -27354.390625
232.000000  -22488.349609  -27346.037109
233.000000  -22493.406250  -27182.806641
234.000000  -22517.156250  -26994.292969
235.000000  -22426.210938  -27140.652344
236.000000  -22240.503906  -27234.947266
237.000000  -22174.169922  -26946.925781
238.000000  -22114.609375  -27156.917969
239.000000  -22176.779297  -26996.494141
240.000000  -22038.332031  -27151.101562
241.000000  -22193.955078  -27232.353516
242.000000  -22320.359375  -27135.371094
243.000000  -21967.839844  -27217.876953
244.000000  -21928.296875  -27195.082031
245.000000  -22315.058594  -27591.150391
246.000000  -22169.695312  -27363.468750
247.000000  -22195.964844  -27419.828125
248.000000  -22276.572266  -27460.345703
249.000000  -22336.753906  -27209.363281
250.000000  -22310.125000  -27161.292969
251.000000  -22276.996094  -27454.576172
252.000000  -22058.218750  -27429.865234
253.000000  -22075.720703  -27484.375000
254.000000  -22252.304688  -27267.156250
255.000000  -21918.121094  -27428.609375
256.000000  -22114.919922  -27190.859375
257.000000  -22168.396484  -27353.144531
258.000000  -22042.517578  -27348.869141
259.000000  -22222.677734  -27346.738281
260.000000  -22096.554688  -27360.847656
261.000000  -22149.101562  -27524.082031
262.000000  -22008.107422  -27516.980469
263.000000  -22213.257812  -27349.037109
264.000000  -22216.091797  -27400.591797
265.000000  -22150.062500  -27471.970703
266.000000  -22072.037109  -27563.697266
267.000000  -22109.281250  -27491.458984
268.000000  -22012.257812  -27244.740234
269.000000  -22018.523438  -27279.591797
270.000000  -22093.396484  -27199.951172
271.000000  -22115.818359  -27006.527344
272.000000  -22060.007812  -27048.320312
273.000000  -22304.724609  -27250.734375
274.000000  -21992.298828  -27080.248047
275.000000  -22007.882812  -27124.195312
276.000000  -21965.878906  -26957.466797
277.000000  -22066.429688  -27119.453125
278.000000  -22025.351562  -27079.865234
279.000000  -22039.105469  -27203.433594
280.000000  -22260.744141  -27226.062500
281.000000  -22219.976562  -27033.103516
282.000000  -22142.708984  -27112.335938
283.000000  -22088.908203  -27165.228516
284.000000  -22184.703125  -27128.353516
285.000000  -22059.101562  -27142.103516
286.000000  -22148.654297  -27155.666016
287.000000  -22195.710938  -27143.960938
288.000000  -22135.843750  -27133.369141
289.000000  -22185.962891  -27131.064453
290.000000  -22295.552734  -27088.625000
291.000000  -22257.738281  -27080.988281
292.000000  -22237.226562  -26941.339844
293.000000  -22335.736328  -27022.810547
294.000000  -22240.199219  -27178.689453
295.000000  -22141.640625  -27222.720703
296.000000  -22254.406250  -27202.371094
297.000000  -22061.732422  -27254.982422
298.000000  -22264.630859  -27345.132812
299.000000  -22249.187500  -27208.343750
300.000000  -22177.978516  -27178.085938
301.000000  -22136.972656  -27027.757812
302.000000  -22045.980469  -27059.810547
303.000000  -21985.720703  -26947.091797
304.000000  -22216.398438  -26950.269531
305.000000  -22149.236328  -26852.910156
306.000000  -22010.156250  -27163.832031
307.000000  -22091.052734  -27005.751953
308.000000  -22146.066406  -27308.712891
309.000000  -22047.345703  -26890.410156
310.000000  -22146.855469  -27008.062500
311.000000  -21982.414062  -27140.236328
312.000000  -22135.392578  -27132.087891
313.000000  -22044.195312  -27204.595703
314.000000  -21981.585938  -27001.207031
315.000000  -22023.289062  -27169.707031
316.000000  -22116.369141  -27115.806641
317.000000  -22325.976562  -27325.828125
318.000000  -22187.085938  -27138.306641
319.000000  -22120.849609  -27295.371094
320.000000  -22167.244141  -27174.316406
321.000000  -22099.812500  -27311.480469
322.000000  -22265.517578  -27333.380859
323.000000  -22154.837891  -27154.718750
324.000000  -22179.570312  -27207.751953
325.000000  -22146.009766  -27010.527344
326.000000  -22141.505859  -27106.505859
327.000000  -22154.808594  -27083.281250
328.000000  -21948.380859  -27079.695312
329.000000  -22118.878906  -27081.884766
330.000000  -22016.277344  -27250.994141
331.000000  -22368.734375  -27168.703125
332.000000  -22241.259766  -27127.701172
333.000000  -22274.960938  -26943.365234
334.000000  -22175.542969  -27255.863281
335.000000  -22201.824219  -26990.134766
336.000000  -22133.814453  -27087.375000
337.000000  -22280.509766  -27088.984375
338.000000  -22288.369141  -27022.892578
339.000000  -22163.169922  -27074.167969
340.000000  -22119.513672  -27229.406250
341.000000  -22098.560547  -27199.296875
342.000000  -22203.494141  -27103.857422
343.000000  -22304.257812  -27023.755859
344.000000  -22252.583984  -27132.970703
345.000000  -22316.179688  -27039.753906
346.000000  -22398.373047  -27399.755859
347.000000  -22316.300781  -27245.009766
348.000000  -22358.291016  -27196.072266
349.000000  -22401.068359  -27370.277344
350.000000  -22210.980469  -27369.787109
351.000000  -22236.292969  -27322.929688
352.000000  -22404.281250  -27424.960938
353.000000  -22238.966797  -27545.527344
354.000000  -22284.625000  -27628.898438
355.000000  -22189.988281  -27437.720703
356.000000  -22146.554688  -27543.839844
357.000000  -22105.150391  -27504.085938
358.000000  -22246.210938  -27482.447266
359.000000  -22178.136719  -27544.386719
360.000000  -22239.960938  -27547.025391
361.000000  -22258.617188  -27485.173828
362.000000  -22177.523438  -27602.841797
363.000000  -22291.298828  -27536.753906
364.000000  -22194.470703  -27323.187500
365.000000  -22156.576172  -27544.439453
366.000000  -22087.015625  -27509.707031
367.000000  -22127.611328  -27169.855469
368.000000  -22152.941406  -27536.988281
369.000000  -22176.691406  -27522.253906
370.000000  -22176.767578  -27428.406250
371.000000  -22294.097656  -27551.646484
372.000000  -22320.201172  -27478.021484
373.000000  -22211.451172  -27562.166016
374.000000  -22163.964844  -27655.912109
375.000000  -22014.482422  -27616.853516
376.000000  -22080.189453  -27662.744141
377.000000  -22028.535156  -27597.826172
378.000000  -22202.457031  -27451.076172
379.000000  -22134.035156  -27630.605469
380.000000  -22091.052734  -27361.611328
381.000000  -22052.853516  -27579.552734
382.000000  -22094.269531  -27422.955078
383.000000  -22128.039062  -27265.146484
384.000000  -22097.095703  -27273.513672
385.000000  -22149.646484  -27255.462891
386.000000  -21952.277344  -27245.517578
387.000000  -22150.060547  -27336.044922
388.000000  -22127.386719  -27516.382812
389.000000  -22239.244141  -27656.722656
390.000000  -22074.302734  -27543.597656
391.000000  -22227.335938  -27481.300781
392.000000  -22086.455078  -27536.472656
393.000000  -22147.646484  -27543.644531
394.000000  -22067.039062  -27477.335938
395.000000  -22183.236328  -27410.480469
396.000000  -22201.513672  -27496.492188
397.000000  -22035.652344  -27710.673828
398.000000  -21968.642578  -27539.496094
399.000000  -22012.558594  -27533.912109
400.000000  -22139.314453  -27480.998047
401.000000  -22263.353516  -27438.804688
402.000000  -22033.222656  -27596.373047
403.000000  -22326.222656  -27667.466797
404.000000  -22111.808594  -27332.607422
405.000000  -22182.236328  -27356.587891
406.000000  -22008.669922  -27702.451172
407.000000  -22153.146484  -27482.171875
408.000000  -22184.449219  -27512.390625
409.000000  -22134.625000  -27425.960938
410.000000  -22263.873047  -27340.097656
411.000000  -22021.712891  -27547.708984
412.000000  -22116.488281  -27444.882812
413.000000  -22112.976562  -27374.298828
414.000000  -22073.978516  -27242.687500
415.000000  -21996.285156  -27483.408203
416.000000  -22141.183594  -27243.724609
417.000000  -22033.294922  -27267.794922
418.000000  -22097.320312  -27460.380859
419.000000  -21877.908203  -27516.806641
420.000000  -21917.083984  -27404.941406
421.000000  -21923.275391  -27245.990234
422.000000  -21959.234375  -27387.113281
423.000000  -22106.271484  -27459.605469
424.000000  -22173.138672  -27186.074219
425.000000  -21992.509766  -27319.933594
426.000000  -22179.144531  -27187.783203
427.000000  -22017.449219  -27107.935547
428.000000  -22028.056641  -27251.847656
429.000000  -21948.730469  -27282.472656
430.000000  -21931.656250  -27193.498047
431.000000  -21980.115234  -27132.572266
432.000000  -21778.535156  -27197.390625
433.000000  -21919.552734  -27150.769531
434.000000  -21851.341797  -27217.509766
435.000000  -21868.855469  -27113.105469
436.000000  -21678.835938  -27202.951172
437.000000  -21961.890625  -27317.554688
438.000000  -22120.669922  -27530.207031
439.000000  -22068.513672  -27500.820312
440.000000  -21853.462891  -27441.060547
441.000000  -21715.150391  -27206.171875
442.000000  -21924.052734  -27432.507812
443.000000  -21934.123047  -27201.189453
444.000000  -22053.734375  -27205.812500
445.000000  -21956.384766  -27280.281250
446.000000  -22105.941406  -27184.537109
447.000000  -21790.062500  -27278.041016
448.000000  -21920.716797  -27091.734375
449.000000  -21951.779297  -27256.964844
450.000000  -22120.843750  -27185.900391
451.000000  -22068.335938  -27263.451172
452.000000  -21967.400391  -27327.937500
453.000000  -22241.146484  -27213.251953
454.000000  -22175.669922  -27242.628906
455.000000  -22095.708984  -27045.957031
456.000000  -22082.316406  -27119.718750
457.000000  -22009.544922  -27367.990234
458.000000  -22199.185547  -27237.542969
459.000000  -22193.845703  -27018.359375
460.000000  -22239.970703  -27419.744141
461.000000  -21962.791016  -27375.123047
462.000000  -21911.546875  -27361.148438
463.000000  -21962.335938  -27384.259766
464.000000  -22109.634766  -27399.841797
465.000000  -22071.884766  -27300.724609
466.000000  -22057.359375  -27246.015625
467.000000  -22191.398438  -27297.222656
468.000000  -21957.720703  -27300.824219
469.000000  -22036.718750  -27357.464844
470.000000  -22068.023438  -27464.103516
471.000000  -22048.246094  -27420.894531
472.000000  -22026.519531  -27396.453125
473.000000  -21959.753906  -27282.027344
474.000000  -22111.503906  -27439.980469
475.000000  -21885.865234  -27355.570312
476.000000  -22120.708984  -27294.255859
477.000000  -22114.896484  -27239.058594
478.000000  -22174.138672  -27354.845703
479.000000  -22091.552734  -27194.595703
480.000000  -22095.269531  -27381.412109
481.000000  -21985.851562  -27209.849609
482.000000  -22116.003906  -27417.232422
483.000000  -21964.929688  -27588.230469
484.000000  -21981.945312  -27228.242188
485.000000  -22134.783203  -27104.074219
486.000000  -22076.392578  -27308.609375
487.000000  -22029.955078  -27454.763672
488.000000  -22052.140625  -27442.062500
489.000000  -22280.144531  -27376.646484
490.000000  -22174.755859  -27427.771484
491.000000  -22171.443359  -27256.083984
492.000000  -22169.562500  -27228.447266
493.000000  -22055.566406  -27377.111328
494.000000  -22070.568359  -27244.072266
495.000000  -22172.710938  -27542.203125
496.000000  -22294.789062  -27289.218750
497.000000  -22136.228516  -27413.492188
498.000000  -22207.125000  -27348.375000
499.000000  -22096.871094  -27390.005859
500.000000  -22178.935547  -27396.531250
501.000000  -22144.558594  -27334.689453
502.000000  -21960.634766  -27281.101562
503.000000  -22122.753906  -27320.349609
504.000000  -22048.574219  -27177.888672
505.000000  -22139.031250  -27380.693359
506.000000  -21803.937500  -27534.814453
507.000000  -22114.208984  -27433.669922
508.000000  -22098.375000  -27295.822266
509.000000  -22050.552734  -27340.496094
510.000000  -22042.986328  -27293.802734
511.000000  -22108.015625  -27188.855469
512.000000  -22135.501953  -27174.117188
513.000000  -22194.070312  -27066.662109
514.000000  -22194.537109  -27291.132812
515.000000  -22139.250000  -27341.583984
516.000000  -21885.679688  -27193.507812
517.000000  -21897.275391  -27411.419922
518.000000  -22243.574219  -27336.800781
519.000000  -22198.382812  -27159.632812
520.000000  -22094.556641  -27301.482422
521.000000  -21979.455078  -27484.927734
522.000000  -22143.105469  -27298.615234
523.000000  -22220.349609  -27131.285156
524.000000  -22179.443359  -27408.439453
525.000000  -22201.611328  -27288.126953
526.000000  -22118.074219  -27496.974609
527.000000  -22045.777344  -27545.353516
528.000000  -22147.335938  -27666.283203
529.000000  -21987.542969  -27754.242188
530.000000  -22160.179688  -27417.861328
531.000000  -22199.648438  -27384.128906
532.000000  -22111.392578  -27465.705078
533.000000  -22016.953125  -27319.455078
534.000000  -22134.322266  -27202.968750
535.000000  -22505.880859  -27370.664062
536.000000  -22065.048828  -27636.210938
537.000000  -22185.265625  -27586.210938
538.000000  -22241.824219  -27398.429688
539.000000  -22371.287109  -27599.886719
540.000000  -22344.777344  -27590.882812
541.000000  -22223.216797  -27471.810547
542.000000  -22128.201172  -27499.384766
543.000000  -22201.589844  -27508.269531
544.000000  -22240.945312  -27538.875000
545.000000  -22195.125000  -27677.509766
546.000000  -22249.585938  -27698.150391
547.000000  -22261.119141  -27823.847656
548.000000  -22159.109375  -27549.693359
549.000000  -22342.275391  -27548.423828
550.000000  -22209.384766  -27747.703125
551.000000  -22180.421875  -27664.472656
552.000000  -22236.748047  -27693.324219
553.000000  -22120.775391  -27461.722656
554.000000  -22115.117188  -27591.990234
555.000000  -22168.490234  -27494.585938
556.000000  -22160.412109  -27460.414062
557.000000  -22200.914062  -27536.236328
558.000000  -21970.458984  -27598.929688
559.000000  -22226.623047  -27491.798828
560.000000  -22314.804688  -27709.912109
561.000000  -22149.601562  -27494.294922
562.000000  -22362.013672  -27632.962891
563.000000  -22229.582031  -27532.544922
564.000000  -22144.072266  -27406.814453
565.000000  -22218.300781  -27350.166016
566.000000  -22181.779297  -27559.957031
567.000000  -22193.457031  -27661.296875
568.000000  -22255.468750  -27563.044922
569.000000  -22154.271484  -27583.416016
570.000000  -22084.742188  -27695.103516
571.000000  -22484.830078  -27635.523438
572.000000  -22367.054688  -27598.070312
573.000000  -22256.855469  -27593.654297
574.000000  -22549.738281  -27475.847656
575.000000  -22214.625000  -27398.570312
576.000000  -22078.878906  -27488.593750
577.000000  -22199.716797  -27624.078125
578.000000  -22176.794922  -27505.041016
579.000000  -22227.048828  -27401.542969
580.000000  -22152.662109  -27594.962891
581.000000  -22371.560547  -27651.402344
582.000000  -22143.458984  -27688.552734
583.000000  -22093.656250  -27643.429688
584.000000  -22121.896484  -27722.767578
585.000000  -22037.376953  -27556.378906
586.000000  -22063.666016  -27985.837891
587.000000  -22035.582031  -27729.150391
588.000000  -21969.423828  -27456.863281
589.000000  -22268.267578  -27950.083984
590.000000  -22244.837891  -27819.800781
591.000000  -22088.085938  -27669.349609
592.000000  -21933.208984  -27841.345703
593.000000  -22297.654297  -27815.445312
594.000000  -22262.613281  -27554.900391
595.000000  -22347.314453  -27762.949219
596.000000  -22112.720703  -27825.623047
597.000000  -22211.607422  -27881.992188
598.000000  -22158.460938  -27748.080078
599.000000  -22363.974609  -27720.509766
600.000000  -22224.218750  -27721.699219
601.000000  -21998.992188  -27930.330078
602.000000  -22258.503906  -28026.078125
603.000000  -22035.742188  -27961.669922
604.000000  -22181.193359  -27609.773438
605.000000  -21956.457031  -27940.402344
606.000000  -22125.824219  -27895.794922
607.000000  -22154.925781  -27607.822266
608.000000  -22230.908203  -27867.800781
609.000000  -22181.949219  -27597.630859
610.000000  -22242.703125  -27738.033203
611.000000  -22129.199219  -27794.619141
612.000000  -22147.060547  -27757.978516
613.000000  -22424.970703  -27811.296875
614.000000  -22093.873047  -27708.982422
615.000000  -22243.958984  -27733.828125
616.000000  -22232.486328  -27701.705078
617.000000  -22157.105469  -27550.542969
618.000000  -22252.062500  -27540.000000
619.000000  -22282.433594  -27749.595703
620.000000  -22151.208984  -27514.388672
621.000000  -22156.154297  -27607.916016
622.000000  -22180.410156  -27633.949219
623.000000  -22137.435547  -27610.763672
624.000000  -22006.289062  -27877.501953
625.000000  -22220.126953  -27576.833984
626.000000  -22198.312500  -27664.171875
627.000000  -22185.923828  -27570.691406
628.000000  -22061.107422  -27711.414062
629.000000  -22133.412109  -27708.425781
630.000000  -22318.037109  -27588.396484
631.000000  -22189.912109  -27648.298828
632.000000  -22236.250000  -27670.257812
633.000000  -22211.843750  -27673.853516
634.000000  -22075.302734  -27609.816406
635.000000  -22222.998047  -27666.388672
636.000000  -22172.611328  -27626.988281
637.000000  -22326.734375  -27404.046875
638.000000  -22295.582031  -27429.457031
639.000000  -22159.363281  -27722.013672
640.000000  -22289.275391  -27430.253906
641.000000  -22138.716797  -27399.113281
642.000000  -22137.316406  -27445.824219
643.000000  -22305.988281  -27491.447266
644.000000  -21974.642578  -27412.441406
645.000000  -21953.394531  -27454.392578
646.000000  -21807.933594  -27631.675781
647.000000  -21891.984375  -27632.488281
648.000000  -21987.066406  -27590.375000
649.000000  -22206.861328  -27562.343750
650.000000  -21981.830078  -27488.687500
651.000000  -22124.660156  -27544.386719
652.000000  -22140.458984  -27545.244141
653.000000  -22055.800781  -27563.210938
654.000000  -22249.029297  -27595.603516
655.000000  -22212.404297  -27381.658203
656.000000  -21830.871094  -27524.193359
657.000000  -22105.958984  -27601.376953
658.000000  -22227.648438  -27424.240234
659.000000  -22123.208984  -27550.722656
660.000000  -22120.298828  -27618.572266
661.000000  -22056.095703  -27195.677734
662.000000  -22112.937500  -27615.099609
663.000000  -22096.222656  -27571.310547
664.000000  -21906.664062  -27464.730469
665.000000  -21949.927734  -27335.898438
666.000000  -21991.708984  -27321.441406
667.000000  -22053.023438  -27354.150391
668.000000  -22155.761719  -27390.816406
669.000000  -22192.599609  -27082.443359
670.000000  -22362.197266  -27270.607422
671.000000  -22171.416016  -27160.191406
672.000000  -22322.361328  -27263.765625
673.000000  -22324.716797  -27212.884766
674.000000  -22213.269531  -27316.207031
675.000000  -22281.531250  -27064.011719
676.000000  -22341.712891  -27377.458984
677.000000  -22235.150391  -27179.380859
678.000000  -22288.039062  -27293.923828
679.000000  -22320.330078  -27177.146484
680.000000  -22127.007812  -27283.822266
681.000000  -22267.181641  -27243.623047
682.000000  -22210.630859  -27487.861328
683.000000  -22248.396484  -27345.234375
684.000000  -22132.373047  -27419.988281
685.000000  -22062.513672  -27335.007812
686.000000  -22107.769531  -27337.792969
687.000000  -22141.667969  -27376.867188
688.000000  -22175.736328  -27474.322266
689.000000  -22021.007812  -27307.343750
690.000000  -22090.056641  -27109.292969
691.000000  -22020.080078  -27323.806641
692.000000  -22098.789062  -27123.535156
693.000000  -21900.720703  -27390.339844
694.000000  -22013.132812  -27374.179688
695.000000  -22058.019531  -27077.138672
696.000000  -21837.537109  -27082.958984
697.000000  -22064.451172  -27247.171875
698.000000  -21904.775391  -27221.085938
699.000000  -21915.746094  -27272.765625
700.000000  -22081.832031  -27356.517578
701.000000  -22172.587891  -27220.876953
702.000000  -22091.996094  -27367.996094
703.000000  -22257.482422  -27219.904297
704.000000  -22129.011719  -27158.158203
705.000000  -22346.560547  -26939.769531
706.000000  -22280.304688  -26940.681641
707.000000  -22064.914062  -26674.996094
708.000000  -22026.601562  -26759.537109
709.000000  -22186.492188  -26806.523438
710.000000  -22070.361328  -26744.203125
711.000000  -22045.810547  -26784.550781
712.000000  -21827.398438  -26810.076172
713.000000  -21979.728516  -26762.150391
714.000000  -21973.695312  -26936.103516
715.000000  -22034.769531  -26757.701172
716.000000  -22096.042969  -27013.042969
717.000000  -22112.529297  -27030.794922
718.000000  -21968.984375  -27012.369141
719.000000  -22098.525391  -26869.525391
720.000000  -22249.779297  -26891.390625
721.000000  -22229.300781  -26797.656250
722.000000  -22082.724609  -27115.158203
723.000000  -22033.796875  -27141.902344
724.000000  -22207.826172  -26990.308594
725.000000  -22293.585938  -27322.523438
726.000000  -22251.187500  -27065.400391
727.000000  -22334.988281  -27176.892578
728.000000  -22094.300781  -27000.363281
729.000000  -22116.939453  -27257.771484
730.000000  -22073.105469  -27353.060547
731.000000  -21999.519531  -27324.818359
732.000000  -22189.056641  -27034.250000
733.000000  -22298.197266  -27458.296875
734.000000  -22325.818359  -27310.158203
735.000000  -22148.380859  -27297.972656
736.000000  -22215.939453  -26945.976562
737.000000  -22213.404297  -27207.593750
738.000000  -22212.414062  -27262.078125
739.000000  -22214.691406  -27363.953125
740.000000  -22230.359375  -27218.832031
741.000000  -22108.083984  -27242.314453
742.000000  -22228.123047  -27288.615234
743.000000  -22138.373047  -27190.748047
744.000000  -22106.669922  -27014.673828
745.000000  -22157.759766  -27145.525391
746.000000  -22105.513672  -27338.478516
747.000000  -22290.708984  -27298.240234
748.000000  -22172.037109  -27030.845703
749.000000  -22263.826172  -27137.136719
750.000000  -22109.839844  -27157.500000
751.000000  -22191.187500  -27241.591797
752.000000  -22235.644531  -27036.566406
753.000000  -22304.449219  -27237.927734
754.000000  -22293.632812  -27261.093750
755.000000  -22361.982422  -27214.947266
756.000000  -22146.257812  -27023.962891
757.000000  -22356.621094  -26977.435547
758.000000  -22265.228516  -27025.328125
759.000000  -22208.857422  -26853.783203
760.000000  -22248.308594  -26885.441406
761.000000  -22228.033203  -26794.808594
762.000000  -22127.095703  -26956.261719
763.000000  -22144.736328  -27124.943359
764.000000  -22140.904297  -27064.580078
765.000000  -22086.599609  -27105.648438
766.000000  -22187.343750  -27022.074219
767.000000  -22232.863281  -27069.404297
768.000000  -22371.417969  -26972.833984
769.000000  -22206.570312  -27171.769531
770.000000  -22424.494141  -27079.990234
771.000000  -22209.125000  -27361.283203
772.000000  -22158.648438  -27139.705078
773.000000  -22177.898438  -27221.267578
774.000000  -22307.722656  -27080.386719
775.000000  -22405.343750  -27274.289062
776.000000  -22330.371094  -27153.503906
777.000000  -22349.882812  -27101.527344
778.000000  -22451.326172  -26902.646484
779.000000  -22438.876953  -27040.978516
780.000000  -22236.962891  -27039.109375
781.000000  -22297.199219  -27008.253906
782.000000  -22286.312500  -27107.914062
783.000000  -22140.431641  -27077.062500
784.000000  -22348.183594  -26984.134766
785.000000  -22308.197266  -26785.277344
786.000000  -22201.347656  -27047.501953
787.000000  -22474.808594  -26849.941406
788.000000  -22259.632812  -26904.011719
789.000000  -22289.941406  -26892.818359
790.000000  -22270.054688  -27093.605469
791.000000  -22520.906250  -27085.380859
792.000000  -22256.968750  -27062.537109
793.000000  -22460.802734  -27155.537109
794.000000  -22339.898438  -27107.109375
795.000000  -22244.378906  -27274.869141
796.000000  -22244.187500  -27221.728516
797.000000  -22180.312500  -27221.789062
798.000000  -22143.589844  -27262.466797
799.000000  -22323.265625  -27174.521484
800.000000  -22342.757812  -26993.042969
801.000000  -22217.271484  -27010.144531
802.000000  -22165.992188  -27020.535156
803.000000  -22190.417969  -27098.078125
804.000000  -22048.078125  -26978.582031
805.000000  -22029.755859  -26969.755859
806.000000  -22148.369141  -26941.392578
807.000000  -22244.386719  -27032.113281
808.000000  -22152.417969  -27012.666016
809.000000  -22008.748047  -27209.634766
810.000000  -22136.390625  -27103.878906
811.000000  -22330.728516  -27202.753906
812.000000  -22182.865234  -27178.664062
813.000000  -22221.763672  -27042.447266
814.000000  -22404.189453  -26851.869141
815.000000  -22164.943359  -27012.640625
816.000000  -22101.359375  -27015.906250
817.000000  -22365.302734  -27213.779297
818.000000  -22269.107422  -26860.513672
819.000000  -22397.605469  -27179.843750
820.000000  -22248.373047  -27047.929688
821.000000  -22252.574219  -27188.619141
822.000000  -22265.777344  -26967.455078
823.000000  -22097.515625  -27107.945312
824.000000  -22112.939453  -26984.501953
825.000000  -21956.617188  -27191.761719
826.000000  -22123.892578  -27292.851562
827.000000  -22108.087891  -27108.986328
828.000000  -22066.486328  -27080.404297
829.000000  -22099.070312  -27258.398438
830.000000  -22288.878906  -27113.857422
831.000000  -22362.757812  -27010.736328
832.000000  -22351.349609  -27010.753906
833.000000  -22300.751953  -27112.259766
834.000000  -22316.228516  -27145.197266
835.000000  -22169.222656  -27045.958984
836.000000  -22036.078125  -27168.488281
837.000000  -22033.216797  -27111.925781
838.000000  -22096.662109  -27165.410156
839.000000  -22043.171875  -27223.726562
840.000000  -22281.560547  -27111.953125
841.000000  -22177.175781  -27051.431641
842.000000  -22325.599609  -26998.164062
843.000000  -22240.199219  -27104.224609
844.000000  -22094.863281  -26984.994141
845.000000  -22068.716797  -27282.423828
846.000000  -21977.808594  -27246.851562
847.000000  -21889.681641  -27239.812500
848.000000  -22052.216797  -27150.707031
849.000000  -22006.208984  -26807.193359
850.000000  -22066.460938  -26882.994141
851.000000  -21663.916016  -27033.376953
852.000000  -21949.517578  -26757.707031
853.000000  -21810.435547  -26894.806641
854.000000  -22184.511719  -26844.039062
855.000000  -22055.707031  -26849.142578
856.000000  -21958.369141  -26733.656250
857.000000  -21768.828125  -26928.679688
858.000000  -21860.054688  -27001.539062
859.000000  -22088.982422  -26898.359375
860.000000  -22127.185547  -27021.599609
861.000000  -21959.859375  -26951.105469
862.000000  -22062.300781  -26869.494141
863.000000  -22066.576172  -26804.441406
864.000000  -21966.050781  -26730.250000
865.000000  -22072.210938  -26635.634766
866.000000  -22148.076172  -26665.582031
867.000000  -22109.414062  -26657.388672
868.000000  -21954.347656  -26668.849609
869.000000  -22029.228516  -26739.650391
870.000000  -21995.986328  -26873.253906
871.000000  -21922.773438  -26789.550781
872.000000  -21939.755859  -26763.781250
873.000000  -22108.591797  -26641.281250
874.000000  -22012.478516  -26652.462891
875.000000  -21857.464844  -26686.847656
876.000000  -22156.144531  -26606.837891
877.000000  -22131.908203  -26785.789062
878.000000  -21873.722656  -26619.755859
879.000000  -21996.910156  -26673.314453
880.000000  -22080.501953  -26906.308594
881.000000  -21992.822266  -26914.585938
882.000000  -21945.523438  -26734.265625
883.000000  -22012.361328  -26742.292969
884.000000  -22063.683594  -26937.160156
885.000000  -22065.242188  -26854.968750
886.000000  -22242.011719  -26953.732422
887.000000  -22229.564453  -26878.500000
888.000000  -22201.462891  -26871.771484
889.000000  -22232.777344  -27041.384766
890.000000  -22132.642578  -26798.380859
891.000000  -22279.595703  -26630.255859
892.000000  -22078.119141  -26748.589844
893.000000  -22162.572266  -26970.845703
894.000000  -22260.572266  -26868.369141
895.000000  -22241.146484  -26917.736328
896.000000  -22160.083984  -26871.390625
897.000000  -22208.476562  -26835.263672
898.000000  -22258.763672  -27047.236328
899.000000  -22159.605469  -26919.691406
900.000000  -22210.070312  -26989.914062
901.000000  -22221.349609  -26973.556641
902.000000  -22288.486328  -27206.701172
903.000000  -22321.087891  -27313.564453
904.000000  -22258.203125  -27268.326172
905.000000  -22274.263672  -27261.472656
906.000000  -22118.533203  -27184.718750
907.000000  -22255.699219  -27084.759766
908.000000  -22118.816406  -26966.878906
909.000000  -22223.296875  -26852.019531
910.000000  -22158.566406  -27008.015625
911.000000  -22043.906250  -26949.626953
912.000000  -22284.826172  -27051.259766
913.000000  -22145.701172  -26862.189453
914.000000  -22040.140625  -26735.578125
915.000000  -22072.371094  -26815.650391
916.000000  -21986.701172  -26885.218750
917.000000  -22142.242188  -26876.724609
918.000000  -22078.681641  -27033.158203
919.000000  -22030.472656  -27186.689453
920.000000  -22312.691406  -26934.593750
921.000000  -22373.466797  -27215.380859
922.000000  -22260.769531  -26891.013672
923.000000  -22242.101562  -26895.193359
924.000000  -22333.289062  -26937.246094
925.000000  -22359.796875  -26902.849609
926.000000  -22468.632812  -26792.068359
927.000000  -22440.224609  -26890.214844
928.000000  -22380.482422  -26790.388672
929.000000  -22476.654297  -27040.205078
930.000000  -22322.984375  -26847.316406
931.000000  -22230.884766  -26652.140625
932.000000  -22228.580078  -26820.541016
933.000000  -22275.580078  -26838.396484
934.000000  -22154.318359  -26945.322266
935.000000  -22166.189453  -26887.208984
936.000000  -22279.986328  -26809.945312
937.000000  -22300.503906  -26791.791016
938.000000  -22418.904297  -26698.439453
939.000000  -22087.812500  -26738.738281
940.000000  -22282.664062  -26729.814453
941.000000  -22247.421875  -26739.875000
942.000000  -22039.244141  -26736.699219
943.000000  -22037.507812  -26581.103516
944.000000  -22158.353516  -26499.292969
945.000000  -22239.244141  -26609.560547
946.000000  -22185.320312  -26415.082031
947.000000  -22225.667969  -26817.986328
948.000000  -22229.058594  -26554.630859
949.000000  -22271.587891  -26350.296875
950.000000  -22291.164062  -26457.734375
951.000000  -22173.218750  -26671.158203
952.000000  -22118.701172  -26802.580078
953.000000  -22016.183594  -26728.125000
954.000000  -22231.519531  -26778.476562
955.000000  -22252.439453  -26595.150391
956.000000  -22245.304688  -26660.935547
957.000000  -22302.326172  -26699.955078
958.000000  -22219.277344  -26762.511719
959.000000  -22316.263672  -26780.695312
960.000000  -22172.123047  -26668.052734
961.000000  -22362.740234  -26647.794922
962.000000  -22189.982422  -26750.099609
963.000000  -22227.744141  -26748.656250
964.000000  -22145.691406  -26938.669922
965.000000  -22211.185547  -26839.279297
966.000000  -22044.037109  -26730.736328
967.000000  -22231.363281  -26684.160156
968.000000  -22169.574219  -26686.193359
969.000000  -22059.597656  -26580.103516
970.000000  -22118.652344  -26658.660156
971.000000  -22035.244141  -26677.994141
972.000000  -22097.835938  -26566.083984
973.000000  -22038.787109  -26523.335938
974.000000  -22005.265625  -26658.871094
975.000000  -22041.769531  -26710.396484
976.000000  -22010.984375  -26708.410156
977.000000  -22184.265625  -26731.031250
978.000000  -22074.166016  -26565.904297
979.000000  -22222.482422  -26533.513672
980.000000  -22236.726562  -26354.792969
981.000000  -22176.050781  -26517.248047
982.000000  -22176.007812  -26486.496094
983.000000  -22399.767578  -26673.306641
984.000000  -22225.250000  -26346.644531
985.000000  -22198.755859  -26306.691406
986.000000  -22128.626953  -26405.460938
987.000000  -22201.654297  -26650.244141
988.000000  -22136.871094  -26454.933594
989.000000  -22204.675781  -26541.640625
990.000000  -22202.917969  -26459.736328
991.000000  -22156.644531  -26430.775391
992.000000  -22173.525391  -26430.990234
993.000000  -22409.599609  -26411.642578
994.000000  -22276.472656  -26346.240234
995.000000  -22363.218750  -26628.402344
996.000000  -22203.892578  -26356.585938
997.000000  -22257.269531  -26393.371094
998.000000  -22271.041016  -26348.611328
999.000000  -22211.373047  -26376.146484
1000.000000  -22403.703125  -26424.144531
1001.000000  -22256.023438  -26180.984375
1002.000000  -22310.529297  -26183.792969
1003.000000  -22039.679688  -26259.773438
1004.000000  -22168.169922  -26135.652344
1005.000000  -22167.363281  -26178.640625
1006.000000  -22241.578125  -26200.351562
1007.000000  -22334.644531  -26363.660156
1008.000000  -22313.041016  -26128.523438
1009.000000  -22281.566406  -26261.554688
1010.000000  -22259.343750  -26179.304688
1011.000000  -22194.861328  -26166.363281
1012.000000  -22200.001953  -26446.576172
1013.000000  -22086.263672  -26512.992188
1014.000000  -22022.884766  -26443.390625
1015.000000  -22041.998047  -26608.931641
1016.000000  -22017.494141  -26745.089844
1017.000000  -21996.888672  -26532.949219
1018.000000  -21882.283203  -26425.187500
1019.000000  -21984.412109  -26456.207031
1020.000000  -21941.486328  -26911.806641
1021.000000  -22062.371094  -26931.572266
1022.000000  -22263.892578  -26795.103516
1023.000000  -21986.369141  -26860.759766
1024.000000  -22075.589844  -26904.007812
1025.000000  -22012.736328  -26972.886719
1026.000000  -22174.509766  -26928.472656
1027.000000  -22157.031250  -27003.957031
1028.000000  -22112.011719  -26765.576172
1029.000000  -22097.414062  -27077.453125
1030.000000  -22198.955078  -27171.572266
1031.000000  -22097.824219  -27114.441406
1032.000000  -22278.128906  -27044.679688
1033.000000  -22396.792969  -27325.324219
1034.000000  -22304.361328  -27319.191406
1035.000000  -22138.660156  -27226.013672
1036.000000  -22099.986328  -27123.611328
1037.000000  -21922.478516  -27100.623047
1038.000000  -22194.939453  -27215.371094
1039.000000  -22010.191406  -27215.187500
1040.000000  -22118.912109  -27164.513672
1041.000000  -22157.511719  -27232.027344
1042.000000  -22054.236328  -27094.589844
1043.000000  -22047.355469  -27217.335938
1044.000000  -22211.837891  -27362.414062
1045.000000  -22130.158203  -27512.646484
1046.000000  -22206.507812  -27384.931641
1047.000000  -22145.623047  -27333.962891
1048.000000  -21988.816406  -27344.416016
1049.000000  -22099.009766  -27039.761719
1050.000000  -22028.521484  -27267.162109
1051.000000  -22106.728516  -27295.294922
1052.000000  -22027.363281  -27326.410156
1053.000000  -21950.720703  -27115.054688
1054.000000  -22090.484375  -27270.828125
1055.000000  -21993.115234  -27191.441406
1056.000000  -22110.306641  -27363.523438
1057.000000  -21769.675781  -27364.111328
1058.000000  -22051.470703  -27283.390625
1059.000000  -22214.707031  -27282.128906
1060.000000  -22086.587891  -27303.472656
1061.000000  -22090.472656  -27179.986328
1062.000000  -22167.396484  -27166.796875
1063.000000  -22056.162109  -27339.150391
1064.000000  -22069.021484  -27566.558594
1065.000000  -21952.869141  -27377.537109
1066.000000  -22031.140625  -27470.164062
1067.000000  -22120.318359  -27433.525391
1068.000000  -22074.152344  -27679.302734
1069.000000  -21880.511719  -27501.900391
1070.000000  -22038.851562  -27353.884766
1071.000000  -22212.644531  -27150.138672
1072.000000  -22172.238281  -26941.707031
1073.000000  -22012.369141  -27198.441406
1074.000000  -22081.601562  -27099.777344
1075.000000  -22038.486328  -27342.601562
1076.000000  -22127.388672  -27231.857422
1077.000000  -22117.033203  -27141.468750
1078.000000  -21942.837891  -27327.765625
1079.000000  -22039.640625  -27269.419922
1080.000000  -22028.312500  -27253.548828
1081.000000  -22095.511719  -27135.390625
1082.000000  -22273.076172  -27480.248047
1083.000000  -22021.259766  -27266.734375
1084.000000  -22035.613281  -27498.968750
1085.000000  -21959.474609  -27300.072266
1086.000000  -22048.480469  -27371.128906
1087.000000  -21952.384766  -27281.449219
1088.000000  -22199.083984  -27441.857422
1089.000000  -21965.503906  -27484.060547
1090.000000  -22143.361328  -27463.427734
1091.000000  -22124.486328  -27550.509766
1092.000000  -22021.648438  -27466.986328
1093.000000  -22124.630859  -27348.435547
1094.000000  -22014.837891  -27332.972656
1095.000000  -22100.632812  -27329.472656
1096.000000  -22077.392578  -27347.464844
1097.000000  -22086.546875  -27598.537109
1098.000000  -22118.085938  -27301.425781
1099.000000  -22186.976562  -27367.238281
1100.000000  -22255.646484  -27429.023438
1101.000000  -22250.703125  -27218.886719
1102.000000  -22237.697266  -27611.835938
1103.000000  -22149.769531  -27611.275391
1104.000000  -22159.927734  -27151.429688
1105.000000  -22236.230469  -27492.513672
1106.000000  -22069.017578  -27275.835938
1107.000000  -22107.724609  -27074.744141
1108.000000  -22152.787109  -27323.265625
1109.000000  -22210.103516  -27354.169922
1110.000000  -22308.466797  -27156.685547
1111.000000  -22278.429688  -26925.087891
1112.000000  -22220.740234  -27068.298828
1113.000000  -22060.367188  -27019.839844
1114.000000  -22148.595703  -27240.582031
1115.000000  -22239.261719  -27138.144531
1116.000000  -22158.689453  -27179.664062
1117.000000  -22174.421875  -26908.935547
1118.000000  -22222.906250  -27042.347656
1119.000000  -22400.052734  -27143.556641
1120.000000  -22207.302734  -27333.275391
1121.000000  -22075.974609  -27254.019531
1122.000000  -22248.623047  -27464.947266
1123.000000  -22246.277344  -27433.613281
1124.000000  -22121.451172  -27273.693359
1125.000000  -22114.117188  -27317.509766
1126.000000  -22299.550781  -27283.312500
1127.000000  -22257.861328  -27080.382812
1128.000000  -22145.203125  -27322.554688
1129.000000  -22148.224609  -27406.652344
1130.000000  -22375.673828  -27282.597656
1131.000000  -22078.281250  -27424.333984
1132.000000  -22235.263672  -27333.132812
1133.000000  -22149.945312  -27243.367188
1134.000000  -22198.644531  -27310.607422
1135.000000  -22143.812500  -27283.560547
1136.000000  -21994.271484  -27202.027344
1137.000000  -22078.279297  -27323.085938
1138.000000  -22185.822266  -27368.312500
1139.000000  -22209.257812  -27396.250000
1140.000000  -22275.453125  -27456.646484
1141.000000  -22328.419922  -27596.101562
1142.000000  -22243.755859  -27643.949219
1143.000000  -22187.560547  -27459.806641
1144.000000  -22167.205078  -27445.283203
1145.000000  -22055.986328  -27413.199219
1146.000000  -22116.865234  -27518.476562
1147.000000  -22250.798828  -27583.525391
1148.000000  -22211.250000  -27590.593750
1149.000000  -22194.466797  -27527.412109
1150.000000  -22304.111328  -27462.267578
1151.000000  -22168.751953  -27608.146484
1152.000000  -22185.884766  -27391.072266
1153.000000  -22190.871094  -27382.902344
1154.000000  -22180.634766  -27254.007812
1155.000000  -22300.601562  -27372.826172
1156.000000  -22160.193359  -27548.871094
1157.000000  -22237.265625  -27148.363281
1158.000000  -22271.671875  -27452.357422
1159.000000  -22123.662109  -27390.941406
1160.000000  -22217.986328  -27257.259766
1161.000000  -22015.070312  -27403.662109
1162.000000  -21988.500000  -27407.830078
1163.000000  -22079.990234  -27225.082031
1164.000000  -22057.238281  -27420.285156
1165.000000  -22123.957031  -27498.742188
1166.000000  -22120.636719  -27245.958984
1167.000000  -22019.330078  -27401.939453
1168.000000  -22096.843750  -27528.041016
1169.000000  -22131.914062  -27355.757812
1170.000000  -21922.750000  -27574.738281
1171.000000  -21929.953125  -27619.646484
1172.000000  -22182.060547  -27415.439453
1173.000000  -21981.927734  -27316.085938
1174.000000  -22076.230469  -27358.384766
1175.000000  -22073.458984  -27512.507812
1176.000000  -22019.998047  -27278.984375
1177.000000  -22262.072266  -27270.835938
1178.000000  -21983.601562  -27382.240234
1179.000000  -21934.580078  -27118.154297
1180.000000  -22170.246094  -27316.902344
1181.000000  -22142.904297  -27268.900391
1182.000000  -22135.880859  -27318.455078
1183.000000  -22062.923828  -27037.097656
1184.000000  -22272.300781  -27169.294922
1185.000000  -22178.666016  -27346.292969
1186.000000  -22240.011719  -27286.863281
1187.000000  -22230.173828  -27313.324219
1188.000000  -22149.660156  -27081.187500
1189.000000  -22177.730469  -27242.652344
1190.000000  -21980.867188  -27328.779297
1191.000000  -22103.142578  -27279.658203
1192.000000  -22129.193359  -27148.154297
1193.000000  -22336.039062  -27038.986328
1194.000000  -22224.546875  -27051.031250
1195.000000  -22244.191406  -26958.597656
1196.000000  -22054.005859  -27059.308594
1197.000000  -22166.794922  -27191.718750
1198.000000  -22123.992188  -26985.736328
1199.000000  -22196.556641  -26990.062500
1200.000000  -22057.417969  -27097.458984
1201.000000  -21974.970703  -27111.558594
1202.000000  -22024.437500  -27066.210938
1203.000000  -21964.341797  -27092.605469
1204.000000  -22034.447266  -27196.425781
1205.000000  -22232.173828  -27316.085938
1206.000000  -22266.392578  -27138.677734
1207.000000  -22234.369141  -27321.753906
1208.000000  -22199.017578  -27298.408203
1209.000000  -22229.435547  -27251.644531
1210.000000  -22334.386719  -27252.634766
1211.000000  -22183.937500  -27392.296875
1212.000000  -22280.220703  -27305.320312
1213.000000  -22138.587891  -27213.935547
1214.000000  -22127.708984  -27274.976562
1215.000000  -22137.082031  -27297.013672
1216.000000  -22246.458984  -27303.128906
1217.000000  -22215.742188  -27345.162109
1218.000000  -22059.169922  -27205.964844
1219.000000  -22115.974609  -27305.007812
1220.000000  -22100.734375  -27101.007812
1221.000000  -22116.931641  -27234.230469
1222.000000  -22289.873047  -27063.169922
1223.000000  -22144.189453  -26995.775391
1224.000000  -22050.669922  -27200.347656
1225.000000  -22072.250000  -27163.974609
1226.000000  -21934.001953  -27143.400391
1227.000000  -21986.562500  -27081.595703
1228.000000  -21929.796875  -27115.935547
1229.000000  -21926.654297  -27172.804688
1230.000000  -22139.396484  -27160.189453
1231.000000  -21962.046875  -27148.248047
1232.000000  -22001.134766  -27115.751953
1233.000000  -22021.353516  -27070.890625
1234.000000  -22113.662109  -27304.894531
1235.000000  -22051.492188  -27046.044922
1236.000000  -21964.966797  -27258.964844
1237.000000  -22103.304688  -27211.242188
1238.000000  -22043.326172  -27096.166016
1239.000000  -21992.523438  -27124.416016
1240.000000  -22143.203125  -27079.142578
1241.000000  -22017.562500  -26887.013672
1242.000000  -22076.406250  -26999.150391
1243.000000  -22109.816406  -27112.732422
1244.000000  -22007.156250  -27223.246094
1245.000000  -22099.259766  -27164.664062
1246.000000  -21926.013672  -27168.423828
1247.000000  -21778.332031  -27269.138672
1248.000000  -21903.582031  -27082.562500
1249.000000  -21807.500000  -27234.699219
1250.000000  -21711.621094  -27228.148438
1251.000000  -21800.248047  -27197.691406
1252.000000  -21896.921875  -27084.998047
1253.000000  -21816.892578  -27262.826172
1254.000000  -21922.224609  -27156.943359
1255.000000  -21926.566406  -27379.769531
1256.000000  -22003.945312  -27481.093750
1257.000000  -21984.875000  -27469.380859
1258.000000  -22027.380859  -27233.878906
1259.000000  -21988.027344  -27408.308594
1260.000000  -22083.253906  -27109.779297
1261.000000  -22024.072266  -27474.417969
1262.000000  -22070.923828  -27405.646484
1263.000000  -22203.166016  -27396.492188
1264.000000  -22229.593750  -27395.664062
1265.000000  -22027.863281  -27473.609375
1266.000000  -22175.470703  -27329.529297
1267.000000  -22140.070312  -27477.425781
1268.000000  -22044.433594  -27378.179688
1269.000000  -22303.330078  -27231.416016
1270.000000  -22023.937500  -27342.806641
1271.000000  -22233.632812  -27130.835938
1272.000000  -22228.566406  -27189.783203
1273.000000  -22255.798828  -27045.544922
1274.000000  -22293.757812  -27193.687500
1275.000000  -22126.759766  -27294.886719
1276.000000  -22174.369141  -26978.626953
1277.000000  -22362.921875  -27183.593750
1278.000000  -22015.314453  -27351.478516
1279.000000  -22203.501953  -27402.634766
1280.000000  -22151.806641  -26992.701172
1281.000000  -22202.357422  -27074.833984
1282.000000  -22115.203125  -27049.773438
1283.000000  -22059.923828  -27113.410156
1284.000000  -22119.927734  -27135.099609
1285.000000  -22309.152344  -27153.640625
1286.000000  -22164.818359  -27104.875000
1287.000000  -22222.300781  -27289.380859
1288.000000  -22153.130859  -27240.269531
1289.000000  -22108.240234  -27023.027344
1290.000000  -22057.507812  -27209.425781
1291.000000  -21990.347656  -27356.808594
1292.000000  -21993.363281  -27197.550781
1293.000000  -22102.771484  -27421.968750
1294.000000  -21954.574219  -27243.687500
1295.000000  -21990.261719  -27363.220703
1296.000000  -21854.181641  -27507.310547
1297.000000  -21980.337891  -27329.587891
1298.000000  -21927.751953  -27279.042969
1299.000000  -22032.035156  -27214.621094
1300.000000  -22071.044922  -27294.132812
1301.000000  -21911.328125  -27246.873047
1302.000000  -22016.617188  -27087.328125
1303.000000  -22127.234375  -27084.179688
1304.000000  -21888.246094  -27173.199219
1305.000000  -22079.750000  -27177.851562
1306.000000  -21846.816406  -27256.712891
1307.000000  -22028.474609  -27137.773438
1308.000000  -21978.628906  -27089.078125
1309.000000  -21955.628906  -27032.525391
1310.000000  -21955.384766  -26850.923828
1311.000000  -22045.412109  -27363.000000
1312.000000  -21924.257812  -27163.193359
1313.000000  -21832.937500  -27091.857422
1314.000000  -22022.408203  -27133.199219
1315.000000  -21971.048828  -27037.369141
1316.000000  -22139.169922  -27056.839844
1317.000000  -21819.648438  -27229.220703
1318.000000  -22080.650391  -27241.126953
1319.000000  -22167.605469  -27168.533203
1320.000000  -22149.931641  -26881.642578
1321.000000  -22007.654297  -27071.365234
1322.000000  -22209.167969  -26958.621094
1323.000000  -22044.792969  -26952.894531
1324.000000  -21872.496094  -27026.035156
1325.000000  -22095.423828  -27060.394531
1326.000000  -22163.578125  -27034.236328
1327.000000  -22197.794922  -27179.417969
1328.000000  -22097.578125  -27308.082031
1329.000000  -22186.714844  -27085.923828
1330.000000  -22349.251953  -26805.673828
1331.000000  -22317.781250  -26912.015625
1332.000000  -22177.380859  -27029.501953
1333.000000  -22117.648438  -26891.162109
1334.000000  -22107.445312  -27034.822266
1335.000000  -21962.259766  -27124.279297
1336.000000  -22066.373047  -27145.156250
1337.000000  -22211.791016  -27218.478516
1338.000000  -22309.830078  -27387.898438
1339.000000  -22157.447266  -27290.496094
1340.000000  -22160.080078  -27369.039062
1341.000000  -22192.603516  -27238.240234
1342.000000  -22123.373047  -27120.326172
1343.000000  -21922.582031  -27171.492188
1344.000000  -21979.972656  -26941.548828
1345.000000  -22201.917969  -26948.912109
1346.000000  -22107.882812  -27061.328125
1347.000000  -22091.400391  -27140.638672
1348.000000  -22190.734375  -27031.822266
1349.000000  -22359.113281  -27245.548828
1350.000000  -22449.031250  -27259.832031
1351.000000  -21965.134766  -27403.255859
1352.000000  -22318.904297  -27235.486328
1353.000000  -22121.902344  -27171.630859
1354.000000  -22111.521484  -27198.435547
1355.000000  -22113.380859  -27119.191406
1356.000000  -22039.792969  -27135.070312
1357.000000  -22083.664062  -27295.898438
1358.000000  -22085.283203  -27006.017578
1359.000000  -21987.298828  -27197.042969
1360.000000  -21930.285156  -27103.591797
1361.000000  -21858.281250  -27184.320312
1362.000000  -22114.048828  -27172.205078
1363.000000  -22126.412109  -27208.617188
1364.000000  -21986.515625  -27078.994141
1365.000000  -21843.107422  -27003.908203
1366.000000  -21865.955078  -27154.630859
1367.000000  -21940.296875  -27160.158203
1368.000000  -21792.121094  -27148.388672
1369.000000  -22080.150391  -27336.121094
1370.000000  -22169.990234  -27330.417969
1371.000000  -22159.349609  -27358.033203
1372.000000  -21950.085938  -27142.029297
1373.000000  -22075.894531  -27388.681641
1374.000000  -21856.695312  -27288.673828
1375.000000  -21958.253906  -27255.144531
1376.000000  -21999.037109  -27440.890625
1377.000000  -22092.667969  -27299.240234
1378.000000  -22101.957031  -27134.472656
1379.000000  -22180.505859  -27128.863281
1380.000000  -21944.117188  -27350.382812
1381.000000  -22127.972656  -27292.269531
1382.000000  -22062.441406  -26949.345703
1383.000000  -21998.777344  -27223.550781
1384.000000  -21954.257812  -27220.640625
1385.000000  -22069.044922  -27086.595703
1386.000000  -22131.707031  -27387.054688
1387.000000  -22333.195312  -27433.603516
1388.000000  -22124.050781  -27248.755859
1389.000000  -22106.843750  -27563.226562
1390.000000  -22278.896484  -27477.517578
1391.000000  -22051.189453  -27502.257812
1392.000000  -22221.769531  -27429.746094
1393.000000  -22244.183594  -27453.982422
1394.000000  -22230.332031  -27322.923828
1395.000000  -22041.355469  -27599.892578
1396.000000  -22249.884766  -27507.105469
1397.000000  -22217.062500  -27672.470703
1398.000000  -22127.746094  -27386.869141
1399.000000  -22292.158203  -27326.966797
1400.000000  -22142.667969  -27428.048828
1401.000000  -21994.296875  -27569.818359
1402.000000  -22025.494141  -27466.175781
1403.000000  -22241.751953  -27456.208984
1404.000000  -22176.789062  -27383.056641
1405.000000  -21987.289062  -27390.039062
1406.000000  -22003.806641  -27203.402344
1407.000000  -22129.820312  -27218.187500
1408.000000  -22235.726562  -27192.119141
1409.000000  -21903.345703  -27348.259766
1410.000000  -22303.359375  -27321.150391
1411.000000  -22101.542969  -27357.607422
1412.000000  -22107.199219  -27377.900391
1413.000000  -22219.078125  -27385.267578
1414.000000  -22144.492188  -27367.693359
1415.000000  -22021.408203  -27379.666016
1416.000000  -22139.185547  -27358.763672
1417.000000  -21999.521484  -27283.472656
1418.000000  -22128.017578  -27165.554688
1419.000000  -22277.994141  -27258.832031
1420.000000  -22248.683594  -27393.164062
1421.000000  -22228.921875  -27161.062500
1422.000000  -22262.660156  -27483.939453
1423.000000  -22217.968750  -27593.023438
1424.000000  -22020.382812  -27489.173828
1425.000000  -22069.753906  -27367.734375
1426.000000  -22208.710938  -27474.716797
1427.000000  -22154.671875  -27374.103516
1428.000000  -22085.656250  -27520.519531
1429.000000  -22165.583984  -27475.974609
1430.000000  -22120.011719  -27483.589844
1431.000000  -22240.730469  -27545.343750
1432.000000  -22078.707031  -27417.144531
1433.000000  -22182.582031  -27560.095703
1434.000000  -22210.931641  -27678.230469
1435.000000  -22196.646484  -27516.236328
1436.000000  -21983.953125  -27434.994141
1437.000000  -22025.111328  -27550.017578
1438.000000  -22007.460938  -27355.052734
1439.000000  -22124.527344  -27499.005859
1440.000000  -22297.789062  -27369.542969
1441.000000  -22303.183594  -27539.806641
1442.000000  -21998.857422  -27589.416016
1443.000000  -22247.578125  -27566.722656
1444.000000  -21987.554688  -27589.214844
1445.000000  -22055.535156  -27493.761719
1446.000000  -22158.734375  -27476.617188
1447.000000  -22158.667969  -27595.687500
1448.000000  -22227.314453  -27663.007812
1449.000000  -22023.390625  -27446.748047
1450.000000  -21960.822266  -27538.964844
1451.000000  -21924.970703  -27470.910156
1452.000000  -21917.890625  -27399.794922
1453.000000  -21895.191406  -27465.109375
1454.000000  -22131.294922  -27606.421875
1455.000000  -22074.554688  -27469.457031
1456.000000  -22000.513672  -27731.169922
1457.000000  -22010.193359  -27578.582031
1458.000000  -22066.009766  -27459.724609
1459.000000  -22051.152344  -27416.056641
1460.000000  -21819.039062  -27339.718750
1461.000000  -22195.904297  -27465.419922
1462.000000  -22144.289062  -27369.908203
1463.000000  -21970.781250  -27384.767578
1464.000000  -22161.291016  -27394.253906
1465.000000  -21858.812500  -27405.476562
1466.000000  -21825.582031  -27346.730469
1467.000000  -22054.365234  -27226.136719
1468.000000  -21808.250000  -27196.343750
1469.000000  -22125.667969  -27321.275391
1470.000000  -21846.220703  -27294.623047
1471.000000  -22029.214844  -27367.675781
1472.000000  -21947.755859  -27264.593750
1473.000000  -21899.718750  -27528.306641
1474.000000  -22110.894531  -27417.257812
1475.000000  -22086.447266  -27604.197266
1476.000000  -22056.839844  -27588.523438
1477.000000  -22033.945312  -27529.748047
1478.000000  -22022.134766  -27553.232422
1479.000000  -21946.017578  -27457.771484
1480.000000  -22030.492188  -27676.167969
1481.000000  -22047.457031  -27508.494141
1482.000000  -22083.205078  -27299.492188
1483.000000  -21870.386719  -27428.986328
1484.000000  -21922.300781  -27506.386719
1485.000000  -21836.792969  -27754.058594
1486.000000  -22040.650391  -27695.359375
1487.000000  -22096.035156  -27651.669922
1488.000000  -22136.443359  -27831.945312
1489.000000  -21979.382812  -27836.455078
1490.000000  -21968.523438  -27670.537109
1491.000000  -21925.048828  -27816.638672
1492.000000  -22022.023438  -27867.134766
1493.000000  -21827.652344  -27930.617188
1494.000000  -21759.871094  -27720.771484
1495.000000  -22008.892578  -27825.093750
1496.000000  -21956.626953  -27603.365234
1497.000000  -21790.312500  -27640.888672
1498.000000  -21886.603516  -27783.048828
1499.000000  -21947.894531  -27753.541016
1500.000000  -22009.541016  -27773.140625
1501.000000  -21902.554688  -27831.400391
1502.000000  -22036.527344  -27829.068359
1503.000000  -22054.648438  -27917.484375
1504.000000  -21954.568359  -27776.796875
1505.000000  -21999.171875  -27737.302734
1506.000000  -22111.908203  -27815.550781
1507.000000  -22133.041016  -27782.333984
1508.000000  -21996.976562  -27975.003906
1509.000000  -21971.179688  -27757.769531
1510.000000  -22126.552734  -27651.042969
1511.000000  -22058.683594  -27731.712891
1512.000000  -21862.373047  -27677.976562
1513.000000  -22077.658203  -27712.896484
1514.000000  -22129.568359  -27536.720703
1515.000000  -22232.638672  -27766.693359
1516.000000  -22152.638672  -27694.478516
1517.000000  -22085.183594  -27821.187500
1518.000000  -21990.402344  -27799.277344
1519.000000  -22254.373047  -27658.085938
1520.000000  -22088.080078  -27778.708984
1521.000000  -22072.445312  -27783.667969
1522.000000  -22047.154297  -27778.972656
1523.000000  -22091.005859  -27569.193359
1524.000000  -22132.777344  -27555.250000
1525.000000  -22120.027344  -27547.773438
1526.000000  -22163.027344  -27433.824219
1527.000000  -22172.017578  -27442.269531
1528.000000  -21957.156250  -27568.160156
1529.000000  -21994.300781  -27661.652344
1530.000000  -22068.613281  -27447.935547
1531.000000  -22014.576172  -27679.281250
1532.000000  -22112.998047  -27580.185547
1533.000000  -21968.457031  -27486.351562
1534.000000  -21956.369141  -27524.222656
1535.000000  -22096.048828  -27199.966797
1536.000000  -21982.458984  -27457.419922
1537.000000  -21994.191406  -27513.693359
1538.000000  -21958.400391  -27407.720703
1539.000000  -22133.769531  -27402.103516
1540.000000  -22166.687500  -27523.369141
1541.000000  -22075.474609  -27556.691406
1542.000000  -22216.453125  -27531.009766
1543.000000  -22226.478516  -27402.177734
1544.000000  -22368.078125  -27608.810547
1545.000000  -22439.960938  -27655.820312
1546.000000  -22245.681641  -27783.199219
1547.000000  -22220.439453  -27814.841797
1548.000000  -22132.908203  -27729.968750
1549.000000  -22166.498047  -27813.080078
1550.000000  -22111.359375  -27917.589844
1551.000000  -22232.234375  -27850.753906
1552.000000  -22127.451172  -27858.273438
1553.000000  -22233.671875  -27925.146484
1554.000000  -22120.039062  -27827.501953
1555.000000  -22122.736328  -27646.904297
1556.000000  -22079.033203  -27823.765625
1557.000000  -22067.898438  -27965.275391
1558.000000  -22177.765625  -27885.011719
1559.000000  -22157.183594  -27792.150391
1560.000000  -22170.306641  -27964.556641
1561.000000  -22284.376953  -27741.373047
1562.000000  -22173.726562  -27793.156250
1563.000000  -22054.767578  -27617.042969
1564.000000  -22070.314453  -27854.205078
1565.000000  -22008.796875  -27840.085938
1566.000000  -22066.642578  -27875.378906
1567.000000  -21950.646484  -27856.279297
1568.000000  -22119.271484  -27941.478516
1569.000000  -21918.330078  -27961.507812
1570.000000  -21749.017578  -27600.437500
1571.000000  -22076.646484  -27697.427734
1572.000000  -22039.490234  -27854.228516
1573.000000  -22041.316406  -27671.312500
1574.000000  -21881.859375  -27686.769531
1575.000000  -22226.800781  -27827.115234
1576.000000  -22291.037109  -27592.892578
1577.000000  -22189.007812  -27553.910156
1578.000000  -22031.527344  -27640.914062
1579.000000  -22046.732422  -27788.044922
1580.000000  -22124.390625  -27552.988281
1581.000000  -22164.707031  -27802.583984
1582.000000  -22297.884766  -27678.310547
1583.000000  -22167.394531  -27485.667969
1584.000000  -22008.259766  -27486.480469
1585.000000  -22011.910156  -27499.007812
1586.000000  -22282.537109  -27469.697266
1587.000000  -22242.056641  -27632.449219
1588.000000  -22359.353516  -27644.283203
1589.000000  -22146.298828  -27639.394531
1590.000000  -22100.035156  -27600.484375
1591.000000  -22235.958984  -27824.623047
1592.000000  -22071.734375  -27585.718750
1593.000000  -22154.171875  -27711.923828
1594.000000  -22252.121094  -27783.898438
1595.000000  -22247.027344  -27579.580078
1596.000000  -22158.751953  -27688.392578
1597.000000  -22057.240234  -27607.394531
1598.000000  -22075.949219  -27623.109375
1599.000000  -22243.271484  -27819.367188
1600.000000  -22275.082031  -27880.251953
1601.000000  -22324.597656  -27782.527344
1602.000000  -22255.105469  -27719.207031
1603.000000  -22152.464844  -27601.707031
1604.000000  -22324.656250  -27619.535156
1605.000000  -22013.476562  -27595.107422
1606.000000  -22075.068359  -27668.544922
1607.000000  -22228.318359  -27520.384766
1608.000000  -22175.232422  -27594.441406
1609.000000  -22131.255859  -27552.853516
1610.000000  -22110.367188  -27481.878906
1611.000000  -22125.855469  -27382.480469
1612.000000  -22314.599609  -27361.412109
1613.000000  -22343.988281  -27388.140625
1614.000000  -22266.037109  -27340.285156
1615.000000  -22373.748047  -27535.078125
1616.000000  -22048.867188  -27427.402344
1617.000000  -22255.589844  -27654.335938
1618.000000  -22182.021484  -27578.466797
1619.000000  -22335.492188  -27446.037109
1620.000000  -22261.330078  -27738.685547
1621.000000  -22232.244141  -27582.644531
1622.000000  -22184.734375  -27635.572266
1623.000000  -22268.519531  -27500.429688
1624.000000  -22425.480469  -27507.306641
1625.000000  -22287.937500  -27388.908203
1626.000000  -22145.537109  -27501.580078
1627.000000  -22330.431641  -27397.808594
1628.000000  -22336.150391  -27280.306641
1629.000000  -22225.158203  -27492.984375
1630.000000  -22127.339844  -27515.943359
1631.000000  -22118.408203  -27606.058594
1632.000000  -22161.828125  -27466.763672
1633.000000  -22116.843750  -27571.296875
1634.000000  -22230.539062  -27496.318359
1635.000000  -22159.832031  -27515.039062
1636.000000  -22169.259766  -27541.613281
1637.000000  -22182.898438  -27505.748047
1638.000000  -22126.378906  -27460.082031
1639.000000  -22016.808594  -27603.853516
1640.000000  -22105.468750  -27623.310547
1641.000000  -21973.087891  -27561.576172
1642.000000  -22081.500000  -27756.054688
1643.000000  -22134.976562  -27523.830078
1644.000000  -22098.251953  -27607.289062
1645.000000  -22362.638672  -27511.625000
1646.000000  -22331.248047  -27507.298828
1647.000000  -22483.878906  -27574.162109
1648.000000  -22297.306641  -27538.062500
1649.000000  -22116.814453  -27572.923828
1650.000000  -22242.892578  -27443.775391
1651.000000  -22293.390625  -27418.191406
1652.000000  -22364.712891  -27168.513672
1653.000000  -22411.939453  -27259.503906
1654.000000  -22234.218750  -27351.058594
1655.000000  -22421.730469  -27305.800781
1656.000000  -22421.162109  -27319.794922
1657.000000  -22225.773438  -27384.558594
1658.000000  -22367.890625  -27354.898438
1659.000000  -22386.955078  -27297.500000
1660.000000  -22378.105469  -27479.869141
1661.000000  -22207.039062  -27442.398438
1662.000000  -22180.802734  -27343.052734
1663.000000  -22317.283203  -27414.531250
1664.000000  -22278.025391  -27558.115234
1665.000000  -22246.755859  -27636.210938
1666.000000  -22505.312500  -27813.603516
1667.000000  -22393.884766  -27772.687500
1668.000000  -22276.574219  -27614.199219
1669.000000  -22214.339844  -27753.658203
1670.000000  -22149.332031  -27583.041016
1671.000000  -22384.732422  -27639.810547
1672.000000  -22319.416016  -27454.835938
1673.000000  -22232.777344  -27725.767578
1674.000000  -22304.794922  -27613.279297
1675.000000  -22326.552734  -27467.802734
1676.000000  -22570.878906  -27748.021484
1677.000000  -22304.017578  -27697.267578
1678.000000  -22193.019531  -27386.060547
1679.000000  -22179.986328  -27429.507812
1680.000000  -22305.951172  -27399.496094
1681.000000  -22400.158203  -27337.929688
1682.000000  -22412.878906  -27492.076172
1683.000000  -22438.484375  -27296.609375
1684.000000  -22269.689453  -27180.279297
1685.000000  -22504.015625  -27326.013672
1686.000000  -22377.337891  -27289.738281
1687.000000  -22583.750000  -27094.501953
1688.000000  -22439.232422  -27261.550781
1689.000000  -22722.431641  -27311.035156
1690.000000  -22415.302734  -27042.808594
1691.000000  -22790.152344  -27138.085938
1692.000000  -22293.712891  -27337.582031
1693.000000  -22353.335938  -27307.396484
1694.000000  -22347.617188  -27264.550781
1695.000000  -22325.507812  -27212.898438
1696.000000  -22417.441406  -27247.517578
1697.000000  -22224.615234  -27244.314453
1698.000000  -22129.996094  -27307.462891
1699.000000  -22140.451172  -26952.683594
1700.000000  -22122.609375  -26973.830078
1701.000000  -22000.259766  -27032.511719
1702.000000  -22119.171875  -26964.382812
1703.000000  -22089.527344  -27060.775391
1704.000000  -22240.884766  -27364.867188
1705.000000  -22296.548828  -27269.128906
1706.000000  -22055.515625  -27362.388672
1707.000000  -22269.287109  -27298.929688
1708.000000  -22149.390625  -27353.105469
1709.000000  -22354.740234  -27095.449219
1710.000000  -22476.023438  -27277.187500
1711.000000  -22275.740234  -27291.552734
1712.000000  -22166.292969  -27105.871094
1713.000000  -22047.462891  -27246.867188
1714.000000  -22148.060547  -27019.498047
1715.000000  -22107.873047  -27058.431641
1716.000000  -22081.730469  -27187.402344
1717.000000  -22083.197266  -27106.478516
1718.000000  -22062.361328  -27008.449219
1719.000000  -22016.714844  -26999.531250
1720.000000  -22095.291016  -27163.630859
1721.000000  -22222.722656  -27103.849609
1722.000000  -22179.835938  -27093.400391
1723.000000  -22223.591797  -27299.857422
1724.000000  -22095.060547  -27161.089844
1725.000000  -22210.605469  -27259.316406
1726.000000  -22381.687500  -27295.707031
1727.000000  -22396.246094  -27118.093750
1728.000000  -22388.041016  -27063.130859
1729.000000  -22477.671875  -27081.316406
1730.000000  -22256.244141  -27188.625000
1731.000000  -22362.888672  -27137.943359
1732.000000  -22362.777344  -27213.052734
1733.000000  -22382.599609  -27311.669922
1734.000000  -22426.646484  -27178.291016
1735.000000  -22250.449219  -27370.484375
1736.000000  -22409.455078  -27309.421875
1737.000000  -22126.505859  -27483.582031
1738.000000  -22213.539062  -27323.105469
1739.000000  -22152.810547  -27455.437500
1740.000000  -22172.892578  -27395.126953
1741.000000  -22265.189453  -27516.984375
1742.000000  -22232.810547  -27460.753906
1743.000000  -22233.533203  -27542.914062
1744.000000  -22333.082031  -27539.335938
1745.000000  -22421.853516  -27785.035156
1746.000000  -22477.914062  -27663.074219
1747.000000  -22295.919922  -27616.666016
1748.000000  -22223.371094  -27780.478516
1749.000000  -22299.785156  -27656.179688
1750.000000  -22234.773438  -27612.080078
1751.000000  -22243.523438  -27820.468750
1752.000000  -22294.171875  -27794.705078
1753.000000  -22482.515625  -27532.236328
1754.000000  -22195.828125  -27586.669922
1755.000000  -22023.955078  -27461.134766
1756.000000  -22034.212891  -27527.314453
1757.000000  -21824.162109  -27321.220703
1758.000000  -21874.539062  -27650.250000
1759.000000  -22048.486328  -27405.548828
1760.000000  -22050.375000  -27475.726562
1761.000000  -22243.464844  -27589.902344
1762.000000  -22213.464844  -27417.656250
1763.000000  -22088.314453  -27429.451172
1764.000000  -22094.708984  -27397.980469
1765.000000  -22067.990234  -27431.052734
1766.000000  -22006.507812  -27539.173828
1767.000000  -22053.855469  -27471.099609
1768.000000  -22184.382812  -27571.958984
1769.000000  -22053.343750  -27584.568359
1770.000000  -21910.333984  -27710.259766
1771.000000  -22013.394531  -27446.748047
1772.000000  -22121.796875  -27484.746094
1773.000000  -22329.697266  -27517.664062
1774.000000  -22172.447266  -27502.277344
1775.000000  -22116.269531  -27606.093750
1776.000000  -22101.355469  -27749.556641
1777.000000  -22177.119141  -27495.228516
1778.000000  -22177.732422  -27578.054688
1779.000000  -22230.320312  -27625.294922
1780.000000  -22190.398438  -27494.521484
1781.000000  -22333.103516  -27243.351562
1782.000000  -22331.503906  -27555.609375
1783.000000  -22201.406250  -27593.785156
1784.000000  -22294.593750  -27611.353516
1785.000000  -22087.500000  -27776.587891
1786.000000  -22135.646484  -27709.289062
1787.000000  -22140.570312  -27686.318359
1788.000000  -22006.384766  -27806.902344
1789.000000  -22148.337891  -27799.250000
1790.000000  -22186.375000  -27678.781250
1791.000000  -21988.949219  -27667.341797
1792.000000  -22327.734375  -27883.818359
1793.000000  -22184.888672  -27807.523438
1794.000000  -22129.988281  -27685.664062
1795.000000  -22032.933594  -27882.410156
1796.000000  -21931.882812  -27856.195312
1797.000000  -21881.587891  -27778.750000
1798.000000  -22022.539062  -27524.640625
1799.000000  -22141.333984  -27631.542969
1800.000000  -22206.599609  -27887.861328
1801.000000  -22083.460938  -27785.158203
1802.000000  -22200.621094  -27756.875000
1803.000000  -22215.822266  -27634.060547
1804.000000  -22233.332031  -27735.742188
1805.000000  -22010.416016  -27701.832031
1806.000000  -22071.687500  -27679.998047
1807.000000  -22073.115234  -27928.570312
1808.000000  -22067.255859  -27866.480469
1809.000000  -22119.671875  -27688.554688
1810.000000  -22178.974609  -27803.976562
1811.000000  -22145.357422  -27662.373047
1812.000000  -22233.212891  -27938.105469
1813.000000  -22239.431641  -28012.269531
1814.000000  -22269.011719  -28115.427734
1815.000000  -22042.273438  -27886.230469
1816.000000  -22311.947266  -27753.509766
1817.000000  -22205.138672  -27950.031250
1818.000000  -22094.486328  -27708.181641
1819.000000  -22322.890625  -27791.218750
1820.000000  -22227.632812  -27846.992188
1821.000000  -22255.535156  -27887.455078
1822.000000  -22183.335938  -27928.496094
1823.000000  -22228.359375  -27799.880859
1824.000000  -22138.398438  -27760.076172
1825.000000  -22008.695312  -28019.384766
1826.000000  -21979.232422  -27978.761719
1827.000000  -22015.828125  -28067.757812
1828.000000  -21840.386719  -27950.769531
1829.000000  -21969.992188  -27756.207031
1830.000000  -22082.861328  -27782.664062
1831.000000  -21959.896484  -27692.673828
1832.000000  -22253.980469  -27852.546875
1833.000000  -22096.730469  -27895.019531
1834.000000  -22328.394531  -27779.224609
1835.000000  -22177.896484  -28049.074219
1836.000000  -22399.371094  -27802.806641
1837.000000  -22282.103516  -27760.964844
1838.000000  -22274.318359  -27767.142578
1839.000000  -22423.449219  -27938.910156
1840.000000  -22274.660156  -28063.111328
1841.000000  -22183.035156  -28070.542969
1842.000000  -22170.052734  -28056.162109
1843.000000  -22209.140625  -27917.103516
1844.000000  -22126.402344  -27946.121094
1845.000000  -22249.753906  -27908.298828
1846.000000  -22318.171875  -28192.574219
1847.000000  -22350.433594  -28110.416016
1848.000000  -22291.087891  -27779.675781
1849.000000  -22406.632812  -27798.316406
1850.000000  -22102.535156  -28245.662109
1851.000000  -22219.646484  -28225.884766
1852.000000  -22207.160156  -27965.125000
1853.000000  -22330.708984  -27899.025391
1854.000000  -22323.691406  -27944.068359
1855.000000  -22229.427734  -27690.812500
1856.000000  -22232.009766  -27625.480469
1857.000000  -22323.171875  -27697.451172
1858.000000  -22104.765625  -27591.033203
1859.000000  -22016.289062  -27585.347656
1860.000000  -22008.958984  -27652.998047
1861.000000  -21958.603516  -27706.792969
1862.000000  -22144.582031  -27654.000000
1863.000000  -22165.218750  -27680.642578
1864.000000  -22111.410156  -27760.544922
1865.000000  -22127.966797  -27692.916016
1866.000000  -22271.095703  -27679.890625
1867.000000  -22147.246094  -27416.210938
1868.000000  -22089.353516  -27892.773438
1869.000000  -22129.023438  -27816.814453
1870.000000  -22261.068359  -27851.433594
1871.000000  -22333.890625  -27880.537109
1872.000000  -22203.822266  -27784.083984
1873.000000  -22319.060547  -27863.050781
1874.000000  -22318.789062  -27899.505859
1875.000000  -22231.212891  -27907.501953
1876.000000  -22197.929688  -27708.953125
1877.000000  -22086.646484  -27566.525391
1878.000000  -22224.828125  -27728.380859
1879.000000  -22268.351562  -27795.390625
1880.000000  -22272.746094  -27686.777344
1881.000000  -22336.269531  -27541.537109
1882.000000  -22399.224609  -27560.121094
1883.000000  -22334.935547  -27582.113281
1884.000000  -22314.908203  -27759.238281
1885.000000  -22025.759766  -27670.857422
1886.000000  -22082.105469  -27653.648438
1887.000000  -22081.570312  -27503.492188
1888.000000  -21981.710938  -27417.798828
1889.000000  -22246.349609  -27561.828125
1890.000000  -22033.664062  -27449.330078
1891.000000  -22065.726562  -27469.826172
1892.000000  -22130.656250  -27510.265625
1893.000000  -22170.292969  -27827.183594
1894.000000  -22050.685547  -27558.310547
1895.000000  -22083.378906  -27585.384766
1896.000000  -22174.716797  -27591.492188
1897.000000  -22023.527344  -27543.837891
1898.000000  -22262.242188  -27574.570312
1899.000000  -22427.744141  -27627.378906
1900.000000  -22321.392578  -27504.599609
1901.000000  -22389.519531  -27734.753906
1902.000000  -22141.175781  -27622.105469
1903.000000  -22379.644531  -27586.750000
1904.000000  -22322.707031  -27632.066406
1905.000000  -22184.972656  -27777.460938
1906.000000  -22356.755859  -27697.902344
1907.000000  -22250.808594  -27718.005859
1908.000000  -22405.269531  -27686.501953
1909.000000  -22154.800781  -27780.138672
1910.000000  -22178.013672  -27710.769531
1911.000000  -22078.494141  -27701.017578
1912.000000  -21992.974609  -27764.314453
1913.000000  -22122.792969  -27709.357422
1914.000000  -21929.031250  -27783.679688
1915.000000  -21948.667969  -27760.658203
1916.000000  -22166.236328  -27942.369141
1917.000000  -22166.343750  -27918.509766
1918.000000  -22252.335938  -27862.126953
1919.000000  -22136.550781  -27788.261719
1920.000000  -22135.310547  -27963.511719
1921.000000  -22073.562500  -27953.707031
1922.000000  -22144.330078  -28169.869141
1923.000000  -22095.789062  -27790.962891
1924.000000  -22066.001953  -27995.556641
1925.000000  -22229.673828  -27831.052734
1926.000000  -22272.488281  -27818.275391
1927.000000  -22114.423828  -27944.650391
1928.000000  -22230.992188  -27803.375000
1929.000000  -22166.687500  -28018.794922
1930.000000  -22217.312500  -27951.322266
1931.000000  -22330.144531  -27673.884766
1932.000000  -22074.662109  -27774.039062
1933.000000  -22167.578125  -27856.445312
1934.000000  -22185.431641  -28048.900391
1935.000000  -22087.574219  -27941.376953
1936.000000  -22271.939453  -27809.402344
1937.000000  -22304.333984  -27650.185547
1938.000000  -22122.289062  -27761.019531
1939.000000  -22097.388672  -27950.464844
1940.000000  -22138.578125  -27790.113281
1941.000000  -22065.691406  -27848.056641
1942.000000  -22363.205078  -27784.269531
1943.000000  -22024.792969  -27878.882812
1944.000000  -22218.597656  -27769.308594
1945.000000  -22145.347656  -27892.119141
1946.000000  -22285.175781  -27957.052734
1947.000000  -22139.398438  -27852.718750
1948.000000  -22255.402344  -27886.148438
1949.000000  -22183.416016  -27801.917969
1950.000000  -22060.281250  -27681.882812
1951.000000  -22015.591797  -27777.691406
1952.000000  -21937.533203  -27810.115234
1953.000000  -22036.203125  -27832.423828
1954.000000  -22229.558594  -27677.300781
1955.000000  -22104.773438  -27845.578125
1956.000000  -22184.654297  -27994.667969
1957.000000  -22368.589844  -28006.906250
1958.000000  -22163.345703  -28000.876953
1959.000000  -22177.789062  -28008.796875
1960.000000  -22202.888672  -28105.716797
1961.000000  -22092.517578  -28089.728516
1962.000000  -22194.248047  -28243.248047
1963.000000  -22165.734375  -28180.710938
1964.000000  -22219.013672  -28353.583984
1965.000000  -22145.185547  -28124.132812
1966.000000  -22118.941406  -28134.832031
1967.000000  -22279.435547  -28105.107422
1968.000000  -22054.404297  -27950.458984
1969.000000  -22158.621094  -28096.656250
1970.000000  -21970.867188  -28051.052734
1971.000000  -22070.142578  -28001.650391
1972.000000  -22152.074219  -28036.765625
1973.000000  -22168.279297  -28003.470703
1974.000000  -22137.935547  -28034.044922
1975.000000  -22176.398438  -28218.484375
1976.000000  -22153.710938  -27887.964844
1977.000000  -22163.636719  -28156.404297
1978.000000  -21964.154297  -28199.478516
1979.000000  -22147.755859  -28011.136719
1980.000000  -22087.503906  -28142.679688
1981.000000  -22152.517578  -28203.857422
1982.000000  -22200.275391  -28295.855469
1983.000000  -22093.568359  -28412.863281
1984.000000  -22040.181641  -28348.185547
1985.000000  -21860.480469  -28463.593750
1986.000000  -22068.896484  -28361.271484
1987.000000  -22166.699219  -28118.638672
1988.000000  -21897.902344  -28295.369141
1989.000000  -22067.996094  -28064.246094
1990.000000  -22134.755859  -27976.830078
1991.000000  -22249.199219  -27857.779297
1992.000000  -22331.919922  -27961.919922
1993.000000  -22132.583984  -27999.818359
1994.000000  -22113.515625  -28085.068359
1995.000000  -22089.451172  -28094.003906
1996.000000  -22049.529297  -28022.513672
1997.000000  -22130.642578  -28002.136719
1998.000000  -22214.843750  -28152.691406
1999.000000  -22276.576172  -28294.279297
2000.000000  -22381.630859  -28212.597656
2001.000000  -22297.548828  -28389.738281
2002.000000  -22121.208984  -28319.593750
2003.000000  -22298.693359  -28321.945312
2004.000000  -22348.691406  -28268.046875
2005.000000  -22165.263672  -28237.675781
2006.000000  -22166.419922  -28375.542969
2007.000000  -22158.246094  -28367.419922
2008.000000  -22183.105469  -28170.789062
2009.000000  -22168.486328  -28196.072266
2010.000000  -22186.609375  -28166.591797
2011.000000  -22181.478516  -27908.859375
2012.000000  -22151.263672  -28360.994141
2013.000000  -22088.748047  -27982.056641
2014.000000  -22136.564453  -28170.494141
2015.000000  -22216.001953  -28146.298828
2016.000000  -22228.052734  -28225.021484
2017.000000  -22237.976562  -28342.439453
2018.000000  -22292.896484  -28325.455078
2019.000000  -22345.591797  -28132.507812
2020.000000  -22158.347656  -28063.437500
2021.000000  -22342.650391  -28157.093750
2022.000000  -22155.566406  -28086.802734
2023.000000  -22261.816406  -28132.734375
2024.000000  -22197.230469  -28113.533203
2025.000000  -22121.183594  -28074.314453
2026.000000  -22181.304688  -28060.427734
2027.000000  -22218.035156  -27980.443359
2028.000000  -22226.402344  -28007.027344
2029.000000  -22130.658203  -27834.886719
2030.000000  -22182.175781  -27868.453125
2031.000000  -22218.738281  -27772.792969
2032.000000  -22249.763672  -27698.912109
2033.000000  -22230.064453  -27647.949219
2034.000000  -22434.988281  -27667.125000
2035.000000  -22326.902344  -27774.738281
2036.000000  -22450.582031  -27630.371094
2037.000000  -22502.371094  -27917.201172
2038.000000  -22399.070312  -28009.027344
2039.000000  -22398.873047  -27986.062500
2040.000000  -22413.853516  -27931.562500
2041.000000  -22415.113281  -28025.140625
2042.000000  -22418.076172  -28084.767578
2043.000000  -22270.419922  -27672.140625
2044.000000  -22233.972656  -27896.158203
2045.000000  -22209.779297  -27671.835938
2046.000000  -22278.861328  -27782.228516
2047.000000  -22458.402344  -27490.355469
2048.000000  -22175.417969  -27468.888672
2049.000000  -21917.755859  -27533.441406
2050.000000  -22288.755859  -27657.437500
2051.000000  -22037.630859  -27643.527344
2052.000000  -22118.931641  -27670.308594
2053.000000  -22165.189453  -27834.785156
2054.000000  -22193.027344  -27876.597656
2055.000000  -22323.578125  -27873.937500
2056.000000  -22502.310547  -27693.353516
2057.000000  -22218.798828  -27746.431641
2058.000000  -22194.070312  -27639.138672
2059.000000  -22307.904297  -27751.693359
2060.000000  -22110.875000  -27673.216797
2061.000000  -22149.488281  -27556.320312
2062.000000  -22077.498047  -27611.605469
2063.000000  -22264.826172  -27739.546875
2064.000000  -22182.707031  -27668.673828
2065.000000  -22355.494141  -27690.609375
2066.000000  -22278.283203  -27711.550781
2067.000000  -22309.330078  -27648.837891
2068.000000  -22276.673828  -27722.917969
2069.000000  -22353.214844  -27722.371094
2070.000000  -22147.845703  -27769.488281
2071.000000  -22202.599609  -27752.646484
2072.000000  -22236.638672  -27714.507812
2073.000000  -22395.837891  -27791.396484
2074.000000  -22476.859375  -27772.957031
2075.000000  -22440.328125  -27844.291016
2076.000000  -22251.152344  -27665.566406
2077.000000  -22185.199219  -27520.093750
2078.000000  -22152.410156  -27513.388672
2079.000000  -22299.390625  -27591.626953
2080.000000  -22172.257812  -27457.312500
2081.000000  -22242.681641  -27532.683594
2082.000000  -22260.878906  -27527.244141
2083.000000  -22188.210938  -27305.982422
2084.000000  -22244.294922  -27550.126953
2085.000000  -22360.955078  -27213.351562
2086.000000  -22096.460938  -27704.203125
2087.000000  -22245.314453  -27417.931641
2088.000000  -22094.259766  -27397.898438
2089.000000  -22048.427734  -27532.515625
2090.000000  -22043.328125  -27589.435547
2091.000000  -21997.443359  -27497.371094
2092.000000  -22066.947266  -27753.005859
2093.000000  -22114.314453  -27681.023438
2094.000000  -22192.740234  -27480.566406
2095.000000  -22233.759766  -27389.001953
2096.000000  -22260.576172  -27518.390625
2097.000000  -22372.154297  -27508.859375
2098.000000  -22080.281250  -27379.857422
2099.000000  -22092.058594  -27235.839844
2100.000000  -22232.957031  -27446.382812
2101.000000  -22323.050781  -27559.716797
2102.000000  -22199.005859  -27368.642578
2103.000000  -22348.218750  -27186.433594
2104.000000  -22285.962891  -27477.455078
2105.000000  -22445.289062  -27225.884766
2106.000000  -22199.046875  -27332.275391
2107.000000  -22375.636719  -27330.152344
2108.000000  -22249.589844  -27342.849609
2109.000000  -22279.126953  -27320.425781
2110.000000  -22303.326172  -27496.660156
2111.000000  -22305.710938  -27353.039062
2112.000000  -22183.873047  -27257.597656
2113.000000  -22371.113281  -27378.373047
2114.000000  -22338.408203  -27312.431641
2115.000000  -22275.474609  -27370.152344
2116.000000  -22202.779297  -27468.048828
2117.000000  -22175.605469  -27476.662109
2118.000000  -22197.734375  -27342.369141
2119.000000  -22222.908203  -27372.740234
2120.000000  -22175.615234  -27047.472656
2121.000000  -22169.121094  -27498.691406
2122.000000  -22170.105469  -27344.744141
2123.000000  -22164.656250  -27212.769531
2124.000000  -22132.373047  -27490.619141
2125.000000  -22277.619141  -27246.968750
2126.000000  -22171.947266  -27366.410156
2127.000000  -22285.958984  -27386.482422
2128.000000  -22363.298828  -27218.236328
2129.000000  -22247.388672  -27199.343750
2130.000000  -22242.388672  -27186.210938
2131.000000  -22298.681641  -27390.394531
2132.000000  -22237.490234  -27565.927734
2133.000000  -22289.173828  -27675.455078
2134.000000  -22110.167969  -27496.611328
2135.000000  -22298.228516  -27335.087891
2136.000000  -22188.667969  -27488.613281
2137.000000  -22169.564453  -27388.287109
2138.000000  -22226.244141  -27182.685547
2139.000000  -22115.458984  -27168.326172
2140.000000  -22015.777344  -27183.195312
2141.000000  -22283.064453  -27282.062500
2142.000000  -22037.748047  -27334.437500
2143.000000  -22184.976562  -27177.177734
2144.000000  -22014.109375  -27015.730469
2145.000000  -22067.675781  -27091.859375
2146.000000  -21934.031250  -27131.759766
2147.000000  -22048.052734  -27250.769531
2148.000000  -22073.136719  -27077.044922
2149.000000  -22092.451172  -27042.257812
2150.000000  -22117.861328  -26889.267578
2151.000000  -22149.958984  -27039.054688
2152.000000  -22089.744141  -26936.625000
2153.000000  -21890.525391  -27046.566406
2154.000000  -22052.123047  -27021.564453
2155.000000  -22188.439453  -27031.867188
2156.000000  -22185.246094  -27070.650391
2157.000000  -22102.103516  -27267.253906
2158.000000  -22370.283203  -27264.013672
2159.000000  -22185.554688  -27273.847656
2160.000000  -22187.435547  -27340.001953
2161.000000  -22186.076172  -27081.605469
2162.000000  -22374.419922  -27345.367188
2163.000000  -22362.669922  -27377.988281
2164.000000  -22174.919922  -27355.880859
2165.000000  -22138.583984  -27473.542969
2166.000000  -22014.855469  -27570.054688
2167.000000  -22180.578125  -27481.593750
2168.000000  -22213.660156  -27505.804688
2169.000000  -22117.603516  -27292.236328
2170.000000  -22242.226562  -27499.804688
2171.000000  -22191.775391  -27281.093750
2172.000000  -22118.230469  -27190.666016
2173.000000  -22129.806641  -27296.136719
2174.000000  -22129.738281  -27339.072266
2175.000000  -22064.919922  -27255.902344
2176.000000  -22356.451172  -27412.667969
2177.000000  -22315.039062  -27206.320312
2178.000000  -22287.869141  -27160.818359
2179.000000  -22147.509766  -27243.908203
2180.000000  -22091.789062  -27227.871094
2181.000000  -22009.189453  -27078.810547
2182.000000  -22340.765625  -27005.855469
2183.000000  -22259.033203  -27141.728516
2184.000000  -22265.697266  -27128.664062
2185.000000  -22255.369141  -27052.066406
2186.000000  -22322.556641  -27180.302734
2187.000000  -22097.775391  -27181.455078
2188.000000  -22468.392578  -27046.679688
2189.000000  -22187.908203  -27080.478516
2190.000000  -22293.060547  -27124.425781
2191.000000  -22230.609375  -26856.708984
2192.000000  -22320.833984  -27006.240234
2193.000000  -22174.123047  -27008.074219
2194.000000  -22308.535156  -27164.765625
2195.000000  -22296.927734  -27135.076172
2196.000000  -22195.042969  -27189.277344
2197.000000  -22307.933594  -27023.035156
2198.000000  -22127.298828  -27003.986328
2199.000000  -22289.056641  -27021.824219
2200.000000  -22264.884766  -27038.542969
2201.000000  -21984.888672  -27081.718750
2202.000000  -22054.722656  -26822.503906
2203.000000  -22208.398438  -27024.089844
2204.000000  -22109.128906  -26804.525391
2205.000000  -21902.230469  -27056.927734
2206.000000  -22095.402344  -26764.353516
2207.000000  -22008.839844  -26767.203125
2208.000000  -21995.955078  -26922.429688
2209.000000  -22051.939453  -27135.755859
2210.000000  -22055.697266  -27061.300781
2211.000000  -22119.218750  -26894.177734
2212.000000  -22196.238281  -27126.091797
2213.000000  -22199.291016  -27080.753906
2214.000000  -22056.662109  -27239.044922
2215.000000  -22299.294922  -27140.029297
2216.000000  -22225.783203  -27039.441406
2217.000000  -22368.681641  -27012.822266
2218.000000  -22214.755859  -26859.593750
2219.000000  -22423.119141  -26972.494141
2220.000000  -22327.679688  -27090.091797
2221.000000  -22162.859375  -26856.132812
2222.000000  -22202.582031  -26782.111328
2223.000000  -22057.291016  -26794.949219
2224.000000  -22141.357422  -26738.580078
2225.000000  -22172.228516  -26894.720703
2226.000000  -22202.771484  -26853.179688
2227.000000  -22063.875000  -26984.296875
2228.000000  -22262.642578  -26982.304688
2229.000000  -22244.181641  -26827.703125
2230.000000  -22105.816406  -27132.742188
2231.000000  -22194.916016  -26989.839844
2232.000000  -22101.675781  -27060.400391
2233.000000  -22099.701172  -26898.623047
2234.000000  -22056.982422  -27012.326172
2235.000000  -22232.980469  -27001.292969
2236.000000  -22192.523438  -27113.900391
2237.000000  -21940.972656  -26972.818359
2238.000000  -22015.298828  -27141.226562
2239.000000  -21966.968750  -26950.345703
2240.000000  -21952.242188  -27085.779297
2241.000000  -22150.859375  -26815.406250
2242.000000  -21977.621094  -27077.412109
2243.000000  -22163.417969  -26917.378906
2244.000000  -22054.664062  -26900.121094
2245.000000  -22168.568359  -26923.689453
2246.000000  -22026.318359  -26884.699219
2247.000000  -21941.050781  -26761.996094
2248.000000  -22126.757812  -26925.761719
2249.000000  -22134.857422  -26747.931641
2250.000000  -21944.708984  -26712.173828
2251.000000  -22067.791016  -26756.917969
2252.000000  -21950.587891  -26709.265625
2253.000000  -22120.847656  -26753.716797
2254.000000  -22099.988281  -26930.982422
2255.000000  -22222.648438  -26662.722656
2256.000000  -22092.654297  -26881.712891
2257.000000  -22129.353516  -27015.013672
2258.000000  -21933.546875  -26935.447266
2259.000000  -22229.355469  -26983.703125
2260.000000  -22237.439453  -27030.890625
2261.000000  -22081.419922  -26899.044922
2262.000000  -22202.666016  -27097.427734
2263.000000  -22024.115234  -27144.388672
2264.000000  -22198.320312  -27144.628906
2265.000000  -22322.035156  -27154.560547
2266.000000  -22422.804688  -27119.630859
2267.000000  -22213.617188  -27104.054688
2268.000000  -22220.027344  -26932.574219
2269.000000  -22070.291016  -27055.767578
2270.000000  -22105.275391  -26766.794922
2271.000000  -22133.248047  -26760.916016
2272.000000  -22209.851562  -26933.830078
2273.000000  -22345.617188  -26777.005859
2274.000000  -22083.339844  -26965.912109
2275.000000  -22216.919922  -26965.431641
2276.000000  -22155.896484  -26953.058594
2277.000000  -22168.474609  -26932.001953
2278.000000  -22119.453125  -26923.251953
2279.000000  -22158.169922  -26984.968750
2280.000000  -21904.281250  -26930.705078
2281.000000  -22195.996094  -26992.447266
2282.000000  -22179.921875  -26870.490234
2283.000000  -22249.714844  -27208.882812
2284.000000  -22380.744141  -27284.136719
2285.000000  -22234.351562  -27112.455078
2286.000000  -22106.576172  -26910.861328
2287.000000  -22146.775391  -27096.892578
2288.000000  -22150.888672  -26805.126953
2289.000000  -21914.064453  -26820.265625
2290.000000  -22091.177734  -27019.841797
2291.000000  -22045.482422  -26800.089844
2292.000000  -21980.966797  -26992.847656
2293.000000  -21939.466797  -26831.300781
2294.000000  -21879.238281  -26778.572266
2295.000000  -21989.638672  -26849.326172
2296.000000  -22194.783203  -27152.740234
2297.000000  -21972.283203  -26900.289062
2298.000000  -22009.089844  -26758.425781
2299.000000  -21861.818359  -26887.103516
2300.000000  -21861.250000  -26891.365234
2301.000000  -21970.082031  -26883.550781
2302.000000  -21948.888672  -26913.412109
2303.000000  -21998.982422  -27032.679688
2304.000000  -22083.636719  -27100.960938
2305.000000  -21939.695312  -26933.699219
2306.000000  -22010.859375  -26981.533203
2307.000000  -21953.441406  -26795.275391
2308.000000  -22070.908203  -26793.701172
2309.000000  -22074.632812  -26886.000000
2310.000000  -21936.384766  -27000.402344
2311.000000  -21878.115234  -26811.437500
2312.000000  -22105.439453  -26746.705078
2313.000000  -22115.681641  -26816.955078
2314.000000  -22171.146484  -26701.173828
2315.000000  -22078.158203  -26571.712891
2316.000000  -22188.058594  -26782.083984
2317.000000  -22268.886719  -26837.160156
2318.000000  -22362.191406  -26897.458984
2319.000000  -22143.031250  -26709.222656
2320.000000  -22057.835938  -26772.501953
2321.000000  -22148.796875  -26689.865234
2322.000000  -22173.001953  -26714.929688
2323.000000  -22095.189453  -26713.951172
2324.000000  -22027.814453  -26904.689453
2325.000000  -22037.613281  -26860.359375
2326.000000  -22101.308594  -26949.519531
2327.000000  -22082.951172  -26878.974609
2328.000000  -22075.259766  -26934.281250
2329.000000  -22156.437500  -26739.087891
2330.000000  -22170.818359  -27030.783203
2331.000000  -22174.240234  -26913.832031
2332.000000  -22157.048828  -26741.994141
2333.000000  -22105.505859  -26769.814453
2334.000000  -22276.738281  -26847.873047
2335.000000  -22121.789062  -26586.880859
2336.000000  -22103.658203  -26743.431641
2337.000000  -22154.066406  -26772.605469
2338.000000  -22120.242188  -26768.480469
2339.000000  -22105.476562  -26823.337891
2340.000000  -22149.396484  -27039.457031
2341.000000  -22154.982422  -26847.357422
2342.000000  -22071.644531  -26961.896484
2343.000000  -21950.111328  -26845.634766
2344.000000  -21954.978516  -27022.798828
2345.000000  -22107.742188  -27044.072266
2346.000000  -21970.306641  -26879.798828
2347.000000  -22080.257812  -26926.105469
2348.000000  -21921.296875  -26877.439453
2349.000000  -22064.271484  -26834.884766
2350.000000  -22121.677734  -26753.841797
2351.000000  -22270.753906  -26600.687500
2352.000000  -22290.878906  -26769.236328
2353.000000  -22243.437500  -26974.697266
2354.000000  -22084.677734  -26988.978516
2355.000000  -22223.564453  -27092.505859
2356.000000  -22050.621094  -26887.783203
2357.000000  -22054.320312  -27011.025391
2358.000000  -21949.544922  -26861.845703
2359.000000  -21906.408203  -26893.828125
2360.000000  -22076.927734  -26722.595703
2361.000000  -22035.964844  -26777.380859
2362.000000  -22050.287109  -26974.335938
2363.000000  -21953.236328  -26778.259766
2364.000000  -22093.359375  -26826.214844
2365.000000  -22194.492188  -26798.912109
2366.000000  -22191.103516  -26963.019531
2367.000000  -22177.992188  -26861.445312
2368.000000  -22178.986328  -27032.169922
2369.000000  -22282.664062  -26974.287109
2370.000000  -22097.738281  -27045.095703
2371.000000  -22017.052734  -26961.406250
2372.000000  -22142.867188  -27113.923828
2373.000000  -22199.246094  -27225.414062
2374.000000  -22188.212891  -27119.216797
2375.000000  -22313.796875  -26898.435547
2376.000000  -22084.400391  -27087.189453
2377.000000  -22230.048828  -26985.697266
2378.000000  -22140.582031  -27021.230469
2379.000000  -21978.611328  -27234.412109
2380.000000  -22265.273438  -27108.695312
2381.000000  -22120.816406  -27370.052734
2382.000000  -22125.449219  -27250.464844
2383.000000  -22199.230469  -27148.535156
2384.000000  -22292.310547  -27355.367188
2385.000000  -22123.781250  -27189.503906
2386.000000  -22134.724609  -27157.392578
2387.000000  -22012.367188  -26990.951172
2388.000000  -22078.380859  -27371.226562
2389.000000  -22108.222656  -27255.781250
2390.000000  -22037.478516  -27090.281250
2391.000000  -22114.408203  -27185.494141
2392.000000  -22019.232422  -27228.986328
2393.000000  -22143.208984  -27100.287109
2394.000000  -22107.785156  -27197.378906
2395.000000  -21967.191406  -27201.750000
2396.000000  -22146.640625  -27204.902344
2397.000000  -21916.148438  -27285.970703
2398.000000  -21869.414062  -27144.441406
2399.000000  -21915.421875  -27334.666016
2400.000000  -22180.814453  -27117.587891
2401.000000  -22073.443359  -27278.173828
2402.000000  -22146.357422  -27122.027344
2403.000000  -22062.140625  -27195.128906
2404.000000  -22106.068359  -27135.150391
2405.000000  -22002.900391  -27158.421875
2406.000000  -21976.314453  -27144.255859
2407.000000  -22145.619141  -27216.791016
2408.000000  -22084.142578  -27199.222656
2409.000000  -22243.099609  -27047.517578
2410.000000  -22202.027344  -27106.742188
2411.000000  -22072.818359  -27145.783203
2412.000000  -22001.835938  -27053.466797
2413.000000  -22132.167969  -27094.421875
2414.000000  -22187.230469  -27097.494141
2415.000000  -22059.482422  -27051.257812
2416.000000  -22224.373047  -27006.500000
2417.000000  -22049.849609  -27089.222656
2418.000000  -22095.083984  -26944.775391
2419.000000  -22126.470703  -26964.867188
2420.000000  -22030.052734  -27068.662109
2421.000000  -22088.853516  -26839.898438
2422.000000  -22162.597656  -26944.802734
2423.000000  -22033.740234  -27044.669922
2424.000000  -21891.115234  -26878.591797
2425.000000  -21884.699219  -26927.343750
2426.000000  -21867.287109  -27023.812500
2427.000000  -21976.529297  -27054.875000
2428.000000  -21985.095703  -26888.796875
2429.000000  -21911.548828  -26830.232422
2430.000000  -21976.951172  -26895.310547
2431.000000  -22002.546875  -26703.462891
2432.000000  -22002.068359  -26983.802734
2433.000000  -21938.320312  -27273.488281
2434.000000  -22050.179688  -27144.376953
2435.000000  -21902.486328  -27116.093750
2436.000000  -22047.876953  -27089.904297
2437.000000  -22173.755859  -27191.535156
2438.000000  -22215.162109  -27134.023438
2439.000000  -22060.951172  -27125.328125
2440.000000  -22191.673828  -27174.087891
2441.000000  -22265.343750  -27326.818359
2442.000000  -22146.882812  -27297.056641
2443.000000  -22193.142578  -27135.832031
2444.000000  -22132.505859  -27272.369141
2445.000000  -22129.621094  -27444.921875
2446.000000  -22277.353516  -27281.345703
2447.000000  -22130.806641  -27203.023438
2448.000000  -22210.677734  -27301.351562
2449.000000  -22189.386719  -27172.837891
2450.000000  -22294.664062  -27184.509766
2451.000000  -22231.363281  -27145.767578
2452.000000  -21943.693359  -27133.234375
2453.000000  -22194.996094  -27029.898438
2454.000000  -22084.800781  -27128.796875
2455.000000  -22183.822266  -27253.150391
2456.000000  -22196.542969  -27222.761719
2457.000000  -21934.460938  -27106.552734
2458.000000  -21940.542969  -27222.738281
2459.000000  -21844.066406  -27203.662109
2460.000000  -22008.046875  -27126.232422
2461.000000  -22096.134766  -27242.658203
2462.000000  -22027.691406  -27184.947266
2463.000000  -22113.625000  -27059.906250
2464.000000  -22154.613281  -27305.667969
2465.000000  -22225.291016  -27205.480469
2466.000000  -22154.597656  -26928.267578
2467.000000  -22165.451172  -27283.996094
2468.000000  -22016.162109  -27205.666016
2469.000000  -22112.326172  -27053.136719
2470.000000  -22112.921875  -26909.292969
2471.000000  -21862.062500  -27134.242188
2472.000000  -21979.927734  -27139.064453
2473.000000  -22157.570312  -26997.136719
2474.000000  -22029.218750  -27015.228516
2475.000000  -22028.375000  -26987.968750
2476.000000  -22065.666016  -26991.494141
2477.000000  -21876.785156  -26860.664062
2478.000000  -22044.412109  -26833.535156
2479.000000  -22028.599609  -26669.968750
2480.000000  -22117.203125  -26809.244141
2481.000000  -22111.792969  -26774.445312
2482.000000  -22006.962891  -26892.169922
2483.000000  -22130.216797  -26803.111328
2484.000000  -22087.275391  -27036.833984
2485.000000  -21844.798828  -26855.087891
2486.000000  -21840.861328  -26774.820312
2487.000000  -21741.630859  -26762.009766
2488.000000  -21820.658203  -26688.167969
2489.000000  -21925.677734  -26795.546875
2490.000000  -21756.763672  -26738.287109
2491.000000  -21979.824219  -26970.351562
2492.000000  -21955.099609  -27243.755859
2493.000000  -21908.429688  -27154.896484
2494.000000  -21981.636719  -27055.337891
2495.000000  -22180.792969  -27136.447266
2496.000000  -22192.662109  -27240.617188
2497.000000  -21991.031250  -27181.570312
2498.000000  -22234.859375  -27051.771484
2499.000000  -22239.853516  -27020.767578
2500.000000  -22147.031250  -27064.693359
2501.000000  -22453.847656  -26929.830078
2502.000000  -22142.214844  -27058.322266
2503.000000  -22215.695312  -27123.947266
2504.000000  -22293.750000  -27117.109375
2505.000000  -22202.136719  -27330.931641
2506.000000  -22180.613281  -27137.888672
2507.000000  -22334.103516  -27132.628906
2508.000000  -22358.890625  -27166.552734
2509.000000  -22474.968750  -26982.105469
2510.000000  -22378.025391  -26962.070312
2511.000000  -22354.466797  -27174.781250
2512.000000  -22180.503906  -27001.382812
2513.000000  -22302.984375  -27076.412109
2514.000000  -22298.552734  -26923.806641
2515.000000  -22418.677734  -27098.396484
2516.000000  -22344.386719  -27207.361328
2517.000000  -22456.253906  -27172.892578
2518.000000  -22389.435547  -27272.451172
2519.000000  -22435.169922  -27237.171875
2520.000000  -22179.474609  -27312.857422
2521.000000  -22370.312500  -27037.732422
2522.000000  -22466.595703  -27170.515625
2523.000000  -22408.744141  -27032.941406
2524.000000  -22329.009766  -26902.173828
2525.000000  -22266.572266  -26884.492188
2526.000000  -22272.085938  -26911.435547
2527.000000  -22364.740234  -26969.455078
2528.000000  -22482.345703  -27144.609375
2529.000000  -22245.917969  -27007.675781
2530.000000  -22308.216797  -27147.572266
2531.000000  -22417.648438  -26942.208984
2532.000000  -22345.187500  -27194.916016
2533.000000  -22146.289062  -27225.167969
2534.000000  -22074.076172  -27139.566406
2535.000000  -22164.306641  -26921.007812
2536.000000  -22166.421875  -26834.474609
2537.000000  -22143.310547  -26712.648438
2538.000000  -22186.242188  -26786.619141
2539.000000  -22456.923828  -27016.800781
2540.000000  -22114.994141  -26798.789062
2541.000000  -22294.707031  -26875.207031
2542.000000  -22433.679688  -26986.091797
2543.000000  -22310.404297  -26973.810547
2544.000000  -22160.375000  -26920.654297
2545.000000  -22211.007812  -26964.552734
2546.000000  -22331.332031  -27206.966797
2547.000000  -22347.164062  -26978.845703
2548.000000  -22270.300781  -27116.556641
2549.000000  -22260.722656  -26952.457031
2550.000000  -22299.222656  -27050.654297
2551.000000  -22205.128906  -26797.158203
2552.000000  -22329.285156  -26894.398438
2553.000000  -22354.062500  -26914.402344
2554.000000  -22208.103516  -27021.798828
2555.000000  -22152.220703  -27034.087891
2556.000000  -22334.652344  -26858.533203
2557.000000  -22304.916016  -26763.662109
2558.000000  -22228.767578  -26781.546875
2559.000000  -22210.517578  -26941.222656
2560.000000  -22321.009766  -26814.396484
2561.000000  -22289.263672  -26955.533203
2562.000000  -22419.855469  -26878.248047
2563.000000  -22346.601562  -27007.986328
2564.000000  -22227.164062  -26931.292969
2565.000000  -22140.943359  -27194.361328
2566.000000  -22296.482422  -27149.597656
2567.000000  -22312.542969  -27252.050781
2568.000000  -22513.330078  -27316.445312
2569.000000  -22370.554688  -27277.287109
2570.000000  -22392.345703  -27357.968750
2571.000000  -22196.992188  -27113.212891
2572.000000  -22287.359375  -27165.273438
2573.000000  -22126.068359  -27124.568359
2574.000000  -22297.300781  -27243.914062
2575.000000  -22334.548828  -27377.494141
2576.000000  -22392.017578  -27212.507812
2577.000000  -22358.615234  -27108.093750
2578.000000  -22374.580078  -27239.744141
2579.000000  -22329.085938  -27120.871094
2580.000000  -22302.361328  -26725.777344
2581.000000  -22413.806641  -27043.341797
2582.000000  -22300.513672  -27096.636719
2583.000000  -22271.718750  -26996.078125
2584.000000  -22182.945312  -26978.894531
2585.000000  -22245.472656  -27185.957031
2586.000000  -22224.021484  -27083.050781
2587.000000  -22102.529297  -27128.072266
2588.000000  -22156.044922  -27180.400391
2589.000000  -22205.890625  -27133.941406
2590.000000  -22090.662109  -27023.914062
2591.000000  -21978.781250  -27167.916016
2592.000000  -22059.597656  -27121.230469
2593.000000  -22053.472656  -27104.855469
2594.000000  -22104.431641  -26835.128906
2595.000000  -22137.027344  -26988.980469
2596.000000  -22235.603516  -27135.744141
2597.000000  -22243.242188  -27243.660156
2598.000000  -22113.544922  -27201.916016
2599.000000  -22016.462891  -27077.828125
2600.000000  -21993.460938  -27141.970703
2601.000000  -22183.185547  -27231.912109
2602.000000  -22070.296875  -27266.980469
2603.000000  -22078.644531  -26896.699219
2604.000000  -22168.744141  -27044.826172
2605.000000  -22236.158203  -26801.503906
2606.000000  -22269.228516  -26971.738281
2607.000000  -22197.949219  -27071.371094
2608.000000  -22199.013672  -27022.376953
2609.000000  -22245.179688  -27034.667969
2610.000000  -22098.525391  -26983.134766
2611.000000  -22108.791016  -27166.535156
2612.000000  -22127.767578  -27410.339844
2613.000000  -22206.480469  -27200.525391
2614.000000  -22170.621094  -27142.259766
2615.000000  -22041.123047  -27015.708984
2616.000000  -22165.916016  -27165.187500
2617.000000  -22106.011719  -27050.224609
2618.000000  -22171.408203  -27057.267578
2619.000000  -22042.972656  -27462.958984
2620.000000  -22135.494141  -27082.937500
2621.000000  -22245.951172  -27021.099609
2622.000000  -22143.470703  -27226.664062
2623.000000  -22300.253906  -27049.447266
2624.000000  -22127.478516  -27482.486328
2625.000000  -22245.904297  -27491.908203
2626.000000  -22184.203125  -27384.500000
2627.000000  -22268.958984  -27450.244141
2628.000000  -22220.347656  -27285.826172
2629.000000  -22218.638672  -27230.335938
2630.000000  -22428.554688  -27446.621094
2631.000000  -22331.162109  -27462.800781
2632.000000  -22177.798828  -27595.572266
2633.000000  -22051.320312  -27331.324219
2634.000000  -22180.960938  -27306.130859
2635.000000  -22055.703125  -27348.539062
2636.000000  -22194.574219  -27305.595703
2637.000000  -22369.679688  -27331.667969
2638.000000  -22090.226562  -27265.849609
2639.000000  -22217.242188  -27266.406250
2640.000000  -22304.890625  -27388.625000
2641.000000  -21991.890625  -27494.248047
2642.000000  -22306.509766  -27306.937500
2643.000000  -22002.701172  -27404.365234
2644.000000  -22194.591797  -27417.718750
2645.000000  -22313.326172  -27244.417969
2646.000000  -22104.671875  -27265.726562
2647.000000  -22012.328125  -27083.998047
2648.000000  -22142.785156  -27242.087891
2649.000000  -22082.644531  -27418.457031
2650.000000  -21914.003906  -27247.529297
2651.000000  -22069.343750  -27213.580078
2652.000000  -22142.648438  -27411.878906
2653.000000  -22097.126953  -27486.185547
2654.000000  -22167.976562  -27470.511719
2655.000000  -22220.980469  -27417.375000
2656.000000  -21949.386719  -27602.080078
2657.000000  -22172.955078  -27396.349609
2658.000000  -22139.013672  -27502.035156
2659.000000  -22121.201172  -27405.716797
2660.000000  -21986.187500  -27286.738281
2661.000000  -22178.539062  -27327.363281
2662.000000  -22163.591797  -27515.164062
2663.000000  -22138.664062  -27329.148438
2664.000000  -22097.009766  -27456.382812
2665.000000  -22274.871094  -27659.125000
2666.000000  -22259.845703  -27600.103516
2667.000000  -22149.406250  -27620.171875
2668.000000  -22112.824219  -27190.292969
2669.000000  -22145.404297  -27409.478516
2670.000000  -22019.990234  -27229.906250
2671.000000  -22125.318359  -27428.494141
2672.000000  -22155.419922  -27530.089844
2673.000000  -22191.330078  -27456.970703
2674.000000  -22132.339844  -27270.728516
2675.000000  -22438.632812  -27226.359375
2676.000000  -22221.013672  -27261.177734
2677.000000  -22122.529297  -27193.398438
2678.000000  -22309.835938  -27241.869141
2679.000000  -22332.099609  -27226.175781
2680.000000  -22141.708984  -27163.296875
2681.000000  -22133.699219  -27127.251953
2682.000000  -22173.240234  -27317.916016
2683.000000  -22256.070312  -27271.775391
2684.000000  -21893.480469  -27248.605469
2685.000000  -22069.400391  -27317.001953
2686.000000  -22294.636719  -27443.464844
2687.000000  -22044.134766  -27287.015625
2688.000000  -22269.595703  -27143.865234
2689.000000  -22094.398438  -27270.375000
2690.000000  -22228.306641  -27381.080078
2691.000000  -22373.351562  -27259.443359
2692.000000  -22280.335938  -27262.873047
2693.000000  -22460.513672  -27037.703125
2694.000000  -22336.826172  -27409.419922
2695.000000  -22275.462891  -27387.458984
2696.000000  -22456.828125  -27441.449219
2697.000000  -22288.207031  -27453.666016
2698.000000  -22483.458984  -27391.648438
2699.000000  -22320.587891  -27411.517578
2700.000000  -22329.164062  -27565.443359
2701.000000  -22439.699219  -27562.910156
2702.000000  -22350.269531  -27361.205078
2703.000000  -22507.011719  -27363.662109
2704.000000  -22377.863281  -27179.103516
2705.000000  -22285.906250  -27357.880859
2706.000000  -22278.427734  -27408.701172
2707.000000  -22242.882812  -27357.519531
2708.000000  -22062.437500  -27205.109375
2709.000000  -22183.408203  -27255.531250
2710.000000  -22350.767578  -27072.236328
2711.000000  -22313.724609  -27164.687500
2712.000000  -22319.363281  -27050.361328
2713.000000  -22297.769531  -27182.289062
2714.000000  -22245.748047  -26869.376953
2715.000000  -22239.568359  -27133.658203
2716.000000  -22012.054688  -27034.685547
2717.000000  -22028.830078  -27270.556641
2718.000000  -21936.083984  -27424.421875
2719.000000  -22100.136719  -27124.505859
2720.000000  -21998.701172  -27332.597656
2721.000000  -21770.316406  -27269.884766
2722.000000  -21962.994141  -27304.890625
2723.000000  -22035.029297  -27317.388672
2724.000000  -22144.998047  -27267.111328
2725.000000  -21852.603516  -27108.117188
2726.000000  -22049.900391  -27170.710938
2727.000000  -22160.035156  -27252.064453
2728.000000  -22230.349609  -27280.976562
2729.000000  -22044.714844  -27214.148438
2730.000000  -21947.261719  -27222.593750
2731.000000  -22043.845703  -27253.669922
2732.000000  -22111.296875  -27293.960938
2733.000000  -21941.109375  -27209.394531
2734.000000  -22009.986328  -27147.962891
2735.000000  -22139.175781  -27450.517578
2736.000000  -22085.181641  -27451.056641
2737.000000  -22079.798828  -27473.000000
2738.000000  -21900.398438  -27659.728516
2739.000000  -22074.458984  -27480.888672
2740.000000  -22117.718750  -27480.728516
2741.000000  -21974.505859  -27457.187500
2742.000000  -22201.195312  -27743.203125
2743.000000  -22001.423828  -27491.044922
2744.000000  -21958.744141  -27219.978516
2745.000000  -21878.505859  -27179.621094
2746.000000  -22119.052734  -27322.007812
2747.000000  -22016.097656  -27286.791016
2748.000000  -21928.927734  -27343.369141
2749.000000  -22136.451172  -27354.156250
2750.000000  -22238.232422  -27430.585938
2751.000000  -21998.041016  -27434.683594
2752.000000  -22107.414062  -27399.822266
2753.000000  -22204.587891  -27475.373047
2754.000000  -22122.675781  -27557.017578
2755.000000  -22209.869141  -27503.589844
2756.000000  -22258.912109  -27523.902344
2757.000000  -22364.349609  -27316.826172
2758.000000  -22250.544922  -27650.115234
2759.000000  -22206.421875  -27602.748047
2760.000000  -22226.748047  -27643.976562
2761.000000  -22222.568359  -27484.761719
2762.000000  -22259.185547  -27595.017578
2763.000000  -22136.542969  -27864.556641
2764.000000  -22203.160156  -27750.132812
2765.000000  -22182.037109  -27622.906250
2766.000000  -22104.492188  -27710.970703
2767.000000  -22098.435547  -27489.269531
2768.000000  -22182.246094  -27602.615234
2769.000000  -22247.376953  -27438.738281
2770.000000  -22278.312500  -27413.373047
2771.000000  -22489.933594  -27469.515625
2772.000000  -22155.082031  -27772.902344
2773.000000  -22301.437500  -27632.679688
2774.000000  -22355.015625  -27692.720703
2775.000000  -22445.623047  -27482.923828
2776.000000  -22355.699219  -27698.628906
2777.000000  -22101.556641  -27793.109375
2778.000000  -22219.867188  -27586.400391
2779.000000  -22253.246094  -27655.240234
2780.000000  -22281.101562  -27628.833984
2781.000000  -22121.779297  -27393.562500
2782.000000  -22112.187500  -27329.511719
2783.000000  -22114.500000  -27573.222656
2784.000000  -22150.279297  -27353.052734
2785.000000  -21928.839844  -27463.640625
2786.000000  -22039.244141  -27425.015625
2787.000000  -22048.189453  -27358.531250
2788.000000  -22173.882812  -27152.082031
2789.000000  -22113.808594  -27319.496094
2790.000000  -22048.373047  -27418.937500
2791.000000  -22123.099609  -27411.724609
2792.000000  -22124.353516  -27351.095703
2793.000000  -22247.910156  -27466.511719
2794.000000  -21916.238281  -27355.458984
2795.000000  -22046.726562  -27439.302734
2796.000000  -22046.431641  -27130.462891
2797.000000  -22156.583984  -27241.087891
2798.000000  -22221.654297  -27117.570312
2799.000000  -22154.388672  -27108.812500
2800.000000  -22190.451172  -27250.160156
2801.000000  -22101.171875  -27403.939453
2802.000000  -22097.537109  -27188.349609
2803.000000  -21957.451172  -27258.650391
2804.000000  -22019.447266  -27255.367188
2805.000000  -22048.855469  -27144.281250
2806.000000  -21967.914062  -27196.082031
2807.000000  -21958.794922  -27391.232422
2808.000000  -21975.435547  -27293.335938
2809.000000  -22022.121094  -27310.091797
2810.000000  -21951.246094  -27273.380859
2811.000000  -21989.886719  -27209.873047
2812.000000  -22178.013672  -27155.882812
2813.000000  -22153.625000  -27048.152344
2814.000000  -22167.167969  -27137.294922
2815.000000  -22041.242188  -27209.169922
2816.000000  -22082.638672  -27363.609375
2817.000000  -22064.943359  -27491.158203
2818.000000  -22135.882812  -27408.814453
2819.000000  -22015.908203  -27155.507812
2820.000000  -22001.992188  -27183.466797
2821.000000  -22016.154297  -27377.630859
2822.000000  -22097.873047  -27385.187500
2823.000000  -21968.978516  -27372.117188
2824.000000  -22307.796875  -27423.728516
2825.000000  -22154.439453  -27323.347656
2826.000000  -22127.546875  -27241.023438
2827.000000  -22338.494141  -27198.318359
2828.000000  -22163.539062  -27394.275391
2829.000000  -22230.767578  -27398.140625
2830.000000  -22187.976562  -27275.976562
2831.000000  -22119.783203  -27399.681641
2832.000000  -22028.042969  -27147.718750
2833.000000  -22185.236328  -27257.337891
2834.000000  -22164.605469  -27334.781250
2835.000000  -22296.289062  -27386.728516
2836.000000  -22233.583984  -27361.818359
2837.000000  -22204.132812  -27293.708984
2838.000000  -22083.304688  -27456.410156
2839.000000  -22254.150391  -27482.701172
2840.000000  -22164.527344  -27562.128906
2841.000000  -22165.740234  -27660.398438
2842.000000  -22177.111328  -27569.929688
2843.000000  -21963.777344  -27373.994141
2844.000000  -22221.843750  -27387.650391
2845.000000  -22181.359375  -27394.537109
2846.000000  -22132.708984  -27264.593750
2847.000000  -21993.222656  -27435.201172
2848.000000  -22070.476562  -27474.968750
2849.000000  -22058.630859  -27504.970703
2850.000000  -22140.710938  -27547.384766
2851.000000  -22096.933594  -27702.759766
2852.000000  -22145.187500  -27648.580078
2853.000000  -22310.414062  -27522.373047
2854.000000  -22314.404297  -27598.013672
2855.000000  -22333.783203  -27530.361328
2856.000000  -22331.917969  -27491.455078
2857.000000  -22335.509766  -27658.369141
2858.000000  -22389.271484  -27550.267578
2859.000000  -22345.687500  -27591.923828
2860.000000  -22214.351562  -27548.796875
2861.000000  -22374.556641  -27420.693359
2862.000000  -22258.425781  -27569.759766
2863.000000  -22171.623047  -27782.546875
2864.000000  -22194.082031  -27660.654297
2865.000000  -22283.572266  -27639.632812
2866.000000  -22317.123047  -27751.781250
2867.000000  -22208.599609  -27421.074219
2868.000000  -22263.753906  -27638.802734
2869.000000  -22180.246094  -27681.542969
2870.000000  -22241.691406  -27700.482422
2871.000000  -22053.634766  -27862.396484
2872.000000  -21945.541016  -27551.310547
2873.000000  -22195.312500  -27690.681641
2874.000000  -22154.601562  -27679.136719
2875.000000  -22033.013672  -27591.705078
2876.000000  -22102.369141  -27596.021484
2877.000000  -22002.875000  -27522.226562
2878.000000  -22224.367188  -27497.007812
2879.000000  -22183.611328  -27436.669922
2880.000000  -22084.595703  -27395.494141
2881.000000  -22059.826172  -27530.060547
2882.000000  -22051.408203  -27796.148438
2883.000000  -21890.541016  -27551.509766
2884.000000  -22141.542969  -27475.759766
2885.000000  -22185.781250  -27699.363281
2886.000000  -21965.042969  -27584.601562
2887.000000  -22108.113281  -27642.765625
2888.000000  -22220.080078  -27538.210938
2889.000000  -22134.974609  -27527.417969
2890.000000  -22154.757812  -27851.259766
2891.000000  -22088.419922  -27782.123047
2892.000000  -22039.337891  -27717.507812
2893.000000  -21929.773438  -27558.394531
2894.000000  -22065.375000  -27708.203125
2895.000000  -21917.013672  -27532.451172
2896.000000  -22174.517578  -27532.183594
2897.000000  -22261.976562  -27597.765625
2898.000000  -22086.621094  -27465.638672
2899.000000  -22002.085938  -27427.339844
2900.000000  -22147.660156  -27191.982422
2901.000000  -22033.527344  -27356.318359
2902.000000  -22094.687500  -27367.939453
2903.000000  -22281.695312  -27342.548828
2904.000000  -22227.285156  -27393.890625
2905.000000  -22034.343750  -27060.882812
2906.000000  -22029.470703  -27171.179688
2907.000000  -22143.425781  -27162.712891
2908.000000  -22044.984375  -27262.800781
2909.000000  -22195.291016  -27176.988281
2910.000000  -22193.175781  -27299.402344
2911.000000  -22068.298828  -27203.191406
2912.000000  -22156.089844  -27290.861328
2913.000000  -22093.494141  -27368.751953
2914.000000  -22130.312500  -27341.158203
2915.000000  -22416.361328  -27351.488281
2916.000000  -22252.001953  -27279.728516
2917.000000  -22083.800781  -27300.111328
2918.000000  -22030.164062  -27466.302734
2919.000000  -21883.855469  -27514.494141
2920.000000  -22127.146484  -27331.753906
2921.000000  -22019.916016  -27323.578125
2922.000000  -22224.367188  -27208.078125
2923.000000  -22120.107422  -27321.062500
2924.000000  -22255.263672  -27249.453125
2925.000000  -22146.537109  -27456.671875
2926.000000  -21780.931641  -27399.312500
2927.000000  -22025.384766  -27107.011719
2928.000000  -21837.011719  -27284.091797
2929.000000  -21846.277344  -27357.908203
2930.000000  -21914.185547  -27324.689453
2931.000000  -22047.048828  -27436.429688
2932.000000  -22047.095703  -27252.744141
2933.000000  -22183.451172  -27544.023438
2934.000000  -22063.974609  -27544.142578
2935.000000  -21995.546875  -27550.630859
2936.000000  -22031.734375  -27405.158203
2937.000000  -22082.105469  -27500.625000
2938.000000  -22171.078125  -27396.884766
2939.000000  -22254.021484  -27426.703125
2940.000000  -22326.800781  -27774.273438
2941.000000  -22355.587891  -27737.132812
2942.000000  -22204.384766  -27396.705078
2943.000000  -22102.652344  -27652.060547
2944.000000  -22406.574219  -27592.570312
2945.000000  -22133.060547  -27552.994141
2946.000000  -22388.472656  -27957.308594
2947.000000  -22136.591797  -27672.583984
2948.000000  -22274.037109  -27735.078125
2949.000000  -22340.089844  -27800.347656
2950.000000  -22191.396484  -27732.746094
2951.000000  -22076.498047  -27698.513672
2952.000000  -22186.847656  -27763.888672
2953.000000  -22243.707031  -27709.642578
2954.000000  -22146.906250  -27631.972656
2955.000000  -22058.316406  -27522.583984
2956.000000  -22051.353516  -27835.208984
2957.000000  -22130.421875  -27664.119141
2958.000000  -22245.896484  -27404.439453
2959.000000  -22281.542969  -27602.283203
2960.000000  -22234.597656  -27503.361328
2961.000000  -22255.101562  -27738.273438
2962.000000  -22009.650391  -27741.900391
2963.000000  -21894.404297  -27576.646484
2964.000000  -22133.783203  -27663.091797
2965.000000  -22339.068359  -27643.017578
2966.000000  -22367.679688  -27612.275391
2967.000000  -22310.267578  -27910.685547
2968.000000  -22413.818359  -27780.833984
2969.000000  -22326.753906  -27912.142578
2970.000000  -22327.574219  -27877.910156
2971.000000  -22422.578125  -28123.412109
2972.000000  -22422.750000  -28033.619141
2973.000000  -22166.517578  -27834.904297
2974.000000  -22122.000000  -27870.394531
2975.000000  -22251.322266  -28124.849609
2976.000000  -22137.208984  -28070.740234
2977.000000  -22281.679688  -27751.537109
2978.000000  -22274.335938  -27825.138672
2979.000000  -22161.552734  -28083.162109
2980.000000  -22267.134766  -27883.035156
2981.000000  -22239.816406  -27760.013672
2982.000000  -22444.341797  -27731.386719
2983.000000  -22263.095703  -27888.023438
2984.000000  -22286.779297  -27855.835938
2985.000000  -22243.810547  -28058.460938
2986.000000  -22213.453125  -27748.912109
2987.000000  -22396.707031  -28031.972656
2988.000000  -22266.060547  -27863.191406
2989.000000  -22380.103516  -27706.367188
2990.000000  -22125.988281  -27967.660156
2991.000000  -22104.041016  -27934.882812
2992.000000  -22190.818359  -27680.039062
2993.000000  -21934.744141  -27886.876953
2994.000000  -22041.845703  -27857.779297
2995.000000  -21978.054688  -27771.876953
2996.000000  -22172.474609  -27736.158203
2997.000000  -22166.255859  -27736.746094
2998.000000  -22081.539062  -27704.697266
2999.000000  -22141.703125  -28000.757812
3000.000000  -22224.011719  -27795.386719
3001.000000  -22240.974609  -27750.955078
3002.000000  -22227.201172  -27638.978516
3003.000000  -22350.841797  -27739.556641
3004.000000  -22246.371094  -27669.171875
3005.000000  -22123.998047  -27687.181641
3006.000000  -22041.621094  -27684.849609
3007.000000  -22040.789062  -27580.812500
3008.000000  -22071.429688  -27882.792969
3009.000000  -22209.773438  -27638.837891
3010.000000  -22057.302734  -27705.125000
3011.000000  -22095.337891  -27697.806641
3012.000000  -21853.091797  -27547.833984
3013.000000  -21912.724609  -27392.457031
3014.000000  -21834.222656  -27912.587891
3015.000000  -21900.513672  -27823.349609
3016.000000  -21940.013672  -27774.154297
3017.000000  -21840.500000  -27872.425781
3018.000000  -21841.054688  -27823.634766
3019.000000  -21812.623047  -27496.345703
3020.000000  -21729.464844  -27570.601562
3021.000000  -21835.994141  -27763.058594
3022.000000  -21875.472656  -27723.882812
3023.000000  -21717.865234  -27875.826172
3024.000000  -21928.093750  -27597.130859
3025.000000  -21938.937500  -27439.650391
3026.000000  -22108.376953  -27676.427734
3027.000000  -21993.763672  -27545.398438
3028.000000  -21930.326172  -27602.750000
3029.000000  -21971.490234  -27395.179688
3030.000000  -22008.199219  -27450.943359
3031.000000  -22168.431641  -27413.019531
3032.000000  -22131.322266  -27482.783203
3033.000000  -21960.576172  -27438.447266
3034.000000  -22127.679688  -27508.972656
3035.000000  -22137.843750  -27397.019531
3036.000000  -22264.435547  -27410.048828
3037.000000  -22324.224609  -27463.306641
3038.000000  -22299.337891  -27363.628906
3039.000000  -22287.242188  -27658.150391
3040.000000  -22331.621094  -27556.044922
3041.000000  -22338.343750  -27444.884766
3042.000000  -22396.330078  -27599.693359
3043.000000  -22303.736328  -27673.703125
3044.000000  -22214.384766  -27437.041016
3045.000000  -22148.390625  -27378.289062
3046.000000  -22221.160156  -27519.349609
3047.000000  -22223.779297  -27259.705078
3048.000000  -22281.564453  -27450.117188
3049.000000  -22090.275391  -27299.402344
3050.000000  -22056.517578  -27553.189453
3051.000000  -22004.755859  -27566.390625
3052.000000  -21950.343750  -27540.523438
3053.000000  -22105.916016  -27657.376953
3054.000000  -22053.746094  -27523.931641
3055.000000  -22101.802734  -27406.927734
3056.000000  -22243.582031  -27327.447266
3057.000000  -22036.871094  -27363.867188
3058.000000  -22129.896484  -27435.859375
3059.000000  -22091.460938  -27724.000000
3060.000000  -22218.587891  -27424.488281
3061.000000  -22202.429688  -27455.652344
3062.000000  -22248.757812  -27445.978516
3063.000000  -22354.009766  -27507.947266
3064.000000  -22325.878906  -27413.242188
3065.000000  -22161.062500  -27475.652344
3066.000000  -22146.947266  -27525.421875
3067.000000  -22207.921875  -27600.324219
3068.000000  -21919.935547  -27532.740234
3069.000000  -22388.660156  -27419.996094
3070.000000  -22146.894531  -27464.314453
3071.000000  -22099.666016  -27417.076172
3072.000000  -22264.078125  -27269.687500
3073.000000  -22046.439453  -27540.699219
3074.000000  -22068.642578  -27476.523438
3075.000000  -22234.345703  -27386.976562
3076.000000  -22242.789062  -27308.855469
3077.000000  -22182.718750  -27228.267578
3078.000000  -22367.414062  -27372.931641
3079.000000  -22129.328125  -27283.718750
3080.000000  -22119.619141  -27482.851562
3081.000000  -22085.765625  -27604.144531
3082.000000  -22198.812500  -27758.294922
3083.000000  -22129.742188  -27693.218750
3084.000000  -22141.359375  -27558.439453
3085.000000  -22228.490234  -27807.181641
3086.000000  -22186.607422  -27606.978516
3087.000000  -21933.855469  -27612.154297
3088.000000  -22148.244141  -27791.646484
3089.000000  -22088.943359  -27507.130859
3090.000000  -22049.396484  -27498.685547
3091.000000  -22014.519531  -27625.859375
3092.000000  -21991.830078  -27613.443359
3093.000000  -21971.416016  -27792.074219
3094.000000  -21952.517578  -27646.128906
3095.000000  -22043.255859  -27793.609375
3096.000000  -22150.351562  -27662.736328
3097.000000  -22098.517578  -27739.507812
3098.000000  -21975.144531  -27574.804688
3099.000000  -22010.832031  -27683.560547
3100.000000  -22012.626953  -27871.974609
3101.000000  -22270.982422  -27726.248047
3102.000000  -22284.097656  -27694.753906
3103.000000  -22161.572266  -27603.349609
3104.000000  -22104.800781  -27483.353516
3105.000000  -22037.083984  -27723.298828
3106.000000  -21959.576172  -27527.767578
3107.000000  -22244.298828  -27473.851562
3108.000000  -22116.080078  -27386.849609
3109.000000  -21948.818359  -27501.960938
3110.000000  -22138.072266  -27832.367188
3111.000000  -21997.333984  -27534.210938
3112.000000  -21997.140625  -27615.542969
3113.000000  -22054.335938  -27654.142578
3114.000000  -21943.404297  -27652.222656
3115.000000  -22121.000000  -27698.287109
3116.000000  -22051.251953  -27576.691406
3117.000000  -22110.062500  -27692.794922
3118.000000  -22101.658203  -27767.578125
3119.000000  -22132.783203  -27796.937500
3120.000000  -22232.802734  -27790.402344
3121.000000  -22104.011719  -27531.064453
3122.000000  -22204.757812  -27618.089844
3123.000000  -22191.630859  -27735.130859
3124.000000  -22111.123047  -27552.314453
3125.000000  -22194.144531  -27835.966797
3126.000000  -22176.841797  -27797.972656
3127.000000  -22087.859375  -27811.001953
3128.000000  -22176.373047  -27755.265625
3129.000000  -22097.039062  -27795.007812
3130.000000  -22207.732422  -27676.960938
3131.000000  -22150.095703  -27723.517578
3132.000000  -22185.517578  -27807.566406
3133.000000  -22303.955078  -27797.839844
3134.000000  -22264.511719  -27771.183594
3135.000000  -22148.087891  -27749.345703
3136.000000  -22058.380859  -27980.812500
3137.000000  -21951.025391  -27839.644531
3138.000000  -22031.009766  -27832.554688
3139.000000  -22035.832031  -27715.476562
3140.000000  -22071.123047  -27543.753906
3141.000000  -22175.718750  -27709.468750
3142.000000  -22004.796875  -27855.904297
3143.000000  -22076.029297  -28146.916016
3144.000000  -22023.443359  -28041.833984
3145.000000  -22091.175781  -27980.701172
3146.000000  -22073.380859  -27771.117188
3147.000000  -22103.052734  -28133.072266
3148.000000  -22019.394531  -28146.398438
3149.000000  -22169.865234  -28048.312500
3150.000000  -22080.714844  -28116.697266
3151.000000  -22135.009766  -28189.476562
3152.000000  -22075.587891  -28055.126953
3153.000000  -22147.517578  -27856.400391
3154.000000  -21990.119141  -27845.699219
3155.000000  -22163.244141  -27757.306641
3156.000000  -22048.396484  -27889.775391
3157.000000  -22117.214844  -27684.919922
3158.000000  -22281.558594  -27945.990234
3159.000000  -22086.855469  -28120.296875
3160.000000  -22096.519531  -27957.435547
3161.000000  -22086.046875  -27944.175781
3162.000000  -22174.525391  -27928.464844
3163.000000  -22029.701172  -27832.271484
3164.000000  -22138.789062  -28170.324219
3165.000000  -22160.169922  -27972.042969
3166.000000  -22195.359375  -27963.818359
3167.000000  -22215.259766  -28046.294922
3168.000000  -22228.587891  -28098.687500
3169.000000  -22120.322266  -28093.089844
3170.000000  -22220.548828  -27841.466797
3171.000000  -22267.396484  -27936.445312
3172.000000  -22251.542969  -27986.044922
3173.000000  -22049.941406  -27939.671875
3174.000000  -22254.150391  -27750.914062
3175.000000  -22402.500000  -27658.748047
3176.000000  -22169.181641  -27740.269531
3177.000000  -22114.302734  -27780.943359
3178.000000  -22173.210938  -27840.396484
3179.000000  -22089.279297  -27947.201172
3180.000000  -22211.441406  -27938.210938
3181.000000  -22151.080078  -27975.880859
3182.000000  -22013.888672  -27931.271484
3183.000000  -22079.216797  -28059.482422
3184.000000  -22197.183594  -27906.769531
3185.000000  -21914.876953  -28212.929688
3186.000000  -22127.382812  -28152.775391
3187.000000  -22153.277344  -28265.537109
3188.000000  -22231.156250  -28360.572266
3189.000000  -22008.662109  -28300.988281
3190.000000  -22173.470703  -28314.492188
3191.000000  -22190.085938  -28542.804688
3192.000000  -21984.626953  -28327.187500
3193.000000  -22237.746094  -28183.451172
3194.000000  -22297.314453  -28071.035156
3195.000000  -22348.986328  -28037.468750
3196.000000  -22307.572266  -28166.259766
3197.000000  -22195.021484  -28252.070312
3198.000000  -22154.347656  -28299.570312
3199.000000  -22237.212891  -28121.599609
3200.000000  -22126.201172  -28115.955078
3201.000000  -22263.236328  -27916.617188
3202.000000  -22309.523438  -27967.496094
3203.000000  -22114.818359  -28103.630859
3204.000000  -22216.488281  -28116.279297
3205.000000  -21902.699219  -27744.849609
3206.000000  -22116.931641  -28059.195312
3207.000000  -22203.837891  -28198.060547
3208.000000  -22028.556641  -28134.382812
3209.000000  -22161.939453  -28193.857422
3210.000000  -22052.828125  -28208.425781
3211.000000  -22111.667969  -27992.060547
3212.000000  -22024.222656  -27903.945312
3213.000000  -22180.812500  -27955.794922
3214.000000  -21999.787109  -27891.251953
3215.000000  -21983.367188  -27739.927734
3216.000000  -21973.650391  -27929.802734
3217.000000  -22171.197266  -27644.597656
3218.000000  -22103.132812  -27649.550781
3219.000000  -22046.863281  -27917.960938
3220.000000  -22259.304688  -27801.800781
3221.000000  -22152.835938  -27800.570312
3222.000000  -22217.175781  -27688.210938
3223.000000  -22138.992188  -27822.291016
3224.000000  -22274.953125  -27585.203125
3225.000000  -22246.554688  -27548.257812
3226.000000  -22051.441406  -27535.050781
3227.000000  -22240.103516  -27643.101562
3228.000000  -22231.341797  -27523.380859
3229.000000  -22084.675781  -27545.943359
3230.000000  -22254.576172  -27641.281250
3231.000000  -22103.335938  -27586.839844
3232.000000  -22054.304688  -27500.191406
3233.000000  -22168.048828  -27658.533203
3234.000000  -22220.439453  -27651.490234
3235.000000  -22253.558594  -27582.048828
3236.000000  -22089.966797  -27900.492188
3237.000000  -22329.587891  -27793.294922
3238.000000  -22320.152344  -27599.652344
3239.000000  -22184.722656  -27554.830078
3240.000000  -22150.144531  -27309.189453
3241.000000  -22308.728516  -27274.488281
3242.000000  -22236.873047  -27121.523438
3243.000000  -22117.882812  -27426.750000
3244.000000  -22170.759766  -27617.861328
3245.000000  -22269.664062  -27550.351562
3246.000000  -22055.216797  -27435.117188
3247.000000  -22218.949219  -27650.507812
3248.000000  -22199.427734  -27458.119141
3249.000000  -22290.404297  -27686.316406
3250.000000  -22112.634766  -27388.451172
3251.000000  -22225.388672  -27225.105469
3252.000000  -22082.050781  -27332.964844
3253.000000  -22118.285156  -27447.628906
3254.000000  -22103.339844  -27609.611328
3255.000000  -22136.082031  -27660.501953
3256.000000  -22298.259766  -27397.867188
3257.000000  -22270.888672  -27577.896484
3258.000000  -22298.283203  -27641.175781
3259.000000  -22278.167969  -27562.333984
3260.000000  -22416.181641  -27477.800781
3261.000000  -22501.501953  -27473.431641
3262.000000  -22341.298828  -27378.695312
3263.000000  -22368.693359  -27566.257812
3264.000000  -22194.984375  -27620.951172
3265.000000  -22295.085938  -27654.189453
3266.000000  -22123.134766  -27694.730469
3267.000000  -22248.949219  -27526.505859
3268.000000  -22278.611328  -27587.802734
3269.000000  -22225.300781  -27613.582031
3270.000000  -22415.751953  -27604.779297
3271.000000  -22300.779297  -27603.224609
3272.000000  -22344.449219  -27527.279297
3273.000000  -22455.767578  -27805.242188
3274.000000  -22153.763672  -27647.730469
3275.000000  -22141.103516  -27732.560547
3276.000000  -22190.115234  -27562.566406
3277.000000  -22145.851562  -27694.130859
3278.000000  -22318.830078  -27708.488281
3279.000000  -22153.517578  -27778.552734
3280.000000  -22161.871094  -27811.480469
3281.000000  -22378.775391  -27506.759766
3282.000000  -22251.417969  -27603.201172
3283.000000  -22182.990234  -27499.492188
3284.000000  -22147.833984  -27533.542969
3285.000000  -22353.966797  -27620.150391
3286.000000  -22109.947266  -27780.220703
3287.000000  -22278.410156  -27553.257812
3288.000000  -22313.175781  -27513.839844
3289.000000  -22242.550781  -27964.550781
3290.000000  -22268.339844  -27788.015625
3291.000000  -22565.904297  -27914.085938
3292.000000  -22208.505859  -28105.669922
3293.000000  -22375.560547  -28044.001953
3294.000000  -22250.574219  -27938.958984
3295.000000  -22339.763672  -27758.707031
3296.000000  -22350.722656  -27764.804688
3297.000000  -22474.849609  -27708.912109
3298.000000  -22125.265625  -27928.236328
3299.000000  -22205.419922  -27738.650391
3300.000000  -22200.277344  -27663.884766
3301.000000  -22100.228516  -27862.289062
3302.000000  -22158.392578  -27907.345703
3303.000000  -22088.767578  -27925.464844
3304.000000  -22273.908203  -27978.310547
3305.000000  -22207.158203  -27882.968750
3306.000000  -22161.533203  -27770.607422
3307.000000  -22186.976562  -27715.660156
3308.000000  -22273.373047  -27867.912109
3309.000000  -22160.388672  -27719.996094
3310.000000  -22179.056641  -27802.460938
3311.000000  -22140.802734  -28019.177734
3312.000000  -22004.183594  -27776.849609
3313.000000  -22280.216797  -27751.939453
3314.000000  -22027.298828  -27493.875000
3315.000000  -22134.369141  -27516.701172
3316.000000  -21973.791016  -27625.369141
3317.000000  -21646.789062  -27691.890625
3318.000000  -21983.876953  -27594.732422
3319.000000  -22091.341797  -27483.093750
3320.000000  -22224.597656  -27583.191406
3321.000000  -22150.554688  -27566.292969
3322.000000  -22441.951172  -27406.707031
3323.000000  -22197.396484  -27270.787109
3324.000000  -22252.128906  -27314.537109
3325.000000  -22223.791016  -27273.396484
3326.000000  -22223.250000  -27467.904297
3327.000000  -22156.953125  -27682.253906
3328.000000  -22173.853516  -27887.025391
3329.000000  -22255.070312  -27798.601562
3330.000000  -22277.000000  -27575.148438
3331.000000  -22166.314453  -27442.955078
3332.000000  -22276.230469  -27517.478516
3333.000000  -22234.617188  -27574.916016
3334.000000  -22142.578125  -27497.320312
3335.000000  -22166.630859  -27472.863281
3336.000000  -22168.708984  -27355.039062
3337.000000  -22357.029297  -27276.833984
3338.000000  -22249.644531  -27427.554688
3339.000000  -22299.531250  -27279.636719
3340.000000  -22202.855469  -27398.001953
3341.000000  -22140.093750  -27515.740234
3342.000000  -22221.453125  -27453.388672
3343.000000  -22238.773438  -27214.732422
3344.000000  -21965.287109  -27119.437500
3345.000000  -22224.857422  -27213.787109
3346.000000  -22256.652344  -27326.496094
3347.000000  -22157.548828  -27235.144531
3348.000000  -22137.541016  -27342.144531
3349.000000  -21998.281250  -27471.966797
3350.000000  -22082.414062  -27330.179688
3351.000000  -22050.513672  -27309.734375
3352.000000  -22166.982422  -27335.820312
3353.000000  -22128.681641  -27371.251953
3354.000000  -22119.937500  -27290.355469
3355.000000  -22096.150391  -27287.087891
3356.000000  -22230.000000  -27467.857422
3357.000000  -22281.158203  -27422.988281
3358.000000  -22338.140625  -27288.773438
3359.000000  -22242.537109  -27195.875000
3360.000000  -22241.960938  -27228.375000
3361.000000  -22496.589844  -27189.466797
3362.000000  -22247.822266  -27416.173828
3363.000000  -22242.648438  -27295.017578
3364.000000  -22294.644531  -27584.361328
3365.000000  -22262.992188  -27339.279297
3366.000000  -22179.488281  -27391.773438
3367.000000  -22199.755859  -27379.757812
3368.000000  -22472.382812  -27365.404297
3369.000000  -22407.542969  -27553.851562
3370.000000  -22222.820312  -27473.785156
3371.000000  -22371.542969  -27374.027344
3372.000000  -22193.542969  -27276.029297
3373.000000  -22142.046875  -27462.478516
3374.000000  -22382.734375  -27249.384766
3375.000000  -22106.611328  -27352.417969
3376.000000  -22094.435547  -27472.357422
3377.000000  -22188.359375  -27524.824219
3378.000000  -22380.964844  -27379.394531
3379.000000  -22347.529297  -27315.900391
3380.000000  -22126.119141  -27494.544922
3381.000000  -22285.263672  -27388.259766
3382.000000  -22199.978516  -27452.009766
3383.000000  -22163.884766  -27407.246094
3384.000000  -22281.767578  -27439.125000
3385.000000  -22180.273438  -27219.105469
3386.000000  -22011.445312  -27113.083984
3387.000000  -22063.859375  -27402.607422
3388.000000  -22165.667969  -27484.349609
3389.000000  -22010.603516  -27576.179688
3390.000000  -22066.949219  -27540.962891
3391.000000  -21993.994141  -27516.621094
3392.000000  -22043.097656  -27537.914062
3393.000000  -22058.285156  -27626.531250
3394.000000  -21944.744141  -27570.464844
3395.000000  -22009.353516  -27562.091797
3396.000000  -22146.687500  -27600.548828
3397.000000  -22266.500000  -27785.648438
3398.000000  -22067.380859  -27549.386719
3399.000000  -22356.914062  -27418.890625
3400.000000  -22336.632812  -27708.570312
3401.000000  -21943.117188  -27695.132812
3402.000000  -22103.406250  -27420.652344
3403.000000  -22184.578125  -27655.908203
3404.000000  -22222.777344  -27594.914062
3405.000000  -22400.242188  -27343.697266
3406.000000  -22298.289062  -27505.753906
3407.000000  -22132.560547  -27559.466797
3408.000000  -21977.205078  -27788.794922
3409.000000  -22125.750000  -27675.703125
3410.000000  -21986.068359  -27664.054688
3411.000000  -22216.152344  -27565.214844
3412.000000  -22137.656250  -27771.816406
3413.000000  -22144.716797  -27714.943359
3414.000000  -22122.025391  -27832.919922
3415.000000  -22200.980469  -27708.365234
3416.000000  -22205.312500  -27748.447266
3417.000000  -22170.693359  -27692.265625
3418.000000  -22058.224609  -27611.625000
3419.000000  -22125.539062  -27635.548828
3420.000000  -22196.560547  -27598.310547
3421.000000  -22290.626953  -27736.074219
3422.000000  -22168.607422  -27484.972656
3423.000000  -22090.074219  -27668.488281
3424.000000  -22221.527344  -27720.107422
3425.000000  -22220.429688  -27837.988281
3426.000000  -22178.271484  -27706.240234
3427.000000  -22136.714844  -27658.050781
3428.000000  -21948.015625  -27712.095703
3429.000000  -22175.480469  -27578.369141
3430.000000  -22104.054688  -27752.375000
3431.000000  -22089.550781  -27664.205078
3432.000000  -22197.361328  -27875.599609
3433.000000  -22078.115234  -28002.078125
3434.000000  -21999.302734  -27981.300781
3435.000000  -22058.845703  -27960.414062
3436.000000  -21914.015625  -27994.226562
3437.000000  -22084.935547  -27875.191406
3438.000000  -22121.318359  -27991.146484
3439.000000  -22258.728516  -28105.214844
3440.000000  -22066.437500  -27923.011719
3441.000000  -22121.542969  -27974.472656
3442.000000  -22032.298828  -27888.880859
3443.000000  -22188.708984  -28097.273438
3444.000000  -22277.996094  -28059.544922
3445.000000  -22050.617188  -28113.861328
3446.000000  -22062.568359  -28075.208984
3447.000000  -22142.203125  -27925.400391
3448.000000  -22201.837891  -27668.781250
3449.000000  -22119.685547  -27843.246094
3450.000000  -22068.216797  -27746.166016
3451.000000  -21950.873047  -27644.951172
3452.000000  -22129.150391  -27843.548828
3453.000000  -22184.406250  -27900.126953
3454.000000  -22125.535156  -28096.357422
3455.000000  -22096.902344  -27870.255859
3456.000000  -22192.708984  -28090.343750
3457.000000  -22217.794922  -27825.869141
3458.000000  -22140.367188  -27792.599609
3459.000000  -22122.107422  -27992.501953
3460.000000  -22199.048828  -27925.748047
3461.000000  -22331.697266  -27879.025391
3462.000000  -22020.757812  -27818.787109
3463.000000  -22171.468750  -28010.033203
3464.000000  -22145.882812  -28056.595703
3465.000000  -22226.822266  -28206.818359
3466.000000  -22193.359375  -28050.404297
3467.000000  -22191.273438  -27966.216797
3468.000000  -22065.718750  -28097.240234
3469.000000  -22247.722656  -28271.115234
3470.000000  -22282.439453  -28018.746094
3471.000000  -22101.933594  -28287.105469
3472.000000  -22226.974609  -28101.154297
3473.000000  -22269.650391  -28188.919922
3474.000000  -22155.466797  -28207.480469
3475.000000  -22217.900391  -28175.248047
3476.000000  -22263.466797  -28276.849609
3477.000000  -22212.544922  -28215.812500
3478.000000  -22289.052734  -28328.167969
3479.000000  -22297.718750  -28102.574219
3480.000000  -22494.724609  -28351.070312
3481.000000  -22420.736328  -27937.939453
3482.000000  -22450.560547  -28092.164062
3483.000000  -22335.951172  -28217.494141
3484.000000  -22405.322266  -28212.314453
3485.000000  -22278.718750  -28230.068359
3486.000000  -22577.726562  -28365.562500
3487.000000  -22204.814453  -28310.085938
3488.000000  -22345.417969  -28336.503906
3489.000000  -22377.978516  -28268.541016
3490.000000  -22261.861328  -28295.468750
3491.000000  -22302.884766  -28077.062500
3492.000000  -22244.898438  -28055.093750
3493.000000  -22410.736328  -28020.910156
3494.000000  -22424.121094  -28102.060547
3495.000000  -22434.732422  -28119.958984
3496.000000  -22268.496094  -27977.554688
3497.000000  -22244.599609  -28267.947266
3498.000000  -22353.457031  -28176.527344
3499.000000  -22136.394531  -28082.128906
3500.000000  -22332.658203  -28195.902344
3501.000000  -22058.011719  -28114.183594
3502.000000  -22163.548828  -28134.853516
3503.000000  -22217.943359  -28143.158203
3504.000000  -22040.896484  -28117.845703
3505.000000  -22169.656250  -28128.542969
3506.000000  -22161.105469  -28343.259766
3507.000000  -22174.070312  -28103.210938
3508.000000  -22075.011719  -27848.480469
3509.000000  -22165.593750  -28079.232422
3510.000000  -22248.335938  -27982.435547
3511.000000  -22262.416016  -28051.025391
3512.000000  -22306.609375  -28061.753906
3513.000000  -22266.945312  -28181.435547
3514.000000  -22234.242188  -28217.730469
3515.000000  -22427.576172  -28223.542969
3516.000000  -22099.546875  -28050.656250
3517.000000  -22349.746094  -28239.976562
3518.000000  -22239.736328  -28282.667969
3519.000000  -22212.867188  -28131.382812
3520.000000  -22280.064453  -28020.019531
3521.000000  -22363.767578  -28034.906250
3522.000000  -22456.953125  -27768.818359
3523.000000  -22296.025391  -27836.984375
3524.000000  -22351.685547  -27997.417969
3525.000000  -22265.884766  -27786.375000
3526.000000  -22236.365234  -27661.593750
3527.000000  -22252.304688  -27840.617188
3528.000000  -22376.171875  -27885.744141
3529.000000  -22378.843750  -27992.425781
3530.000000  -22365.964844  -28012.197266
3531.000000  -22182.115234  -27910.498047
3532.000000  -22440.437500  -27767.878906
3533.000000  -22266.406250  -27909.853516
3534.000000  -22377.341797  -27609.923828
3535.000000  -22250.585938  -27983.332031
3536.000000  -22197.824219  -28073.359375
3537.000000  -22169.693359  -27887.410156
3538.000000  -22157.796875  -27730.357422
3539.000000  -22068.482422  -27895.185547
3540.000000  -22185.546875  -27897.240234
3541.000000  -22266.884766  -27867.091797
3542.000000  -22403.878906  -28018.197266
3543.000000  -22139.990234  -28009.099609
3544.000000  -22255.212891  -28159.509766
3545.000000  -22338.576172  -27757.576172
3546.000000  -22340.121094  -28040.595703
3547.000000  -22284.617188  -27851.089844
3548.000000  -22274.740234  -27922.261719
3549.000000  -22238.185547  -27781.298828
3550.000000  -22186.892578  -27912.130859
3551.000000  -22160.216797  -27721.441406
3552.000000  -22269.373047  -27762.375000
3553.000000  -22299.304688  -27748.728516
3554.000000  -22460.361328  -27813.978516
3555.000000  -22341.183594  -27961.435547
3556.000000  -22360.298828  -27849.439453
3557.000000  -22295.578125  -27896.732422
3558.000000  -22172.425781  -27845.691406
3559.000000  -22354.283203  -27942.845703
3560.000000  -22351.910156  -27857.671875
3561.000000  -22427.828125  -27863.042969
3562.000000  -22220.554688  -27980.664062
3563.000000  -22342.582031  -27638.052734
3564.000000  -22185.078125  -27801.646484
3565.000000  -22293.429688  -27650.058594
3566.000000  -22433.009766  -27718.898438
3567.000000  -22168.191406  -27758.355469
3568.000000  -22205.183594  -27803.996094
3569.000000  -22373.218750  -27522.527344
3570.000000  -22225.041016  -27911.855469
3571.000000  -22310.769531  -27700.978516
3572.000000  -22246.841797  -27428.416016
3573.000000  -22287.427734  -27734.691406
3574.000000  -22490.853516  -27691.525391
3575.000000  -22271.988281  -27665.839844
3576.000000  -22369.359375  -27789.210938
3577.000000  -22420.962891  -27685.716797
3578.000000  -22445.513672  -27688.320312
3579.000000  -22262.988281  -27576.060547
3580.000000  -22393.962891  -27518.460938
3581.000000  -22439.707031  -27501.982422
3582.000000  -22344.408203  -27663.173828
3583.000000  -22213.154297  -27797.789062
3584.000000  -22164.759766  -27656.564453
3585.000000  -22296.423828  -27749.101562
3586.000000  -22303.738281  -27818.322266
3587.000000  -22369.937500  -27742.796875
3588.000000  -22358.185547  -27834.839844
3589.000000  -22130.931641  -27877.839844
3590.000000  -22132.384766  -27721.310547
3591.000000  -22475.523438  -27664.427734
3592.000000  -22332.865234  -27766.025391
3593.000000  -22289.722656  -27522.755859
3594.000000  -22197.863281  -27665.820312
3595.000000  -22235.878906  -27613.876953
3596.000000  -22486.703125  -27620.792969
3597.000000  -22151.345703  -27655.291016
3598.000000  -22266.472656  -27560.214844
3599.000000  -22346.683594  -27545.906250
3600.000000  -22417.375000  -27538.814453
3601.000000  -22454.056641  -27536.980469
3602.000000  -22501.595703  -27448.173828
3603.000000  -22410.880859  -27667.283203
3604.000000  -22288.369141  -27476.447266
3605.000000  -22487.496094  -27678.964844
3606.000000  -22381.912109  -27804.859375
3607.000000  -22412.621094  -27708.191406
3608.000000  -22426.759766  -27767.511719
3609.000000  -22404.662109  -27811.437500
3610.000000  -22382.185547  -27562.470703
3611.000000  -22338.187500  -27785.058594
3612.000000  -22404.013672  -27585.062500
3613.000000  -22196.240234  -27611.271484
3614.000000  -22215.617188  -27805.267578
3615.000000  -22286.447266  -27940.615234
3616.000000  -22138.482422  -27887.117188
3617.000000  -22175.175781  -27867.791016
3618.000000  -22363.310547  -28131.222656
3619.000000  -22481.609375  -28133.107422
3620.000000  -22429.179688  -28040.158203
3621.000000  -22423.458984  -28004.841797
3622.000000  -22314.130859  -27767.027344
3623.000000  -22391.791016  -28021.121094
3624.000000  -22394.158203  -27883.224609
3625.000000  -22305.957031  -28152.570312
3626.000000  -22188.578125  -27851.318359
3627.000000  -22405.992188  -28137.871094
3628.000000  -22345.878906  -27933.033203
3629.000000  -22393.537109  -28003.361328
3630.000000  -22550.925781  -27882.681641
3631.000000  -22525.017578  -27868.259766
3632.000000  -22514.289062  -27906.105469
3633.000000  -22512.318359  -27806.343750
3634.000000  -22310.917969  -27942.136719
3635.000000  -22446.951172  -28061.849609
3636.000000  -22489.291016  -27872.363281
3637.000000  -22347.470703  -27778.455078
3638.000000  -22446.578125  -27893.582031
3639.000000  -22442.189453  -27637.304688
3640.000000  -22467.388672  -27478.847656
3641.000000  -22319.513672  -27669.226562
3642.000000  -22476.964844  -27654.406250
3643.000000  -22580.552734  -27651.058594
3644.000000  -22514.445312  -27610.931641
3645.000000  -22506.906250  -27637.011719
3646.000000  -22496.763672  -27690.416016
3647.000000  -22396.093750  -27561.716797
3648.000000  -22459.070312  -27590.648438
3649.000000  -22344.232422  -27602.802734
3650.000000  -22415.279297  -27494.222656
3651.000000  -22511.923828  -27544.759766
3652.000000  -22293.123047  -27504.240234
3653.000000  -22572.050781  -27705.683594
3654.000000  -22425.574219  -27638.171875
3655.000000  -22496.152344  -27377.421875
3656.000000  -22410.974609  -27561.619141
3657.000000  -22415.330078  -27567.761719
3658.000000  -22421.724609  -27389.183594
3659.000000  -22259.753906  -27613.386719
3660.000000  -22353.013672  -27377.962891
3661.000000  -22464.994141  -27537.201172
3662.000000  -22533.689453  -27662.542969
3663.000000  -22452.408203  -27615.601562
3664.000000  -22448.410156  -27492.984375
3665.000000  -22443.429688  -27639.457031
3666.000000  -22644.123047  -27644.322266
3667.000000  -22452.013672  -27855.033203
3668.000000  -22336.765625  -27902.457031
3669.000000  -22229.171875  -27716.558594
3670.000000  -22557.285156  -27859.751953
3671.000000  -22355.509766  -28125.255859
3672.000000  -22371.888672  -28007.417969
3673.000000  -22406.562500  -27910.968750
3674.000000  -22412.421875  -27975.283203
3675.000000  -22429.347656  -27890.554688
3676.000000  -22513.791016  -27948.416016
3677.000000  -22411.039062  -28069.458984
3678.000000  -22364.222656  -27824.654297
3679.000000  -22237.007812  -28017.427734
3680.000000  -22327.828125  -28168.341797
3681.000000  -22214.783203  -28039.343750
3682.000000  -22221.687500  -28311.914062
3683.000000  -22229.111328  -28296.724609
3684.000000  -22120.828125  -28515.849609
3685.000000  -22176.681641  -28211.910156
3686.000000  -22247.625000  -28365.380859
3687.000000  -22238.847656  -27997.558594
3688.000000  -22124.865234  -28177.511719
3689.000000  -22147.947266  -28221.402344
3690.000000  -22110.617188  -28377.855469
3691.000000  -22348.376953  -28360.091797
3692.000000  -22390.210938  -28284.962891
3693.000000  -22366.412109  -28217.750000
3694.000000  -22411.892578  -28405.656250
3695.000000  -22282.947266  -28409.269531
3696.000000  -22153.957031  -28315.740234
3697.000000  -22149.031250  -28261.771484
3698.000000  -22174.275391  -28225.529297
3699.000000  -22183.974609  -28376.625000
3700.000000  -22120.980469  -28268.005859
3701.000000  -22104.597656  -28167.095703
3702.000000  -22313.716797  -28213.359375
3703.000000  -22377.011719  -28086.865234
3704.000000  -22374.308594  -28294.623047
3705.000000  -22514.666016  -28257.658203
3706.000000  -22267.804688  -28024.886719
3707.000000  -22377.080078  -28207.275391
3708.000000  -22370.955078  -28040.982422
3709.000000  -22241.595703  -28202.914062
3710.000000  -22322.261719  -28117.894531
3711.000000  -22128.363281  -28104.441406
3712.000000  -22208.310547  -28073.121094
3713.000000  -22175.087891  -28171.839844
3714.000000  -22139.945312  -28167.244141
3715.000000  -22056.386719  -28088.972656
3716.000000  -22168.792969  -27901.269531
3717.000000  -22228.218750  -27902.138672
3718.000000  -22240.039062  -27968.769531
3719.000000  -22000.382812  -28078.251953
3720.000000  -22113.712891  -28141.986328
3721.000000  -22275.708984  -27817.074219
3722.000000  -22134.412109  -28068.226562
3723.000000  -22122.509766  -28079.060547
3724.000000  -22210.339844  -28250.658203
3725.000000  -22149.289062  -28055.443359
3726.000000  -22083.052734  -28204.117188
3727.000000  -22348.181641  -28096.564453
3728.000000  -22425.064453  -28202.744141
3729.000000  -22212.121094  -28320.042969
3730.000000  -22115.099609  -28132.484375
3731.000000  -22182.160156  -28487.292969
3732.000000  -22406.923828  -28260.919922
3733.000000  -22357.164062  -28107.298828
3734.000000  -22269.126953  -27941.232422
3735.000000  -22131.251953  -28063.863281
3736.000000  -22278.726562  -28234.064453
3737.000000  -22301.458984  -28049.048828
3738.000000  -22402.873047  -28050.908203
3739.000000  -22462.914062  -28198.376953
3740.000000  -22415.066406  -28210.916016
3741.000000  -22107.689453  -28089.550781
3742.000000  -22269.398438  -28046.533203
3743.000000  -22161.167969  -28036.343750
3744.000000  -22405.572266  -27934.402344
3745.000000  -22331.685547  -27938.042969
3746.000000  -22239.646484  -28128.337891
3747.000000  -22311.900391  -28000.177734
3748.000000  -22075.939453  -28346.324219
3749.000000  -22129.587891  -28122.789062
3750.000000  -22160.875000  -27947.490234
3751.000000  -22043.589844  -28032.759766
3752.000000  -22029.320312  -27796.134766
3753.000000  -22167.431641  -28020.783203
3754.000000  -22255.492188  -27840.701172
3755.000000  -22110.187500  -27915.449219
3756.000000  -22050.974609  -27600.714844
3757.000000  -22135.408203  -27890.126953
3758.000000  -22019.363281  -27907.566406
3759.000000  -22132.751953  -28045.707031
3760.000000  -22221.095703  -27943.714844
3761.000000  -22239.505859  -27877.322266
3762.000000  -22087.816406  -28141.835938
3763.000000  -22219.152344  -28070.082031
3764.000000  -22203.078125  -27918.646484
3765.000000  -22276.648438  -27832.207031
3766.000000  -22098.148438  -28204.662109
3767.000000  -22322.292969  -27985.064453
3768.000000  -22222.781250  -27920.050781
3769.000000  -22241.777344  -27977.603516
3770.000000  -22078.574219  -28086.154297
3771.000000  -22056.966797  -28128.560547
3772.000000  -22089.728516  -27953.640625
3773.000000  -22097.865234  -28013.492188
3774.000000  -22133.060547  -27851.628906
3775.000000  -22023.152344  -27863.755859
3776.000000  -22149.882812  -27789.839844
3777.000000  -22084.435547  -27944.060547
3778.000000  -22017.255859  -27840.986328
3779.000000  -22021.980469  -27968.623047
3780.000000  -21928.107422  -27999.941406
3781.000000  -22045.115234  -28210.166016
3782.000000  -22231.138672  -28152.861328
3783.000000  -22271.091797  -28188.492188
3784.000000  -22273.972656  -28202.386719
3785.000000  -22149.025391  -28148.980469
3786.000000  -22064.287109  -28050.312500
3787.000000  -22223.847656  -28102.611328
3788.000000  -22193.585938  -28152.220703
3789.000000  -22132.951172  -28016.847656
3790.000000  -21905.753906  -28076.445312
3791.000000  -22039.078125  -27910.523438
3792.000000  -22236.400391  -28014.876953
3793.000000  -22062.666016  -28112.417969
3794.000000  -22168.869141  -28051.605469
3795.000000  -22028.703125  -28029.080078
3796.000000  -22036.789062  -28075.734375
3797.000000  -21941.892578  -27941.941406
3798.000000  -22011.513672  -27926.378906
3799.000000  -22192.050781  -28043.470703
3800.000000  -22072.794922  -28067.998047
3801.000000  -22119.185547  -28113.404297
3802.000000  -22119.800781  -28270.626953
3803.000000  -22061.091797  -28324.396484
3804.000000  -22033.121094  -28181.658203
3805.000000  -22055.107422  -28074.234375
3806.000000  -22119.642578  -27980.853516
3807.000000  -22347.779297  -27951.660156
3808.000000  -22346.486328  -28144.125000
3809.000000  -22160.068359  -28204.291016
3810.000000  -22101.396484  -28329.656250
3811.000000  -22414.126953  -28247.917969
3812.000000  -22171.839844  -28003.626953
3813.000000  -22102.449219  -28076.222656
3814.000000  -22167.328125  -28128.728516
3815.000000  -22080.357422  -28142.970703
3816.000000  -22174.228516  -28092.871094
3817.000000  -22096.410156  -27971.078125
3818.000000  -22164.445312  -28168.845703
3819.000000  -22187.554688  -28097.080078
3820.000000  -22175.185547  -28090.310547
3821.000000  -22254.878906  -28166.421875
3822.000000  -22268.783203  -28142.000000
3823.000000  -22249.720703  -28265.216797
3824.000000  -21952.408203  -27861.021484
3825.000000  -22299.380859  -28027.093750
3826.000000  -22256.085938  -28068.353516
3827.000000  -22190.060547  -28106.701172
3828.000000  -22376.591797  -27986.693359
3829.000000  -22185.181641  -27880.412109
3830.000000  -22238.101562  -28013.082031
3831.000000  -22280.275391  -28095.294922
3832.000000  -22206.824219  -27956.234375
3833.000000  -22190.304688  -28094.388672
3834.000000  -22162.996094  -28049.902344
3835.000000  -22162.066406  -27874.730469
3836.000000  -22173.630859  -28105.216797
3837.000000  -22258.380859  -27978.029297
3838.000000  -22276.875000  -28147.199219
3839.000000  -22291.656250  -28055.105469
3840.000000  -22146.658203  -28009.607422
3841.000000  -22287.740234  -27820.689453
3842.000000  -22220.808594  -27916.779297
3843.000000  -22215.115234  -27946.826172
3844.000000  -22315.273438  -27781.988281
3845.000000  -22418.517578  -27877.580078
3846.000000  -22446.576172  -27905.099609
3847.000000  -22451.130859  -28081.105469
3848.000000  -22094.378906  -28095.285156
3849.000000  -22287.236328  -27837.583984
3850.000000  -22295.142578  -27936.736328
3851.000000  -22125.628906  -27943.720703
3852.000000  -22286.992188  -28059.671875
3853.000000  -22290.867188  -27984.878906
3854.000000  -22198.185547  -27955.328125
3855.000000  -22273.300781  -27907.396484
3856.000000  -22206.728516  -27866.179688
3857.000000  -22241.728516  -27744.607422
3858.000000  -22217.230469  -27733.326172
3859.000000  -22180.822266  -27766.707031
3860.000000  -22202.423828  -27749.402344
3861.000000  -22068.990234  -28050.562500
3862.000000  -22104.861328  -28133.281250
3863.000000  -22107.183594  -27776.332031
3864.000000  -22240.724609  -27930.664062
3865.000000  -22215.226562  -27872.341797
3866.000000  -22299.070312  -28058.513672
3867.000000  -22398.873047  -27963.882812
3868.000000  -22253.472656  -27970.958984
3869.000000  -22321.796875  -27697.722656
3870.000000  -22136.476562  -28015.796875
3871.000000  -22164.533203  -28200.466797
3872.000000  -22143.365234  -27925.175781
3873.000000  -22283.205078  -27931.363281
3874.000000  -22322.800781  -27829.882812
3875.000000  -22379.017578  -27684.371094
3876.000000  -22270.849609  -27877.390625
3877.000000  -22171.318359  -27969.697266
3878.000000  -21988.326172  -27850.691406
3879.000000  -22342.683594  -27644.015625
3880.000000  -22153.757812  -27762.113281
3881.000000  -22007.351562  -27822.101562
3882.000000  -22152.357422  -27748.859375
3883.000000  -21925.888672  -27795.703125
3884.000000  -22018.669922  -27654.789062
3885.000000  -22077.437500  -27859.191406
3886.000000  -22230.457031  -28055.355469
3887.000000  -22084.521484  -27947.861328
3888.000000  -21973.527344  -27745.257812
3889.000000  -22135.177734  -27846.509766
3890.000000  -22041.175781  -27904.337891
3891.000000  -22199.667969  -27948.867188
3892.000000  -22244.750000  -27916.646484
3893.000000  -22177.539062  -27696.679688
3894.000000  -22120.376953  -27996.701172
3895.000000  -22233.197266  -27760.804688
3896.000000  -21978.277344  -27808.701172
3897.000000  -22224.675781  -27823.779297
3898.000000  -22210.587891  -27765.970703
3899.000000  -22218.359375  -27822.787109
3900.000000  -22145.265625  -27901.664062
3901.000000  -22303.285156  -27854.248047
3902.000000  -22190.349609  -27881.074219
3903.000000  -22168.669922  -27693.669922
3904.000000  -22247.029297  -27694.023438
3905.000000  -22313.525391  -27605.488281
3906.000000  -22386.310547  -27840.832031
3907.000000  -22315.910156  -27761.708984
3908.000000  -22350.642578  -27855.496094
3909.000000  -22412.314453  -27586.169922
3910.000000  -22453.951172  -27609.064453
3911.000000  -22238.455078  -27792.996094
3912.000000  -22359.552734  -27700.437500
3913.000000  -22347.630859  -27775.658203
3914.000000  -22405.250000  -27683.789062
3915.000000  -22490.044922  -27875.962891
3916.000000  -22255.810547  -27809.988281
3917.000000  -22426.476562  -27851.962891
3918.000000  -22142.873047  -27802.701172
3919.000000  -22235.787109  -27837.308594
3920.000000  -22185.382812  -27675.759766
3921.000000  -22311.281250  -27558.771484
3922.000000  -22107.449219  -27705.705078
3923.000000  -22165.000000  -27655.279297
3924.000000  -22195.529297  -27922.955078
3925.000000  -22131.861328  -27825.878906
3926.000000  -22085.958984  -27531.345703
3927.000000  -22240.416016  -27764.625000
3928.000000  -22233.005859  -27900.066406
3929.000000  -22131.880859  -27596.406250
3930.000000  -22165.740234  -27893.966797
3931.000000  -22241.068359  -27873.542969
3932.000000  -22110.544922  -27840.017578
3933.000000  -22193.806641  -27787.503906
3934.000000  -22310.908203  -27628.234375
3935.000000  -22268.867188  -27474.132812
3936.000000  -22231.916016  -27658.853516
3937.000000  -22242.414062  -27742.982422
3938.000000  -22192.230469  -27641.332031
3939.000000  -21979.410156  -27762.511719
3940.000000  -21997.816406  -27854.744141
3941.000000  -22254.166016  -27696.394531
3942.000000  -22180.371094  -27875.396484
3943.000000  -22239.091797  -27549.837891
3944.000000  -22202.978516  -27644.875000
3945.000000  -22394.951172  -27732.316406
3946.000000  -22358.806641  -27666.439453
3947.000000  -22266.673828  -27698.304688
3948.000000  -22179.970703  -27762.828125
3949.000000  -21998.251953  -27725.900391
3950.000000  -21999.009766  -27748.994141
3951.000000  -22036.695312  -27757.769531
3952.000000  -21991.056641  -27608.275391
3953.000000  -22029.109375  -27767.847656
3954.000000  -22094.367188  -27898.652344
3955.000000  -22254.033203  -27846.865234
3956.000000  -22289.652344  -27676.873047
3957.000000  -22164.001953  -27648.595703
3958.000000  -22203.984375  -27695.833984
3959.000000  -22213.091797  -27508.222656
3960.000000  -22318.326172  -27736.494141
3961.000000  -22020.134766  -27772.787109
3962.000000  -22134.476562  -27662.566406
3963.000000  -22063.773438  -27772.482422
3964.000000  -22206.378906  -27684.507812
3965.000000  -22098.884766  -27862.957031
3966.000000  -22248.224609  -27834.812500
3967.000000  -22111.390625  -28013.517578
3968.000000  -22090.917969  -27771.031250
3969.000000  -22078.373047  -27951.039062
3970.000000  -22056.695312  -27785.796875
3971.000000  -22258.466797  -27903.236328
3972.000000  -22184.306641  -27950.978516
3973.000000  -22062.197266  -27736.394531
3974.000000  -22101.730469  -27635.003906
3975.000000  -22262.808594  -27597.074219
3976.000000  -22162.257812  -27842.306641
3977.000000  -22129.281250  -27904.617188
3978.000000  -22141.714844  -27563.660156
3979.000000  -22139.882812  -27734.583984
3980.000000  -22037.707031  -27677.496094
3981.000000  -22060.955078  -27749.246094
3982.000000  -22013.775391  -27696.392578
3983.000000  -22165.578125  -27918.140625
3984.000000  -21935.490234  -27701.623047
3985.000000  -22098.437500  -27888.341797
3986.000000  -22143.630859  -27766.484375
3987.000000  -22100.832031  -27618.066406
3988.000000  -22051.869141  -27650.265625
3989.000000  -22085.923828  -27630.601562
3990.000000  -22090.488281  -27575.056641
3991.000000  -22185.222656  -27767.568359
3992.000000  -22306.158203  -27802.056641
3993.000000  -22261.662109  -27895.179688
3994.000000  -22224.500000  -27698.396484
3995.000000  -22102.216797  -27929.490234
3996.000000  -22316.472656  -27729.857422
3997.000000  -22208.425781  -27718.353516
3998.000000  -22161.748047  -27687.759766
3999.000000  -22154.986328  -27762.634766
4000.000000  -22226.912109  -27620.880859
4001.000000  -22256.371094  -27768.564453
4002.000000  -22271.791016  -27809.119141
4003.000000  -22134.425781  -27683.132812
4004.000000  -22170.300781  -27832.656250
4005.000000  -22201.541016  -27828.666016
4006.000000  -22313.152344  -27636.568359
4007.000000  -22157.263672  -27688.957031
4008.000000  -22279.447266  -27449.154297
4009.000000  -22160.625000  -27670.628906
4010.000000  -22327.615234  -27578.689453
4011.000000  -22332.392578  -27529.929688
4012.000000  -22266.458984  -27566.417969
4013.000000  -22313.101562  -27597.591797
4014.000000  -22350.966797  -27670.501953
4015.000000  -22368.876953  -27734.257812
4016.000000  -22218.447266  -27798.238281
4017.000000  -22292.910156  -27693.031250
4018.000000  -22146.664062  -27919.687500
4019.000000  -22310.558594  -27699.074219
4020.000000  -22296.308594  -27776.541016
4021.000000  -22418.296875  -27595.386719
4022.000000  -22388.255859  -27555.164062
4023.000000  -22457.232422  -27843.296875
4024.000000  -22395.197266  -27679.521484
4025.000000  -22395.853516  -27920.224609
4026.000000  -22202.630859  -27975.787109
4027.000000  -22132.818359  -27687.648438
4028.000000  -22283.593750  -27676.027344
4029.000000  -22349.095703  -27733.101562
4030.000000  -22218.156250  -27726.767578
4031.000000  -22287.544922  -27857.330078
4032.000000  -22455.263672  -27757.298828
4033.000000  -22259.781250  -27752.240234
4034.000000  -22261.878906  -27989.871094
4035.000000  -22228.771484  -28037.296875
4036.000000  -22350.656250  -27811.470703
4037.000000  -22330.046875  -27765.765625
4038.000000  -22170.164062  -27878.767578
4039.000000  -22274.214844  -27956.011719
4040.000000  -22330.458984  -28024.257812
4041.000000  -22291.365234  -27942.835938
4042.000000  -22238.457031  -27963.953125
4043.000000  -22334.777344  -27881.738281
4044.000000  -22284.003906  -27848.341797
4045.000000  -22250.255859  -27968.742188
4046.000000  -22101.662109  -27839.189453
4047.000000  -22211.740234  -27905.363281
4048.000000  -22333.943359  -27802.355469
4049.000000  -22359.939453  -27778.523438
4050.000000  -22138.500000  -27812.083984
4051.000000  -22164.587891  -27838.384766
4052.000000  -22164.812500  -27646.177734
4053.000000  -22348.140625  -27492.542969
4054.000000  -22276.363281  -27848.988281
4055.000000  -21985.281250  -27922.865234
4056.000000  -22229.531250  -27829.636719
4057.000000  -21983.115234  -28182.322266
4058.000000  -22010.089844  -28032.228516
4059.000000  -22112.351562  -27982.404297
4060.000000  -22238.634766  -27948.654297
4061.000000  -22233.812500  -27942.859375
4062.000000  -22236.396484  -27931.042969
4063.000000  -22190.753906  -27801.726562
4064.000000  -22183.683594  -27977.646484
4065.000000  -22252.900391  -27864.142578
4066.000000  -22228.466797  -27846.412109
4067.000000  -22237.712891  -28001.648438
4068.000000  -22262.765625  -27720.732422
4069.000000  -22218.666016  -27926.505859
4070.000000  -22065.091797  -28118.990234
4071.000000  -22137.007812  -27783.335938
4072.000000  -22181.542969  -28016.847656
4073.000000  -22359.660156  -27962.089844
4074.000000  -22082.779297  -27926.859375
4075.000000  -22293.394531  -27888.792969
4076.000000  -22360.423828  -27871.355469
4077.000000  -21997.591797  -28108.628906
4078.000000  -22242.744141  -28095.085938
4079.000000  -22175.859375  -27667.375000
4080.000000  -22120.261719  -27814.287109
4081.000000  -22214.371094  -27789.828125
4082.000000  -22218.390625  -27893.953125
4083.000000  -22088.968750  -27876.419922
4084.000000  -22055.949219  -28078.671875
4085.000000  -22079.263672  -27802.904297
4086.000000  -22164.605469  -27784.121094
4087.000000  -22022.306641  -27863.388672
4088.000000  -22000.443359  -27826.099609
4089.000000  -22087.857422  -27962.351562
4090.000000  -22039.541016  -27775.335938
4091.000000  -22193.869141  -27840.574219
4092.000000  -22141.988281  -28052.273438
4093.000000  -21934.210938  -28006.763672
4094.000000  -22171.265625  -27961.324219
4095.000000  -22184.447266  -27772.259766
4096.000000  -22146.974609  -27870.835938
4097.000000  -22238.115234  -27818.699219
4098.000000  -22176.826172  -27898.906250
4099.000000  -22009.515625  -27826.794922
4100.000000  -22112.367188  -27924.326172
4101.000000  -22303.812500  -27911.332031
4102.000000  -22187.640625  -27682.304688
4103.000000  -22300.109375  -27949.644531
4104.000000  -22027.423828  -27911.812500
4105.000000  -22159.966797  -27797.755859
4106.000000  -22186.644531  -28058.134766
4107.000000  -22250.849609  -28037.347656
4108.000000  -22154.935547  -27988.347656
4109.000000  -22264.757812  -27778.548828
4110.000000  -22143.775391  -27679.011719
4111.000000  -22395.625000  -27799.066406
4112.000000  -22201.064453  -27787.980469
4113.000000  -22324.675781  -27636.998047
4114.000000  -22324.462891  -27623.615234
4115.000000  -22310.550781  -27784.474609
4116.000000  -22258.337891  -27524.503906
4117.000000  -22172.917969  -27434.923828
4118.000000  -22324.859375  -27601.714844
4119.000000  -22305.111328  -27734.484375
4120.000000  -22222.611328  -27694.273438
4121.000000  -22176.429688  -27610.357422
4122.000000  -22144.638672  -27502.441406
4123.000000  -22169.828125  -27784.775391
4124.000000  -22082.394531  -27660.892578
4125.000000  -21890.732422  -28004.726562
4126.000000  -22167.142578  -27825.000000
4127.000000  -22235.275391  -27882.283203
4128.000000  -22162.253906  -28005.017578
4129.000000  -22175.750000  -27657.414062
4130.000000  -22186.099609  -27917.150391
4131.000000  -22199.257812  -27885.277344
4132.000000  -22010.681641  -28038.953125
4133.000000  -21951.625000  -28140.636719
4134.000000  -22087.976562  -27868.212891
4135.000000  -22148.851562  -28001.361328
4136.000000  -22175.806641  -27956.447266
4137.000000  -22225.482422  -27688.291016
4138.000000  -22038.417969  -27631.140625
4139.000000  -22203.613281  -27717.763672
4140.000000  -22299.373047  -27448.582031
4141.000000  -22234.042969  -27600.238281
4142.000000  -22159.712891  -27452.814453
4143.000000  -22320.544922  -27446.873047
4144.000000  -22268.746094  -27458.695312
4145.000000  -22166.966797  -27583.873047
4146.000000  -22294.966797  -27561.101562
4147.000000  -22126.603516  -27694.453125
4148.000000  -22021.996094  -27474.628906
4149.000000  -22174.117188  -27415.402344
4150.000000  -22133.277344  -27668.482422
4151.000000  -22096.173828  -27831.826172
4152.000000  -22172.500000  -27841.136719
4153.000000  -22313.046875  -27734.466797
4154.000000  -22030.181641  -27476.410156
4155.000000  -22239.677734  -27510.496094
4156.000000  -22210.605469  -27711.324219
4157.000000  -22197.886719  -27521.576172
4158.000000  -22254.988281  -27530.962891
4159.000000  -22114.144531  -27546.912109
4160.000000  -22278.373047  -27665.066406
4161.000000  -22280.625000  -27591.783203
4162.000000  -22408.199219  -27430.068359
4163.000000  -22321.421875  -27652.972656
4164.000000  -22239.388672  -27812.556641
4165.000000  -22014.248047  -27568.482422
4166.000000  -22214.136719  -27536.025391
4167.000000  -22367.593750  -27531.041016
4168.000000  -22325.857422  -27786.589844
4169.000000  -22297.765625  -27596.728516
4170.000000  -22142.353516  -27584.458984
4171.000000  -22273.921875  -27708.441406
4172.000000  -22247.425781  -27678.771484
4173.000000  -22230.082031  -27525.906250
4174.000000  -22084.490234  -27487.277344
4175.000000  -22190.236328  -27534.697266
4176.000000  -22008.154297  -27446.013672
4177.000000  -22183.835938  -27716.583984
4178.000000  -22102.525391  -27579.927734
4179.000000  -22055.810547  -27586.677734
4180.000000  -22086.726562  -27627.656250
4181.000000  -22022.816406  -27784.515625
4182.000000  -22046.851562  -27894.851562
4183.000000  -22087.222656  -27820.808594
4184.000000  -22170.625000  -27688.783203
4185.000000  -22267.445312  -27736.298828
4186.000000  -22274.054688  -27911.716797
4187.000000  -22298.376953  -27648.761719
4188.000000  -22321.488281  -27754.060547
4189.000000  -22299.773438  -27732.498047
4190.000000  -22471.787109  -27911.593750
4191.000000  -22167.273438  -27960.656250
4192.000000  -22339.476562  -27983.070312
4193.000000  -22114.480469  -27705.410156
4194.000000  -22244.701172  -27923.695312
4195.000000  -22303.693359  -27718.927734
4196.000000  -22200.324219  -27666.068359
4197.000000  -22167.632812  -27770.597656
4198.000000  -22248.082031  -27805.482422
4199.000000  -22258.783203  -27828.421875
4200.000000  -22225.980469  -27940.759766
4201.000000  -22215.376953  -27950.074219
4202.000000  -22236.726562  -27844.277344
4203.000000  -22153.171875  -27877.951172
4204.000000  -22176.347656  -28037.617188
4205.000000  -22262.281250  -27787.072266
4206.000000  -22054.070312  -27549.042969
4207.000000  -22141.310547  -27736.669922
4208.000000  -22158.574219  -27433.146484
4209.000000  -22157.042969  -27649.345703
4210.000000  -21864.898438  -27762.324219
4211.000000  -22001.638672  -27586.234375
4212.000000  -21937.128906  -27719.460938
4213.000000  -22051.318359  -27639.316406
4214.000000  -22161.462891  -27476.326172
4215.000000  -22036.794922  -27508.660156
4216.000000  -22208.095703  -27746.824219
4217.000000  -22107.529297  -27552.691406
4218.000000  -22074.808594  -27713.042969
4219.000000  -22065.833984  -27545.892578
4220.000000  -22157.396484  -27558.779297
4221.000000  -22283.675781  -27579.583984
4222.000000  -22079.806641  -27525.166016
4223.000000  -22188.730469  -27785.708984
4224.000000  -22172.847656  -27665.763672
4225.000000  -22211.037109  -27626.626953
4226.000000  -22229.205078  -27647.152344
4227.000000  -22071.482422  -27871.419922
4228.000000  -22210.591797  -27533.000000
4229.000000  -22143.164062  -27744.638672
4230.000000  -22294.857422  -27772.419922
4231.000000  -22205.423828  -27758.396484
4232.000000  -22274.763672  -28056.628906
4233.000000  -22079.904297  -28173.041016
4234.000000  -22235.400391  -28067.837891
4235.000000  -22136.937500  -27979.673828
4236.000000  -22068.921875  -27927.701172
4237.000000  -22130.070312  -27866.386719
4238.000000  -22259.558594  -27828.917969
4239.000000  -22292.349609  -27820.708984
4240.000000  -22321.935547  -27704.091797
4241.000000  -22178.558594  -27884.406250
4242.000000  -22246.314453  -27928.576172
4243.000000  -22444.031250  -27985.962891
4244.000000  -22224.101562  -27842.568359
4245.000000  -22352.072266  -27812.101562
4246.000000  -22211.412109  -27970.830078
4247.000000  -22205.701172  -27947.816406
4248.000000  -22203.105469  -27849.996094
4249.000000  -22202.320312  -27984.781250
4250.000000  -22155.279297  -27983.611328
4251.000000  -22204.339844  -28030.806641
4252.000000  -22271.646484  -27746.794922
4253.000000  -22338.890625  -27999.316406
4254.000000  -22152.345703  -28046.394531
4255.000000  -22265.679688  -27832.392578
4256.000000  -22077.820312  -27726.652344
4257.000000  -22009.242188  -27575.332031
4258.000000  -22063.599609  -27747.921875
4259.000000  -21990.253906  -27445.398438
4260.000000  -22287.904297  -27532.103516
4261.000000  -22084.009766  -27624.412109
4262.000000  -22244.101562  -27596.082031
4263.000000  -22120.085938  -27430.378906
4264.000000  -22051.421875  -27740.781250
4265.000000  -22150.269531  -27860.507812
4266.000000  -22153.738281  -27547.695312
4267.000000  -22118.851562  -27602.513672
4268.000000  -22131.302734  -27606.562500
4269.000000  -21962.039062  -27339.218750
4270.000000  -22137.195312  -27492.130859
4271.000000  -22130.009766  -27693.853516
4272.000000  -22130.322266  -27610.189453
4273.000000  -22098.560547  -27710.880859
4274.000000  -22130.837891  -27598.730469
4275.000000  -22088.773438  -27641.748047
4276.000000  -22018.525391  -27684.964844
4277.000000  -22098.390625  -27798.564453
4278.000000  -22162.648438  -27753.277344
4279.000000  -21976.250000  -27711.503906
4280.000000  -22066.394531  -27790.349609
4281.000000  -21971.050781  -27754.355469
4282.000000  -22047.210938  -27752.042969
4283.000000  -21966.392578  -27668.322266
4284.000000  -22151.005859  -27434.564453
4285.000000  -21848.507812  -27787.423828
4286.000000  -21953.527344  -27715.748047
4287.000000  -21906.656250  -27653.847656
4288.000000  -21996.468750  -27755.916016
4289.000000  -21987.220703  -27561.824219
4290.000000  -21959.521484  -27546.443359
4291.000000  -21884.472656  -27648.449219
4292.000000  -22007.707031  -27435.998047
4293.000000  -22049.296875  -27470.464844
4294.000000  -21959.253906  -27358.156250
4295.000000  -22025.224609  -27559.789062
4296.000000  -21927.917969  -27648.292969
4297.000000  -22180.578125  -27755.552734
4298.000000  -22166.853516  -27699.255859
4299.000000  -22104.365234  -27799.187500
4300.000000  -22097.500000  -27728.876953
4301.000000  -21826.884766  -27853.099609
4302.000000  -21848.255859  -27978.076172
4303.000000  -21999.591797  -27946.041016
4304.000000  -22015.287109  -27579.597656
4305.000000  -21869.683594  -27758.781250
4306.000000  -21947.753906  -27722.449219
4307.000000  -21851.699219  -27820.087891
4308.000000  -21902.386719  -27895.544922
4309.000000  -21998.009766  -27510.222656
4310.000000  -22141.521484  -27584.027344
4311.000000  -22047.035156  -27730.578125
4312.000000  -22023.158203  -27683.255859
4313.000000  -21856.716797  -27811.281250
4314.000000  -21887.714844  -27476.162109
4315.000000  -22141.667969  -27665.937500
4316.000000  -22043.851562  -27527.355469
4317.000000  -22089.494141  -27658.234375
4318.000000  -22177.564453  -27727.427734
4319.000000  -21995.228516  -28082.443359
4320.000000  -21850.650391  -28015.738281
4321.000000  -21862.769531  -27778.023438
4322.000000  -22013.185547  -27811.648438
4323.000000  -22056.714844  -27903.443359
4324.000000  -22217.820312  -27922.591797
4325.000000  -22332.720703  -27854.150391
4326.000000  -22208.808594  -27804.951172
4327.000000  -22137.113281  -27921.781250
4328.000000  -22139.755859  -27870.398438
4329.000000  -22375.697266  -27960.001953
4330.000000  -22195.527344  -27539.769531
4331.000000  -22037.042969  -27862.449219
4332.000000  -22228.546875  -27984.085938
4333.000000  -22303.007812  -28116.488281
4334.000000  -22284.818359  -27982.162109
4335.000000  -22400.800781  -28293.244141
4336.000000  -22280.898438  -27862.419922
4337.000000  -22317.833984  -27987.687500
4338.000000  -22240.625000  -27946.894531
4339.000000  -22323.091797  -27994.201172
4340.000000  -22372.386719  -28033.414062
4341.000000  -22339.919922  -28035.798828
4342.000000  -22492.763672  -28087.933594
4343.000000  -22351.074219  -28132.007812
4344.000000  -22289.226562  -28127.580078
4345.000000  -22317.207031  -28067.933594
4346.000000  -22209.072266  -28088.667969
4347.000000  -22225.718750  -28050.384766
4348.000000  -22380.498047  -28057.634766
4349.000000  -22120.480469  -27885.039062
4350.000000  -22410.339844  -27778.423828
4351.000000  -22185.023438  -27942.205078
4352.000000  -22250.986328  -28002.792969
4353.000000  -22453.384766  -27865.669922
4354.000000  -22253.164062  -27930.070312
4355.000000  -22385.535156  -27903.339844
4356.000000  -22341.046875  -27910.410156
4357.000000  -22324.380859  -27836.056641
4358.000000  -22193.861328  -27726.548828
4359.000000  -22331.843750  -27745.759766
4360.000000  -22335.035156  -27693.583984
4361.000000  -22277.941406  -27732.208984
4362.000000  -22453.556641  -27611.970703
4363.000000  -22327.972656  -27560.757812
4364.000000  -22094.902344  -27707.029297
4365.000000  -22375.998047  -27847.394531
4366.000000  -22300.755859  -27604.402344
4367.000000  -22435.316406  -27795.410156
4368.000000  -22200.693359  -27670.750000
4369.000000  -22362.296875  -27967.603516
4370.000000  -22526.621094  -27753.005859
4371.000000  -22262.121094  -27593.181641
4372.000000  -22250.775391  -27692.890625
4373.000000  -22404.730469  -27686.689453
4374.000000  -22338.205078  -27689.632812
4375.000000  -22376.455078  -27744.521484
4376.000000  -22448.949219  -27836.416016
4377.000000  -22340.431641  -27881.121094
4378.000000  -22367.802734  -27798.732422
4379.000000  -22418.957031  -27838.607422
4380.000000  -22336.119141  -27651.638672
4381.000000  -22290.718750  -27850.800781
4382.000000  -22321.802734  -27532.634766
4383.000000  -22264.937500  -27714.078125
4384.000000  -22365.771484  -27407.859375
4385.000000  -22237.900391  -27524.646484
4386.000000  -22129.082031  -27612.599609
4387.000000  -22167.429688  -27567.585938
4388.000000  -22237.015625  -27808.335938
4389.000000  -22304.300781  -27632.136719
4390.000000  -22185.031250  -27730.011719
4391.000000  -22325.671875  -27710.287109
4392.000000  -22032.384766  -27736.404297
4393.000000  -22202.568359  -27837.205078
4394.000000  -22266.234375  -27765.238281
4395.000000  -22277.505859  -27561.025391
4396.000000  -22593.787109  -27577.230469
4397.000000  -22204.105469  -27538.804688
4398.000000  -22336.050781  -27711.609375
4399.000000  -22316.947266  -27839.000000
4400.000000  -22208.470703  -27519.910156
4401.000000  -22224.685547  -27463.251953
4402.000000  -22392.035156  -27583.005859
4403.000000  -22248.232422  -27573.097656
4404.000000  -22202.681641  -27740.632812
4405.000000  -22012.292969  -27709.402344
4406.000000  -21947.267578  -27661.669922
4407.000000  -22181.591797  -27462.921875
4408.000000  -22159.660156  -27497.529297
4409.000000  -22310.548828  -27370.066406
4410.000000  -22391.855469  -27686.412109
4411.000000  -22258.923828  -27559.363281
4412.000000  -22250.703125  -27490.386719
4413.000000  -22015.990234  -27610.867188
4414.000000  -22360.605469  -27410.640625
4415.000000  -22184.777344  -27523.089844
4416.000000  -22165.544922  -27483.099609
4417.000000  -22376.972656  -27495.492188
4418.000000  -22288.853516  -27603.373047
4419.000000  -22195.431641  -27602.880859
4420.000000  -22209.607422  -27759.410156
4421.000000  -22253.019531  -27493.986328
4422.000000  -22248.082031  -27304.013672
4423.000000  -22292.224609  -27481.007812
4424.000000  -22285.544922  -27394.548828
4425.000000  -22310.371094  -27564.312500
4426.000000  -22222.609375  -27622.144531
4427.000000  -22445.638672  -27557.623047
4428.000000  -22259.845703  -27584.746094
4429.000000  -22445.126953  -27593.197266
4430.000000  -22392.476562  -27589.892578
4431.000000  -22353.156250  -27723.982422
4432.000000  -22460.822266  -27721.439453
4433.000000  -22311.794922  -27766.914062
4434.000000  -22273.839844  -27631.931641
4435.000000  -22334.070312  -27630.490234
4436.000000  -22415.548828  -27567.417969
4437.000000  -22320.744141  -27530.837891
4438.000000  -22248.203125  -27652.812500
4439.000000  -22235.882812  -27288.890625
4440.000000  -22262.033203  -27393.080078
4441.000000  -22245.294922  -27531.841797
4442.000000  -22362.154297  -27446.697266
4443.000000  -22374.242188  -27383.841797
4444.000000  -22500.664062  -27492.398438
4445.000000  -22478.373047  -27120.533203
4446.000000  -22431.173828  -27145.085938
4447.000000  -22355.921875  -27452.279297
4448.000000  -22444.517578  -27427.861328
4449.000000  -22403.990234  -27342.224609
4450.000000  -22236.937500  -27468.351562
4451.000000  -22227.109375  -27637.636719
4452.000000  -22262.759766  -27509.572266
4453.000000  -22294.847656  -27390.816406
4454.000000  -22459.210938  -27255.718750
4455.000000  -22313.626953  -27336.167969
4456.000000  -22357.962891  -27250.966797
4457.000000  -22252.794922  -27239.037109
4458.000000  -22233.484375  -27242.947266
4459.000000  -22280.216797  -27423.421875
4460.000000  -22192.103516  -27276.576172
4461.000000  -22204.380859  -27410.132812
4462.000000  -22148.039062  -27311.683594
4463.000000  -22301.412109  -27173.158203
4464.000000  -22255.083984  -27252.880859
4465.000000  -22237.382812  -27201.640625
4466.000000  -22270.646484  -27445.775391
4467.000000  -22144.097656  -27167.007812
4468.000000  -22072.462891  -27046.738281
4469.000000  -22319.025391  -27136.283203
4470.000000  -22190.193359  -27165.501953
4471.000000  -22246.513672  -27293.097656
4472.000000  -22107.023438  -27236.722656
4473.000000  -22055.152344  -27358.980469
4474.000000  -21925.880859  -27530.773438
4475.000000  -22100.441406  -27316.732422
4476.000000  -22082.296875  -27481.775391
4477.000000  -21979.275391  -27260.386719
4478.000000  -22271.728516  -27256.824219
4479.000000  -22192.681641  -27494.783203
4480.000000  -22371.226562  -27379.042969
4481.000000  -22250.255859  -27380.935547
4482.000000  -22144.017578  -27287.228516
4483.000000  -21996.671875  -27355.765625
4484.000000  -22266.070312  -27328.580078
4485.000000  -22013.742188  -27263.607422
4486.000000  -22161.414062  -27433.134766
4487.000000  -22065.162109  -27434.656250
4488.000000  -22082.685547  -27350.597656
4489.000000  -22137.121094  -27461.777344
4490.000000  -22156.357422  -27475.927734
4491.000000  -22287.666016  -27441.146484
4492.000000  -22408.187500  -27490.832031
4493.000000  -22058.847656  -27570.359375
4494.000000  -22147.912109  -27607.716797
4495.000000  -22250.314453  -27463.041016
4496.000000  -22114.462891  -27270.369141
4497.000000  -22246.380859  -27405.425781
4498.000000  -22286.875000  -27308.207031
4499.000000  -22118.250000  -27324.371094
4500.000000  -22140.277344  -27226.074219
4501.000000  -22223.755859  -27336.458984
4502.000000  -22141.910156  -27508.363281
4503.000000  -22314.732422  -27380.923828
4504.000000  -22328.466797  -27514.765625
4505.000000  -22237.404297  -27386.017578
4506.000000  -22199.523438  -27625.099609
4507.000000  -22392.195312  -27424.138672
4508.000000  -22377.445312  -27406.902344
4509.000000  -22166.626953  -27517.218750
4510.000000  -22423.617188  -27389.138672
4511.000000  -22380.000000  -27024.251953
4512.000000  -22144.226562  -27386.275391
4513.000000  -22179.093750  -27484.757812
4514.000000  -22181.503906  -27324.693359
4515.000000  -22184.835938  -27231.800781
4516.000000  -22384.652344  -27168.207031
4517.000000  -22318.787109  -27067.703125
4518.000000  -22317.828125  -27181.082031
4519.000000  -22267.132812  -26968.984375
4520.000000  -22267.601562  -27009.980469
4521.000000  -22363.890625  -27073.109375
4522.000000  -22208.335938  -27154.826172
4523.000000  -22125.109375  -27019.369141
4524.000000  -22192.230469  -27115.818359
4525.000000  -22306.472656  -27111.695312
4526.000000  -22272.343750  -27217.919922
4527.000000  -22377.814453  -26951.949219
4528.000000  -22333.933594  -27072.296875
4529.000000  -22152.345703  -27083.958984
4530.000000  -22290.421875  -27069.974609
4531.000000  -22209.820312  -27282.576172
4532.000000  -22137.470703  -26930.005859
4533.000000  -22248.314453  -26951.435547
4534.000000  -22190.710938  -26973.355469
4535.000000  -22447.615234  -27163.593750
4536.000000  -22285.964844  -27015.003906
4537.000000  -22241.685547  -27211.263672
4538.000000  -22216.875000  -26985.978516
4539.000000  -22215.845703  -26678.828125
4540.000000  -22239.531250  -27091.728516
4541.000000  -22235.396484  -27089.968750
4542.000000  -22279.091797  -27066.679688
4543.000000  -22195.935547  -27027.832031
4544.000000  -22055.404297  -27240.457031
4545.000000  -22093.630859  -27100.783203
4546.000000  -22297.234375  -26992.332031
4547.000000  -22240.289062  -27158.058594
4548.000000  -22227.365234  -27014.617188
4549.000000  -22098.003906  -26997.757812
4550.000000  -22316.759766  -27268.177734
4551.000000  -22248.408203  -27053.722656
4552.000000  -22308.619141  -27094.066406
4553.000000  -22251.058594  -27025.392578
4554.000000  -22230.197266  -26979.654297
4555.000000  -22150.740234  -27203.787109
4556.000000  -22177.826172  -27026.896484
4557.000000  -22112.441406  -27110.187500
4558.000000  -22242.685547  -26906.691406
4559.000000  -22194.914062  -27081.013672
4560.000000  -22226.484375  -27044.486328
4561.000000  -22184.894531  -27106.861328
4562.000000  -22307.367188  -27166.841797
4563.000000  -22187.125000  -27174.873047
4564.000000  -22377.929688  -27267.925781
4565.000000  -22387.957031  -27304.365234
4566.000000  -22209.794922  -27230.582031
4567.000000  -22212.902344  -27117.515625
4568.000000  -22266.992188  -27348.638672
4569.000000  -22359.933594  -27282.203125
4570.000000  -22142.583984  -27221.482422
4571.000000  -22225.525391  -27272.484375
4572.000000  -22289.023438  -27299.753906
4573.000000  -22302.210938  -27294.033203
4574.000000  -22197.884766  -27316.884766
4575.000000  -22358.761719  -27427.255859
4576.000000  -22463.708984  -27500.501953
4577.000000  -22469.023438  -27392.554688
4578.000000  -22413.494141  -27623.470703
4579.000000  -22352.564453  -27439.515625
4580.000000  -22317.392578  -27476.140625
4581.000000  -22268.333984  -27398.152344
4582.000000  -22545.585938  -27401.007812
4583.000000  -22453.025391  -27651.953125
4584.000000  -22353.449219  -27521.130859
4585.000000  -22589.744141  -27545.832031
4586.000000  -22446.505859  -27510.941406
4587.000000  -22435.066406  -27497.003906
4588.000000  -22360.552734  -27418.367188
4589.000000  -22256.955078  -27431.824219
4590.000000  -22149.822266  -27485.009766
4591.000000  -22266.660156  -27398.468750
4592.000000  -22284.832031  -27400.693359
4593.000000  -22432.351562  -27451.183594
4594.000000  -22122.097656  -27454.660156
4595.000000  -22249.271484  -27291.361328
4596.000000  -22254.898438  -27598.529297
4597.000000  -22345.251953  -27292.201172
4598.000000  -22379.695312  -27476.150391
4599.000000  -22512.929688  -27457.341797
4600.000000  -22376.296875  -27582.148438
4601.000000  -22436.050781  -27604.796875
4602.000000  -22446.937500  -27545.041016
4603.000000  -22348.416016  -27277.839844
4604.000000  -22252.626953  -27368.214844
4605.000000  -22429.281250  -27480.570312
4606.000000  -22420.259766  -27567.992188
4607.000000  -22323.291016  -27405.054688
4608.000000  -22344.312500  -27588.464844
4609.000000  -22256.253906  -27432.660156
4610.000000  -22408.660156  -27568.218750
4611.000000  -22495.302734  -27375.740234
4612.000000  -22372.740234  -27380.433594
4613.000000  -22456.322266  -27396.380859
4614.000000  -22439.396484  -27406.667969
4615.000000  -22562.585938  -27589.716797
4616.000000  -22308.824219  -27513.296875
4617.000000  -22483.146484  -27514.251953
4618.000000  -22533.472656  -27640.941406
4619.000000  -22340.791016  -27549.771484
4620.000000  -22328.843750  -27473.556641
4621.000000  -22322.519531  -27460.369141
4622.000000  -22352.521484  -27673.626953
4623.000000  -22401.296875  -27604.214844
4624.000000  -22209.609375  -27589.201172
4625.000000  -22205.011719  -27483.828125
4626.000000  -22180.937500  -27716.796875
4627.000000  -22211.208984  -27550.130859
4628.000000  -22074.195312  -27654.687500
4629.000000  -22330.035156  -27699.716797
4630.000000  -22271.562500  -27490.664062
4631.000000  -22206.130859  -27572.552734
4632.000000  -22248.945312  -27562.236328
4633.000000  -22104.896484  -27340.250000
4634.000000  -22303.289062  -27549.210938
4635.000000  -22384.767578  -27724.390625
4636.000000  -22170.425781  -27768.826172
4637.000000  -22217.687500  -27793.533203
4638.000000  -22172.732422  -27813.208984
4639.000000  -22102.406250  -27764.695312
4640.000000  -22237.208984  -27722.896484
4641.000000  -22161.865234  -27782.816406
4642.000000  -22297.687500  -27454.095703
4643.000000  -22405.955078  -27622.078125
4644.000000  -22431.746094  -27604.228516
4645.000000  -22449.787109  -27508.925781
4646.000000  -22252.861328  -27281.101562
4647.000000  -22358.011719  -27475.539062
4648.000000  -22409.378906  -27510.445312
4649.000000  -22265.875000  -27817.443359
4650.000000  -22191.707031  -27704.072266
4651.000000  -22370.316406  -27694.380859
4652.000000  -22456.365234  -27721.591797
4653.000000  -22383.544922  -27698.865234
4654.000000  -22304.580078  -27832.896484
4655.000000  -22382.080078  -27944.148438
4656.000000  -22281.037109  -27997.320312
4657.000000  -22232.191406  -28140.677734
4658.000000  -22373.105469  -27744.324219
4659.000000  -22187.177734  -27747.068359
4660.000000  -22136.935547  -27891.134766
4661.000000  -22240.732422  -27555.275391
4662.000000  -22242.384766  -27612.234375
4663.000000  -22230.359375  -27509.195312
4664.000000  -22282.333984  -27750.402344
4665.000000  -22228.859375  -27711.011719
4666.000000  -22413.261719  -27539.031250
4667.000000  -22214.058594  -27498.617188
4668.000000  -22270.189453  -27736.718750
4669.000000  -22281.824219  -27726.589844
4670.000000  -22131.810547  -27517.910156
4671.000000  -22210.966797  -27673.578125
4672.000000  -22268.888672  -27727.650391
4673.000000  -22171.580078  -27574.929688
4674.000000  -22320.691406  -27839.046875
4675.000000  -22158.531250  -27704.603516
4676.000000  -22251.712891  -27708.769531
4677.000000  -22214.208984  -27764.576172
4678.000000  -22175.458984  -27824.570312
4679.000000  -22131.330078  -27776.433594
4680.000000  -22197.931641  -27676.960938
4681.000000  -22192.792969  -27654.181641
4682.000000  -22239.023438  -27776.113281
4683.000000  -22109.347656  -27760.791016
4684.000000  -22286.531250  -28055.761719
4685.000000  -22115.240234  -27760.236328
4686.000000  -22090.287109  -27756.623047
4687.000000  -22056.548828  -27641.308594
4688.000000  -22245.640625  -27876.089844
4689.000000  -22100.728516  -27593.367188
4690.000000  -22260.164062  -27656.341797
4691.000000  -22288.447266  -27656.855469
4692.000000  -22263.298828  -27501.972656
4693.000000  -22201.423828  -27483.566406
4694.000000  -22194.138672  -27461.386719
4695.000000  -22026.378906  -27497.220703
4696.000000  -22292.121094  -27517.900391
4697.000000  -22119.492188  -27543.957031
4698.000000  -22325.730469  -27512.742188
4699.000000  -22229.263672  -27710.111328
4700.000000  -22250.802734  -27823.927734
4701.000000  -22312.685547  -27826.937500
4702.000000  -22222.386719  -27601.486328
4703.000000  -22063.486328  -27563.746094
4704.000000  -22248.890625  -27436.867188
4705.000000  -22345.750000  -27553.591797
4706.000000  -22384.263672  -27428.414062
4707.000000  -22344.537109  -27279.574219
4708.000000  -22328.105469  -27576.933594
4709.000000  -22270.351562  -27627.789062
4710.000000  -22375.494141  -27538.267578
4711.000000  -22124.029297  -27390.667969
4712.000000  -22152.562500  -27524.253906
4713.000000  -22149.462891  -27325.365234
4714.000000  -22111.345703  -27386.560547
4715.000000  -22101.029297  -27494.798828
4716.000000  -22346.478516  -27302.986328
4717.000000  -22229.646484  -27408.751953
4718.000000  -22043.697266  -27563.746094
4719.000000  -22056.962891  -27479.570312
4720.000000  -22246.916016  -27485.156250
4721.000000  -22111.351562  -27585.138672
4722.000000  -22074.542969  -27658.445312
4723.000000  -22215.609375  -27614.558594
4724.000000  -22160.482422  -27676.449219
4725.000000  -22238.011719  -27504.613281
4726.000000  -22199.652344  -27373.841797
4727.000000  -21997.136719  -27378.041016
4728.000000  -22200.660156  -27344.585938
4729.000000  -22084.392578  -27434.755859
4730.000000  -22095.294922  -27109.949219
4731.000000  -22210.357422  -27178.195312
4732.000000  -22187.353516  -27133.794922
4733.000000  -22105.564453  -27123.244141
4734.000000  -22209.507812  -26973.185547
4735.000000  -22163.033203  -27203.951172
4736.000000  -22066.357422  -27160.443359
4737.000000  -21891.861328  -27191.341797
4738.000000  -21986.132812  -27106.859375
4739.000000  -22061.554688  -27029.912109
4740.000000  -21962.242188  -27175.894531
4741.000000  -22062.130859  -27192.556641
4742.000000  -22000.660156  -27307.367188
4743.000000  -22038.443359  -27235.458984
4744.000000  -22074.724609  -27086.906250
4745.000000  -22030.787109  -27191.830078
4746.000000  -22043.458984  -27282.769531
4747.000000  -22030.058594  -27269.611328
4748.000000  -22151.507812  -27019.244141
4749.000000  -22120.357422  -27093.169922
4750.000000  -22204.142578  -27175.054688
4751.000000  -22144.074219  -27104.048828
4752.000000  -22198.007812  -27181.160156
4753.000000  -22176.824219  -27302.201172
4754.000000  -22141.455078  -27409.597656
4755.000000  -22115.857422  -27104.767578
4756.000000  -22193.501953  -27101.267578
4757.000000  -22360.527344  -27071.687500
4758.000000  -22315.644531  -27171.726562
4759.000000  -22200.779297  -27253.386719
4760.000000  -22174.515625  -27343.781250
4761.000000  -22136.269531  -27325.900391
4762.000000  -22200.314453  -27195.617188
4763.000000  -22404.912109  -27238.951172
4764.000000  -22481.701172  -27223.035156
4765.000000  -22334.828125  -27401.900391
4766.000000  -22228.570312  -27098.126953
4767.000000  -22254.042969  -27303.847656
4768.000000  -22314.208984  -27290.859375
4769.000000  -22457.189453  -27389.166016
4770.000000  -22265.392578  -27166.728516
4771.000000  -22330.892578  -27316.751953
4772.000000  -22304.357422  -27266.158203
4773.000000  -22339.537109  -27299.367188
4774.000000  -22236.205078  -27428.113281
4775.000000  -22283.886719  -27351.027344
4776.000000  -22285.308594  -27357.765625
4777.000000  -22163.460938  -27235.695312
4778.000000  -22239.591797  -27258.087891
4779.000000  -22188.101562  -27126.373047
4780.000000  -22160.099609  -27253.402344
4781.000000  -22154.431641  -27319.332031
4782.000000  -22211.998047  -27180.962891
4783.000000  -22138.349609  -27115.421875
4784.000000  -22229.505859  -27156.976562
4785.000000  -22302.085938  -27338.156250
4786.000000  -22079.535156  -27277.363281
4787.000000  -22317.796875  -27115.550781
4788.000000  -22181.826172  -27137.972656
4789.000000  -22239.664062  -27215.300781
4790.000000  -22097.111328  -27213.205078
4791.000000  -22077.724609  -27074.343750
4792.000000  -22191.359375  -27101.255859
4793.000000  -22193.042969  -26973.787109
4794.000000  -22264.316406  -27042.837891
4795.000000  -22221.781250  -27028.873047
4796.000000  -22180.255859  -27031.523438
4797.000000  -22204.720703  -27215.152344
4798.000000  -22225.681641  -27066.587891
4799.000000  -22009.466797  -26903.783203
4800.000000  -21992.531250  -26983.648438
4801.000000  -22204.097656  -27061.759766
4802.000000  -22091.605469  -27021.447266
4803.000000  -22175.361328  -27036.855469
4804.000000  -22198.076172  -26959.974609
4805.000000  -22065.177734  -26715.625000
4806.000000  -22035.466797  -26914.517578
4807.000000  -22074.001953  -26873.906250
4808.000000  -22238.396484  -26827.009766
4809.000000  -22039.998047  -27123.500000
4810.000000  -22070.181641  -26927.208984
4811.000000  -21922.281250  -27171.111328
4812.000000  -22030.902344  -27064.576172
4813.000000  -22023.076172  -27132.175781
4814.000000  -21985.859375  -27051.382812
4815.000000  -22196.443359  -26797.382812
4816.000000  -22234.472656  -26982.642578
4817.000000  -22079.873047  -26772.150391
4818.000000  -22127.972656  -26840.214844
4819.000000  -21970.242188  -26765.964844
4820.000000  -22171.021484  -26932.228516
4821.000000  -22216.835938  -27001.316406
4822.000000  -22223.349609  -26789.388672
4823.000000  -22172.101562  -26835.136719
4824.000000  -22320.683594  -26734.689453
4825.000000  -22021.675781  -26919.447266
4826.000000  -21997.632812  -26580.699219
4827.000000  -22198.478516  -26464.238281
4828.000000  -22307.908203  -26698.513672
4829.000000  -22001.142578  -26896.734375
4830.000000  -22107.421875  -26800.396484
4831.000000  -21926.490234  -27249.312500
4832.000000  -21975.847656  -27051.968750
4833.000000  -22068.972656  -27225.146484
4834.000000  -21920.945312  -27136.324219
4835.000000  -22103.761719  -27141.117188
4836.000000  -22139.314453  -27130.886719
4837.000000  -22190.582031  -26891.421875
4838.000000  -22257.121094  -26927.054688
4839.000000  -22036.423828  -27088.361328
4840.000000  -22150.177734  -27223.593750
4841.000000  -22314.648438  -26944.589844
4842.000000  -22119.000000  -26959.931641
4843.000000  -22144.029297  -26964.285156
4844.000000  -22437.703125  -27093.417969
4845.000000  -22234.199219  -27201.123047
4846.000000  -22240.470703  -27110.156250
4847.000000  -22366.578125  -26951.933594
4848.000000  -22269.066406  -27033.744141
4849.000000  -22314.724609  -27091.689453
4850.000000  -22171.494141  -27025.521484
4851.000000  -22144.939453  -26935.779297
4852.000000  -22162.226562  -26913.447266
4853.000000  -22270.234375  -27255.494141
4854.000000  -22393.222656  -26933.332031
4855.000000  -22360.416016  -27140.251953
4856.000000  -22296.529297  -26868.281250
4857.000000  -22161.511719  -27139.517578
4858.000000  -22224.871094  -26911.216797
4859.000000  -22308.328125  -27084.402344
4860.000000  -22258.125000  -27046.994141
4861.000000  -22260.417969  -26881.232422
4862.000000  -22434.447266  -26767.496094
4863.000000  -22226.648438  -26800.882812
4864.000000  -22290.974609  -26953.964844
4865.000000  -22089.691406  -26857.564453
4866.000000  -22186.017578  -26958.214844
4867.000000  -22187.207031  -26784.142578
4868.000000  -22058.515625  -26841.513672
4869.000000  -22242.830078  -26828.712891
4870.000000  -22148.736328  -27014.126953
4871.000000  -22192.181641  -26987.458984
4872.000000  -22137.128906  -26785.900391
4873.000000  -22038.349609  -26789.376953
4874.000000  -22161.105469  -26721.990234
4875.000000  -22094.101562  -26749.292969
4876.000000  -22093.929688  -26759.355469
4877.000000  -22108.160156  -26750.554688
4878.000000  -22059.531250  -26670.947266
4879.000000  -22181.443359  -26568.455078
4880.000000  -22108.501953  -26618.990234
4881.000000  -21980.308594  -26816.916016
4882.000000  -22055.445312  -26559.746094
4883.000000  -21927.111328  -26722.136719
4884.000000  -21960.892578  -26694.224609
4885.000000  -22113.166016  -26699.093750
4886.000000  -22291.623047  -26667.568359
4887.000000  -22209.533203  -26748.193359
4888.000000  -22209.283203  -26904.076172
4889.000000  -22093.333984  -26643.119141
4890.000000  -22050.636719  -26844.251953
4891.000000  -22233.613281  -26688.337891
4892.000000  -22104.167969  -26722.623047
4893.000000  -22213.851562  -26808.091797
4894.000000  -22089.763672  -26713.453125
4895.000000  -22288.044922  -26751.589844
4896.000000  -22250.187500  -26838.574219
4897.000000  -22161.216797  -26824.783203
4898.000000  -22219.687500  -26876.925781
4899.000000  -22151.257812  -26946.140625
4900.000000  -22120.617188  -26933.218750
4901.000000  -22115.738281  -26828.523438
4902.000000  -22039.867188  -26828.052734
4903.000000  -21947.324219  -26708.144531
4904.000000  -22043.037109  -26718.076172
4905.000000  -22134.072266  -27031.759766
4906.000000  -22073.992188  -26915.845703
4907.000000  -22137.699219  -27093.402344
4908.000000  -22175.652344  -26932.406250
4909.000000  -22330.330078  -27088.046875
4910.000000  -22185.753906  -27236.525391
4911.000000  -22121.968750  -27158.595703
4912.000000  -22230.652344  -26998.736328
4913.000000  -22179.363281  -27138.628906
4914.000000  -22164.097656  -27106.494141
4915.000000  -22247.033203  -27349.677734
4916.000000  -22281.910156  -27348.292969
4917.000000  -22143.730469  -27447.593750
4918.000000  -22145.570312  -27332.833984
4919.000000  -22036.474609  -27170.453125
4920.000000  -22233.035156  -27239.277344
4921.000000  -22193.728516  -27013.156250
4922.000000  -22191.572266  -27003.601562
4923.000000  -22132.654297  -27130.162109
4924.000000  -22095.511719  -27016.615234
4925.000000  -21969.986328  -27360.033203
4926.000000  -22238.126953  -27388.318359
4927.000000  -22221.970703  -27140.396484
4928.000000  -22152.082031  -27163.742188
4929.000000  -22203.716797  -27319.417969
4930.000000  -22110.765625  -27282.222656
4931.000000  -22143.345703  -27457.152344
4932.000000  -22126.337891  -27327.669922
4933.000000  -22069.681641  -27324.794922
4934.000000  -22164.792969  -27087.511719
4935.000000  -22065.666016  -27222.304688
4936.000000  -22179.167969  -27311.498047
4937.000000  -22094.789062  -27278.951172
4938.000000  -22261.675781  -27324.189453
4939.000000  -22352.519531  -27371.435547
4940.000000  -22246.533203  -27220.210938
4941.000000  -22148.687500  -27260.408203
4942.000000  -22077.449219  -27365.750000
4943.000000  -22170.271484  -27310.277344
4944.000000  -22079.357422  -27281.232422
4945.000000  -22127.035156  -27264.208984
4946.000000  -22091.179688  -27367.291016
4947.000000  -22239.339844  -27209.132812
4948.000000  -22223.244141  -27191.794922
4949.000000  -22230.099609  -27487.902344
4950.000000  -22186.787109  -27290.054688
4951.000000  -22140.519531  -27230.753906
4952.000000  -22314.050781  -27275.800781
4953.000000  -22445.011719  -27237.056641
4954.000000  -22178.111328  -27327.152344
4955.000000  -22437.949219  -27374.716797
4956.000000  -22434.480469  -27274.542969
4957.000000  -22326.341797  -27192.341797
4958.000000  -22393.708984  -27371.035156
4959.000000  -22429.025391  -27155.777344
4960.000000  -22472.480469  -27290.812500
4961.000000  -22290.500000  -27383.218750
4962.000000  -22371.494141  -27204.673828
4963.000000  -22160.214844  -27378.937500
4964.000000  -22189.806641  -27399.685547
4965.000000  -22296.988281  -27360.929688
4966.000000  -22181.632812  -27344.880859
4967.000000  -22038.068359  -27492.787109
4968.000000  -22126.625000  -27440.726562
4969.000000  -22119.666016  -27254.500000
4970.000000  -22157.253906  -27401.423828
4971.000000  -22145.900391  -27471.308594
4972.000000  -22205.011719  -27539.816406
4973.000000  -21989.130859  -27423.593750
4974.000000  -22226.250000  -27394.306641
4975.000000  -22125.250000  -27454.619141
4976.000000  -22025.177734  -27334.900391
4977.000000  -22082.546875  -27398.087891
4978.000000  -21992.000000  -27724.134766
4979.000000  -22045.193359  -27728.294922
4980.000000  -22039.207031  -27635.201172
4981.000000  -22098.107422  -27648.095703
4982.000000  -22318.816406  -27605.841797
4983.000000  -22171.705078  -27890.267578
4984.000000  -22361.582031  -27705.330078
4985.000000  -22249.660156  -27618.425781
4986.000000  -22053.544922  -27656.828125
4987.000000  -22264.533203  -27611.882812
4988.000000  -22204.925781  -27681.330078
4989.000000  -22213.199219  -27569.431641
4990.000000  -22247.728516  -27293.707031
4991.000000  -22418.269531  -27344.835938
4992.000000  -22138.816406  -27454.335938
4993.000000  -22351.910156  -27388.882812
4994.000000  -22030.294922  -27439.693359
4995.000000  -22276.791016  -27457.166016
4996.000000  -22460.580078  -27353.673828
4997.000000  -22581.257812  -27436.642578
4998.000000  -22403.941406  -27280.306641
4999.000000  -22424.404297  -27564.072266
5000.000000  -22281.677734  -27419.822266
5001.000000  -22546.195312  -27496.376953
5002.000000  -22502.746094  -27276.980469
5003.000000  -22428.029297  -27357.476562
5004.000000  -22457.277344  -27431.587891
5005.000000  -22569.382812  -27541.609375
5006.000000  -22518.322266  -27346.943359
5007.000000  -22502.515625  -27667.105469
5008.000000  -22313.675781  -27314.892578
5009.000000  -22265.578125  -27245.697266
5010.000000  -22504.419922  -27338.849609
5011.000000  -22506.123047  -27350.994141
5012.000000  -22484.265625  -27315.234375
5013.000000  -22481.521484  -27181.818359
5014.000000  -22419.904297  -27426.748047
5015.000000  -22258.841797  -27424.283203
5016.000000  -22360.277344  -27328.101562
5017.000000  -22270.121094  -27275.798828
5018.000000  -22220.792969  -27211.160156
5019.000000  -22448.263672  -27187.960938
5020.000000  -22251.955078  -27355.816406
5021.000000  -22232.931641  -27116.951172
5022.000000  -22375.652344  -27383.560547
5023.000000  -22490.265625  -27252.300781
5024.000000  -22335.753906  -27143.765625
5025.000000  -22337.173828  -27081.457031
5026.000000  -22310.281250  -27184.017578
5027.000000  -22218.023438  -27063.773438
5028.000000  -22283.371094  -27304.824219
5029.000000  -22497.599609  -27271.753906
5030.000000  -22483.792969  -27425.320312
5031.000000  -22316.236328  -27433.875000
5032.000000  -22173.339844  -27343.441406
5033.000000  -22068.279297  -27335.455078
5034.000000  -22064.513672  -27338.058594
5035.000000  -22365.882812  -26959.197266
5036.000000  -22274.212891  -27004.425781
5037.000000  -22305.460938  -27000.447266
5038.000000  -22306.070312  -27166.408203
5039.000000  -21990.408203  -26792.212891
5040.000000  -22158.363281  -26992.291016
5041.000000  -22171.865234  -26910.605469
5042.000000  -21999.351562  -26781.259766
5043.000000  -22087.050781  -26817.466797
5044.000000  -21955.062500  -26846.833984
5045.000000  -22298.617188  -26927.943359
5046.000000  -22176.792969  -26900.105469
5047.000000  -21974.103516  -27110.740234
5048.000000  -22039.984375  -27166.355469
5049.000000  -21994.574219  -27064.326172
5050.000000  -22076.207031  -27229.234375
5051.000000  -22253.960938  -27018.978516
5052.000000  -22256.250000  -27182.033203
5053.000000  -22174.496094  -27131.306641
5054.000000  -22272.472656  -27173.187500
5055.000000  -22008.367188  -27168.939453
5056.000000  -22404.216797  -27183.904297
5057.000000  -22204.224609  -27123.962891
5058.000000  -22274.279297  -26946.255859
5059.000000  -22063.728516  -26857.255859
5060.000000  -22191.447266  -27068.876953
5061.000000  -22171.390625  -27190.875000
5062.000000  -22017.246094  -27043.169922
5063.000000  -22114.052734  -27038.822266
5064.000000  -22124.201172  -27141.699219
5065.000000  -21979.253906  -27026.015625
5066.000000  -22022.546875  -27039.306641
5067.000000  -22134.341797  -27242.568359
5068.000000  -22008.251953  -27231.457031
5069.000000  -21997.726562  -27089.187500
5070.000000  -21864.914062  -27379.054688
5071.000000  -21793.591797  -27402.314453
5072.000000  -22121.167969  -26973.996094
5073.000000  -22155.634766  -27384.437500
5074.000000  -22102.531250  -27435.804688
5075.000000  -22153.220703  -27269.632812
5076.000000  -22170.900391  -27336.240234
5077.000000  -22199.158203  -27364.515625
5078.000000  -22102.845703  -27229.248047
5079.000000  -22003.603516  -27247.871094
5080.000000  -22058.490234  -27056.605469
5081.000000  -22319.015625  -27234.101562
5082.000000  -22140.015625  -27293.726562
5083.000000  -22093.888672  -27214.486328
5084.000000  -22252.531250  -27250.898438
5085.000000  -22062.449219  -27386.943359
5086.000000  -22141.669922  -27521.240234
5087.000000  -22200.851562  -27421.996094
5088.000000  -22066.246094  -27583.759766
5089.000000  -22107.722656  -27649.056641
5090.000000  -22176.955078  -27582.248047
5091.000000  -22131.937500  -27405.078125
5092.000000  -22085.939453  -27667.105469
5093.000000  -21958.861328  -27646.746094
5094.000000  -21956.466797  -27407.556641
5095.000000  -21968.310547  -27310.796875
5096.000000  -22115.867188  -27617.027344
5097.000000  -22152.123047  -27612.613281
5098.000000  -22036.988281  -27772.718750
5099.000000  -21997.927734  -27527.783203
5100.000000  -22018.445312  -27536.070312
5101.000000  -22100.011719  -27497.015625
5102.000000  -22185.708984  -27549.277344
5103.000000  -22181.171875  -27371.119141
5104.000000  -22092.322266  -27730.187500
5105.000000  -22154.984375  -27677.414062
5106.000000  -22199.664062  -27516.160156
5107.000000  -22258.802734  -27653.726562
5108.000000  -22269.511719  -27628.564453
5109.000000  -22292.339844  -27571.591797
5110.000000  -22289.546875  -27494.822266
5111.000000  -22299.380859  -27610.982422
5112.000000  -22103.619141  -27449.128906
5113.000000  -22143.601562  -27732.568359
5114.000000  -22373.826172  -27476.589844
5115.000000  -22340.658203  -27521.845703
5116.000000  -22449.511719  -27548.605469
5117.000000  -22239.857422  -27425.052734
5118.000000  -22189.259766  -27473.009766
5119.000000  -22109.248047  -27786.300781
5120.000000  -22034.332031  -27391.867188
5121.000000  -22036.015625  -27479.552734
5122.000000  -22153.408203  -27539.919922
5123.000000  -22048.828125  -27388.623047
5124.000000  -22070.496094  -27706.248047
5125.000000  -22273.876953  -27529.437500
5126.000000  -22122.699219  -27624.060547
5127.000000  -22185.845703  -27669.623047
5128.000000  -22170.882812  -27618.630859
5129.000000  -22108.982422  -27737.685547
5130.000000  -22109.353516  -27679.097656
5131.000000  -22144.066406  -27715.332031
5132.000000  -22089.867188  -27701.232422
5133.000000  -22029.351562  -27734.271484
5134.000000  -22453.535156  -27783.281250
5135.000000  -22279.726562  -27865.937500
5136.000000  -22383.705078  -27829.257812
5137.000000  -22073.904297  -27697.712891
5138.000000  -22128.638672  -27804.791016
5139.000000  -22152.109375  -27764.017578
5140.000000  -21828.351562  -27769.191406
5141.000000  -22186.718750  -27928.960938
5142.000000  -21960.832031  -27951.671875
5143.000000  -22006.812500  -27691.453125
5144.000000  -21936.951172  -27760.558594
5145.000000  -22199.533203  -27597.248047
5146.000000  -22216.740234  -27656.648438
5147.000000  -22265.279297  -27698.326172
5148.000000  -22171.976562  -27930.599609
5149.000000  -22065.679688  -27868.210938
5150.000000  -22147.156250  -27712.035156
5151.000000  -22169.125000  -27605.796875
5152.000000  -22263.216797  -27742.017578
5153.000000  -21936.281250  -27702.525391
5154.000000  -21950.150391  -27542.066406
5155.000000  -22002.720703  -27702.679688
5156.000000  -21989.787109  -27751.052734
5157.000000  -22134.171875  -27631.189453
5158.000000  -22159.298828  -27639.904297
5159.000000  -22291.746094  -27864.031250
5160.000000  -22252.156250  -27719.287109
5161.000000  -22244.505859  -27733.710938
5162.000000  -22323.687500  -27520.496094
5163.000000  -22175.748047  -27651.000000
5164.000000  -22231.105469  -27620.603516
5165.000000  -22377.941406  -27764.998047
5166.000000  -22401.468750  -27988.333984
5167.000000  -22245.201172  -27744.734375
5168.000000  -22226.759766  -27758.078125
5169.000000  -22329.648438  -27806.009766
5170.000000  -22192.462891  -27592.800781
5171.000000  -22270.154297  -27824.324219
5172.000000  -21986.125000  -27532.902344
5173.000000  -22256.125000  -27729.437500
5174.000000  -22250.873047  -27622.798828
5175.000000  -22371.240234  -27793.810547
5176.000000  -22103.433594  -27671.734375
5177.000000  -22038.427734  -27509.679688
5178.000000  -22254.896484  -27547.419922
5179.000000  -22243.041016  -27460.832031
5180.000000  -22306.187500  -27628.736328
5181.000000  -22202.941406  -27784.439453
5182.000000  -22258.453125  -27772.960938
5183.000000  -22203.468750  -27662.486328
5184.000000  -22194.937500  -27849.998047
5185.000000  -22097.201172  -27421.914062
5186.000000  -22205.904297  -27604.880859
5187.000000  -22132.013672  -27555.865234
5188.000000  -22339.451172  -27734.484375
5189.000000  -22392.191406  -27607.871094
5190.000000  -22277.289062  -27730.322266
5191.000000  -22108.349609  -27597.914062
5192.000000  -22214.996094  -27780.865234
5193.000000  -22041.291016  -27630.060547
5194.000000  -22072.962891  -27746.935547
5195.000000  -22265.552734  -27627.431641
5196.000000  -22045.398438  -27800.369141
5197.000000  -22229.142578  -27863.800781
5198.000000  -22333.296875  -27851.347656
5199.000000  -22287.148438  -27912.107422
5200.000000  -22030.148438  -27886.781250
5201.000000  -22140.771484  -27831.021484
5202.000000  -22255.378906  -27811.916016
5203.000000  -22005.912109  -27853.939453
5204.000000  -22227.867188  -27823.324219
5205.000000  -22335.888672  -27771.837891
5206.000000  -22286.921875  -27673.744141
5207.000000  -22237.351562  -27678.320312
5208.000000  -22243.068359  -27755.525391
5209.000000  -22304.978516  -27647.773438
5210.000000  -22033.210938  -27688.982422
5211.000000  -22173.197266  -27725.533203
5212.000000  -22210.269531  -27417.605469
5213.000000  -22294.937500  -27506.421875
5214.000000  -22242.072266  -27392.796875
5215.000000  -22212.937500  -27325.794922
5216.000000  -22314.974609  -27365.609375
5217.000000  -22095.210938  -27438.218750
5218.000000  -22187.761719  -27515.439453
5219.000000  -22251.906250  -27507.828125
5220.000000  -22309.087891  -27693.427734
5221.000000  -22290.367188  -27747.513672
5222.000000  -22259.361328  -27635.576172
5223.000000  -22320.050781  -27675.244141
5224.000000  -22084.875000  -27567.625000
5225.000000  -22038.087891  -27365.673828
5226.000000  -22321.480469  -27575.226562
5227.000000  -22187.953125  -27570.650391
5228.000000  -22273.421875  -27447.365234
5229.000000  -22188.332031  -27713.718750
5230.000000  -22469.507812  -27732.552734
5231.000000  -22158.482422  -27661.484375
5232.000000  -22357.312500  -27723.689453
5233.000000  -22330.351562  -27722.847656
5234.000000  -22178.818359  -27787.775391
5235.000000  -22161.320312  -27715.968750
5236.000000  -22242.953125  -27755.056641
5237.000000  -22175.708984  -27507.789062
5238.000000  -22169.859375  -27588.376953
5239.000000  -21881.244141  -27681.539062
5240.000000  -22222.785156  -27566.212891
5241.000000  -22238.539062  -27616.859375
5242.000000  -22223.927734  -27353.253906
5243.000000  -22179.015625  -27613.734375
5244.000000  -22360.660156  -27428.941406
5245.000000  -22200.730469  -27771.876953
5246.000000  -22339.746094  -27794.080078
5247.000000  -22318.986328  -27822.929688
5248.000000  -22194.902344  -27860.236328
5249.000000  -22196.728516  -27853.529297
5250.000000  -22299.634766  -27898.804688
5251.000000  -22209.748047  -28216.298828
5252.000000  -22200.408203  -27884.500000
5253.000000  -22228.591797  -27914.605469
5254.000000  -22347.355469  -28051.589844
5255.000000  -22339.728516  -28004.990234
5256.000000  -22428.283203  -28064.550781
5257.000000  -22264.275391  -27893.609375
5258.000000  -22386.250000  -28076.070312
5259.000000  -22319.322266  -28041.398438
5260.000000  -22147.648438  -27830.623047
5261.000000  -22294.941406  -27817.578125
5262.000000  -22264.242188  -27774.632812
5263.000000  -22225.998047  -27760.027344
5264.000000  -22068.681641  -27850.382812
5265.000000  -22128.675781  -27812.880859
5266.000000  -22139.195312  -27650.431641
5267.000000  -22239.800781  -27546.650391
5268.000000  -22213.820312  -27451.318359
5269.000000  -22354.416016  -27345.376953
5270.000000  -22128.404297  -27779.529297
5271.000000  -22326.171875  -27508.132812
5272.000000  -22190.943359  -27503.832031
5273.000000  -22379.414062  -27580.621094
5274.000000  -22211.759766  -27657.656250
5275.000000  -22187.064453  -27619.814453
5276.000000  -22252.076172  -27655.835938
5277.000000  -22216.410156  -27594.482422
5278.000000  -22282.308594  -27591.376953
5279.000000  -22107.236328  -27577.013672
5280.000000  -22216.023438  -27549.875000
5281.000000  -22009.392578  -27593.089844
5282.000000  -22151.517578  -27622.701172
5283.000000  -22226.042969  -27530.337891
5284.000000  -22098.513672  -27565.857422
5285.000000  -22312.826172  -27561.041016
5286.000000  -22266.001953  -27603.072266
5287.000000  -22369.023438  -27420.134766
5288.000000  -22363.210938  -27470.994141
5289.000000  -22348.953125  -27430.759766
5290.000000  -22372.216797  -27351.951172
5291.000000  -22274.060547  -27646.464844
5292.000000  -22239.478516  -27665.697266
5293.000000  -22170.970703  -27672.246094
5294.000000  -22242.556641  -27691.664062
5295.000000  -22365.412109  -27629.296875
5296.000000  -22326.798828  -27746.515625
5297.000000  -22242.294922  -27498.082031
5298.000000  -22434.722656  -27416.425781
5299.000000  -22301.248047  -27346.806641
5300.000000  -22385.363281  -27451.900391
5301.000000  -22224.218750  -27530.455078
5302.000000  -22109.748047  -27274.078125
5303.000000  -22301.117188  -27371.056641
5304.000000  -22254.304688  -27564.203125
5305.000000  -22377.214844  -27390.050781
5306.000000  -22375.830078  -27441.363281
5307.000000  -22133.791016  -27456.005859
5308.000000  -22157.351562  -27313.181641
5309.000000  -22164.728516  -27529.671875
5310.000000  -22250.859375  -27435.025391
5311.000000  -22095.349609  -27472.923828
5312.000000  -22285.537109  -27271.519531
5313.000000  -22400.183594  -27369.787109
5314.000000  -22494.705078  -27485.552734
5315.000000  -22359.675781  -27522.630859
5316.000000  -22476.072266  -27409.541016
5317.000000  -22308.396484  -27642.822266
5318.000000  -22522.539062  -27466.837891
5319.000000  -22367.794922  -27447.402344
5320.000000  -22424.199219  -27355.853516
5321.000000  -22226.574219  -27571.205078
5322.000000  -22302.564453  -27764.748047
5323.000000  -22284.882812  -27736.537109
5324.000000  -22427.220703  -27653.384766
5325.000000  -22414.378906  -27671.921875
5326.000000  -22255.314453  -27639.535156
5327.000000  -22406.833984  -27533.371094
5328.000000  -22165.535156  -27586.203125
5329.000000  -22301.240234  -27667.939453
5330.000000  -22276.541016  -27764.419922
5331.000000  -22387.960938  -27792.771484
5332.000000  -22377.919922  -27939.833984
5333.000000  -22463.466797  -27954.421875
5334.000000  -22413.443359  -27896.945312
5335.000000  -22416.158203  -27835.347656
5336.000000  -22418.347656  -27731.371094
5337.000000  -22309.042969  -27765.914062
5338.000000  -22393.982422  -27891.732422
5339.000000  -22215.927734  -28022.005859
5340.000000  -22168.505859  -28067.216797
5341.000000  -22390.380859  -27888.050781
5342.000000  -22178.330078  -28077.337891
5343.000000  -22395.027344  -28000.480469
5344.000000  -22340.410156  -27974.910156
5345.000000  -22320.644531  -28016.035156
5346.000000  -22407.087891  -27836.039062
5347.000000  -22241.548828  -28013.005859
5348.000000  -22264.195312  -27835.109375
5349.000000  -22209.035156  -27750.853516
5350.000000  -22339.960938  -28088.429688
5351.000000  -22284.615234  -27708.679688
5352.000000  -22165.162109  -27719.976562
5353.000000  -22281.417969  -28030.476562
5354.000000  -22329.662109  -27657.326172
5355.000000  -22199.488281  -27657.326172
5356.000000  -22217.365234  -27861.250000
5357.000000  -22080.656250  -27729.062500
5358.000000  -22179.875000  -27710.595703
5359.000000  -22223.367188  -27767.136719
5360.000000  -22199.003906  -27888.005859
5361.000000  -22203.140625  -27807.263672
5362.000000  -22038.822266  -27934.537109
5363.000000  -22081.189453  -27943.130859
5364.000000  -22148.437500  -27899.654297
5365.000000  -22179.304688  -28077.107422
5366.000000  -22034.271484  -28087.972656
5367.000000  -22059.775391  -27796.576172
5368.000000  -22121.738281  -28020.089844
5369.000000  -22114.244141  -28113.699219
5370.000000  -21958.052734  -28251.144531
5371.000000  -22051.646484  -28115.310547
5372.000000  -22008.681641  -28045.875000
5373.000000  -22004.179688  -28200.169922
5374.000000  -22129.927734  -27963.140625
5375.000000  -22175.623047  -28154.419922
5376.000000  -22198.250000  -27973.796875
5377.000000  -22158.898438  -28167.791016
5378.000000  -22221.107422  -28005.253906
5379.000000  -22172.318359  -28174.062500
5380.000000  -22210.941406  -28297.947266
5381.000000  -22158.474609  -28071.332031
5382.000000  -22202.195312  -28063.048828
5383.000000  -22054.291016  -28016.244141
5384.000000  -22148.816406  -28193.853516
5385.000000  -22147.625000  -28206.234375
5386.000000  -22045.613281  -28180.705078
5387.000000  -22109.445312  -28374.462891
5388.000000  -22063.773438  -28309.685547
5389.000000  -22153.691406  -28186.585938
5390.000000  -21996.142578  -28292.896484
5391.000000  -22065.710938  -28147.134766
5392.000000  -22241.462891  -28012.140625
5393.000000  -22099.503906  -27920.894531
5394.000000  -22124.351562  -27986.175781
5395.000000  -21972.802734  -27931.111328
5396.000000  -22075.146484  -27971.458984
5397.000000  -22146.517578  -28151.068359
5398.000000  -22047.500000  -28181.330078
5399.000000  -22178.384766  -28228.445312
5400.000000  -22350.730469  -28194.617188
5401.000000  -22218.142578  -28118.878906
5402.000000  -22097.138672  -28274.193359
5403.000000  -22195.437500  -28218.113281
5404.000000  -22268.718750  -28263.619141
5405.000000  -22160.371094  -28117.947266
5406.000000  -22172.357422  -28032.529297
5407.000000  -22229.748047  -28050.339844
5408.000000  -22127.865234  -28120.861328
5409.000000  -22285.605469  -28062.828125
5410.000000  -22133.890625  -28264.466797
5411.000000  -22199.947266  -28221.376953
5412.000000  -22058.703125  -28188.046875
5413.000000  -22058.792969  -28179.246094
5414.000000  -22201.326172  -28513.105469
5415.000000  -22194.996094  -28526.757812
5416.000000  -22020.900391  -28591.472656
5417.000000  -21959.640625  -28391.166016
5418.000000  -22113.681641  -28581.703125
5419.000000  -22340.074219  -28673.949219
5420.000000  -22334.439453  -28420.187500
5421.000000  -22124.412109  -28512.412109
5422.000000  -22075.466797  -28750.542969
5423.000000  -22156.037109  -28494.376953
5424.000000  -21994.244141  -28347.890625
5425.000000  -22189.501953  -28351.814453
5426.000000  -22072.402344  -28324.017578
5427.000000  -21948.546875  -28505.277344
5428.000000  -22030.173828  -28298.767578
5429.000000  -22127.572266  -28276.328125
5430.000000  -22012.113281  -28513.433594
5431.000000  -21964.351562  -28200.056641
5432.000000  -22243.380859  -28169.966797
5433.000000  -22225.738281  -28294.312500
5434.000000  -22203.748047  -28210.683594
5435.000000  -22252.789062  -28433.343750
5436.000000  -22256.019531  -28464.906250
5437.000000  -22352.541016  -28434.863281
5438.000000  -22162.304688  -28426.294922
5439.000000  -21987.246094  -28338.371094
5440.000000  -22260.228516  -28246.613281
5441.000000  -22169.369141  -28166.542969
5442.000000  -22108.851562  -28206.126953
5443.000000  -22230.841797  -28396.894531
5444.000000  -22324.357422  -28337.285156
5445.000000  -22209.923828  -28333.861328
5446.000000  -22171.533203  -28445.785156
5447.000000  -22293.566406  -28361.814453
5448.000000  -22309.457031  -28273.033203
5449.000000  -22301.537109  -28306.105469
5450.000000  -22163.275391  -28537.519531
5451.000000  -22047.070312  -28428.777344
5452.000000  -22204.455078  -28230.677734
5453.000000  -22264.285156  -28459.560547
5454.000000  -22268.248047  -28437.482422
5455.000000  -22127.304688  -28500.810547
5456.000000  -22105.625000  -28504.820312
5457.000000  -22129.412109  -28543.128906
5458.000000  -22274.429688  -28531.099609
5459.000000  -22188.373047  -28612.046875
5460.000000  -22238.443359  -28656.896484
5461.000000  -22182.414062  -28413.419922
5462.000000  -22415.326172  -28377.419922
5463.000000  -22320.314453  -28482.119141
5464.000000  -22309.158203  -28473.660156
5465.000000  -22298.904297  -28423.984375
5466.000000  -22223.521484  -28389.460938
5467.000000  -22227.732422  -28281.437500
5468.000000  -22260.535156  -28513.304688
5469.000000  -22149.054688  -28695.302734
5470.000000  -22479.712891  -28399.044922
5471.000000  -22472.472656  -28566.740234
5472.000000  -22543.691406  -28617.152344
5473.000000  -22495.150391  -28560.853516
5474.000000  -22439.671875  -28369.439453
5475.000000  -22363.886719  -28797.375000
5476.000000  -22258.546875  -28473.851562
5477.000000  -22279.859375  -28449.748047
5478.000000  -22436.820312  -28536.792969
5479.000000  -22161.230469  -28319.865234
5480.000000  -22087.359375  -28414.421875
5481.000000  -22055.199219  -28328.955078
5482.000000  -22260.421875  -28542.400391
5483.000000  -22144.562500  -28511.562500
5484.000000  -22186.400391  -28477.060547
5485.000000  -21955.625000  -28439.257812
5486.000000  -22015.515625  -28271.832031
5487.000000  -22102.558594  -28331.228516
5488.000000  -22147.363281  -28339.806641
5489.000000  -22302.087891  -28537.613281
5490.000000  -22090.341797  -28435.095703
5491.000000  -22141.197266  -28077.138672
5492.000000  -22320.091797  -28200.054688
5493.000000  -22302.076172  -28362.273438
5494.000000  -22265.039062  -28460.343750
5495.000000  -22310.845703  -28600.281250
5496.000000  -22144.685547  -28204.097656
5497.000000  -22286.882812  -28399.359375
5498.000000  -22337.832031  -28513.173828
5499.000000  -22399.087891  -28404.072266
5500.000000  -22305.638672  -28354.880859
5501.000000  -22371.953125  -28348.978516
5502.000000  -22244.337891  -28377.107422
5503.000000  -22097.785156  -28264.056641
5504.000000  -22165.613281  -28419.779297
5505.000000  -22272.675781  -28307.726562
5506.000000  -22271.093750  -28459.322266
5507.000000  -22214.320312  -28153.919922
5508.000000  -22245.048828  -28365.300781
5509.000000  -22169.781250  -28311.753906
5510.000000  -22205.312500  -28153.412109
5511.000000  -22204.212891  -28361.990234
5512.000000  -22387.001953  -28141.781250
5513.000000  -22289.123047  -28116.158203
5514.000000  -22225.515625  -28186.675781
5515.000000  -22037.402344  -28354.884766
5516.000000  -22049.863281  -28474.626953
5517.000000  -22114.699219  -28521.460938
5518.000000  -22230.945312  -28544.132812
5519.000000  -22236.925781  -28420.792969
5520.000000  -22097.148438  -28625.667969
5521.000000  -22107.234375  -28589.652344
5522.000000  -22094.353516  -28529.224609
5523.000000  -21960.267578  -28421.654297
5524.000000  -21997.378906  -28503.505859
5525.000000  -21874.236328  -28424.119141
5526.000000  -21998.546875  -28231.230469
5527.000000  -22002.097656  -28212.441406
5528.000000  -22066.148438  -28177.914062
5529.000000  -22139.078125  -28324.037109
5530.000000  -22054.019531  -28029.146484
5531.000000  -21979.812500  -28149.607422
5532.000000  -21898.386719  -28110.802734
5533.000000  -22100.714844  -27949.558594
5534.000000  -22011.365234  -28191.167969
5535.000000  -22184.378906  -28183.033203
5536.000000  -22039.955078  -28122.025391
5537.000000  -21954.851562  -28139.083984
5538.000000  -22092.160156  -27807.603516
5539.000000  -22103.183594  -27901.011719
5540.000000  -22316.537109  -27912.925781
5541.000000  -22332.177734  -27975.539062
5542.000000  -22158.833984  -27932.310547
5543.000000  -22356.353516  -27949.291016
5544.000000  -22325.353516  -28018.408203
5545.000000  -22199.486328  -27824.148438
5546.000000  -22355.388672  -27750.365234
5547.000000  -22368.908203  -27875.218750
5548.000000  -22379.785156  -28005.974609
5549.000000  -22490.595703  -27916.796875
5550.000000  -22381.332031  -28059.531250
5551.000000  -22297.814453  -28045.003906
5552.000000  -22505.931641  -28070.326172
5553.000000  -22370.380859  -27745.734375
5554.000000  -22510.679688  -27813.605469
5555.000000  -22400.902344  -27783.701172
5556.000000  -22268.716797  -27773.234375
5557.000000  -22440.587891  -28034.173828
5558.000000  -22331.457031  -28013.234375
5559.000000  -22245.783203  -27777.392578
5560.000000  -22409.644531  -27954.830078
5561.000000  -22442.093750  -27893.921875
5562.000000  -22283.898438  -28009.343750
5563.000000  -22367.675781  -28107.150391
5564.000000  -22370.097656  -28031.701172
5565.000000  -22279.544922  -27891.083984
5566.000000  -22248.195312  -27814.273438
5567.000000  -22416.462891  -27728.314453
5568.000000  -22287.220703  -27916.222656
5569.000000  -22244.298828  -27972.750000
5570.000000  -22264.111328  -27964.224609
5571.000000  -22248.847656  -27598.791016
5572.000000  -22206.474609  -27904.943359
5573.000000  -22225.439453  -27976.246094
5574.000000  -22270.890625  -28009.845703
5575.000000  -22154.201172  -28183.949219
5576.000000  -22244.814453  -28101.929688
5577.000000  -22189.011719  -27956.392578
5578.000000  -22230.019531  -28139.068359
5579.000000  -22331.777344  -28086.455078
5580.000000  -22474.052734  -28146.458984
5581.000000  -22348.238281  -28031.039062
5582.000000  -22455.257812  -28196.072266
5583.000000  -22556.287109  -28140.501953
5584.000000  -22461.458984  -27935.330078
5585.000000  -22248.125000  -28011.156250
5586.000000  -22214.923828  -28158.154297
5587.000000  -22203.371094  -27996.705078
5588.000000  -22129.958984  -28128.246094
5589.000000  -22165.439453  -27968.445312
5590.000000  -22215.714844  -27834.892578
5591.000000  -22235.314453  -27958.265625
5592.000000  -22009.958984  -27906.560547
5593.000000  -22114.007812  -27930.871094
5594.000000  -22196.013672  -27862.648438
5595.000000  -22263.203125  -28114.865234
5596.000000  -22151.810547  -27943.150391
5597.000000  -22220.988281  -27876.732422
5598.000000  -22272.056641  -27960.542969
5599.000000  -22216.501953  -28023.554688
5600.000000  -22127.812500  -28071.800781
5601.000000  -22167.740234  -28118.560547
5602.000000  -22314.050781  -28125.648438
5603.000000  -22072.048828  -28087.621094
5604.000000  -22157.802734  -28185.667969
5605.000000  -22252.093750  -28161.462891
5606.000000  -22252.812500  -28131.919922
5607.000000  -22384.832031  -28270.369141
5608.000000  -22149.792969  -28298.914062
5609.000000  -22180.517578  -28149.935547
5610.000000  -22213.076172  -28207.505859
5611.000000  -22059.699219  -28120.568359
5612.000000  -22233.560547  -28083.228516
5613.000000  -22263.912109  -28095.755859
5614.000000  -22324.960938  -28009.355469
5615.000000  -22118.140625  -28022.570312
5616.000000  -22197.355469  -28045.419922
5617.000000  -22135.595703  -28055.078125
5618.000000  -22265.148438  -28058.851562
5619.000000  -22314.972656  -28066.962891
5620.000000  -22185.154297  -28284.580078
5621.000000  -22214.939453  -28178.810547
5622.000000  -22186.833984  -28208.632812
5623.000000  -22284.859375  -28096.910156
5624.000000  -22086.310547  -28187.675781
5625.000000  -22151.353516  -28209.287109
5626.000000  -22139.929688  -28109.029297
5627.000000  -22292.970703  -28127.130859
5628.000000  -22153.517578  -28109.755859
5629.000000  -22360.093750  -28229.333984
5630.000000  -22286.011719  -28448.416016
5631.000000  -22150.882812  -28282.328125
5632.000000  -22285.623047  -28305.109375
5633.000000  -22212.355469  -28259.734375
5634.000000  -22068.503906  -28110.267578
5635.000000  -22309.173828  -28293.255859
5636.000000  -22159.187500  -28350.308594
5637.000000  -22048.275391  -28211.988281
5638.000000  -22146.011719  -28248.501953
5639.000000  -22019.720703  -28203.337891
5640.000000  -21947.974609  -28032.449219
5641.000000  -22091.115234  -28167.416016
5642.000000  -22278.966797  -28079.753906
5643.000000  -22024.267578  -28085.041016
5644.000000  -22135.357422  -28062.066406
5645.000000  -22371.148438  -27939.322266
5646.000000  -22312.167969  -27998.722656
5647.000000  -22415.615234  -28179.425781
5648.000000  -22558.648438  -28117.984375
5649.000000  -22471.859375  -28308.343750
5650.000000  -22431.728516  -28156.689453
5651.000000  -22232.476562  -28143.359375
5652.000000  -22051.820312  -28170.150391
5653.000000  -22294.384766  -28184.498047
5654.000000  -22327.970703  -27994.339844
5655.000000  -22269.679688  -28094.513672
5656.000000  -22361.687500  -28117.560547
5657.000000  -22348.414062  -28067.601562
5658.000000  -22064.476562  -28294.474609
5659.000000  -22054.539062  -28171.347656
5660.000000  -22221.835938  -28225.029297
5661.000000  -22119.205078  -28300.628906
5662.000000  -22220.701172  -28437.085938
5663.000000  -22110.146484  -28395.019531
5664.000000  -22097.306641  -28436.591797
5665.000000  -22096.474609  -28275.306641
5666.000000  -21988.880859  -28172.968750
5667.000000  -22198.349609  -28358.818359
5668.000000  -22217.541016  -28169.234375
5669.000000  -22123.095703  -28079.607422
5670.000000  -21997.041016  -27961.587891
5671.000000  -22180.640625  -28146.337891
5672.000000  -22122.332031  -28281.966797
5673.000000  -22307.925781  -27977.138672
5674.000000  -22286.705078  -27874.064453
5675.000000  -22247.599609  -27817.802734
5676.000000  -22310.599609  -27917.523438
5677.000000  -22490.847656  -27732.843750
5678.000000  -22244.201172  -27783.679688
5679.000000  -22357.214844  -27905.777344
5680.000000  -22457.507812  -27825.458984
5681.000000  -22160.863281  -28061.003906
5682.000000  -22358.023438  -27975.332031
5683.000000  -22390.882812  -28047.722656
5684.000000  -22467.789062  -27885.544922
5685.000000  -22454.837891  -27882.611328
5686.000000  -22587.917969  -27926.867188
5687.000000  -22584.964844  -27776.451172
5688.000000  -22525.011719  -27791.148438
5689.000000  -22329.765625  -27821.458984
5690.000000  -22406.253906  -27864.890625
5691.000000  -22455.785156  -27933.558594
5692.000000  -22550.472656  -27804.136719
5693.000000  -22381.140625  -28003.857422
5694.000000  -22433.017578  -27878.222656
5695.000000  -22437.978516  -27890.328125
5696.000000  -22514.867188  -27827.044922
5697.000000  -22325.568359  -28147.388672
5698.000000  -22298.037109  -27826.650391
5699.000000  -22591.660156  -27879.736328
5700.000000  -22249.292969  -27842.468750
5701.000000  -22377.019531  -27862.744141
5702.000000  -22366.181641  -27654.623047
5703.000000  -22340.777344  -27642.021484
5704.000000  -22250.068359  -27862.652344
5705.000000  -22191.431641  -27674.966797
5706.000000  -21966.800781  -27830.900391
5707.000000  -22168.931641  -27819.126953
5708.000000  -22189.537109  -27741.140625
5709.000000  -22170.669922  -27866.000000
5710.000000  -22040.681641  -27757.876953
5711.000000  -22221.787109  -27747.210938
5712.000000  -22274.628906  -27931.996094
5713.000000  -22262.701172  -27922.964844
5714.000000  -22343.671875  -27736.224609
5715.000000  -22306.919922  -27870.201172
5716.000000  -22276.095703  -27764.978516
5717.000000  -22424.201172  -27719.638672
5718.000000  -22227.925781  -27441.507812
5719.000000  -22086.796875  -27538.531250
5720.000000  -22141.693359  -27693.201172
5721.000000  -22050.119141  -27843.251953
5722.000000  -22175.001953  -27518.607422
5723.000000  -22200.121094  -27469.613281
5724.000000  -22189.339844  -27542.105469
5725.000000  -22312.742188  -27521.546875
5726.000000  -22353.759766  -27716.431641
5727.000000  -22306.931641  -27557.937500
5728.000000  -22406.900391  -27590.412109
5729.000000  -22267.957031  -27577.222656
5730.000000  -22162.507812  -27729.664062
5731.000000  -22204.314453  -27526.246094
5732.000000  -22342.212891  -27561.984375
5733.000000  -22161.650391  -27620.185547
5734.000000  -22234.890625  -27497.191406
5735.000000  -22123.703125  -27495.896484
5736.000000  -22421.373047  -27393.220703
5737.000000  -22193.859375  -27281.787109
5738.000000  -22252.841797  -27324.861328
5739.000000  -22284.556641  -27233.429688
5740.000000  -22062.978516  -27487.818359
5741.000000  -22299.679688  -27204.304688
5742.000000  -22271.058594  -27383.332031
5743.000000  -22123.626953  -27034.835938
5744.000000  -22256.015625  -27184.023438
5745.000000  -22186.890625  -27182.222656
5746.000000  -22118.386719  -27346.230469
5747.000000  -22278.210938  -27256.558594
5748.000000  -22179.361328  -27341.757812
5749.000000  -22245.242188  -27373.587891
5750.000000  -22250.330078  -27154.576172
5751.000000  -22174.648438  -27224.763672
5752.000000  -22123.568359  -27429.517578
5753.000000  -22125.882812  -27474.337891
5754.000000  -22073.509766  -27391.593750
5755.000000  -22150.412109  -27240.892578
5756.000000  -22285.681641  -27321.078125
5757.000000  -22118.628906  -27226.472656
5758.000000  -22146.886719  -27057.355469
5759.000000  -22201.775391  -27027.695312
5760.000000  -22146.404297  -27281.160156
5761.000000  -22286.892578  -27253.230469
5762.000000  -22268.953125  -27347.757812
5763.000000  -22234.445312  -27220.234375
5764.000000  -22074.505859  -27455.921875
5765.000000  -22082.253906  -27091.007812
5766.000000  -22249.808594  -27010.154297
5767.000000  -22312.017578  -27222.101562
5768.000000  -22232.898438  -27071.208984
5769.000000  -22339.410156  -27229.882812
5770.000000  -22393.880859  -27173.335938
5771.000000  -22321.298828  -27129.771484
5772.000000  -22221.392578  -27305.238281
5773.000000  -22311.269531  -27299.125000
5774.000000  -22211.207031  -27066.554688
5775.000000  -22307.734375  -27062.345703
5776.000000  -22278.193359  -27066.695312
5777.000000  -22026.121094  -27246.892578
5778.000000  -22201.466797  -27077.818359
5779.000000  -22058.394531  -27384.656250
5780.000000  -22197.884766  -27172.039062
5781.000000  -22230.511719  -27092.949219
5782.000000  -22038.230469  -27060.556641
5783.000000  -22213.349609  -27117.494141
5784.000000  -22220.011719  -27156.710938
5785.000000  -22117.431641  -27344.892578
5786.000000  -22173.804688  -27111.240234
5787.000000  -22103.462891  -27198.316406
5788.000000  -22261.755859  -27212.644531
5789.000000  -22241.597656  -27151.736328
5790.000000  -22195.742188  -27248.056641
5791.000000  -22126.804688  -27327.787109
5792.000000  -22231.644531  -27315.599609
5793.000000  -22210.443359  -27219.800781
5794.000000  -22187.978516  -27310.718750
5795.000000  -22364.056641  -27086.873047
5796.000000  -22175.507812  -27142.937500
5797.000000  -22221.423828  -27292.068359
5798.000000  -22308.498047  -27143.925781
5799.000000  -22121.751953  -27033.841797
5800.000000  -22101.990234  -27132.167969
5801.000000  -22063.919922  -27192.673828
5802.000000  -22204.123047  -27009.556641
5803.000000  -22033.388672  -27144.751953
5804.000000  -22069.705078  -27078.648438
5805.000000  -22035.656250  -27039.048828
5806.000000  -22153.289062  -27036.656250
5807.000000  -22191.056641  -27130.417969
5808.000000  -22143.982422  -27118.300781
5809.000000  -22126.458984  -27209.328125
5810.000000  -22181.664062  -27295.294922
5811.000000  -22022.019531  -27374.857422
5812.000000  -22104.480469  -27222.308594
5813.000000  -22256.458984  -27218.068359
5814.000000  -22168.175781  -27104.947266
5815.000000  -22260.275391  -27110.138672
5816.000000  -22203.328125  -27442.644531
5817.000000  -22247.460938  -27392.587891
5818.000000  -22301.917969  -27485.642578
5819.000000  -22244.390625  -27409.433594
5820.000000  -22198.824219  -27139.914062
5821.000000  -22380.556641  -27349.494141
5822.000000  -22105.578125  -27351.298828
5823.000000  -22173.746094  -27364.433594
5824.000000  -22034.794922  -27313.248047
5825.000000  -21986.279297  -27562.183594
5826.000000  -22116.666016  -27493.720703
5827.000000  -22208.335938  -27446.814453
5828.000000  -22171.593750  -27329.373047
5829.000000  -22071.880859  -27422.080078
5830.000000  -21975.878906  -27278.441406
5831.000000  -21929.667969  -27392.855469
5832.000000  -22096.152344  -27496.515625
5833.000000  -22035.416016  -27531.691406
5834.000000  -22023.037109  -27443.998047
5835.000000  -22109.091797  -27401.761719
5836.000000  -22011.148438  -27470.902344
5837.000000  -22098.345703  -27215.855469
5838.000000  -22020.171875  -27043.134766
5839.000000  -21905.234375  -27273.355469
5840.000000  -21829.085938  -27250.126953
5841.000000  -21882.468750  -27315.927734
5842.000000  -22121.998047  -27293.650391
5843.000000  -22064.542969  -27293.900391
5844.000000  -21906.279297  -27211.443359
5845.000000  -22002.810547  -27155.701172
5846.000000  -22084.462891  -27268.111328
5847.000000  -22069.804688  -27104.085938
5848.000000  -22020.726562  -27260.750000
5849.000000  -21918.416016  -27124.062500
5850.000000  -22058.210938  -27409.750000
5851.000000  -21988.615234  -27321.728516
5852.000000  -22103.775391  -27384.099609
5853.000000  -22149.087891  -27225.464844
5854.000000  -21949.601562  -27277.869141
5855.000000  -22174.839844  -27001.074219
5856.000000  -22130.109375  -27067.224609
5857.000000  -21824.376953  -27267.392578
5858.000000  -21957.089844  -27087.007812
5859.000000  -21936.728516  -27124.361328
5860.000000  -22057.607422  -27203.986328
5861.000000  -22010.201172  -27342.695312
5862.000000  -21988.628906  -27014.566406
5863.000000  -22032.404297  -27013.457031
5864.000000  -21960.826172  -27153.306641
5865.000000  -21880.800781  -27371.957031
5866.000000  -21896.558594  -27385.800781
5867.000000  -21856.931641  -27144.466797
5868.000000  -22094.859375  -27509.996094
5869.000000  -21866.640625  -27397.781250
5870.000000  -21904.916016  -27347.044922
5871.000000  -22115.667969  -27463.466797
5872.000000  -22209.328125  -27633.648438
5873.000000  -22307.976562  -27519.078125
5874.000000  -22104.818359  -27657.376953
5875.000000  -22275.972656  -27496.818359
5876.000000  -22152.070312  -27460.578125
5877.000000  -22220.103516  -27512.724609
5878.000000  -22065.039062  -27439.683594
5879.000000  -22195.910156  -27544.416016
5880.000000  -22159.675781  -27445.701172
5881.000000  -22112.353516  -27485.416016
5882.000000  -22156.439453  -27629.062500
5883.000000  -22270.642578  -27522.402344
5884.000000  -22278.054688  -27367.048828
5885.000000  -22188.734375  -27338.488281
5886.000000  -22250.527344  -27495.314453
5887.000000  -22407.001953  -27366.474609
5888.000000  -22283.708984  -27418.009766
5889.000000  -22175.933594  -27496.193359
5890.000000  -22184.349609  -27484.552734
5891.000000  -22272.417969  -27597.537109
5892.000000  -22212.093750  -27367.416016
5893.000000  -22228.554688  -27606.845703
5894.000000  -22060.207031  -27584.076172
5895.000000  -22324.267578  -27925.914062
5896.000000  -22323.503906  -27973.703125
5897.000000  -22247.250000  -27709.515625
5898.000000  -22165.101562  -27447.720703
5899.000000  -22349.074219  -27671.201172
5900.000000  -22045.458984  -27555.322266
5901.000000  -22170.800781  -27680.888672
5902.000000  -22149.250000  -27574.103516
5903.000000  -22212.318359  -27708.548828
5904.000000  -22158.925781  -27788.609375
5905.000000  -22236.472656  -27557.853516
5906.000000  -22099.794922  -27494.830078
5907.000000  -21938.123047  -27483.371094
5908.000000  -21969.027344  -27576.048828
5909.000000  -22074.539062  -27748.972656
5910.000000  -22101.736328  -27435.832031
5911.000000  -22149.230469  -27487.916016
5912.000000  -22227.679688  -27516.605469
5913.000000  -22348.234375  -27597.925781
5914.000000  -22190.746094  -27567.519531
5915.000000  -22329.949219  -27659.976562
5916.000000  -22210.175781  -27568.003906
5917.000000  -22325.039062  -27645.175781
5918.000000  -22228.816406  -27562.019531
5919.000000  -22091.525391  -27352.636719
5920.000000  -22159.949219  -27586.240234
5921.000000  -22076.476562  -27648.152344
5922.000000  -22228.953125  -27442.990234
5923.000000  -22158.330078  -27723.294922
5924.000000  -22315.832031  -27626.742188
5925.000000  -22230.824219  -27676.074219
5926.000000  -22173.449219  -27720.935547
5927.000000  -22220.845703  -27653.798828
5928.000000  -22229.035156  -27548.261719
5929.000000  -22174.304688  -27693.375000
5930.000000  -22150.431641  -27760.101562
5931.000000  -22442.710938  -27699.591797
5932.000000  -22268.304688  -27808.261719
5933.000000  -22259.441406  -27563.349609
5934.000000  -22230.263672  -27634.503906
5935.000000  -22210.781250  -27511.800781
5936.000000  -22305.457031  -27441.910156
5937.000000  -22485.156250  -27477.478516
5938.000000  -22547.048828  -27567.501953
5939.000000  -22441.441406  -27565.298828
5940.000000  -22239.773438  -27648.257812
5941.000000  -22421.169922  -27690.531250
5942.000000  -22389.855469  -27705.773438
5943.000000  -22181.294922  -27624.781250
5944.000000  -22330.699219  -27632.091797
5945.000000  -22389.716797  -27741.730469
5946.000000  -22380.115234  -27721.609375
5947.000000  -22423.083984  -27913.382812
5948.000000  -22309.802734  -27948.548828
5949.000000  -22168.207031  -27889.855469
5950.000000  -22507.302734  -27747.417969
5951.000000  -22195.906250  -28021.191406
5952.000000  -22419.048828  -27738.169922
5953.000000  -22279.871094  -27828.449219
5954.000000  -22294.070312  -27774.771484
5955.000000  -22226.160156  -27883.617188
5956.000000  -22281.617188  -27711.455078
5957.000000  -22274.283203  -27806.876953
5958.000000  -22114.988281  -27886.105469
5959.000000  -22307.597656  -27947.742188
5960.000000  -22267.115234  -27985.908203
5961.000000  -22158.091797  -28064.542969
5962.000000  -22296.839844  -27692.503906
5963.000000  -22199.496094  -27827.291016
5964.000000  -22306.951172  -27973.230469
5965.000000  -22278.550781  -27849.748047
5966.000000  -22245.966797  -27890.667969
5967.000000  -22143.583984  -27846.869141
5968.000000  -22347.949219  -28040.597656
5969.000000  -22475.648438  -27925.386719
5970.000000  -22527.386719  -27929.869141
5971.000000  -22460.414062  -28085.148438
5972.000000  -22550.064453  -27939.582031
5973.000000  -22142.019531  -27698.943359
5974.000000  -22054.695312  -27795.251953
5975.000000  -22180.591797  -27782.289062
5976.000000  -22093.640625  -27769.587891
5977.000000  -22090.355469  -27998.236328
5978.000000  -22239.917969  -27859.921875
5979.000000  -22187.156250  -27883.035156
5980.000000  -22177.646484  -28046.994141
5981.000000  -22302.542969  -27737.255859
5982.000000  -22257.673828  -27855.716797
5983.000000  -22132.648438  -27688.019531
5984.000000  -22182.591797  -28054.394531
5985.000000  -22276.777344  -27806.232422
5986.000000  -22142.255859  -27757.388672
5987.000000  -22270.130859  -27783.599609
5988.000000  -22289.746094  -27746.283203
5989.000000  -22173.011719  -27570.763672
5990.000000  -22264.410156  -27445.158203
5991.000000  -22222.128906  -27551.966797
5992.000000  -22361.076172  -27589.849609
5993.000000  -22214.839844  -27749.287109
5994.000000  -22336.312500  -27558.699219
5995.000000  -22274.541016  -27656.085938
5996.000000  -22219.892578  -27638.468750
5997.000000  -22262.957031  -27720.664062
5998.000000  -22208.525391  -27581.605469
5999.000000  -22450.669922  -27548.787109
6000.000000  -22462.232422  -27255.048828
6001.000000  -22306.056641  -27252.626953
6002.000000  -22413.480469  -27381.007812
6003.000000  -22350.246094  -27321.515625
6004.000000  -22084.007812  -27544.687500
6005.000000  -22184.726562  -27344.927734
6006.000000  -22193.375000  -27441.583984
6007.000000  -22183.835938  -27454.267578
6008.000000  -22098.623047  -27648.363281
6009.000000  -22214.208984  -27686.541016
6010.000000  -22224.666016  -27643.726562
6011.000000  -22270.500000  -27528.763672
6012.000000  -22122.648438  -27521.330078
6013.000000  -22167.875000  -27430.492188
6014.000000  -22196.806641  -27511.341797
6015.000000  -22184.753906  -27468.097656
6016.000000  -22200.769531  -27666.027344
6017.000000  -22151.556641  -27779.373047
6018.000000  -22020.417969  -27674.074219
6019.000000  -22077.779297  -27522.810547
6020.000000  -22099.957031  -27582.300781
6021.000000  -22023.150391  -27430.025391
6022.000000  -22159.681641  -27737.550781
6023.000000  -22218.660156  -27678.095703
6024.000000  -22172.291016  -27686.115234
6025.000000  -22299.621094  -27497.046875
6026.000000  -22205.613281  -27712.160156
6027.000000  -22004.630859  -27475.808594
6028.000000  -22273.310547  -27498.017578
6029.000000  -22292.962891  -27567.539062
6030.000000  -22159.363281  -27549.953125
6031.000000  -22263.769531  -27500.232422
6032.000000  -22366.664062  -27567.117188
6033.000000  -22388.660156  -27622.046875
6034.000000  -22233.517578  -27635.421875
6035.000000  -22152.857422  -27704.488281
6036.000000  -22062.261719  -27636.365234
6037.000000  -22049.279297  -27629.349609
6038.000000  -22336.152344  -27439.839844
6039.000000  -22342.507812  -27477.593750
6040.000000  -22322.523438  -27419.722656
6041.000000  -22296.148438  -27562.722656
6042.000000  -22399.035156  -27644.197266
6043.000000  -22285.916016  -27594.906250
6044.000000  -22368.365234  -27568.927734
6045.000000  -22438.884766  -27476.894531
6046.000000  -22393.457031  -27325.080078
6047.000000  -22314.099609  -27542.783203
6048.000000  -22203.294922  -27459.857422
6049.000000  -22218.535156  -27555.636719
6050.000000  -22156.777344  -27752.687500
6051.000000  -22319.806641  -27706.603516
6052.000000  -22298.203125  -27545.568359
6053.000000  -22151.111328  -27654.642578
6054.000000  -22294.923828  -27665.335938
6055.000000  -22404.050781  -27829.798828
6056.000000  -22085.667969  -27718.695312
6057.000000  -22229.937500  -27731.503906
6058.000000  -22258.718750  -27728.144531
6059.000000  -22122.199219  -27737.130859
6060.000000  -22031.519531  -27661.730469
6061.000000  -22161.550781  -27516.855469
6062.000000  -22161.160156  -27606.455078
6063.000000  -22285.527344  -27724.226562
6064.000000  -22406.189453  -27743.798828
6065.000000  -22297.548828  -27498.947266
6066.000000  -22149.851562  -27687.509766
6067.000000  -22171.800781  -27807.835938
6068.000000  -22480.130859  -27568.509766
6069.000000  -22336.089844  -27567.671875
6070.000000  -22454.876953  -27429.742188
6071.000000  -22335.917969  -27345.482422
6072.000000  -22320.134766  -27484.849609
6073.000000  -22308.138672  -27375.230469
6074.000000  -22328.000000  -27529.650391
6075.000000  -22352.111328  -27616.101562
6076.000000  -22336.089844  -27479.839844
6077.000000  -22193.652344  -27544.392578
6078.000000  -21921.707031  -27512.751953
6079.000000  -22246.396484  -27444.181641
6080.000000  -22156.076172  -27895.345703
6081.000000  -22156.972656  -27661.634766
6082.000000  -22214.435547  -27866.357422
6083.000000  -22340.025391  -27686.779297
6084.000000  -22308.218750  -27750.281250
6085.000000  -22274.501953  -27876.013672
6086.000000  -22308.451172  -27809.597656
6087.000000  -22174.751953  -27872.091797
6088.000000  -22339.751953  -27841.330078
6089.000000  -22291.585938  -28112.923828
6090.000000  -22290.683594  -28041.410156
6091.000000  -22487.630859  -27884.656250
6092.000000  -22308.000000  -27899.332031
6093.000000  -22533.820312  -27793.966797
6094.000000  -22489.890625  -27949.746094
6095.000000  -22260.880859  -27780.203125
6096.000000  -22429.734375  -27748.544922
6097.000000  -22439.468750  -27709.308594
6098.000000  -22326.117188  -27904.828125
6099.000000  -22324.625000  -28074.550781
6100.000000  -22344.474609  -27961.248047
6101.000000  -22335.115234  -28022.968750
6102.000000  -22122.679688  -28009.234375
6103.000000  -22229.150391  -27895.523438
6104.000000  -22169.312500  -27988.759766
6105.000000  -22149.644531  -28088.722656
6106.000000  -22204.058594  -28128.302734
6107.000000  -22183.271484  -28110.513672
6108.000000  -22073.748047  -28033.027344
6109.000000  -22057.941406  -27902.136719
6110.000000  -22059.269531  -27716.380859
6111.000000  -21997.687500  -27969.044922
6112.000000  -22048.769531  -27989.365234
6113.000000  -21996.064453  -27735.107422
6114.000000  -22177.210938  -27755.812500
6115.000000  -22044.453125  -27906.158203
6116.000000  -22187.123047  -27572.744141
6117.000000  -22161.880859  -27824.259766
6118.000000  -22177.177734  -27770.771484
6119.000000  -22249.751953  -27790.533203
6120.000000  -22287.335938  -27902.193359
6121.000000  -22197.076172  -27959.953125
6122.000000  -22294.628906  -28044.794922
6123.000000  -22246.287109  -28125.554688
6124.000000  -22340.957031  -28045.593750
6125.000000  -22134.630859  -28102.246094
6126.000000  -22276.958984  -28211.236328
6127.000000  -22133.710938  -27928.789062
6128.000000  -22128.445312  -28037.478516
6129.000000  -22332.144531  -28062.771484
6130.000000  -22211.742188  -27937.648438
6131.000000  -22284.994141  -27861.003906
6132.000000  -22188.078125  -28004.388672
6133.000000  -22270.322266  -28097.810547
6134.000000  -22386.986328  -28087.933594
6135.000000  -22364.324219  -27956.328125
6136.000000  -22321.083984  -28089.326172
6137.000000  -22257.484375  -28225.765625
6138.000000  -22222.755859  -28147.488281
6139.000000  -22294.841797  -28229.046875
6140.000000  -22193.212891  -28217.906250
6141.000000  -22292.898438  -28219.291016
6142.000000  -22180.478516  -28002.431641
6143.000000  -22211.230469  -27957.123047
6144.000000  -22092.574219  -27959.968750
6145.000000  -22196.628906  -27925.029297
6146.000000  -21986.326172  -27925.867188
6147.000000  -22163.177734  -28093.751953
6148.000000  -22149.341797  -27942.644531
6149.000000  -22090.914062  -28084.144531
6150.000000  -22111.164062  -28214.576172
6151.000000  -22181.621094  -28081.251953
6152.000000  -22045.658203  -28231.322266
6153.000000  -22100.394531  -28257.552734
6154.000000  -22109.816406  -28103.654297
6155.000000  -22051.593750  -28098.597656
6156.000000  -22249.255859  -28133.832031
6157.000000  -22123.542969  -28190.462891
6158.000000  -22163.972656  -28190.703125
6159.000000  -22002.369141  -28309.417969
6160.000000  -21953.128906  -28053.777344
6161.000000  -21944.978516  -28236.912109
6162.000000  -21932.222656  -27882.759766
6163.000000  -21984.318359  -28166.464844
6164.000000  -22074.164062  -28149.873047
6165.000000  -22220.640625  -27964.050781
6166.000000  -22131.587891  -28000.884766
6167.000000  -22158.574219  -27921.257812
6168.000000  -22429.394531  -27864.019531
6169.000000  -22257.316406  -27752.333984
6170.000000  -22074.380859  -27941.710938
6171.000000  -22195.183594  -27898.673828
6172.000000  -21988.478516  -27997.537109
6173.000000  -22286.144531  -27918.000000
6174.000000  -22206.849609  -28190.126953
6175.000000  -22123.554688  -27897.513672
6176.000000  -22240.804688  -28018.716797
6177.000000  -22277.044922  -27880.654297
6178.000000  -22490.869141  -27989.800781
6179.000000  -22258.074219  -28059.521484
6180.000000  -22331.878906  -27952.660156
6181.000000  -21994.583984  -28041.820312
6182.000000  -22058.722656  -28059.460938
6183.000000  -22112.345703  -28087.435547
6184.000000  -22152.708984  -28006.949219
6185.000000  -22212.974609  -27875.955078
6186.000000  -22351.703125  -27832.109375
6187.000000  -22300.855469  -28034.052734
6188.000000  -22130.935547  -28064.312500
6189.000000  -22161.984375  -28153.693359
6190.000000  -22173.796875  -28166.888672
6191.000000  -22257.697266  -28086.335938
6192.000000  -22245.531250  -28079.839844
6193.000000  -22086.812500  -28249.302734
6194.000000  -22226.230469  -28133.912109
6195.000000  -22265.539062  -28108.896484
6196.000000  -22203.187500  -28344.601562
6197.000000  -22281.730469  -28023.865234
6198.000000  -22363.267578  -28174.625000
6199.000000  -22291.203125  -28400.871094
6200.000000  -22168.449219  -28157.890625
6201.000000  -22250.470703  -28240.908203
6202.000000  -22254.957031  -27949.003906
6203.000000  -22318.423828  -28213.724609
6204.000000  -22241.343750  -27903.121094
6205.000000  -22273.695312  -28021.423828
6206.000000  -22152.843750  -27950.080078
6207.000000  -22175.279297  -27943.035156
6208.000000  -22265.261719  -28138.730469
6209.000000  -22268.585938  -28052.507812
6210.000000  -22352.390625  -27972.416016
6211.000000  -22301.708984  -28067.644531
6212.000000  -22429.164062  -28057.265625
6213.000000  -22514.267578  -28046.730469
6214.000000  -22187.269531  -27894.822266
6215.000000  -22288.607422  -27967.734375
6216.000000  -22346.496094  -28042.263672
6217.000000  -22545.890625  -27891.306641
6218.000000  -22229.326172  -27851.074219
6219.000000  -22276.611328  -27917.406250
6220.000000  -22279.185547  -27905.193359
6221.000000  -22144.816406  -27803.244141
6222.000000  -22317.080078  -27626.898438
6223.000000  -22306.527344  -27754.990234
6224.000000  -22252.001953  -27817.761719
6225.000000  -22403.832031  -27742.078125
6226.000000  -22389.437500  -27829.435547
6227.000000  -22355.027344  -27814.710938
6228.000000  -22236.724609  -27938.505859
6229.000000  -22391.705078  -28025.328125
6230.000000  -22198.916016  -27802.525391
6231.000000  -22125.664062  -27786.871094
6232.000000  -22117.476562  -27874.583984
6233.000000  -22197.794922  -27888.613281
6234.000000  -22171.574219  -27592.044922
6235.000000  -22040.312500  -27916.166016
6236.000000  -22104.113281  -27809.666016
6237.000000  -22124.373047  -27737.927734
6238.000000  -22150.191406  -27865.552734
6239.000000  -22232.828125  -27889.632812
6240.000000  -22260.470703  -27818.720703
6241.000000  -22262.884766  -27718.250000
6242.000000  -22187.087891  -27643.302734
6243.000000  -22231.876953  -27441.449219
6244.000000  -22025.228516  -27602.408203
6245.000000  -22102.742188  -27259.113281
6246.000000  -22200.673828  -27671.011719
6247.000000  -22210.855469  -27649.384766
6248.000000  -22186.316406  -27901.261719
6249.000000  -22090.615234  -27691.251953
6250.000000  -22126.027344  -27772.626953
6251.000000  -22261.126953  -27537.261719
6252.000000  -22239.218750  -27516.564453
6253.000000  -22290.158203  -27506.849609
6254.000000  -22272.921875  -27574.398438
6255.000000  -22235.250000  -27506.539062
6256.000000  -22283.177734  -27585.275391
6257.000000  -22249.734375  -27623.048828
6258.000000  -22297.464844  -27524.007812
6259.000000  -22326.466797  -27311.796875
6260.000000  -22254.916016  -27407.208984
6261.000000  -22276.558594  -27343.445312
6262.000000  -22168.013672  -27498.628906
6263.000000  -22232.283203  -27514.113281
6264.000000  -22081.246094  -27420.597656
6265.000000  -22200.251953  -27535.681641
6266.000000  -22193.207031  -27542.634766
6267.000000  -22133.111328  -27384.638672
6268.000000  -22176.230469  -27412.068359
6269.000000  -22213.880859  -27303.970703
6270.000000  -22216.839844  -27473.050781
6271.000000  -22120.562500  -27508.058594
6272.000000  -22099.699219  -27479.255859
6273.000000  -22276.273438  -27324.130859
6274.000000  -22225.699219  -27310.396484
6275.000000  -22175.251953  -27647.080078
6276.000000  -22180.695312  -27456.019531
6277.000000  -22203.753906  -27497.859375
6278.000000  -22014.761719  -27407.986328
6279.000000  -22082.419922  -27584.085938
6280.000000  -21983.666016  -27596.982422
6281.000000  -22204.152344  -27607.943359
6282.000000  -22156.255859  -27529.773438
6283.000000  -22061.689453  -27554.826172
6284.000000  -22281.599609  -27813.529297
6285.000000  -22382.574219  -27492.902344
6286.000000  -22270.208984  -27534.841797
6287.000000  -22232.365234  -27508.064453
6288.000000  -22087.685547  -27780.462891
6289.000000  -22040.917969  -27420.105469
6290.000000  -22092.441406  -27763.697266
6291.000000  -22151.417969  -27707.841797
6292.000000  -22308.302734  -27759.541016
6293.000000  -22240.302734  -27859.605469
6294.000000  -22100.054688  -27943.132812
6295.000000  -21998.648438  -27873.605469
6296.000000  -22182.570312  -27887.232422
6297.000000  -22232.285156  -27937.642578
6298.000000  -22122.021484  -27685.732422
6299.000000  -22266.785156  -27550.742188
6300.000000  -22392.335938  -27659.873047
6301.000000  -22221.009766  -27688.867188
6302.000000  -22308.925781  -27594.271484
6303.000000  -22184.173828  -27688.753906
6304.000000  -22308.683594  -27530.544922
6305.000000  -22206.234375  -27737.941406
6306.000000  -22318.474609  -27838.255859
6307.000000  -22243.265625  -27900.125000
6308.000000  -22420.384766  -27893.505859
6309.000000  -22472.169922  -27822.794922
6310.000000  -22338.119141  -27849.224609
6311.000000  -22267.550781  -27547.132812
6312.000000  -22350.261719  -27842.013672
6313.000000  -22425.408203  -27841.394531
6314.000000  -22384.388672  -27853.982422
6315.000000  -22345.478516  -27863.843750
6316.000000  -22211.892578  -28025.246094
6317.000000  -22376.820312  -28049.277344
6318.000000  -22382.500000  -27844.181641
6319.000000  -22256.388672  -28006.917969
6320.000000  -22249.306641  -28034.464844
6321.000000  -22264.292969  -28114.328125
6322.000000  -22184.906250  -28034.681641
6323.000000  -22208.638672  -28061.605469
6324.000000  -22207.978516  -28070.695312
6325.000000  -22231.710938  -28003.087891
6326.000000  -22263.365234  -28021.851562
6327.000000  -22305.291016  -27881.726562
6328.000000  -22377.410156  -27997.080078
6329.000000  -22208.275391  -28033.441406
6330.000000  -22395.732422  -27948.761719
6331.000000  -22147.914062  -27998.884766
6332.000000  -22143.826172  -28175.656250
6333.000000  -22229.486328  -28060.380859
6334.000000  -22460.091797  -27961.490234
6335.000000  -22301.396484  -27863.390625
6336.000000  -22169.408203  -27893.552734
6337.000000  -22252.414062  -27776.224609
6338.000000  -22340.654297  -27771.058594
6339.000000  -22193.525391  -27744.916016
6340.000000  -22519.849609  -27813.923828
6341.000000  -22350.369141  -27730.378906
6342.000000  -22152.304688  -27750.625000
6343.000000  -22287.611328  -27923.044922
6344.000000  -22447.476562  -27686.132812
6345.000000  -22167.583984  -27784.623047
6346.000000  -22272.617188  -27788.660156
6347.000000  -22242.593750  -27777.662109
6348.000000  -22275.390625  -27582.654297
6349.000000  -22277.035156  -27689.238281
6350.000000  -22244.187500  -27919.750000
6351.000000  -22171.833984  -27662.634766
6352.000000  -22220.677734  -27566.976562
6353.000000  -22209.447266  -27547.736328
6354.000000  -22273.595703  -27759.716797
6355.000000  -22448.783203  -27741.785156
6356.000000  -22555.343750  -27796.119141
6357.000000  -22307.554688  -27639.679688
6358.000000  -22360.375000  -27675.429688
6359.000000  -22383.123047  -27846.316406
6360.000000  -22291.941406  -27541.558594
6361.000000  -22344.246094  -27754.425781
6362.000000  -22331.097656  -27813.613281
6363.000000  -22208.943359  -27358.724609
6364.000000  -22187.574219  -27671.697266
6365.000000  -22265.343750  -27561.925781
6366.000000  -22276.097656  -27893.337891
6367.000000  -22335.597656  -27771.949219
6368.000000  -22527.769531  -27826.287109
6369.000000  -22594.931641  -27708.955078
6370.000000  -22452.777344  -27579.300781
6371.000000  -22327.406250  -27819.697266
6372.000000  -22394.693359  -27822.875000
6373.000000  -22285.240234  -27874.000000
6374.000000  -22140.376953  -27814.255859
6375.000000  -22077.189453  -27887.472656
6376.000000  -22191.341797  -28133.486328
6377.000000  -22187.892578  -28186.810547
6378.000000  -22178.314453  -28130.396484
6379.000000  -22178.302734  -28062.126953
6380.000000  -22300.525391  -28020.306641
6381.000000  -22365.486328  -28102.583984
6382.000000  -22302.615234  -28027.486328
6383.000000  -22152.117188  -27981.894531
6384.000000  -22346.455078  -28075.636719
6385.000000  -22137.392578  -28223.033203
6386.000000  -22519.560547  -28125.835938
6387.000000  -22424.703125  -28007.455078
6388.000000  -22377.283203  -28053.748047
6389.000000  -22357.455078  -28194.951172
6390.000000  -22319.912109  -28379.953125
6391.000000  -22404.765625  -28057.501953
6392.000000  -22335.650391  -28170.900391
6393.000000  -22131.980469  -28190.349609
6394.000000  -22384.806641  -28103.023438
6395.000000  -22341.255859  -28226.521484
6396.000000  -22166.105469  -28242.519531
6397.000000  -22272.482422  -28256.128906
6398.000000  -22394.228516  -28256.355469
6399.000000  -22454.167969  -28237.066406
6400.000000  -22482.785156  -27978.242188
6401.000000  -22196.414062  -28252.644531
6402.000000  -22342.494141  -28112.732422
6403.000000  -22416.443359  -28272.292969
6404.000000  -22295.207031  -28194.759766
6405.000000  -22331.818359  -28246.830078
6406.000000  -22321.902344  -28312.421875
6407.000000  -22328.957031  -28162.236328
6408.000000  -22319.066406  -27845.906250
6409.000000  -22326.394531  -27927.794922
6410.000000  -22345.388672  -28049.535156
6411.000000  -22129.384766  -28021.761719
6412.000000  -22241.857422  -27910.816406
6413.000000  -22123.164062  -27852.384766
6414.000000  -22320.970703  -27892.582031
6415.000000  -22267.949219  -27778.345703
6416.000000  -22301.941406  -28001.527344
6417.000000  -22233.167969  -27980.021484
6418.000000  -22368.410156  -28107.238281
6419.000000  -22313.406250  -28073.082031
6420.000000  -22280.007812  -28144.689453
6421.000000  -22365.238281  -27985.035156
6422.000000  -22321.507812  -28079.605469
6423.000000  -22432.306641  -28273.466797
6424.000000  -22210.619141  -28131.230469
6425.000000  -22498.449219  -28293.505859
6426.000000  -22374.410156  -28336.888672
6427.000000  -22386.707031  -28227.142578
6428.000000  -22430.183594  -28033.470703
6429.000000  -22413.591797  -28048.357422
6430.000000  -22319.060547  -28240.759766
6431.000000  -22276.187500  -28086.248047
6432.000000  -22218.902344  -28209.755859
6433.000000  -22438.728516  -28060.234375
6434.000000  -22364.712891  -28272.818359
6435.000000  -22414.634766  -28121.878906
6436.000000  -22489.623047  -28238.476562
6437.000000  -22467.957031  -28257.007812
6438.000000  -22291.287109  -28220.755859
6439.000000  -22487.794922  -28147.265625
6440.000000  -22466.580078  -27933.408203
6441.000000  -22514.802734  -28045.156250
6442.000000  -22404.474609  -28011.673828
6443.000000  -22342.751953  -27955.417969
6444.000000  -22384.412109  -28031.287109
6445.000000  -22193.859375  -28043.837891
6446.000000  -22254.673828  -28204.490234
6447.000000  -22102.841797  -28094.818359
6448.000000  -22003.121094  -28131.744141
6449.000000  -22212.312500  -28134.486328
6450.000000  -22158.917969  -28288.921875
6451.000000  -22306.003906  -28280.183594
6452.000000  -22289.017578  -28243.660156
6453.000000  -22299.171875  -28203.976562
6454.000000  -22374.626953  -28126.541016
6455.000000  -22288.761719  -28079.130859
6456.000000  -22132.396484  -28146.226562
6457.000000  -22184.980469  -28021.080078
6458.000000  -22047.554688  -28192.816406
6459.000000  -22240.603516  -28307.677734
6460.000000  -22256.896484  -28379.886719
6461.000000  -22330.642578  -28315.242188
6462.000000  -22210.667969  -28228.042969
6463.000000  -22248.064453  -28036.158203
6464.000000  -22233.634766  -28064.156250
6465.000000  -22360.230469  -27998.035156
6466.000000  -22316.484375  -28166.304688
6467.000000  -22351.611328  -28033.830078
6468.000000  -22240.195312  -28163.412109
6469.000000  -22255.412109  -28102.634766
6470.000000  -22279.103516  -28040.566406
6471.000000  -22364.222656  -28204.292969
6472.000000  -22282.943359  -28168.140625
6473.000000  -22244.210938  -28262.328125
6474.000000  -22624.341797  -28151.224609
6475.000000  -22428.228516  -28371.292969
6476.000000  -22506.123047  -28303.832031
6477.000000  -22505.308594  -28222.091797
6478.000000  -22355.835938  -28331.148438
6479.000000  -22478.039062  -28273.601562
6480.000000  -22506.759766  -28296.943359
6481.000000  -22527.046875  -28464.171875
6482.000000  -22442.914062  -28282.980469
6483.000000  -22408.009766  -28257.126953
6484.000000  -22376.220703  -28082.234375
6485.000000  -22367.380859  -28434.335938
6486.000000  -22203.796875  -28438.373047
6487.000000  -22298.251953  -28416.261719
6488.000000  -22434.699219  -28273.433594
6489.000000  -22216.150391  -28312.957031
6490.000000  -22275.355469  -28326.367188
6491.000000  -22247.958984  -28346.992188
6492.000000  -22337.960938  -28336.576172
6493.000000  -22326.916016  -28244.515625
6494.000000  -22278.996094  -28420.425781
6495.000000  -22152.042969  -28537.332031
6496.000000  -22145.707031  -28578.724609
6497.000000  -22300.695312  -28494.322266
6498.000000  -22373.023438  -28266.308594
6499.000000  -22299.060547  -28367.232422
6500.000000  -22319.689453  -28368.384766
6501.000000  -22339.744141  -28398.761719
6502.000000  -22379.580078  -28297.597656
6503.000000  -22442.248047  -28528.783203
6504.000000  -22370.167969  -28411.279297
6505.000000  -22367.083984  -28186.957031
6506.000000  -22174.853516  -28352.806641
6507.000000  -22373.238281  -28434.521484
6508.000000  -22517.392578  -28285.007812
6509.000000  -22469.349609  -28361.423828
6510.000000  -22443.365234  -28130.978516
6511.000000  -22647.429688  -28553.294922
6512.000000  -22194.619141  -28618.505859
6513.000000  -22293.681641  -28351.277344
6514.000000  -22320.955078  -28380.724609
6515.000000  -22204.369141  -28307.873047
6516.000000  -22206.814453  -28287.007812
6517.000000  -22283.574219  -28302.650391
6518.000000  -22347.365234  -28294.041016
6519.000000  -22154.380859  -28462.437500
6520.000000  -22432.687500  -28307.056641
6521.000000  -22286.845703  -28250.394531
6522.000000  -22428.158203  -28416.220703
6523.000000  -22347.980469  -28184.869141
6524.000000  -22412.017578  -28210.781250
6525.000000  -22181.335938  -28242.761719
6526.000000  -22331.302734  -28410.406250
6527.000000  -22343.541016  -28380.667969
6528.000000  -22399.810547  -28508.515625
6529.000000  -22540.871094  -28406.781250
6530.000000  -22461.755859  -28469.289062
6531.000000  -22325.582031  -28437.337891
6532.000000  -22390.910156  -28391.828125
6533.000000  -22262.857422  -28341.882812
6534.000000  -22027.773438  -28240.021484
6535.000000  -22307.951172  -28312.306641
6536.000000  -22342.775391  -28343.675781
6537.000000  -22443.779297  -28377.666016
6538.000000  -22430.275391  -28280.412109
6539.000000  -22353.529297  -28273.359375
6540.000000  -22315.281250  -28543.582031
6541.000000  -22268.603516  -28601.720703
6542.000000  -22391.818359  -28541.566406
6543.000000  -22327.552734  -28439.304688
6544.000000  -22394.582031  -28537.716797
6545.000000  -22272.121094  -28455.144531
6546.000000  -22193.878906  -28624.185547
6547.000000  -22267.375000  -28507.687500
6548.000000  -22258.355469  -28547.525391
6549.000000  -22285.394531  -28473.484375
6550.000000  -22268.613281  -28306.837891
6551.000000  -22268.675781  -28377.644531
6552.000000  -22343.318359  -28260.039062
6553.000000  -22342.736328  -27978.847656
6554.000000  -22260.656250  -28095.484375
6555.000000  -22123.185547  -28181.277344
6556.000000  -22136.074219  -28155.957031
6557.000000  -22056.546875  -28198.941406
6558.000000  -22169.847656  -28364.632812
6559.000000  -22178.964844  -28134.535156
6560.000000  -22228.066406  -28149.794922
6561.000000  -22235.117188  -28054.681641
6562.000000  -22192.857422  -27999.244141
6563.000000  -22298.296875  -28131.332031
6564.000000  -22323.197266  -27995.220703
6565.000000  -22096.880859  -28217.773438
6566.000000  -22074.378906  -28123.345703
6567.000000  -22233.023438  -28060.677734
6568.000000  -22091.160156  -27950.556641
6569.000000  -21966.484375  -28010.878906
6570.000000  -22077.576172  -28071.570312
6571.000000  -22197.986328  -28017.152344
6572.000000  -22257.892578  -28123.990234
6573.000000  -22283.470703  -28138.916016
6574.000000  -22177.613281  -28097.568359
6575.000000  -22418.068359  -28013.175781
6576.000000  -22575.806641  -27900.562500
6577.000000  -22450.978516  -27998.095703
6578.000000  -22433.828125  -28067.341797
6579.000000  -22346.460938  -28041.599609
6580.000000  -22466.171875  -28080.029297
6581.000000  -22346.169922  -28089.884766
6582.000000  -22396.283203  -28116.642578
6583.000000  -22312.669922  -28131.068359
6584.000000  -22286.857422  -28335.894531
6585.000000  -22245.753906  -28271.183594
6586.000000  -22305.988281  -28324.384766
6587.000000  -22404.210938  -28313.166016
6588.000000  -22392.009766  -28071.125000
6589.000000  -22251.779297  -28205.246094
6590.000000  -22105.574219  -28142.736328
6591.000000  -22323.921875  -27939.251953
6592.000000  -22354.187500  -28206.253906
6593.000000  -22176.048828  -28123.712891
6594.000000  -22157.062500  -28121.919922
6595.000000  -22142.451172  -28077.142578
6596.000000  -21879.931641  -27938.654297
6597.000000  -21863.771484  -28024.857422
6598.000000  -21911.421875  -28005.535156
6599.000000  -22091.294922  -28013.605469
6600.000000  -22053.244141  -27950.941406
6601.000000  -22137.546875  -28025.673828
6602.000000  -22089.185547  -28064.027344
6603.000000  -22274.521484  -28112.042969
6604.000000  -22320.982422  -28032.359375
6605.000000  -22317.644531  -28011.019531
6606.000000  -22346.208984  -27994.187500
6607.000000  -22239.076172  -28236.306641
6608.000000  -22427.134766  -28137.976562
6609.000000  -22341.183594  -28068.763672
6610.000000  -22368.414062  -27971.800781
6611.000000  -22344.013672  -27932.232422
6612.000000  -22242.380859  -28195.683594
6613.000000  -22520.683594  -27996.287109
6614.000000  -22364.824219  -28003.589844
6615.000000  -22200.207031  -27939.451172
6616.000000  -22221.783203  -27940.478516
6617.000000  -22217.390625  -27920.783203
6618.000000  -22187.156250  -27887.347656
6619.000000  -22192.236328  -27900.626953
6620.000000  -22085.955078  -27931.964844
6621.000000  -22223.105469  -28023.738281
6622.000000  -22150.277344  -27892.125000
6623.000000  -22377.054688  -27948.105469
6624.000000  -22203.617188  -27931.851562
6625.000000  -22217.468750  -28148.210938
6626.000000  -22223.468750  -28077.437500
6627.000000  -22190.548828  -28039.736328
6628.000000  -22120.689453  -27938.271484
6629.000000  -22221.796875  -27949.652344
6630.000000  -22361.384766  -28085.710938
6631.000000  -22314.101562  -28169.792969
6632.000000  -22096.189453  -28044.941406
6633.000000  -22376.238281  -28216.267578
6634.000000  -22428.628906  -28164.287109
6635.000000  -22475.199219  -28026.607422
6636.000000  -22577.306641  -28218.646484
6637.000000  -22509.976562  -28296.382812
6638.000000  -22522.535156  -28445.253906
6639.000000  -22510.435547  -28516.191406
6640.000000  -22458.162109  -28206.759766
6641.000000  -22349.544922  -28452.617188
6642.000000  -22338.673828  -28531.341797
6643.000000  -22557.914062  -28177.177734
6644.000000  -22387.126953  -28456.753906
6645.000000  -22408.044922  -28354.154297
6646.000000  -22299.355469  -28317.115234
6647.000000  -22186.099609  -28122.857422
6648.000000  -22291.207031  -28075.619141
6649.000000  -22155.919922  -28192.316406
6650.000000  -22307.796875  -28363.216797
6651.000000  -22306.337891  -28217.781250
6652.000000  -22323.326172  -28167.835938
6653.000000  -22421.759766  -28152.818359
6654.000000  -22434.482422  -28117.398438
6655.000000  -22216.943359  -28258.910156
6656.000000  -22197.500000  -28234.492188
6657.000000  -22093.171875  -27882.033203
6658.000000  -22360.166016  -28117.884766
6659.000000  -22224.017578  -28074.007812
6660.000000  -22074.654297  -28127.384766
6661.000000  -22224.068359  -28215.859375
6662.000000  -22244.017578  -28120.625000
6663.000000  -21994.531250  -28104.798828
6664.000000  -22131.572266  -27952.541016
6665.000000  -22306.173828  -27799.957031
6666.000000  -22142.740234  -27827.701172
6667.000000  -22214.503906  -27782.167969
6668.000000  -22032.871094  -27985.486328
6669.000000  -22095.617188  -27980.060547
6670.000000  -22375.001953  -27873.185547
6671.000000  -22292.439453  -27928.070312
6672.000000  -22255.384766  -27982.583984
6673.000000  -22031.929688  -28034.996094
6674.000000  -22317.757812  -27973.142578
6675.000000  -22247.937500  -27948.220703
6676.000000  -22297.732422  -28128.876953
6677.000000  -22212.857422  -28152.423828
6678.000000  -22175.388672  -27997.869141
6679.000000  -22218.250000  -27970.886719
6680.000000  -22231.990234  -28066.214844
6681.000000  -22137.931641  -28258.537109
6682.000000  -22148.275391  -28255.117188
6683.000000  -22143.941406  -28376.244141
6684.000000  -22096.507812  -28294.373047
6685.000000  -21943.550781  -28110.652344
6686.000000  -22188.876953  -28220.843750
6687.000000  -22226.962891  -28127.691406
6688.000000  -22172.871094  -28001.722656
6689.000000  -22493.298828  -27936.306641
6690.000000  -22240.541016  -27919.210938
6691.000000  -22307.544922  -27981.144531
6692.000000  -22477.923828  -27826.275391
6693.000000  -22470.687500  -28112.599609
6694.000000  -22447.113281  -27909.378906
6695.000000  -22352.609375  -28091.566406
6696.000000  -22488.746094  -27993.312500
6697.000000  -22382.843750  -28243.382812
6698.000000  -22301.095703  -27959.181641
6699.000000  -22427.333984  -28100.919922
6700.000000  -22329.507812  -28066.988281
6701.000000  -22314.660156  -27784.414062
6702.000000  -22404.033203  -27912.871094
6703.000000  -22423.285156  -27914.212891
6704.000000  -22284.599609  -27957.837891
6705.000000  -22215.107422  -27928.810547
6706.000000  -22235.996094  -27905.857422
6707.000000  -22247.343750  -27963.248047
6708.000000  -22237.777344  -28081.667969
6709.000000  -22250.865234  -27982.054688
6710.000000  -22236.183594  -28025.826172
6711.000000  -22231.509766  -27873.972656
6712.000000  -22149.763672  -28203.402344
6713.000000  -22078.369141  -28078.986328
6714.000000  -22274.007812  -27924.101562
6715.000000  -22316.773438  -27945.443359
6716.000000  -22090.470703  -27979.841797
6717.000000  -22290.923828  -27860.617188
6718.000000  -22232.195312  -27654.328125
6719.000000  -22463.167969  -27729.212891
6720.000000  -22267.140625  -27690.070312
6721.000000  -22282.960938  -27772.732422
6722.000000  -22286.025391  -27650.552734
6723.000000  -22256.007812  -27608.244141
6724.000000  -22479.486328  -27909.488281
6725.000000  -22507.015625  -27812.121094
6726.000000  -22447.912109  -27417.314453
6727.000000  -22438.605469  -27542.833984
6728.000000  -22372.470703  -27635.919922
6729.000000  -22139.158203  -27812.089844
6730.000000  -22298.798828  -27629.562500
6731.000000  -22305.982422  -27677.992188
6732.000000  -22241.097656  -27571.941406
6733.000000  -22362.773438  -27771.408203
6734.000000  -22437.443359  -27754.361328
6735.000000  -22209.748047  -27676.515625
6736.000000  -22203.435547  -27448.103516
6737.000000  -22190.230469  -27587.462891
6738.000000  -22406.287109  -27655.544922
6739.000000  -22327.812500  -27495.498047
6740.000000  -22314.921875  -27553.013672
6741.000000  -22332.931641  -27551.933594
6742.000000  -22266.894531  -27418.261719
6743.000000  -22211.964844  -27541.513672
6744.000000  -22120.583984  -27601.871094
6745.000000  -22249.052734  -27603.867188
6746.000000  -22168.785156  -27473.349609
6747.000000  -22201.488281  -27400.203125
6748.000000  -22168.318359  -27700.406250
6749.000000  -22163.636719  -27487.697266
6750.000000  -22180.787109  -27634.466797
6751.000000  -22108.244141  -27657.130859
6752.000000  -22347.523438  -27573.175781
6753.000000  -22269.029297  -27537.453125
6754.000000  -22179.486328  -27433.722656
6755.000000  -22150.291016  -27691.408203
6756.000000  -22209.843750  -27501.175781
6757.000000  -22411.529297  -27529.988281
6758.000000  -22409.089844  -27559.179688
6759.000000  -22265.833984  -27714.105469
6760.000000  -22220.306641  -27674.652344
6761.000000  -22169.376953  -27695.818359
6762.000000  -22038.291016  -27750.382812
6763.000000  -22221.222656  -27584.472656
6764.000000  -21925.662109  -27655.675781
6765.000000  -22117.972656  -27578.146484
6766.000000  -22268.396484  -27713.910156
6767.000000  -22153.539062  -27753.109375
6768.000000  -22218.988281  -27667.558594
6769.000000  -21987.371094  -27628.970703
6770.000000  -22134.966797  -27727.015625
6771.000000  -22159.097656  -27691.876953
6772.000000  -22106.333984  -27667.046875
6773.000000  -22022.312500  -27839.689453
6774.000000  -22098.126953  -27875.929688
6775.000000  -22065.849609  -27696.511719
6776.000000  -21956.970703  -27326.568359
6777.000000  -22035.388672  -27353.710938
6778.000000  -22147.431641  -27343.878906
6779.000000  -22085.519531  -27491.404297
6780.000000  -22130.222656  -27438.777344
6781.000000  -22069.523438  -27464.791016
6782.000000  -22271.957031  -27376.587891
6783.000000  -22312.849609  -27359.427734
6784.000000  -22275.568359  -27322.878906
6785.000000  -22279.974609  -27607.248047
6786.000000  -22294.947266  -27439.230469
6787.000000  -22295.464844  -27558.439453
6788.000000  -22242.324219  -27439.646484
6789.000000  -22347.451172  -27570.937500
6790.000000  -22352.701172  -27588.912109
6791.000000  -22281.271484  -27488.283203
6792.000000  -22296.357422  -27435.738281
6793.000000  -22366.353516  -27439.640625
6794.000000  -22307.050781  -27470.343750
6795.000000  -22314.777344  -27477.349609
6796.000000  -22301.156250  -27481.777344
6797.000000  -22306.099609  -27247.101562
6798.000000  -22335.898438  -27232.433594
6799.000000  -22459.462891  -27315.085938
6800.000000  -22332.853516  -27301.429688
6801.000000  -22327.087891  -27318.162109
6802.000000  -22424.330078  -27331.429688
6803.000000  -22345.292969  -27458.500000
6804.000000  -22582.605469  -27459.888672
6805.000000  -22514.435547  -27419.722656
6806.000000  -22491.167969  -27575.513672
6807.000000  -22387.871094  -27415.437500
6808.000000  -22257.244141  -27303.183594
6809.000000  -22337.138672  -27274.546875
6810.000000  -22072.462891  -27456.025391
6811.000000  -22099.375000  -27332.841797
6812.000000  -21937.447266  -27473.953125
6813.000000  -21980.074219  -27399.480469
6814.000000  -21967.791016  -27204.748047
6815.000000  -21887.494141  -27469.345703
6816.000000  -22157.652344  -27399.804688
6817.000000  -22419.947266  -27494.900391
6818.000000  -22200.369141  -27589.001953
6819.000000  -22256.009766  -27618.199219
6820.000000  -22273.335938  -27296.412109
6821.000000  -22314.166016  -27528.318359
6822.000000  -22348.855469  -27563.535156
6823.000000  -22470.388672  -27381.619141
6824.000000  -22341.185547  -27564.562500
6825.000000  -22431.636719  -27299.220703
6826.000000  -22100.460938  -27500.894531
6827.000000  -22239.902344  -27287.710938
6828.000000  -22076.291016  -27658.660156
6829.000000  -22302.191406  -27337.535156
6830.000000  -22302.498047  -27720.501953
6831.000000  -22226.845703  -27644.718750
6832.000000  -22411.826172  -27587.435547
6833.000000  -22259.320312  -27677.371094
6834.000000  -22208.490234  -27525.101562
6835.000000  -22412.427734  -27533.853516
6836.000000  -22416.199219  -27447.126953
6837.000000  -22307.619141  -27516.578125
6838.000000  -22174.392578  -27555.062500
6839.000000  -22243.541016  -27497.900391
6840.000000  -22235.001953  -27361.919922
6841.000000  -22220.248047  -27702.218750
6842.000000  -22160.250000  -27283.970703
6843.000000  -22171.744141  -27254.324219
6844.000000  -22179.271484  -27571.056641
6845.000000  -22291.216797  -27597.724609
6846.000000  -22149.568359  -27738.195312
6847.000000  -22176.427734  -27505.298828
6848.000000  -22102.394531  -27596.175781
6849.000000  -22098.714844  -27568.093750
6850.000000  -22173.429688  -27605.417969
6851.000000  -22287.369141  -27584.289062
6852.000000  -22094.359375  -27472.433594
6853.000000  -22170.619141  -27595.029297
6854.000000  -22170.644531  -27207.671875
6855.000000  -22075.826172  -27180.212891
6856.000000  -22266.251953  -27379.542969
6857.000000  -22075.562500  -27315.732422
6858.000000  -22295.697266  -27437.679688
6859.000000  -22337.498047  -27366.833984
6860.000000  -22225.917969  -27059.019531
6861.000000  -22060.453125  -27095.855469
6862.000000  -22286.177734  -27100.044922
6863.000000  -22141.064453  -27424.050781
6864.000000  -22142.531250  -27152.054688
6865.000000  -22236.621094  -27237.867188
6866.000000  -22161.410156  -27391.406250
6867.000000  -22226.726562  -27180.900391
6868.000000  -22357.830078  -27250.234375
6869.000000  -22308.017578  -27428.246094
6870.000000  -22256.578125  -27157.472656
6871.000000  -22315.218750  -27320.158203
6872.000000  -22216.933594  -27655.328125
6873.000000  -22306.087891  -27521.533203
6874.000000  -22072.667969  -27425.330078
6875.000000  -22222.876953  -27341.480469
6876.000000  -22189.333984  -27676.728516
6877.000000  -22078.707031  -27430.732422
6878.000000  -22164.244141  -27436.890625
6879.000000  -22422.197266  -27604.453125
6880.000000  -22201.833984  -27468.707031
6881.000000  -22201.261719  -27697.556641
6882.000000  -22189.845703  -27610.830078
6883.000000  -22180.943359  -27725.291016
6884.000000  -22122.960938  -27610.779297
6885.000000  -22349.097656  -27599.822266
6886.000000  -22197.984375  -27825.093750
6887.000000  -22266.414062  -27650.212891
6888.000000  -22254.640625  -27783.039062
6889.000000  -22180.054688  -27694.707031
6890.000000  -22062.189453  -27552.136719
6891.000000  -22264.451172  -27533.941406
6892.000000  -22270.376953  -27548.167969
6893.000000  -22298.753906  -27721.013672
6894.000000  -22229.779297  -27754.697266
6895.000000  -22376.222656  -27511.523438
6896.000000  -22435.019531  -27441.941406
6897.000000  -22371.134766  -27442.683594
6898.000000  -22207.402344  -27563.708984
6899.000000  -22377.644531  -27504.521484
6900.000000  -22432.875000  -27543.902344
6901.000000  -22173.392578  -27800.458984
6902.000000  -22233.277344  -27594.816406
6903.000000  -22364.746094  -27565.121094
6904.000000  -22311.574219  -27488.083984
6905.000000  -22330.806641  -27608.542969
6906.000000  -22273.185547  -27762.027344
6907.000000  -22364.445312  -27279.136719
6908.000000  -22288.914062  -27448.093750
6909.000000  -22225.007812  -27451.810547
6910.000000  -22248.964844  -27533.423828
6911.000000  -22005.712891  -27420.218750
6912.000000  -22229.113281  -27314.019531
6913.000000  -22164.367188  -27352.001953
6914.000000  -22093.255859  -27242.966797
6915.000000  -22225.226562  -27120.125000
6916.000000  -22467.556641  -26980.533203
6917.000000  -22336.904297  -27211.896484
6918.000000  -22307.785156  -27198.746094
6919.000000  -22262.349609  -27098.068359
6920.000000  -22314.833984  -27089.662109
6921.000000  -22413.279297  -27071.707031
6922.000000  -22257.720703  -27227.509766
6923.000000  -22385.568359  -27151.351562
6924.000000  -22396.468750  -27067.048828
6925.000000  -22342.658203  -27073.677734
6926.000000  -22259.037109  -27354.773438
6927.000000  -22283.763672  -27268.730469
6928.000000  -22259.888672  -27252.089844
6929.000000  -22327.462891  -27338.082031
6930.000000  -22300.300781  -27140.876953
6931.000000  -22212.494141  -27219.759766
6932.000000  -22387.843750  -27301.562500
6933.000000  -22270.650391  -27096.171875
6934.000000  -22246.515625  -27217.810547
6935.000000  -22096.888672  -27168.541016
6936.000000  -22234.447266  -27194.345703
6937.000000  -22310.001953  -27138.873047
6938.000000  -22280.771484  -27184.876953
6939.000000  -22281.656250  -27187.982422
6940.000000  -22154.703125  -27316.074219
6941.000000  -22143.042969  -27013.074219
6942.000000  -22394.136719  -27200.304688
6943.000000  -22211.902344  -27143.167969
6944.000000  -22412.900391  -27159.781250
6945.000000  -22461.960938  -26922.296875
6946.000000  -22518.267578  -27140.042969
6947.000000  -22490.417969  -27490.238281
6948.000000  -22412.835938  -27335.925781
6949.000000  -22444.087891  -27491.162109
6950.000000  -22366.271484  -27197.664062
6951.000000  -22368.539062  -27335.439453
6952.000000  -22236.716797  -27409.876953
6953.000000  -22402.253906  -27538.595703
6954.000000  -22327.269531  -27518.984375
6955.000000  -22562.958984  -27539.269531
6956.000000  -22303.789062  -27609.849609
6957.000000  -22535.978516  -27617.033203
6958.000000  -22474.566406  -27717.138672
6959.000000  -22538.486328  -27477.990234
6960.000000  -22620.744141  -27654.921875
6961.000000  -22353.558594  -27661.386719
6962.000000  -22179.775391  -27473.291016
6963.000000  -22154.259766  -27468.396484
6964.000000  -22167.500000  -27573.804688
6965.000000  -22220.667969  -27658.078125
6966.000000  -22348.197266  -27522.714844
6967.000000  -22358.832031  -27248.972656
6968.000000  -22299.697266  -27287.736328
6969.000000  -22272.529297  -27480.523438
6970.000000  -22202.667969  -27392.417969
6971.000000  -22253.328125  -27456.445312
6972.000000  -22260.957031  -27449.121094
6973.000000  -22519.914062  -27172.191406
6974.000000  -22440.748047  -27132.546875
6975.000000  -22491.810547  -27243.828125
6976.000000  -22480.900391  -27030.087891
6977.000000  -22343.179688  -27239.298828
6978.000000  -22495.677734  -27284.287109
6979.000000  -22300.664062  -27011.830078
6980.000000  -22356.216797  -27072.937500
6981.000000  -22374.185547  -27272.363281
6982.000000  -22312.070312  -27193.234375
6983.000000  -22392.832031  -27299.312500
6984.000000  -22277.478516  -27108.562500
6985.000000  -22308.580078  -27229.589844
6986.000000  -22577.871094  -27148.406250
6987.000000  -22437.619141  -27097.310547
6988.000000  -22492.062500  -27223.458984
6989.000000  -22317.458984  -27180.505859
6990.000000  -22391.224609  -27258.646484
6991.000000  -22453.507812  -27340.699219
6992.000000  -22536.845703  -27244.304688
6993.000000  -22420.705078  -27217.292969
6994.000000  -22458.414062  -27303.203125
6995.000000  -22558.693359  -27385.425781
6996.000000  -22323.560547  -27356.232422
6997.000000  -22335.667969  -27378.353516
6998.000000  -22374.125000  -27297.093750
6999.000000  -22531.359375  -27288.613281
7000.000000  -22394.691406  -27260.888672
7001.000000  -22329.574219  -27409.166016
7002.000000  -22302.058594  -27444.273438
7003.000000  -22259.570312  -27421.402344
7004.000000  -22402.699219  -27336.431641
7005.000000  -22176.226562  -27377.017578
7006.000000  -22405.841797  -27438.541016
7007.000000  -22433.369141  -27400.650391
7008.000000  -22417.521484  -27349.552734
7009.000000  -22202.244141  -27270.095703
7010.000000  -22494.148438  -27340.544922
7011.000000  -22507.242188  -27484.951172
7012.000000  -22456.757812  -27460.957031
7013.000000  -22419.882812  -27370.244141
7014.000000  -22389.033203  -27402.687500
7015.000000  -22359.724609  -27354.015625
7016.000000  -22388.753906  -27403.087891
7017.000000  -22463.156250  -27432.119141
7018.000000  -22472.166016  -27190.169922
7019.000000  -22309.988281  -27179.613281
7020.000000  -22330.691406  -27348.484375
7021.000000  -22300.988281  -27200.171875
7022.000000  -22392.734375  -27438.898438
7023.000000  -22326.878906  -27498.511719
7024.000000  -22459.546875  -27454.269531
7025.000000  -22403.330078  -27440.634766
7026.000000  -22434.617188  -27609.142578
7027.000000  -22484.843750  -27464.771484
7028.000000  -22448.380859  -27396.591797
7029.000000  -22504.779297  -27334.156250
7030.000000  -22481.753906  -27412.593750
7031.000000  -22596.945312  -27415.910156
7032.000000  -22299.488281  -27262.033203
7033.000000  -22329.126953  -27566.443359
7034.000000  -22306.242188  -27328.191406
7035.000000  -22362.523438  -27222.222656
7036.000000  -22343.708984  -27371.666016
7037.000000  -22362.103516  -27476.607422
7038.000000  -22070.003906  -27446.001953
7039.000000  -22105.312500  -27673.837891
7040.000000  -22187.046875  -27600.175781
7041.000000  -22080.775391  -27470.093750
7042.000000  -22188.009766  -27389.367188
7043.000000  -22151.542969  -27471.712891
7044.000000  -21966.011719  -27622.564453
7045.000000  -22098.320312  -27371.408203
7046.000000  -22139.337891  -27410.511719
7047.000000  -22200.591797  -27376.890625
7048.000000  -22294.251953  -27502.972656
7049.000000  -22132.654297  -27635.103516
7050.000000  -22108.164062  -27350.707031
7051.000000  -22023.302734  -27481.279297
7052.000000  -22161.017578  -27261.357422
7053.000000  -22048.234375  -27519.003906
7054.000000  -21948.527344  -27475.386719
7055.000000  -22197.886719  -27458.810547
7056.000000  -22202.738281  -27385.468750
7057.000000  -22079.283203  -27388.255859
7058.000000  -22040.931641  -27678.839844
7059.000000  -22284.443359  -27653.394531
7060.000000  -22023.859375  -27723.837891
7061.000000  -22135.601562  -27644.308594
7062.000000  -22074.292969  -27650.134766
7063.000000  -22183.685547  -27533.896484
7064.000000  -22339.341797  -27517.998047
7065.000000  -22278.888672  -27721.882812
7066.000000  -22069.927734  -27539.488281
7067.000000  -22101.076172  -27679.720703
7068.000000  -22277.171875  -27684.207031
7069.000000  -22028.574219  -27583.345703
7070.000000  -22136.843750  -27706.478516
7071.000000  -22129.242188  -27672.064453
7072.000000  -22000.875000  -27703.589844
7073.000000  -21838.449219  -27779.720703
7074.000000  -21936.425781  -27515.625000
7075.000000  -21988.091797  -27545.861328
7076.000000  -21973.126953  -27955.587891
7077.000000  -21939.666016  -27908.785156
7078.000000  -21888.578125  -27897.998047
7079.000000  -21839.228516  -27753.515625
7080.000000  -21940.412109  -27652.281250
7081.000000  -21959.205078  -27898.582031
7082.000000  -22096.962891  -27883.320312
7083.000000  -21861.451172  -27774.347656
7084.000000  -22040.144531  -27815.021484
7085.000000  -21901.875000  -28004.818359
7086.000000  -22071.640625  -27613.054688
7087.000000  -21942.310547  -27682.357422
7088.000000  -21802.693359  -27839.716797
7089.000000  -21826.068359  -27886.775391
7090.000000  -21920.189453  -27719.816406
7091.000000  -22120.146484  -27759.736328
7092.000000  -22022.318359  -27869.005859
7093.000000  -21964.583984  -27711.394531
7094.000000  -22141.984375  -27632.283203
7095.000000  -22169.746094  -27713.232422
7096.000000  -22169.890625  -27864.947266
7097.000000  -22225.035156  -27715.048828
7098.000000  -22091.835938  -27845.732422
7099.000000  -22348.160156  -27731.732422
7100.000000  -22182.775391  -27712.568359
7101.000000  -22309.861328  -27575.458984
7102.000000  -22410.271484  -27565.437500
7103.000000  -22276.187500  -27853.421875
7104.000000  -22199.865234  -27624.955078
7105.000000  -22081.640625  -27655.068359
7106.000000  -22144.232422  -27635.833984
7107.000000  -21968.833984  -27575.447266
7108.000000  -21993.582031  -27591.648438
7109.000000  -22330.847656  -27490.683594
7110.000000  -22175.162109  -27658.267578
7111.000000  -22327.527344  -27341.355469
7112.000000  -22140.974609  -27524.818359
7113.000000  -22075.285156  -27626.027344
7114.000000  -22059.236328  -27737.242188
7115.000000  -22322.513672  -27578.533203
7116.000000  -22179.505859  -27657.636719
7117.000000  -22193.396484  -27728.417969
7118.000000  -22185.683594  -27535.378906
7119.000000  -22098.277344  -27794.419922
7120.000000  -22208.150391  -27866.017578
7121.000000  -22249.517578  -27654.130859
7122.000000  -22090.650391  -27573.041016
7123.000000  -22140.480469  -27677.083984
7124.000000  -22086.099609  -27892.578125
7125.000000  -22070.005859  -27813.496094
7126.000000  -22041.248047  -27976.812500
7127.000000  -22215.916016  -27907.707031
7128.000000  -22117.953125  -27942.240234
7129.000000  -22122.498047  -27851.697266
7130.000000  -22204.066406  -27938.062500
7131.000000  -22053.728516  -27594.376953
7132.000000  -22110.523438  -27742.333984
7133.000000  -22194.617188  -27640.814453
7134.000000  -22084.103516  -27821.085938
7135.000000  -22143.746094  -27795.343750
7136.000000  -22249.046875  -27745.398438
7137.000000  -21945.755859  -27751.111328
7138.000000  -22332.578125  -27763.296875
7139.000000  -22223.595703  -27893.572266
7140.000000  -22284.085938  -27847.541016
7141.000000  -22278.585938  -27875.046875
7142.000000  -22132.644531  -27671.902344
7143.000000  -22172.232422  -27703.972656
7144.000000  -22338.576172  -27791.134766
7145.000000  -22229.041016  -27833.777344
7146.000000  -22304.476562  -27632.865234
7147.000000  -22175.697266  -27789.611328
7148.000000  -22305.173828  -27614.183594
7149.000000  -22259.519531  -27584.421875
7150.000000  -22259.660156  -27881.716797
7151.000000  -22271.115234  -27843.609375
7152.000000  -22044.388672  -27661.072266
7153.000000  -22009.060547  -27863.101562
7154.000000  -22183.083984  -27641.498047
7155.000000  -22116.363281  -27675.375000
7156.000000  -22024.980469  -27577.568359
7157.000000  -22152.468750  -27738.640625
7158.000000  -22191.236328  -27796.916016
7159.000000  -22335.271484  -27962.601562
7160.000000  -22288.771484  -27920.992188
7161.000000  -22350.912109  -27936.503906
7162.000000  -22253.810547  -27995.880859
7163.000000  -22089.697266  -28173.292969
7164.000000  -22057.859375  -28067.470703
7165.000000  -22116.125000  -28063.832031
7166.000000  -22160.603516  -28029.712891
7167.000000  -21984.582031  -28093.414062
7168.000000  -22117.076172  -28074.832031
7169.000000  -22149.171875  -28115.212891
7170.000000  -22157.939453  -27973.886719
7171.000000  -21995.748047  -28053.746094
7172.000000  -22087.386719  -27953.859375
7173.000000  -21940.451172  -28114.451172
7174.000000  -22095.898438  -28064.609375
7175.000000  -22060.074219  -28103.804688
7176.000000  -22133.888672  -28031.187500
7177.000000  -22108.890625  -27674.210938
7178.000000  -22087.791016  -27810.544922
7179.000000  -22208.609375  -27864.927734
7180.000000  -21930.064453  -27864.222656
7181.000000  -22036.724609  -27888.531250
7182.000000  -22083.130859  -27989.003906
7183.000000  -22121.250000  -27873.982422
7184.000000  -22071.376953  -27910.263672
7185.000000  -22011.091797  -27969.402344
7186.000000  -22152.564453  -27861.609375
7187.000000  -22453.572266  -28002.695312
7188.000000  -22242.400391  -28021.320312
7189.000000  -22075.400391  -28102.679688
7190.000000  -22219.009766  -27912.658203
7191.000000  -22299.556641  -27816.611328
7192.000000  -22217.035156  -27955.925781
7193.000000  -22129.601562  -28017.156250
7194.000000  -22098.001953  -27955.218750
7195.000000  -22074.066406  -28037.503906
7196.000000  -22181.101562  -27952.615234
7197.000000  -22087.816406  -28009.847656
7198.000000  -22272.341797  -27977.386719
7199.000000  -22415.947266  -28056.681641
7200.000000  -22186.681641  -28236.744141
7201.000000  -22323.816406  -28165.087891
7202.000000  -22389.185547  -28316.744141
7203.000000  -22349.001953  -28132.580078
7204.000000  -22109.720703  -27970.757812
7205.000000  -22393.046875  -28216.630859
7206.000000  -22297.935547  -28121.890625
7207.000000  -22570.533203  -28064.292969
7208.000000  -22404.210938  -28080.800781
7209.000000  -22318.054688  -28069.855469
7210.000000  -22235.023438  -28010.546875
7211.000000  -22234.714844  -28335.857422
7212.000000  -22371.792969  -28162.505859
7213.000000  -22318.150391  -28206.007812
7214.000000  -22342.117188  -27983.169922
7215.000000  -22406.105469  -28037.482422
7216.000000  -22108.681641  -28060.923828
7217.000000  -22170.677734  -27875.345703
7218.000000  -22201.070312  -28122.962891
7219.000000  -22354.265625  -28255.597656
7220.000000  -22366.310547  -27947.212891
7221.000000  -22354.943359  -28097.814453
7222.000000  -22318.367188  -28133.826172
7223.000000  -22282.830078  -28177.046875
7224.000000  -22400.912109  -28036.205078
7225.000000  -22414.429688  -28143.226562
7226.000000  -22421.539062  -28277.474609
7227.000000  -22286.207031  -28116.046875
7228.000000  -22210.121094  -28218.705078
7229.000000  -22454.662109  -28167.326172
7230.000000  -22480.078125  -28059.261719
7231.000000  -22532.449219  -27942.441406
7232.000000  -22613.361328  -27872.708984
7233.000000  -22325.677734  -28030.644531
7234.000000  -22382.544922  -28264.380859
7235.000000  -22530.744141  -28135.333984
7236.000000  -22355.726562  -28043.703125
7237.000000  -22358.820312  -27850.904297
7238.000000  -22309.343750  -27984.714844
7239.000000  -22443.970703  -27785.324219
7240.000000  -22357.363281  -27808.421875
7241.000000  -22463.314453  -27892.451172
7242.000000  -22308.746094  -27597.896484
7243.000000  -22297.158203  -27673.041016
7244.000000  -22458.689453  -27729.572266
7245.000000  -22279.269531  -27768.765625
7246.000000  -22382.455078  -27819.357422
7247.000000  -22308.488281  -27752.511719
7248.000000  -22361.521484  -28048.433594
7249.000000  -22310.544922  -27977.210938
7250.000000  -22376.734375  -27815.613281
7251.000000  -22247.958984  -27788.367188
7252.000000  -22288.050781  -27571.703125
7253.000000  -22252.576172  -27693.849609
7254.000000  -22097.560547  -27776.693359
7255.000000  -22309.802734  -27837.898438
7256.000000  -22129.212891  -27974.535156
7257.000000  -22172.322266  -28072.046875
7258.000000  -22235.642578  -27992.527344
7259.000000  -22207.283203  -28057.498047
7260.000000  -22130.992188  -28011.261719
7261.000000  -22180.253906  -27854.468750
7262.000000  -22282.087891  -27988.736328
7263.000000  -22472.048828  -27880.207031
7264.000000  -22316.886719  -28043.591797
7265.000000  -22199.943359  -27719.246094
7266.000000  -22259.994141  -27838.300781
7267.000000  -22265.425781  -27962.630859
7268.000000  -22194.527344  -27811.316406
7269.000000  -22293.640625  -27950.886719
7270.000000  -22157.263672  -27906.214844
7271.000000  -22383.250000  -27967.626953
7272.000000  -22316.871094  -27803.919922
7273.000000  -22397.246094  -28044.767578
7274.000000  -22219.730469  -27794.259766
7275.000000  -22313.230469  -27859.769531
7276.000000  -22256.914062  -27886.490234
7277.000000  -22239.535156  -27961.017578
7278.000000  -22295.507812  -27775.728516
7279.000000  -22185.748047  -27897.917969
7280.000000  -22256.486328  -27892.726562
7281.000000  -22235.648438  -27907.205078
7282.000000  -22304.853516  -27971.203125
7283.000000  -22301.925781  -27732.855469
7284.000000  -22317.130859  -27691.009766
7285.000000  -22361.615234  -27769.566406
7286.000000  -22334.837891  -27868.746094
7287.000000  -22040.490234  -27854.085938
7288.000000  -22249.822266  -27856.529297
7289.000000  -22152.472656  -27868.240234
7290.000000  -21995.642578  -27902.933594
7291.000000  -22310.333984  -27722.435547
7292.000000  -22105.074219  -27801.978516
7293.000000  -22139.640625  -27731.089844
7294.000000  -21899.632812  -27729.263672
7295.000000  -22083.794922  -27608.853516
7296.000000  -22037.443359  -27945.472656
7297.000000  -22049.207031  -27803.373047
7298.000000  -21953.576172  -27810.798828
7299.000000  -22125.029297  -27842.986328
7300.000000  -22214.914062  -27795.958984
7301.000000  -22259.236328  -27938.914062
7302.000000  -22061.355469  -27884.730469
7303.000000  -22097.906250  -27731.515625
7304.000000  -22056.234375  -28005.179688
7305.000000  -22091.994141  -27975.224609
7306.000000  -22074.181641  -27775.261719
7307.000000  -21983.458984  -27733.728516
7308.000000  -22117.812500  -27978.388672
7309.000000  -22170.597656  -27659.310547
7310.000000  -22034.615234  -27993.656250
7311.000000  -22171.818359  -28112.283203
7312.000000  -22230.529297  -28053.441406
7313.000000  -22191.853516  -28146.187500
7314.000000  -22074.611328  -28144.289062
7315.000000  -22206.972656  -28100.921875
7316.000000  -22219.951172  -28057.560547
7317.000000  -22257.238281  -28153.365234
7318.000000  -22233.841797  -27927.292969
7319.000000  -22142.740234  -27943.117188
7320.000000  -22045.482422  -28064.419922
7321.000000  -22228.644531  -28025.587891
7322.000000  -22361.441406  -27922.181641
7323.000000  -22265.419922  -28026.238281
7324.000000  -22561.634766  -27920.841797
7325.000000  -22423.367188  -28126.244141
7326.000000  -22247.697266  -28144.093750
7327.000000  -22184.201172  -28078.455078
7328.000000  -22108.923828  -28150.832031
7329.000000  -22150.939453  -28134.978516
7330.000000  -22158.386719  -28263.421875
7331.000000  -22160.906250  -28035.105469
7332.000000  -22105.240234  -28247.183594
7333.000000  -22243.675781  -28038.154297
7334.000000  -22141.345703  -27864.478516
7335.000000  -22299.273438  -28035.146484
7336.000000  -22302.126953  -27954.673828
7337.000000  -22359.804688  -27954.755859
7338.000000  -22332.597656  -28016.009766
7339.000000  -22217.982422  -27948.728516
7340.000000  -22199.978516  -27990.773438
7341.000000  -22286.757812  -28038.626953
7342.000000  -22229.162109  -28101.863281
7343.000000  -22162.449219  -28040.394531
7344.000000  -22139.644531  -28005.068359
7345.000000  -22243.828125  -27908.794922
7346.000000  -22155.580078  -27893.259766
7347.000000  -22062.839844  -27857.482422
7348.000000  -22048.515625  -28086.541016
7349.000000  -22077.140625  -27939.804688
7350.000000  -22148.835938  -27826.093750
7351.000000  -22110.117188  -27610.667969
7352.000000  -22077.931641  -27728.818359
7353.000000  -21981.169922  -27832.490234
7354.000000  -22119.527344  -27924.037109
7355.000000  -21960.011719  -27715.707031
7356.000000  -21878.876953  -27825.363281
7357.000000  -22060.919922  -27696.664062
7358.000000  -22159.035156  -27757.365234
7359.000000  -22132.367188  -28003.550781
7360.000000  -22128.703125  -27785.925781
7361.000000  -22056.039062  -27963.001953
7362.000000  -22113.052734  -27789.763672
7363.000000  -22234.021484  -27708.365234
7364.000000  -22153.310547  -27942.763672
7365.000000  -22018.087891  -27750.685547
7366.000000  -22066.798828  -27969.968750
7367.000000  -22104.589844  -27960.787109
7368.000000  -22209.892578  -28035.916016
7369.000000  -22027.847656  -28010.224609
7370.000000  -22115.865234  -28116.736328
7371.000000  -22135.443359  -28068.347656
7372.000000  -22213.607422  -28020.683594
7373.000000  -22280.123047  -28233.873047
7374.000000  -22093.628906  -28351.234375
7375.000000  -22301.617188  -28311.695312
7376.000000  -22238.441406  -28025.455078
7377.000000  -21989.847656  -28241.638672
7378.000000  -22156.324219  -28317.921875
7379.000000  -22221.529297  -28338.396484
7380.000000  -22096.892578  -28370.552734
7381.000000  -22112.583984  -28451.882812
7382.000000  -22049.873047  -28361.539062
7383.000000  -22223.246094  -28298.591797
7384.000000  -22083.189453  -28399.281250
7385.000000  -22107.396484  -28284.001953
7386.000000  -22110.574219  -28249.373047
7387.000000  -22154.708984  -28328.570312
7388.000000  -22365.941406  -28116.652344
7389.000000  -22334.746094  -28209.273438
7390.000000  -22186.970703  -28162.369141
7391.000000  -22011.033203  -28209.904297
7392.000000  -21930.078125  -28223.443359
7393.000000  -22042.171875  -28155.400391
7394.000000  -22194.994141  -28310.871094
7395.000000  -22235.945312  -28279.408203
7396.000000  -22312.527344  -28444.910156
7397.000000  -22316.804688  -28364.312500
7398.000000  -22241.433594  -28279.421875
7399.000000  -22364.310547  -28224.847656
7400.000000  -22193.630859  -28169.933594
7401.000000  -22359.357422  -28443.169922
7402.000000  -22241.742188  -28223.310547
7403.000000  -22088.607422  -28331.126953
7404.000000  -22306.820312  -28152.531250
7405.000000  -22437.759766  -28418.898438
7406.000000  -22309.349609  -28219.576172
7407.000000  -22259.748047  -28109.072266
7408.000000  -22176.707031  -28059.437500
7409.000000  -22372.105469  -28344.501953
7410.000000  -22263.363281  -28164.437500
7411.000000  -22072.910156  -28271.830078
7412.000000  -22119.859375  -28236.052734
7413.000000  -22275.005859  -28305.787109
7414.000000  -22436.814453  -28061.302734
7415.000000  -22237.746094  -28258.587891
7416.000000  -22136.957031  -27956.031250
7417.000000  -22178.271484  -27932.314453
7418.000000  -22310.923828  -27858.398438
7419.000000  -22309.835938  -28122.904297
7420.000000  -22249.886719  -27967.685547
7421.000000  -22309.101562  -28160.626953
7422.000000  -22559.779297  -28078.677734
7423.000000  -22395.658203  -27996.925781
7424.000000  -22488.175781  -28100.289062
7425.000000  -22478.498047  -27936.546875
7426.000000  -22363.138672  -28200.072266
7427.000000  -22313.882812  -28343.511719
7428.000000  -22346.859375  -28100.548828
7429.000000  -22244.658203  -28322.246094
7430.000000  -22266.490234  -28195.548828
7431.000000  -22393.250000  -28218.994141
7432.000000  -22352.355469  -28008.707031
7433.000000  -22450.158203  -28068.005859
7434.000000  -22413.535156  -28123.546875
7435.000000  -22547.378906  -28127.595703
7436.000000  -22368.726562  -28261.423828
7437.000000  -22292.351562  -28189.521484
7438.000000  -22431.175781  -28256.113281
7439.000000  -22380.656250  -28253.726562
7440.000000  -22473.833984  -27992.552734
7441.000000  -22392.505859  -28098.439453
7442.000000  -22346.244141  -28166.417969
7443.000000  -22067.376953  -28116.525391
7444.000000  -22272.458984  -28089.945312
7445.000000  -22470.492188  -28053.261719
7446.000000  -22451.904297  -27947.142578
7447.000000  -22258.160156  -27919.312500
7448.000000  -22271.634766  -27775.767578
7449.000000  -22352.761719  -27814.343750
7450.000000  -22139.171875  -27864.486328
7451.000000  -22171.771484  -27772.609375
7452.000000  -22350.128906  -27674.707031
7453.000000  -22189.240234  -28037.224609
7454.000000  -22377.060547  -27986.501953
7455.000000  -22404.359375  -27936.835938
7456.000000  -22184.541016  -27794.146484
7457.000000  -22135.572266  -27941.408203
7458.000000  -22278.392578  -27841.451172
7459.000000  -22279.718750  -27986.490234
7460.000000  -22407.058594  -27719.654297
7461.000000  -22198.962891  -27711.011719
7462.000000  -22154.771484  -28064.251953
7463.000000  -22087.707031  -28016.974609
7464.000000  -22240.265625  -27811.125000
7465.000000  -22364.279297  -27948.988281
7466.000000  -22118.519531  -28168.677734
7467.000000  -22321.111328  -28075.062500
7468.000000  -22264.943359  -28033.513672
7469.000000  -22346.488281  -28265.535156
7470.000000  -22464.222656  -28161.777344
7471.000000  -22483.787109  -28315.462891
7472.000000  -22404.748047  -28520.703125
7473.000000  -22301.986328  -28615.003906
7474.000000  -22528.638672  -28272.785156
7475.000000  -22187.244141  -28462.703125
7476.000000  -22461.632812  -28434.251953
7477.000000  -22233.898438  -28397.125000
7478.000000  -22404.667969  -28079.712891
7479.000000  -22391.853516  -28248.906250
7480.000000  -22245.404297  -28317.849609
7481.000000  -22409.275391  -28365.566406
7482.000000  -22389.533203  -28286.146484
7483.000000  -22291.181641  -28315.582031
7484.000000  -22166.341797  -28324.716797
7485.000000  -22329.169922  -28276.208984
7486.000000  -22511.425781  -28291.187500
7487.000000  -22549.642578  -28548.341797
7488.000000  -22320.447266  -28208.208984
7489.000000  -22348.468750  -28179.056641
7490.000000  -22243.142578  -28190.484375
7491.000000  -22261.406250  -28169.896484
7492.000000  -22206.246094  -28017.525391
7493.000000  -22222.982422  -27841.419922
7494.000000  -22275.431641  -27923.527344
7495.000000  -22245.150391  -27845.060547
7496.000000  -22148.546875  -27996.218750
7497.000000  -22139.037109  -28117.939453
7498.000000  -22321.246094  -28063.607422
7499.000000  -22307.175781  -28118.228516
7500.000000  -22198.255859  -27864.683594
7501.000000  -22201.816406  -28009.535156
7502.000000  -22220.634766  -28137.263672
7503.000000  -22423.216797  -28193.742188
7504.000000  -22368.347656  -28439.578125
7505.000000  -22228.947266  -28249.638672
7506.000000  -22193.353516  -28062.537109
7507.000000  -22289.775391  -28192.558594
7508.000000  -22013.369141  -28099.617188
7509.000000  -22074.597656  -28062.361328
7510.000000  -22225.515625  -28173.355469
7511.000000  -22299.332031  -28125.539062
7512.000000  -22095.500000  -28130.386719
7513.000000  -22370.017578  -28030.535156
7514.000000  -22147.744141  -28222.376953
7515.000000  -22178.064453  -28241.017578
7516.000000  -22189.345703  -28264.150391
7517.000000  -22130.431641  -28177.958984
7518.000000  -22254.937500  -28055.958984
7519.000000  -22276.765625  -28076.316406
7520.000000  -22160.671875  -28253.187500
7521.000000  -22224.441406  -28149.298828
7522.000000  -22313.330078  -27977.750000
7523.000000  -22232.072266  -28217.611328
7524.000000  -22189.185547  -28067.691406
7525.000000  -22270.929688  -28018.197266
7526.000000  -22149.728516  -28042.373047
7527.000000  -22464.962891  -27978.769531
7528.000000  -22197.373047  -28130.117188
7529.000000  -22347.353516  -28095.330078
7530.000000  -22256.572266  -28193.984375
7531.000000  -22289.437500  -28135.183594
7532.000000  -22136.500000  -28066.087891
7533.000000  -22278.011719  -28199.003906
7534.000000  -22347.269531  -27987.232422
7535.000000  -22257.828125  -28023.919922
7536.000000  -22313.167969  -28258.828125
7537.000000  -22282.781250  -28348.513672
7538.000000  -22321.128906  -28187.132812
7539.000000  -22368.060547  -28241.751953
7540.000000  -22478.267578  -28183.683594
7541.000000  -22557.921875  -28152.720703
7542.000000  -22423.810547  -28262.181641
7543.000000  -22297.921875  -28264.685547
7544.000000  -22308.492188  -28182.587891
7545.000000  -22233.648438  -28243.759766
7546.000000  -22084.537109  -28269.748047
7547.000000  -22145.867188  -28231.146484
7548.000000  -22139.744141  -28128.566406
7549.000000  -22067.111328  -28167.029297
7550.000000  -22065.363281  -28048.097656
7551.000000  -21986.705078  -27955.505859
7552.000000  -22192.724609  -27921.097656
7553.000000  -21827.708984  -28081.322266
7554.000000  -22238.859375  -28068.177734
7555.000000  -21947.283203  -28056.501953
7556.000000  -22025.941406  -27972.591797
7557.000000  -22297.685547  -28038.244141
7558.000000  -22277.568359  -28421.474609
7559.000000  -22392.406250  -28244.083984
7560.000000  -22382.095703  -28440.962891
7561.000000  -22228.427734  -28380.916016
7562.000000  -22055.845703  -28615.658203
7563.000000  -22193.333984  -28539.708984
7564.000000  -22155.939453  -28387.826172
7565.000000  -22233.925781  -28449.861328
7566.000000  -22390.703125  -28352.962891
7567.000000  -22340.730469  -28316.509766
7568.000000  -22353.875000  -28536.748047
7569.000000  -22246.783203  -28380.025391
7570.000000  -22290.347656  -28399.630859
7571.000000  -22188.587891  -28590.630859
7572.000000  -22267.349609  -28424.289062
7573.000000  -22292.115234  -28418.730469
7574.000000  -22284.007812  -28238.496094
7575.000000  -22271.679688  -28367.144531
7576.000000  -22209.136719  -28112.335938
7577.000000  -22399.712891  -28039.390625
7578.000000  -22357.794922  -28131.109375
7579.000000  -22405.003906  -28036.373047
7580.000000  -22179.882812  -28064.107422
7581.000000  -22254.333984  -28147.396484
7582.000000  -22441.662109  -28027.628906
7583.000000  -22378.951172  -28052.773438
7584.000000  -22373.142578  -28114.769531
7585.000000  -22403.142578  -28115.064453
7586.000000  -22086.951172  -28111.222656
7587.000000  -22453.041016  -28208.560547
7588.000000  -22347.896484  -28475.236328
7589.000000  -22250.451172  -28268.867188
7590.000000  -22207.544922  -28053.921875
7591.000000  -22312.099609  -28177.089844
7592.000000  -22251.269531  -28494.191406
7593.000000  -22242.050781  -28251.656250
7594.000000  -22202.414062  -28236.507812
7595.000000  -22120.478516  -28168.187500
7596.000000  -22310.955078  -28207.126953
7597.000000  -22177.515625  -28255.376953
7598.000000  -22279.738281  -28024.748047
7599.000000  -21978.876953  -28239.167969
7600.000000  -22183.072266  -28321.742188
7601.000000  -22363.996094  -28030.337891
7602.000000  -22251.119141  -27933.751953
7603.000000  -22290.113281  -28135.845703
7604.000000  -22458.976562  -27943.843750
7605.000000  -22251.544922  -27823.923828
7606.000000  -22368.214844  -27763.259766
7607.000000  -22467.414062  -27611.751953
7608.000000  -22366.667969  -27814.083984
7609.000000  -22276.916016  -27936.593750
7610.000000  -22444.443359  -27688.826172
7611.000000  -22434.937500  -28093.183594
7612.000000  -22242.316406  -27950.931641
7613.000000  -22437.328125  -27839.269531
7614.000000  -22295.708984  -27729.113281
7615.000000  -22402.154297  -27738.285156
7616.000000  -22405.478516  -27786.765625
7617.000000  -22507.871094  -28054.234375
7618.000000  -22334.160156  -27787.785156
7619.000000  -22378.001953  -27804.320312
7620.000000  -22510.759766  -27823.121094
7621.000000  -22547.828125  -27861.201172
7622.000000  -22546.480469  -27856.589844
7623.000000  -22560.759766  -27594.845703
7624.000000  -22506.523438  -27741.375000
7625.000000  -22367.212891  -27646.824219
7626.000000  -22565.326172  -27490.314453
7627.000000  -22406.474609  -27595.669922
7628.000000  -22577.091797  -27551.007812
7629.000000  -22484.804688  -27741.365234
7630.000000  -22411.220703  -27902.421875
7631.000000  -22483.560547  -27700.912109
7632.000000  -22431.019531  -27744.683594
7633.000000  -22535.468750  -27611.316406
7634.000000  -22496.800781  -27608.871094
7635.000000  -22379.742188  -27692.416016
7636.000000  -22638.056641  -27763.193359
7637.000000  -22382.542969  -27753.392578
7638.000000  -22490.177734  -27811.484375
7639.000000  -22386.779297  -27902.873047
7640.000000  -22580.378906  -27726.710938
7641.000000  -22458.189453  -27725.939453
7642.000000  -22645.738281  -27910.990234
7643.000000  -22525.130859  -27855.556641
7644.000000  -22490.070312  -27892.162109
7645.000000  -22382.132812  -27902.695312
7646.000000  -22499.216797  -27829.365234
7647.000000  -22398.431641  -27827.433594
7648.000000  -22349.746094  -28060.605469
7649.000000  -22436.398438  -27890.992188
7650.000000  -22417.714844  -28034.240234
7651.000000  -22554.236328  -27954.707031
7652.000000  -22392.687500  -27918.738281
7653.000000  -22649.097656  -27959.013672
7654.000000  -22368.607422  -27905.277344
7655.000000  -22374.025391  -27796.138672
7656.000000  -22386.990234  -28037.289062
7657.000000  -22404.937500  -27721.177734
7658.000000  -22242.861328  -27980.267578
7659.000000  -22482.492188  -28106.298828
7660.000000  -22451.992188  -27913.283203
7661.000000  -22349.347656  -28046.873047
7662.000000  -22441.738281  -28064.816406
7663.000000  -22403.884766  -28018.212891
7664.000000  -22380.369141  -27950.404297
7665.000000  -22366.220703  -28079.865234
7666.000000  -22527.093750  -28206.322266
7667.000000  -22666.548828  -28035.693359
7668.000000  -22643.910156  -28101.312500
7669.000000  -22632.199219  -28131.777344
7670.000000  -22478.072266  -28102.960938
7671.000000  -22421.541016  -28041.619141
7672.000000  -22471.460938  -28017.863281
7673.000000  -22611.292969  -28010.972656
7674.000000  -22214.990234  -28163.619141
7675.000000  -22377.968750  -27847.693359
7676.000000  -22297.837891  -27900.132812
7677.000000  -22290.806641  -27942.978516
7678.000000  -22371.101562  -28155.169922
7679.000000  -22307.623047  -28067.378906
7680.000000  -22305.357422  -28045.679688
7681.000000  -22468.265625  -27895.318359
7682.000000  -22357.939453  -28089.664062
7683.000000  -22357.812500  -28009.632812
7684.000000  -22541.087891  -28041.242188
7685.000000  -22259.384766  -28054.021484
7686.000000  -22281.765625  -28088.035156
7687.000000  -22240.261719  -27956.203125
7688.000000  -22343.138672  -28050.923828
7689.000000  -22460.345703  -28082.724609
7690.000000  -22382.925781  -27933.867188
7691.000000  -22543.162109  -28140.404297
7692.000000  -22374.046875  -27991.634766
7693.000000  -22465.208984  -27911.792969
7694.000000  -22295.037109  -27869.646484
7695.000000  -22414.419922  -28108.220703
7696.000000  -22356.933594  -28139.433594
7697.000000  -22230.732422  -28142.912109
7698.000000  -22294.216797  -28005.982422
7699.000000  -22339.654297  -28090.990234
7700.000000  -22225.107422  -27761.636719
7701.000000  -22154.181641  -28039.511719
7702.000000  -22326.382812  -28085.644531
7703.000000  -22182.750000  -27988.607422
7704.000000  -22207.996094  -28073.208984
7705.000000  -22102.931641  -28174.443359
7706.000000  -22285.501953  -27986.222656
7707.000000  -22299.679688  -28001.376953
7708.000000  -22289.923828  -27970.296875
7709.000000  -22488.439453  -27967.673828
7710.000000  -22197.544922  -28260.837891
7711.000000  -22252.763672  -28007.125000
7712.000000  -22470.009766  -28091.507812
7713.000000  -22446.939453  -27948.251953
7714.000000  -22269.789062  -28023.214844
7715.000000  -22379.529297  -28067.578125
7716.000000  -22102.593750  -27806.140625
7717.000000  -22234.974609  -27840.039062
7718.000000  -22388.111328  -27863.302734
7719.000000  -22226.042969  -28042.935547
7720.000000  -22148.250000  -27740.595703
7721.000000  -22014.736328  -27746.746094
7722.000000  -22227.125000  -27714.033203
7723.000000  -22056.599609  -27776.195312
7724.000000  -22228.779297  -27738.408203
7725.000000  -22190.507812  -27663.832031
7726.000000  -22123.326172  -27875.189453
7727.000000  -22155.386719  -27790.820312
7728.000000  -22053.226562  -27732.187500
7729.000000  -22070.304688  -27896.507812
7730.000000  -22177.332031  -27657.923828
7731.000000  -22166.132812  -27722.595703
7732.000000  -22190.140625  -27675.720703
7733.000000  -22322.562500  -27860.734375
7734.000000  -22078.521484  -27864.533203
7735.000000  -22192.847656  -27751.027344
7736.000000  -22272.175781  -27961.341797
7737.000000  -22209.564453  -27815.640625
7738.000000  -22003.455078  -28011.833984
7739.000000  -22176.955078  -28127.804688
7740.000000  -22113.640625  -27982.791016
7741.000000  -22299.277344  -27911.789062
7742.000000  -22261.513672  -27859.679688
7743.000000  -22271.769531  -27873.275391
7744.000000  -22270.039062  -27909.164062
7745.000000  -22269.501953  -27721.896484
7746.000000  -22192.136719  -27747.345703
7747.000000  -22374.359375  -27810.359375
7748.000000  -22344.222656  -27725.052734
7749.000000  -22365.824219  -27880.503906
7750.000000  -22315.841797  -27820.378906
7751.000000  -22558.832031  -27718.908203
7752.000000  -22384.388672  -27869.851562
7753.000000  -22456.341797  -27677.595703
7754.000000  -22204.115234  -27640.480469
7755.000000  -22368.546875  -27727.070312
7756.000000  -22246.304688  -27623.429688
7757.000000  -22245.927734  -27714.277344
7758.000000  -22137.052734  -27696.347656
7759.000000  -22256.103516  -27623.308594
7760.000000  -22192.736328  -27519.914062
7761.000000  -22156.138672  -27743.832031
7762.000000  -22011.648438  -27719.326172
7763.000000  -22225.283203  -27756.683594
7764.000000  -22126.246094  -27708.847656
7765.000000  -22341.849609  -27673.712891
7766.000000  -22317.267578  -27544.615234
7767.000000  -22168.976562  -27508.101562
7768.000000  -22213.658203  -27636.066406
7769.000000  -22303.828125  -27626.123047
7770.000000  -22258.783203  -27542.955078
7771.000000  -22143.777344  -27600.367188
7772.000000  -22201.980469  -27554.232422
7773.000000  -22274.853516  -27672.945312
7774.000000  -22359.361328  -27693.060547
7775.000000  -22257.726562  -27711.152344
7776.000000  -22314.931641  -27524.257812
7777.000000  -22281.888672  -27799.937500
7778.000000  -22498.269531  -27698.166016
7779.000000  -22471.189453  -27800.560547
7780.000000  -22371.906250  -27638.574219
7781.000000  -22317.810547  -27688.373047
7782.000000  -22270.978516  -27722.130859
7783.000000  -22262.884766  -27456.921875
7784.000000  -22224.259766  -27486.009766
7785.000000  -22186.832031  -27545.605469
7786.000000  -22090.025391  -27420.623047
7787.000000  -22349.568359  -27346.587891
7788.000000  -22375.792969  -27390.642578
7789.000000  -22312.062500  -27359.546875
7790.000000  -22268.498047  -27516.902344
7791.000000  -22280.527344  -27593.730469
7792.000000  -22261.550781  -27362.818359
7793.000000  -22317.630859  -27396.621094
7794.000000  -22293.539062  -27374.207031
7795.000000  -22162.089844  -27375.236328
7796.000000  -22231.355469  -27401.234375
7797.000000  -22162.556641  -27480.027344
7798.000000  -22199.464844  -27498.785156
7799.000000  -22321.468750  -27451.388672
7800.000000  -22186.933594  -27745.113281
7801.000000  -22276.267578  -27562.513672
7802.000000  -22389.640625  -27615.972656
7803.000000  -22457.207031  -27438.324219
7804.000000  -22362.638672  -27456.533203
7805.000000  -22123.515625  -27302.787109
7806.000000  -22372.162109  -27609.695312
7807.000000  -22414.822266  -27434.179688
7808.000000  -22272.925781  -27467.587891
7809.000000  -22169.250000  -27433.345703
7810.000000  -22161.062500  -27588.058594
7811.000000  -22226.324219  -27396.539062
7812.000000  -22147.431641  -27506.763672
7813.000000  -22271.363281  -27425.033203
7814.000000  -22243.568359  -27399.296875
7815.000000  -22328.339844  -27487.218750
7816.000000  -22231.798828  -27555.824219
7817.000000  -22420.664062  -27507.873047
7818.000000  -22338.183594  -27660.037109
7819.000000  -22215.257812  -27678.466797
7820.000000  -22365.957031  -27730.796875
7821.000000  -22294.380859  -27439.960938
7822.000000  -22418.169922  -27456.160156
7823.000000  -22375.724609  -27428.751953
7824.000000  -22351.287109  -27418.167969
7825.000000  -22147.216797  -27219.625000
7826.000000  -22278.712891  -27533.533203
7827.000000  -22276.027344  -27545.917969
7828.000000  -22226.791016  -27354.882812
7829.000000  -22378.527344  -27568.689453
7830.000000  -22180.132812  -27651.085938
7831.000000  -22241.925781  -27516.953125
7832.000000  -22435.226562  -27757.769531
7833.000000  -22165.234375  -27526.917969
7834.000000  -22176.623047  -27768.429688
7835.000000  -22032.357422  -27657.101562
7836.000000  -22012.197266  -27771.945312
7837.000000  -22166.191406  -27640.814453
7838.000000  -22288.083984  -27843.460938
7839.000000  -22106.189453  -27735.302734
7840.000000  -22237.384766  -27615.330078
7841.000000  -22074.136719  -27750.744141
7842.000000  -22184.091797  -27709.863281
7843.000000  -22158.150391  -27895.759766
7844.000000  -22245.058594  -27771.884766
7845.000000  -22145.691406  -27788.419922
7846.000000  -22171.669922  -27584.345703
7847.000000  -22238.187500  -27539.884766
7848.000000  -22324.261719  -27756.195312
7849.000000  -22303.439453  -27749.416016
7850.000000  -22467.673828  -27692.197266
7851.000000  -22465.183594  -27977.089844
7852.000000  -22391.671875  -28050.044922
7853.000000  -22251.968750  -27913.460938
7854.000000  -22252.056641  -27937.931641
7855.000000  -22174.710938  -27845.572266
7856.000000  -22125.339844  -27918.330078
7857.000000  -21925.091797  -27870.283203
7858.000000  -22186.974609  -27893.388672
7859.000000  -22054.365234  -27800.146484
7860.000000  -22158.980469  -27772.601562
7861.000000  -22029.117188  -27896.966797
7862.000000  -22089.208984  -27837.105469
7863.000000  -22053.066406  -27846.826172
7864.000000  -22135.699219  -27731.845703
7865.000000  -22106.958984  -27883.550781
7866.000000  -22092.941406  -27956.349609
7867.000000  -22060.126953  -27707.439453
7868.000000  -21999.837891  -27877.078125
7869.000000  -22002.921875  -28098.486328
7870.000000  -22145.593750  -27963.720703
7871.000000  -22001.431641  -28201.693359
7872.000000  -22130.998047  -28032.990234
7873.000000  -21894.876953  -28121.373047
7874.000000  -22077.085938  -27976.205078
7875.000000  -21994.316406  -27775.263672
7876.000000  -21997.359375  -27842.031250
7877.000000  -22167.304688  -27909.017578
7878.000000  -22308.166016  -27765.550781
7879.000000  -22151.429688  -27958.964844
7880.000000  -22293.888672  -27968.718750
7881.000000  -22328.074219  -27750.216797
7882.000000  -22227.804688  -27899.750000
7883.000000  -22255.878906  -27687.416016
7884.000000  -22398.806641  -27687.792969
7885.000000  -22245.253906  -27446.146484
7886.000000  -22242.853516  -27785.742188
7887.000000  -22137.900391  -27661.337891
7888.000000  -22359.167969  -27859.138672
7889.000000  -22406.853516  -27546.343750
7890.000000  -22336.171875  -27654.019531
7891.000000  -22174.904297  -27728.593750
7892.000000  -22201.210938  -27752.253906
7893.000000  -22232.113281  -27798.863281
7894.000000  -22421.277344  -27660.066406
7895.000000  -22214.949219  -27994.740234
7896.000000  -22309.062500  -27872.767578
7897.000000  -22366.285156  -27822.550781
7898.000000  -22270.035156  -27737.650391
7899.000000  -22331.636719  -27780.775391
7900.000000  -22502.992188  -27763.054688
7901.000000  -22313.015625  -27556.384766
7902.000000  -22373.957031  -27543.238281
7903.000000  -22374.390625  -27580.939453
7904.000000  -22394.671875  -27516.470703
7905.000000  -22388.132812  -27521.318359
7906.000000  -22297.359375  -27682.794922
7907.000000  -22262.791016  -27707.703125
7908.000000  -22310.087891  -27607.728516
7909.000000  -22520.103516  -27681.927734
7910.000000  -22445.640625  -27606.611328
7911.000000  -22282.576172  -27675.792969
7912.000000  -22446.382812  -27793.673828
7913.000000  -22308.960938  -27761.472656
7914.000000  -22304.365234  -27645.716797
7915.000000  -22327.087891  -27656.376953
7916.000000  -22461.453125  -27613.466797
7917.000000  -22315.068359  -27414.445312
7918.000000  -22467.044922  -27545.541016
7919.000000  -22165.640625  -27791.484375
7920.000000  -22234.119141  -27894.988281
7921.000000  -22287.328125  -27638.845703
7922.000000  -22359.718750  -27535.933594
7923.000000  -22396.142578  -27609.798828
7924.000000  -22530.605469  -27574.722656
7925.000000  -22487.265625  -27630.466797
7926.000000  -22379.558594  -27549.720703
7927.000000  -22169.179688  -27482.226562
7928.000000  -22391.873047  -27542.015625
7929.000000  -22234.285156  -27699.660156
7930.000000  -22168.992188  -27414.378906
7931.000000  -22216.296875  -27523.312500
7932.000000  -22244.496094  -27580.775391
7933.000000  -22414.816406  -27425.294922
7934.000000  -22279.341797  -27587.669922
7935.000000  -22181.656250  -27523.216797
7936.000000  -22291.677734  -27614.056641
7937.000000  -22446.154297  -27694.806641
7938.000000  -22300.644531  -27590.250000
7939.000000  -22308.507812  -27728.060547
7940.000000  -22326.556641  -27664.087891
7941.000000  -22293.853516  -27817.164062
7942.000000  -22404.845703  -27805.669922
7943.000000  -22439.894531  -27676.603516
7944.000000  -22198.931641  -27710.783203
7945.000000  -22300.820312  -27885.156250
7946.000000  -22490.341797  -27747.027344
7947.000000  -22379.843750  -27964.062500
7948.000000  -22223.949219  -27788.455078
7949.000000  -22336.326172  -27779.814453
7950.000000  -22328.251953  -27949.490234
7951.000000  -22272.007812  -27890.595703
7952.000000  -22300.724609  -27751.494141
7953.000000  -22269.582031  -27738.529297
7954.000000  -22263.230469  -28006.058594
7955.000000  -22287.474609  -27961.390625
7956.000000  -22205.720703  -27976.101562
7957.000000  -22297.382812  -27610.818359
7958.000000  -22362.199219  -27524.267578
7959.000000  -22205.144531  -27621.343750
7960.000000  -22162.314453  -27676.923828
7961.000000  -22198.429688  -27676.775391
7962.000000  -22122.986328  -27452.873047
7963.000000  -22077.267578  -27595.353516
7964.000000  -22136.892578  -27359.412109
7965.000000  -22155.091797  -27512.908203
7966.000000  -22177.433594  -27408.375000
7967.000000  -22052.628906  -27698.275391
7968.000000  -22117.074219  -27589.839844
7969.000000  -22120.521484  -27439.771484
7970.000000  -22247.511719  -27529.648438
7971.000000  -22336.828125  -27640.816406
7972.000000  -22320.062500  -27735.080078
7973.000000  -22237.355469  -27721.191406
7974.000000  -22367.923828  -27658.232422
7975.000000  -22209.939453  -27584.902344
7976.000000  -21985.669922  -27711.455078
7977.000000  -22083.578125  -27719.232422
7978.000000  -22109.646484  -27977.759766
7979.000000  -22147.281250  -27701.197266
7980.000000  -22363.849609  -27708.384766
7981.000000  -22264.380859  -27746.251953
7982.000000  -22213.218750  -27671.707031
7983.000000  -22307.933594  -27729.017578
7984.000000  -22366.570312  -27718.589844
7985.000000  -22243.718750  -27731.390625
7986.000000  -22471.701172  -27808.292969
7987.000000  -22491.935547  -27597.703125
7988.000000  -22489.099609  -27517.205078
7989.000000  -22398.605469  -27647.212891
7990.000000  -22433.474609  -27501.703125
7991.000000  -22299.837891  -27814.683594
7992.000000  -22162.451172  -27609.162109
7993.000000  -22339.537109  -27431.949219
7994.000000  -22054.916016  -27606.175781
7995.000000  -22156.494141  -27611.328125
7996.000000  -22333.529297  -27647.382812
7997.000000  -22329.433594  -27665.523438
7998.000000  -22391.087891  -27623.792969
7999.000000  -22292.308594  -27561.822266
8000.000000  -22275.708984  -27528.884766
8001.000000  -22390.140625  -27754.914062
8002.000000  -22358.164062  -27690.447266
8003.000000  -22296.705078  -27733.152344
8004.000000  -22227.320312  -27598.021484
8005.000000  -22309.384766  -27624.791016
8006.000000  -22235.082031  -27876.650391
8007.000000  -22322.339844  -27857.382812
8008.000000  -22336.253906  -27836.085938
8009.000000  -22245.839844  -27747.464844
8010.000000  -22243.015625  -27852.228516
8011.000000  -22195.410156  -27946.412109
8012.000000  -22295.287109  -27887.171875
8013.000000  -22149.742188  -28158.777344
8014.000000  -22346.566406  -27672.582031
8015.000000  -22185.060547  -27873.287109
8016.000000  -22334.187500  -27720.380859
8017.000000  -22229.595703  -27563.748047
8018.000000  -22282.746094  -27574.220703
8019.000000  -22214.798828  -27647.833984
8020.000000  -22280.294922  -27614.316406
8021.000000  -22459.537109  -27722.835938
8022.000000  -22372.869141  -27491.650391
8023.000000  -22336.166016  -27513.464844
8024.000000  -22406.277344  -27778.279297
8025.000000  -22465.808594  -27714.654297
8026.000000  -22489.523438  -27562.261719
8027.000000  -22297.648438  -27643.373047
8028.000000  -22399.923828  -27586.933594
8029.000000  -22361.904297  -27594.210938
8030.000000  -22193.830078  -27716.511719
8031.000000  -22302.140625  -27621.218750
8032.000000  -22321.689453  -27801.966797
8033.000000  -22402.812500  -27788.630859
8034.000000  -22254.666016  -27795.316406
8035.000000  -22184.992188  -27653.492188
8036.000000  -22479.812500  -27712.195312
8037.000000  -22234.761719  -27640.156250
8038.000000  -22323.214844  -27584.046875
8039.000000  -22396.474609  -27840.142578
8040.000000  -22360.906250  -27767.722656
8041.000000  -22352.544922  -27845.052734
8042.000000  -22401.042969  -27804.261719
8043.000000  -22498.388672  -27829.396484
8044.000000  -22472.119141  -27809.968750
8045.000000  -22456.537109  -27948.175781
8046.000000  -22369.146484  -27791.949219
8047.000000  -22561.773438  -27830.060547
8048.000000  -22556.285156  -27654.687500
8049.000000  -22336.505859  -27714.980469
8050.000000  -22479.802734  -27842.304688
8051.000000  -22383.533203  -27564.457031
8052.000000  -22272.738281  -27740.070312
8053.000000  -22270.218750  -27679.246094
8054.000000  -22304.505859  -27809.285156
8055.000000  -22322.531250  -27744.404297
8056.000000  -22278.810547  -28058.429688
8057.000000  -22250.240234  -27930.042969
8058.000000  -22276.488281  -27974.744141
8059.000000  -22266.669922  -28062.994141
8060.000000  -22288.972656  -28019.716797
8061.000000  -22383.855469  -27926.246094
8062.000000  -22409.763672  -28014.371094
8063.000000  -22326.714844  -27811.576172
8064.000000  -22467.259766  -28069.642578
8065.000000  -22327.332031  -27991.472656
8066.000000  -22284.029297  -27900.595703
8067.000000  -22262.765625  -27711.712891
8068.000000  -22342.642578  -27669.119141
8069.000000  -22180.402344  -27784.734375
8070.000000  -22218.058594  -27805.460938
8071.000000  -22230.546875  -27801.013672
8072.000000  -22198.060547  -27721.777344
8073.000000  -22356.779297  -27859.628906
8074.000000  -22343.996094  -27705.164062
8075.000000  -22288.994141  -27489.228516
8076.000000  -22243.755859  -27453.658203
8077.000000  -22437.669922  -27661.193359
8078.000000  -22352.193359  -27595.916016
8079.000000  -22362.355469  -27646.673828
8080.000000  -22219.310547  -27816.531250
8081.000000  -22246.701172  -27719.169922
8082.000000  -22467.025391  -27630.851562
8083.000000  -22350.138672  -27648.453125
8084.000000  -22315.273438  -27767.568359
8085.000000  -22401.289062  -27893.953125
8086.000000  -22376.507812  -27761.087891
8087.000000  -22245.146484  -27629.191406
8088.000000  -22330.976562  -27682.509766
8089.000000  -22504.837891  -27997.953125
8090.000000  -22387.550781  -27889.279297
8091.000000  -22511.025391  -27722.781250
8092.000000  -22580.757812  -27832.865234
8093.000000  -22300.736328  -27893.310547
8094.000000  -22320.560547  -27903.583984
8095.000000  -22400.824219  -27864.375000
8096.000000  -22179.933594  -27701.335938
8097.000000  -22276.248047  -27932.298828
8098.000000  -22455.886719  -27944.144531
8099.000000  -22262.460938  -27980.638672
8100.000000  -22352.951172  -28047.191406
8101.000000  -22385.611328  -27940.683594
8102.000000  -22160.041016  -27793.820312
8103.000000  -22203.804688  -27937.789062
8104.000000  -22346.677734  -27612.312500
8105.000000  -22379.550781  -27922.427734
8106.000000  -22336.833984  -27896.302734
8107.000000  -22192.890625  -28025.408203
8108.000000  -22291.544922  -27886.845703
8109.000000  -22368.220703  -27948.847656
8110.000000  -22206.714844  -27790.742188
8111.000000  -22294.619141  -27745.626953
8112.000000  -22204.693359  -27929.437500
8113.000000  -21988.054688  -27959.298828
8114.000000  -22136.451172  -27848.531250
8115.000000  -22139.003906  -27832.689453
8116.000000  -22406.607422  -27767.318359
8117.000000  -22285.544922  -27728.484375
8118.000000  -22099.615234  -27996.105469
8119.000000  -22042.216797  -27914.457031
8120.000000  -22220.548828  -27786.585938
8121.000000  -22254.054688  -27773.533203
8122.000000  -22252.736328  -27810.666016
8123.000000  -22234.226562  -27944.753906
8124.000000  -22321.556641  -27875.009766
8125.000000  -22016.847656  -28032.509766
8126.000000  -22152.234375  -28138.109375
8127.000000  -22231.402344  -27917.757812
8128.000000  -22211.089844  -28155.166016
8129.000000  -22160.730469  -27959.384766
8130.000000  -22294.103516  -28028.699219
8131.000000  -22136.083984  -28097.503906
8132.000000  -22006.992188  -28035.345703
8133.000000  -22189.917969  -28024.873047
8134.000000  -22025.253906  -28075.216797
8135.000000  -22019.763672  -28059.119141
8136.000000  -22064.906250  -28049.765625
8137.000000  -22164.587891  -28012.015625
8138.000000  -22050.085938  -28101.341797
8139.000000  -22233.962891  -28023.753906
8140.000000  -22251.064453  -28036.886719
8141.000000  -22067.197266  -28276.484375
8142.000000  -22031.146484  -28105.822266
8143.000000  -22020.115234  -27979.673828
8144.000000  -22091.214844  -28190.824219
8145.000000  -21942.898438  -28091.519531
8146.000000  -21988.960938  -28058.759766
8147.000000  -22050.507812  -27965.083984
8148.000000  -22177.173828  -28111.675781
8149.000000  -22180.990234  -28222.486328
8150.000000  -22273.242188  -27904.904297
8151.000000  -22182.078125  -28022.279297
8152.000000  -22114.914062  -27892.066406
8153.000000  -22133.621094  -27983.810547
8154.000000  -22259.730469  -27860.501953
8155.000000  -22340.085938  -27831.281250
8156.000000  -22218.148438  -27927.677734
8157.000000  -22367.691406  -27968.046875
8158.000000  -22306.302734  -27993.681641
8159.000000  -22394.177734  -27862.847656
8160.000000  -22200.527344  -27750.154297
8161.000000  -22367.533203  -28045.166016
8162.000000  -22251.228516  -27897.384766
8163.000000  -22342.681641  -28075.201172
8164.000000  -22410.669922  -27863.662109
8165.000000  -22311.519531  -27902.005859
8166.000000  -22391.152344  -27848.308594
8167.000000  -22241.689453  -27846.052734
8168.000000  -22216.371094  -27900.386719
8169.000000  -22184.279297  -27710.476562
8170.000000  -22327.523438  -27822.857422
8171.000000  -22211.855469  -27781.822266
8172.000000  -22251.642578  -27775.658203
8173.000000  -22247.486328  -27859.525391
8174.000000  -22457.572266  -27686.175781
8175.000000  -22440.041016  -27597.625000
8176.000000  -22288.527344  -27642.462891
8177.000000  -22322.529297  -27671.318359
8178.000000  -22381.806641  -27880.443359
8179.000000  -22105.341797  -27803.302734
8180.000000  -22291.912109  -27824.673828
8181.000000  -22251.695312  -27917.402344
8182.000000  -22127.824219  -27812.587891
8183.000000  -22336.669922  -27693.933594
8184.000000  -22415.763672  -27812.412109
8185.000000  -22472.226562  -27735.396484
8186.000000  -22513.166016  -27662.880859
8187.000000  -22306.091797  -27877.265625
8188.000000  -22079.681641  -27859.023438
8189.000000  -22266.287109  -27774.130859
8190.000000  -22309.953125  -27718.494141
8191.000000  -22395.414062  -27781.880859
8192.000000  -22249.320312  -27728.996094
8193.000000  -22191.011719  -27869.181641
8194.000000  -22308.199219  -27885.244141
8195.000000  -22278.839844  -28074.619141
8196.000000  -22162.701172  -27789.912109
8197.000000  -22348.353516  -27835.125000
8198.000000  -22333.642578  -27646.480469
8199.000000  -22316.748047  -27830.554688
8200.000000  -22414.710938  -27851.732422
8201.000000  -22197.369141  -27670.957031
8202.000000  -22226.910156  -27974.062500
8203.000000  -22204.781250  -27769.832031
8204.000000  -22198.974609  -28046.646484
8205.000000  -22131.240234  -28088.281250
8206.000000  -22281.103516  -27992.048828
8207.000000  -22353.101562  -27795.582031
8208.000000  -22487.509766  -27926.240234
8209.000000  -22439.216797  -27979.248047
8210.000000  -22467.300781  -27967.724609
8211.000000  -22589.478516  -27923.033203
8212.000000  -22351.898438  -27854.470703
8213.000000  -22473.806641  -28017.912109
8214.000000  -22475.736328  -28013.923828
8215.000000  -22328.373047  -27969.705078
8216.000000  -22495.580078  -27865.646484
8217.000000  -22462.453125  -28130.310547
8218.000000  -22295.937500  -27864.755859
8219.000000  -22308.861328  -28029.587891
8220.000000  -22347.525391  -28004.714844
8221.000000  -22553.724609  -27750.923828
8222.000000  -22325.994141  -28027.201172
8223.000000  -22344.203125  -27956.591797
8224.000000  -22184.410156  -27927.740234
8225.000000  -22277.062500  -27885.769531
8226.000000  -22263.296875  -27923.261719
8227.000000  -22293.498047  -27708.595703
8228.000000  -22379.906250  -27791.062500
8229.000000  -22348.896484  -27906.427734
8230.000000  -22367.500000  -27722.359375
8231.000000  -22299.861328  -27734.060547
8232.000000  -22275.585938  -27926.466797
8233.000000  -22196.583984  -27970.343750
8234.000000  -22268.740234  -28075.710938
8235.000000  -22379.482422  -27816.240234
8236.000000  -22062.408203  -27723.923828
8237.000000  -22151.212891  -27787.302734
8238.000000  -22208.158203  -27829.845703
8239.000000  -22244.390625  -27806.453125
8240.000000  -22349.843750  -27775.558594
8241.000000  -22392.080078  -27720.583984
8242.000000  -22208.386719  -27852.591797
8243.000000  -22485.396484  -27731.962891
8244.000000  -22501.398438  -27602.792969
8245.000000  -22331.853516  -27536.500000
8246.000000  -22461.488281  -27834.070312
8247.000000  -22374.810547  -27835.339844
8248.000000  -22280.783203  -27674.468750
8249.000000  -22407.064453  -27727.714844
8250.000000  -22467.011719  -27823.634766
8251.000000  -22360.173828  -27549.958984
8252.000000  -22517.046875  -27634.255859
8253.000000  -22391.085938  -27700.507812
8254.000000  -22211.544922  -27502.011719
8255.000000  -22320.980469  -27643.667969
8256.000000  -22502.730469  -27748.720703
8257.000000  -22581.408203  -27607.591797
8258.000000  -22380.548828  -27602.183594
8259.000000  -22420.925781  -27700.914062
8260.000000  -22493.011719  -27733.070312
8261.000000  -22425.544922  -27722.546875
8262.000000  -22324.226562  -27785.041016
8263.000000  -22346.427734  -27856.474609
8264.000000  -22441.753906  -27660.099609
8265.000000  -22296.046875  -27679.390625
8266.000000  -22228.408203  -27598.716797
8267.000000  -22159.259766  -27641.707031
8268.000000  -22261.978516  -27517.705078
8269.000000  -22223.167969  -27636.867188
8270.000000  -22261.263672  -27511.205078
8271.000000  -22225.595703  -27728.169922
8272.000000  -22102.703125  -27623.707031
8273.000000  -22006.107422  -27807.498047
8274.000000  -22129.287109  -27687.820312
8275.000000  -22080.035156  -27782.056641
8276.000000  -22240.244141  -27757.750000
8277.000000  -22169.146484  -27779.847656
8278.000000  -22198.273438  -27587.443359
8279.000000  -22319.154297  -27708.494141
8280.000000  -22230.974609  -27840.160156
8281.000000  -22260.156250  -27694.312500
8282.000000  -22246.900391  -27793.285156
8283.000000  -22332.291016  -27618.136719
8284.000000  -22272.464844  -27601.167969
8285.000000  -22418.494141  -27658.355469
8286.000000  -22231.257812  -27481.853516
8287.000000  -22225.628906  -27742.150391
8288.000000  -22322.916016  -27646.531250
8289.000000  -22347.955078  -27712.197266
8290.000000  -22164.318359  -27708.244141
8291.000000  -22329.781250  -27739.472656
8292.000000  -22265.294922  -27762.494141
8293.000000  -22136.076172  -27703.380859
8294.000000  -22378.070312  -27658.671875
8295.000000  -22471.666016  -27531.546875
8296.000000  -22494.201172  -27529.248047
8297.000000  -22409.054688  -27663.285156
8298.000000  -22313.107422  -27720.931641
8299.000000  -22299.054688  -27831.996094
8300.000000  -22356.179688  -27766.316406
8301.000000  -22356.128906  -27977.960938
8302.000000  -22391.748047  -27829.765625
8303.000000  -22335.093750  -27622.902344
8304.000000  -22428.693359  -27943.796875
8305.000000  -22318.205078  -27835.046875
8306.000000  -22556.628906  -27816.830078
8307.000000  -22424.302734  -27999.503906
8308.000000  -22328.537109  -27964.074219
8309.000000  -22375.125000  -28097.890625
8310.000000  -22250.904297  -28025.861328
8311.000000  -22168.287109  -27853.958984
8312.000000  -22118.888672  -28114.871094
8313.000000  -22189.800781  -27826.183594
8314.000000  -22097.095703  -28164.175781
8315.000000  -21966.378906  -28055.292969
8316.000000  -22085.078125  -28021.935547
8317.000000  -21942.837891  -27960.531250
8318.000000  -22045.113281  -27779.314453
8319.000000  -22115.992188  -27834.511719
8320.000000  -22128.171875  -27667.300781
8321.000000  -22125.044922  -27832.068359
8322.000000  -22114.625000  -27719.914062
8323.000000  -22241.878906  -27842.623047
8324.000000  -22186.789062  -27718.736328
8325.000000  -22185.927734  -27680.257812
8326.000000  -22193.173828  -27722.550781
8327.000000  -22251.041016  -27717.105469
8328.000000  -22303.904297  -27948.656250
8329.000000  -22067.910156  -27750.242188
8330.000000  -22044.294922  -27726.623047
8331.000000  -21937.701172  -27711.218750
8332.000000  -22032.283203  -27881.001953
8333.000000  -21961.474609  -27877.085938
8334.000000  -22162.320312  -27607.800781
8335.000000  -22185.017578  -27577.906250
8336.000000  -22269.617188  -27684.181641
8337.000000  -22200.664062  -27318.880859
8338.000000  -22220.425781  -27688.230469
8339.000000  -22090.404297  -27606.509766
8340.000000  -22075.050781  -27681.904297
8341.000000  -22079.910156  -27428.710938
8342.000000  -22215.320312  -27669.404297
8343.000000  -22075.195312  -27601.826172
8344.000000  -21877.355469  -27754.445312
8345.000000  -21931.203125  -27615.236328
8346.000000  -22188.310547  -27670.224609
8347.000000  -22167.468750  -27681.140625
8348.000000  -22421.164062  -27710.119141
8349.000000  -22316.476562  -27617.134766
8350.000000  -22305.917969  -27695.578125
8351.000000  -22346.923828  -27537.611328
8352.000000  -22348.429688  -27629.361328
8353.000000  -22144.224609  -27518.281250
8354.000000  -22187.027344  -27386.220703
8355.000000  -22315.550781  -27481.166016
8356.000000  -22217.427734  -27660.947266
8357.000000  -22188.212891  -27583.859375
8358.000000  -22209.738281  -27483.431641
8359.000000  -22200.552734  -27682.648438
8360.000000  -22089.933594  -27715.005859
8361.000000  -22230.521484  -27815.384766
8362.000000  -22403.320312  -27613.705078
8363.000000  -22284.095703  -27725.259766
8364.000000  -22408.652344  -27788.751953
8365.000000  -22433.582031  -27644.033203
8366.000000  -22337.863281  -27741.232422
8367.000000  -22326.226562  -27688.177734
8368.000000  -22465.080078  -27758.687500
8369.000000  -22410.519531  -27713.527344
8370.000000  -22391.013672  -27835.826172
8371.000000  -22310.875000  -27698.066406
8372.000000  -22425.697266  -27677.353516
8373.000000  -22322.628906  -27704.607422
8374.000000  -22356.353516  -27688.794922
8375.000000  -22227.398438  -27695.269531
8376.000000  -22303.501953  -27753.082031
8377.000000  -22276.166016  -27805.330078
8378.000000  -22177.238281  -27901.886719
8379.000000  -22291.023438  -27677.496094
8380.000000  -22192.503906  -27595.121094
8381.000000  -22259.568359  -27693.777344
8382.000000  -22194.132812  -27596.382812
8383.000000  -22314.492188  -27516.875000
8384.000000  -22180.863281  -27739.074219
8385.000000  -22300.621094  -27810.751953
8386.000000  -22289.960938  -27906.871094
8387.000000  -22280.753906  -27945.507812
8388.000000  -22310.621094  -27758.806641
8389.000000  -22284.203125  -27729.039062
8390.000000  -22212.164062  -27625.337891
8391.000000  -22536.503906  -27767.466797
8392.000000  -22458.369141  -27861.757812
8393.000000  -22309.083984  -27763.052734
8394.000000  -22364.402344  -27665.113281
8395.000000  -22382.021484  -27680.759766
8396.000000  -22226.396484  -27591.773438
8397.000000  -22085.687500  -27709.779297
8398.000000  -22200.621094  -27728.804688
8399.000000  -22372.041016  -27695.119141
8400.000000  -22205.152344  -27769.445312
8401.000000  -22170.316406  -27869.789062
8402.000000  -22299.677734  -27767.353516
8403.000000  -22195.111328  -27718.652344
8404.000000  -22358.664062  -27799.324219
8405.000000  -22175.810547  -27953.765625
8406.000000  -22419.376953  -27665.015625
8407.000000  -22344.748047  -27816.728516
8408.000000  -22298.171875  -27733.072266
8409.000000  -22240.496094  -27515.011719
8410.000000  -22143.195312  -27684.486328
8411.000000  -22171.652344  -27408.544922
8412.000000  -22050.058594  -27374.724609
8413.000000  -22152.130859  -27413.287109
8414.000000  -22315.869141  -27507.734375
8415.000000  -22263.445312  -27799.046875
8416.000000  -22261.662109  -27558.855469
8417.000000  -22082.300781  -27513.988281
8418.000000  -22136.714844  -27406.396484
8419.000000  -22191.712891  -27705.480469
8420.000000  -22238.058594  -27842.896484
8421.000000  -22213.648438  -27807.251953
8422.000000  -22250.935547  -27924.925781
8423.000000  -22263.238281  -27970.976562
8424.000000  -22332.292969  -27738.203125
8425.000000  -22267.146484  -27720.054688
8426.000000  -22418.806641  -27766.906250
8427.000000  -22250.994141  -27555.332031
8428.000000  -22155.201172  -27660.667969
8429.000000  -22135.089844  -27762.855469
8430.000000  -22167.445312  -27931.595703
8431.000000  -22208.373047  -27655.585938
8432.000000  -22138.322266  -27678.363281
8433.000000  -22075.564453  -27736.246094
8434.000000  -22083.414062  -27854.923828
8435.000000  -22000.683594  -27744.111328
8436.000000  -21996.021484  -27624.070312
8437.000000  -22037.253906  -27821.107422
8438.000000  -22123.968750  -27772.197266
8439.000000  -22170.251953  -27811.833984
8440.000000  -22247.574219  -27875.509766
8441.000000  -22222.714844  -27743.990234
8442.000000  -22048.839844  -27750.857422
8443.000000  -21837.037109  -27877.525391
8444.000000  -22032.791016  -28091.386719
8445.000000  -22218.216797  -27776.173828
8446.000000  -22228.027344  -27925.001953
8447.000000  -22011.503906  -28024.978516
8448.000000  -22192.357422  -28067.310547
8449.000000  -22254.433594  -27997.783203
8450.000000  -22222.416016  -28005.550781
8451.000000  -22309.148438  -27923.824219
8452.000000  -22401.699219  -28007.228516
8453.000000  -22247.263672  -28141.029297
8454.000000  -22272.933594  -28104.419922
8455.000000  -22323.574219  -28088.658203
8456.000000  -22391.095703  -28143.292969
8457.000000  -22246.294922  -28308.410156
8458.000000  -22284.599609  -28086.447266
8459.000000  -22517.443359  -28167.412109
8460.000000  -22325.763672  -28078.167969
8461.000000  -22289.582031  -28055.564453
8462.000000  -22266.865234  -27993.144531
8463.000000  -22357.019531  -27989.005859
8464.000000  -22273.521484  -27916.824219
8465.000000  -22295.496094  -28008.734375
8466.000000  -22193.890625  -27936.548828
8467.000000  -22373.826172  -27915.138672
8468.000000  -22126.146484  -27942.183594
8469.000000  -22127.150391  -27856.501953
8470.000000  -22150.125000  -27896.955078
8471.000000  -22232.146484  -27851.009766
8472.000000  -22244.781250  -27920.439453
8473.000000  -22235.093750  -28008.708984
8474.000000  -22196.345703  -28012.064453
8475.000000  -22055.871094  -27981.580078
8476.000000  -22313.457031  -27829.357422
8477.000000  -22225.603516  -28046.144531
8478.000000  -22235.019531  -27902.439453
8479.000000  -22204.406250  -27892.166016
8480.000000  -22146.037109  -27908.136719
8481.000000  -22213.746094  -27939.777344
8482.000000  -22297.291016  -28121.208984
8483.000000  -22167.150391  -28117.353516
8484.000000  -22325.343750  -28142.609375
8485.000000  -22429.066406  -28022.941406
8486.000000  -22269.914062  -27872.310547
8487.000000  -22311.556641  -27872.496094
8488.000000  -22392.921875  -27974.689453
8489.000000  -22486.548828  -28159.507812
8490.000000  -22426.605469  -27940.621094
8491.000000  -22162.832031  -28027.984375
8492.000000  -22302.496094  -27878.332031
8493.000000  -22366.310547  -27707.843750
8494.000000  -22315.216797  -27791.587891
8495.000000  -22471.951172  -27851.533203
8496.000000  -22177.214844  -27811.291016
8497.000000  -22239.167969  -28083.677734
8498.000000  -22151.453125  -27911.703125
8499.000000  -22205.638672  -28091.552734
8500.000000  -22152.478516  -27932.281250
8501.000000  -22213.607422  -27851.201172
8502.000000  -22242.601562  -28059.882812
8503.000000  -22214.541016  -27950.509766
8504.000000  -22201.128906  -27886.996094
8505.000000  -22202.707031  -28012.609375
8506.000000  -22313.732422  -27900.246094
8507.000000  -22210.884766  -27984.041016
8508.000000  -22325.730469  -27862.626953
8509.000000  -22095.181641  -27851.871094
8510.000000  -22199.369141  -28047.937500
8511.000000  -22025.572266  -27928.533203
8512.000000  -22175.507812  -27956.507812
8513.000000  -22135.980469  -28070.005859
8514.000000  -22151.900391  -28050.679688
8515.000000  -22016.931641  -28129.406250
8516.000000  -22103.666016  -28044.263672
8517.000000  -22098.019531  -28043.523438
8518.000000  -22002.837891  -27822.248047
8519.000000  -21965.984375  -27969.992188
8520.000000  -21958.664062  -27964.091797
8521.000000  -22087.132812  -27719.328125
8522.000000  -22178.044922  -27802.099609
8523.000000  -22243.599609  -27794.435547
8524.000000  -22258.494141  -27828.998047
8525.000000  -22268.505859  -27857.804688
8526.000000  -22050.919922  -28060.087891
8527.000000  -22150.824219  -28029.644531
8528.000000  -22106.796875  -28120.742188
8529.000000  -22208.730469  -27973.746094
8530.000000  -22069.210938  -28001.808594
8531.000000  -22067.785156  -27908.929688
8532.000000  -22259.117188  -27928.183594
8533.000000  -22094.882812  -27979.728516
8534.000000  -22212.919922  -28087.939453
8535.000000  -22406.427734  -28293.488281
8536.000000  -22171.248047  -27933.792969
8537.000000  -22237.287109  -27918.390625
8538.000000  -22270.593750  -27888.658203
8539.000000  -22038.580078  -28129.972656
8540.000000  -22137.398438  -27943.546875
8541.000000  -22138.714844  -27969.921875
8542.000000  -22268.250000  -28148.623047
8543.000000  -22038.412109  -28273.851562
8544.000000  -22025.072266  -28189.957031
8545.000000  -22088.660156  -28064.705078
8546.000000  -22226.556641  -27920.687500
8547.000000  -22326.910156  -27921.052734
8548.000000  -22196.537109  -28138.562500
8549.000000  -22452.441406  -27852.951172
8550.000000  -22291.773438  -27785.921875
8551.000000  -22458.849609  -27680.337891
8552.000000  -22246.439453  -27671.845703
8553.000000  -22152.228516  -27843.927734
8554.000000  -22198.027344  -27827.246094
8555.000000  -21959.226562  -27932.898438
8556.000000  -22144.640625  -27804.625000
8557.000000  -22060.095703  -27733.869141
8558.000000  -22166.326172  -28079.601562
8559.000000  -22006.802734  -27952.173828
8560.000000  -22065.724609  -27901.406250
8561.000000  -22014.445312  -27895.158203
8562.000000  -22265.355469  -27957.121094
8563.000000  -22070.443359  -27941.828125
8564.000000  -22211.185547  -28040.455078
8565.000000  -22254.927734  -28061.724609
8566.000000  -22215.591797  -27929.443359
8567.000000  -22028.400391  -28183.041016
8568.000000  -22019.326172  -27903.738281
8569.000000  -22085.220703  -28144.179688
8570.000000  -22080.164062  -28159.623047
8571.000000  -22128.109375  -28177.611328
8572.000000  -22077.384766  -28099.519531
8573.000000  -22034.878906  -27923.492188
8574.000000  -22177.484375  -28008.089844
8575.000000  -22135.642578  -27746.703125
8576.000000  -22042.546875  -27840.998047
8577.000000  -22072.814453  -27797.199219
8578.000000  -22093.093750  -28046.564453
8579.000000  -22199.892578  -27999.345703
8580.000000  -22208.925781  -27975.074219
8581.000000  -22211.759766  -27962.193359
8582.000000  -22344.421875  -27978.982422
8583.000000  -22461.544922  -27944.769531
8584.000000  -22141.378906  -27963.826172
8585.000000  -22302.414062  -27926.986328
8586.000000  -22141.121094  -28042.761719
8587.000000  -22282.691406  -28040.027344
8588.000000  -22336.724609  -28192.275391
8589.000000  -22150.406250  -28035.916016
8590.000000  -22136.097656  -28070.552734
8591.000000  -21981.068359  -28220.216797
8592.000000  -22181.800781  -28297.925781
8593.000000  -22094.457031  -27995.189453
8594.000000  -22247.347656  -28067.820312
8595.000000  -22357.570312  -27969.093750
8596.000000  -22172.630859  -27878.490234
8597.000000  -22231.287109  -27903.041016
8598.000000  -22285.089844  -27972.203125
8599.000000  -22136.298828  -27856.542969
8600.000000  -22332.619141  -27824.689453
8601.000000  -22290.970703  -27945.794922
8602.000000  -22381.041016  -27663.701172
8603.000000  -22241.904297  -27772.269531
8604.000000  -22402.232422  -27798.996094
8605.000000  -22179.208984  -27553.000000
8606.000000  -22332.501953  -27697.722656
8607.000000  -22104.666016  -27811.933594
8608.000000  -22149.445312  -27831.488281
8609.000000  -22295.728516  -27785.744141
8610.000000  -22352.681641  -27910.343750
8611.000000  -22258.548828  -27637.783203
8612.000000  -22233.152344  -27884.208984
8613.000000  -22162.882812  -27878.505859
8614.000000  -22205.460938  -27930.832031
8615.000000  -22236.302734  -27998.513672
8616.000000  -22137.433594  -27922.683594
8617.000000  -22268.203125  -28025.794922
8618.000000  -22226.291016  -27924.148438
8619.000000  -22181.205078  -27891.044922
8620.000000  -22233.408203  -27892.144531
8621.000000  -22195.138672  -27934.082031
8622.000000  -22171.597656  -27747.230469
8623.000000  -22207.939453  -27730.519531
8624.000000  -22097.101562  -27777.146484
8625.000000  -22326.585938  -27772.791016
8626.000000  -22068.638672  -28024.986328
8627.000000  -22015.730469  -27931.574219
8628.000000  -22070.611328  -27958.386719
8629.000000  -22116.027344  -27933.291016
8630.000000  -22291.273438  -27964.583984
8631.000000  -22162.654297  -28033.974609
8632.000000  -22079.445312  -28020.917969
8633.000000  -22120.955078  -28028.304688
8634.000000  -22137.830078  -27870.451172
8635.000000  -22083.740234  -27863.921875
8636.000000  -22256.183594  -27847.115234
8637.000000  -22151.957031  -27692.798828
8638.000000  -22105.982422  -27795.689453
8639.000000  -22238.029297  -27885.197266
8640.000000  -22222.824219  -27748.640625
8641.000000  -22098.246094  -27953.556641
8642.000000  -22238.175781  -28054.746094
8643.000000  -22254.259766  -27902.046875
8644.000000  -22099.078125  -28037.621094
8645.000000  -22277.957031  -27964.392578
8646.000000  -22139.314453  -28085.572266
8647.000000  -22130.906250  -27851.230469
8648.000000  -22246.082031  -27980.742188
8649.000000  -22238.576172  -28004.244141
8650.000000  -22355.261719  -27827.177734
8651.000000  -22337.070312  -28218.636719
8652.000000  -22344.191406  -28060.289062
8653.000000  -22369.972656  -28014.166016
8654.000000  -22354.562500  -28123.908203
8655.000000  -22394.822266  -28083.574219
8656.000000  -22444.330078  -28192.275391
8657.000000  -22278.896484  -28092.564453
8658.000000  -22294.880859  -27970.132812
8659.000000  -22278.691406  -28049.648438
8660.000000  -22240.250000  -28271.212891
8661.000000  -22458.410156  -27846.251953
8662.000000  -22446.703125  -28007.724609
8663.000000  -22343.945312  -27772.292969
8664.000000  -22346.349609  -27875.757812
8665.000000  -22280.470703  -27792.808594
8666.000000  -22285.109375  -27793.134766
8667.000000  -22246.986328  -27758.095703
8668.000000  -22272.443359  -27930.572266
8669.000000  -22379.595703  -27729.503906
8670.000000  -22355.578125  -27851.812500
8671.000000  -22160.330078  -28078.449219
8672.000000  -22184.267578  -27804.466797
8673.000000  -22186.443359  -27759.824219
8674.000000  -22147.443359  -28203.216797
8675.000000  -22189.234375  -28162.591797
8676.000000  -22110.607422  -28183.708984
8677.000000  -22166.853516  -28171.630859
8678.000000  -22009.789062  -28065.974609
8679.000000  -22165.171875  -27974.332031
8680.000000  -22189.132812  -27958.105469
8681.000000  -22377.287109  -28017.142578
8682.000000  -22166.439453  -28069.808594
8683.000000  -22121.613281  -28257.699219
8684.000000  -22084.322266  -28062.550781
8685.000000  -22301.367188  -28049.111328
8686.000000  -22240.166016  -27807.660156
8687.000000  -22219.216797  -27914.177734
8688.000000  -22153.160156  -27859.824219
8689.000000  -22237.664062  -27926.839844
8690.000000  -22190.115234  -27923.437500
8691.000000  -22140.466797  -27914.236328
8692.000000  -22132.882812  -27817.703125
8693.000000  -22120.609375  -28024.457031
8694.000000  -22090.404297  -27950.919922
8695.000000  -22101.609375  -28092.214844
8696.000000  -21947.298828  -28001.871094
8697.000000  -21989.416016  -28176.767578
8698.000000  -22075.937500  -28163.394531
8699.000000  -22203.353516  -27800.681641
8700.000000  -22206.835938  -27954.429688
8701.000000  -22037.480469  -28047.744141
8702.000000  -22116.900391  -27961.271484
8703.000000  -22088.888672  -28015.939453
8704.000000  -22213.279297  -28035.234375
8705.000000  -22126.238281  -27756.507812
8706.000000  -22122.625000  -27886.218750
8707.000000  -22150.687500  -27804.548828
8708.000000  -22230.072266  -27997.923828
8709.000000  -22153.703125  -27863.179688
8710.000000  -22287.378906  -27900.437500
8711.000000  -22283.294922  -27914.042969
8712.000000  -22279.222656  -27804.927734
8713.000000  -22258.017578  -27968.003906
8714.000000  -22209.853516  -28265.509766
8715.000000  -22187.707031  -27936.326172
8716.000000  -22186.333984  -27738.783203
8717.000000  -22168.222656  -28036.634766
8718.000000  -22347.283203  -27909.191406
8719.000000  -22380.738281  -27991.972656
8720.000000  -22158.697266  -27884.570312
8721.000000  -22303.109375  -27834.187500
8722.000000  -22263.833984  -27924.945312
8723.000000  -22167.445312  -27957.275391
8724.000000  -22367.515625  -27992.931641
8725.000000  -22143.746094  -27773.523438
8726.000000  -22126.582031  -28048.457031
8727.000000  -22119.730469  -27947.517578
8728.000000  -22154.447266  -27964.808594
8729.000000  -22222.000000  -28057.115234
8730.000000  -22317.890625  -27928.394531
8731.000000  -22164.148438  -27950.367188
8732.000000  -22153.939453  -27954.265625
8733.000000  -22086.197266  -28038.957031
8734.000000  -22151.617188  -28120.414062
8735.000000  -22309.613281  -27920.828125
8736.000000  -22213.257812  -27574.134766
8737.000000  -22407.978516  -27859.949219
8738.000000  -22403.171875  -27839.998047
8739.000000  -22388.191406  -27967.154297
8740.000000  -22362.326172  -27815.232422
8741.000000  -22334.810547  -27875.013672
8742.000000  -22338.628906  -27645.332031
8743.000000  -22396.189453  -27736.009766
8744.000000  -22317.835938  -27927.910156
8745.000000  -22191.429688  -27793.414062
8746.000000  -22183.621094  -27797.365234
8747.000000  -22353.726562  -27906.332031
8748.000000  -22243.736328  -27873.337891
8749.000000  -22188.087891  -27805.353516
8750.000000  -22285.242188  -27638.851562
8751.000000  -22475.832031  -27463.007812
8752.000000  -22292.537109  -27371.693359
8753.000000  -22216.873047  -27708.769531
8754.000000  -22418.943359  -27655.097656
8755.000000  -22304.767578  -27574.021484
8756.000000  -22501.287109  -27654.867188
8757.000000  -22435.683594  -27694.599609
8758.000000  -22358.326172  -27587.341797
8759.000000  -22224.068359  -27821.742188
8760.000000  -22314.246094  -27861.324219
8761.000000  -22395.158203  -27835.933594
8762.000000  -22505.363281  -27635.306641
8763.000000  -22344.214844  -27573.121094
8764.000000  -22339.724609  -27669.369141
8765.000000  -22332.419922  -27843.380859
8766.000000  -22421.531250  -27784.037109
8767.000000  -22287.513672  -28023.984375
8768.000000  -22359.179688  -27823.818359
8769.000000  -22477.214844  -28023.388672
8770.000000  -22325.853516  -27958.179688
8771.000000  -22245.660156  -27956.599609
8772.000000  -22369.884766  -27951.554688
8773.000000  -22359.072266  -27946.570312
8774.000000  -22457.253906  -27879.144531
8775.000000  -22366.671875  -27851.421875
8776.000000  -22157.068359  -27998.330078
8777.000000  -22133.332031  -27960.449219
8778.000000  -22392.763672  -27928.152344
8779.000000  -22220.658203  -27742.296875
8780.000000  -22253.132812  -27668.189453
8781.000000  -22160.892578  -27873.931641
8782.000000  -22444.222656  -27781.228516
8783.000000  -22319.187500  -28083.083984
8784.000000  -22212.751953  -27904.429688
8785.000000  -22179.873047  -27932.591797
8786.000000  -22120.542969  -27968.740234
8787.000000  -22051.365234  -28096.849609
8788.000000  -22234.527344  -27810.156250
8789.000000  -22266.966797  -27741.103516
8790.000000  -22088.394531  -27941.890625
8791.000000  -22211.716797  -27976.531250
8792.000000  -22303.937500  -27982.615234
8793.000000  -22316.007812  -27841.822266
8794.000000  -22508.761719  -27659.601562
8795.000000  -22377.488281  -27768.005859
8796.000000  -22480.119141  -27539.818359
8797.000000  -22498.046875  -27722.816406
8798.000000  -22429.632812  -27583.826172
8799.000000  -22459.945312  -27728.289062
8800.000000  -22471.005859  -27567.906250
8801.000000  -22397.539062  -27525.417969
8802.000000  -22376.421875  -27696.718750
8803.000000  -22356.533203  -27532.298828
8804.000000  -22509.007812  -27558.593750
8805.000000  -22528.039062  -27686.488281
8806.000000  -22408.167969  -27523.400391
8807.000000  -22453.535156  -27648.697266
8808.000000  -22396.560547  -27705.039062
8809.000000  -22447.017578  -27600.863281
8810.000000  -22537.058594  -27680.326172
8811.000000  -22327.869141  -27641.070312
8812.000000  -22387.240234  -27584.234375
8813.000000  -22288.541016  -27559.496094
8814.000000  -22312.591797  -27492.744141
8815.000000  -22378.072266  -27550.861328
8816.000000  -22244.783203  -27710.640625
8817.000000  -22356.048828  -27752.884766
8818.000000  -22264.222656  -27749.195312
8819.000000  -22229.886719  -27862.619141
8820.000000  -22266.808594  -27991.552734
8821.000000  -22298.394531  -27862.935547
8822.000000  -22381.886719  -27805.351562
8823.000000  -22399.160156  -27748.939453
8824.000000  -22209.767578  -28042.279297
8825.000000  -22166.533203  -27668.667969
8826.000000  -22260.324219  -27939.882812
8827.000000  -22250.416016  -27623.017578
8828.000000  -22185.109375  -27792.105469
8829.000000  -22136.660156  -27731.916016
8830.000000  -22171.585938  -27736.347656
8831.000000  -22044.916016  -27789.832031
8832.000000  -22086.238281  -27680.347656
8833.000000  -22097.871094  -27450.367188
8834.000000  -22115.205078  -27646.421875
8835.000000  -22116.566406  -27795.943359
8836.000000  -22190.242188  -27624.888672
8837.000000  -22266.164062  -27652.146484
8838.000000  -22219.525391  -27585.039062
8839.000000  -22333.796875  -27532.064453
8840.000000  -22240.142578  -27407.798828
8841.000000  -22291.683594  -27222.531250
8842.000000  -22461.093750  -27448.849609
8843.000000  -22438.248047  -27361.029297
8844.000000  -22342.123047  -27329.335938
8845.000000  -22266.306641  -27437.890625
8846.000000  -22096.583984  -27601.037109
8847.000000  -22183.892578  -27354.279297
8848.000000  -22265.089844  -27655.484375
8849.000000  -22438.068359  -27693.453125
8850.000000  -22140.464844  -27402.458984
8851.000000  -22215.457031  -27387.017578
8852.000000  -22276.777344  -27485.738281
8853.000000  -22174.187500  -27566.203125
8854.000000  -22127.863281  -27460.578125
8855.000000  -22173.910156  -27577.107422
8856.000000  -22324.570312  -27668.958984
8857.000000  -22440.863281  -27502.634766
8858.000000  -22275.296875  -27463.677734
8859.000000  -22160.533203  -27652.517578
8860.000000  -22268.197266  -27701.347656
8861.000000  -22149.589844  -27584.775391
8862.000000  -22191.681641  -27538.058594
8863.000000  -22221.650391  -27579.982422
8864.000000  -22306.130859  -27674.839844
8865.000000  -22256.041016  -27523.937500
8866.000000  -22290.554688  -27690.537109
8867.000000  -22403.492188  -27395.111328
8868.000000  -22320.251953  -27545.521484
8869.000000  -22278.843750  -27666.746094
8870.000000  -22253.335938  -27516.875000
8871.000000  -22169.929688  -27603.185547
8872.000000  -22245.662109  -27562.583984
8873.000000  -22246.634766  -27646.867188
8874.000000  -22367.527344  -27710.386719
8875.000000  -22336.652344  -27745.001953
8876.000000  -22073.398438  -27805.396484
8877.000000  -22289.501953  -27613.173828
8878.000000  -22286.064453  -27820.722656
8879.000000  -22264.738281  -28082.128906
8880.000000  -22152.933594  -27859.865234
8881.000000  -22198.246094  -27909.357422
8882.000000  -22146.808594  -27841.740234
8883.000000  -22184.492188  -27851.214844
8884.000000  -22245.341797  -27697.798828
8885.000000  -22392.101562  -27646.685547
8886.000000  -22089.744141  -27955.404297
8887.000000  -22147.744141  -27900.312500
8888.000000  -22222.263672  -27909.554688
8889.000000  -22303.152344  -28022.273438
8890.000000  -22149.208984  -27996.191406
8891.000000  -22204.365234  -27969.101562
8892.000000  -22290.937500  -27902.363281
8893.000000  -22328.050781  -27905.650391
8894.000000  -22328.357422  -28079.769531
8895.000000  -22539.357422  -27886.613281
8896.000000  -22541.572266  -27986.787109
8897.000000  -22369.226562  -27968.908203
8898.000000  -22417.330078  -28084.218750
8899.000000  -22288.244141  -28078.619141
8900.000000  -22285.966797  -27738.187500
8901.000000  -22409.673828  -27835.345703
8902.000000  -22330.275391  -28172.275391
8903.000000  -22289.173828  -27977.109375
8904.000000  -22197.148438  -27955.855469
8905.000000  -22298.066406  -27928.152344
8906.000000  -22256.142578  -27923.949219
8907.000000  -22211.609375  -27952.974609
8908.000000  -22296.478516  -27805.185547
8909.000000  -22117.125000  -27739.335938
8910.000000  -22067.503906  -27910.246094
8911.000000  -22136.439453  -27781.615234
8912.000000  -22247.005859  -27936.242188
8913.000000  -22108.099609  -27728.955078
8914.000000  -22166.099609  -27783.630859
8915.000000  -22169.781250  -27690.185547
8916.000000  -22123.697266  -27914.173828
8917.000000  -22015.216797  -27791.421875
8918.000000  -22187.623047  -27714.824219
8919.000000  -21918.746094  -27733.796875
8920.000000  -22276.248047  -27802.914062
8921.000000  -22019.408203  -27782.236328
8922.000000  -21831.703125  -27839.777344
8923.000000  -21968.634766  -27559.888672
8924.000000  -22228.050781  -27746.566406
8925.000000  -22361.205078  -27589.298828
8926.000000  -22263.914062  -27742.201172
8927.000000  -22111.345703  -27638.248047
8928.000000  -22167.703125  -27894.445312
8929.000000  -22189.708984  -27869.306641
8930.000000  -22234.267578  -27724.244141
8931.000000  -22154.134766  -27777.267578
8932.000000  -22151.687500  -27937.794922
8933.000000  -22053.628906  -27921.179688
8934.000000  -22237.572266  -27824.927734
8935.000000  -22301.625000  -27910.615234
8936.000000  -22202.173828  -27843.560547
8937.000000  -22266.853516  -27962.351562
8938.000000  -22321.025391  -27879.148438
8939.000000  -22221.007812  -27760.373047
8940.000000  -22187.447266  -27619.007812
8941.000000  -22439.789062  -27763.312500
8942.000000  -22337.857422  -27730.736328
8943.000000  -22227.292969  -27713.357422
8944.000000  -22282.609375  -27693.853516
8945.000000  -22242.220703  -27604.222656
8946.000000  -22266.878906  -27529.328125
8947.000000  -22019.357422  -27574.898438
8948.000000  -22219.355469  -27363.736328
8949.000000  -22270.636719  -27479.498047
8950.000000  -22259.308594  -27597.929688
8951.000000  -22367.667969  -27869.921875
8952.000000  -22481.462891  -27759.140625
8953.000000  -22464.234375  -27855.482422
8954.000000  -22402.363281  -27664.242188
8955.000000  -22489.927734  -27679.982422
8956.000000  -22544.074219  -27519.994141
8957.000000  -22163.003906  -27523.607422
8958.000000  -22223.277344  -27743.119141
8959.000000  -22186.980469  -27826.919922
8960.000000  -22296.445312  -27587.199219
8961.000000  -22226.560547  -27616.103516
8962.000000  -22095.355469  -27802.275391
8963.000000  -22403.365234  -27565.982422
8964.000000  -22363.089844  -27444.837891
8965.000000  -22267.423828  -27566.658203
8966.000000  -22364.667969  -27633.541016
8967.000000  -22342.146484  -27669.677734
8968.000000  -22179.843750  -27566.017578
8969.000000  -22158.576172  -27649.080078
8970.000000  -22150.972656  -27858.490234
8971.000000  -22197.476562  -27837.066406
8972.000000  -22236.294922  -27938.937500
8973.000000  -22122.699219  -27746.064453
8974.000000  -22084.935547  -27644.314453
8975.000000  -21897.851562  -27560.339844
8976.000000  -22024.441406  -27559.287109
8977.000000  -21942.005859  -27793.794922
8978.000000  -22003.449219  -27582.091797
8979.000000  -22015.369141  -27573.552734
8980.000000  -22280.951172  -27619.781250
8981.000000  -22262.875000  -27639.814453
8982.000000  -22263.580078  -27667.714844
8983.000000  -22107.666016  -27635.675781
8984.000000  -22167.154297  -27746.193359
8985.000000  -22282.781250  -27748.689453
8986.000000  -22188.322266  -27672.931641
8987.000000  -22126.025391  -27749.142578
8988.000000  -22136.466797  -27825.009766
8989.000000  -22032.822266  -27980.544922
8990.000000  -22189.029297  -27733.761719
8991.000000  -22283.845703  -27764.056641
8992.000000  -22280.517578  -27581.943359
8993.000000  -22017.068359  -27732.140625
8994.000000  -22309.519531  -27929.332031
8995.000000  -22530.406250  -27796.400391
8996.000000  -22406.794922  -28051.595703
8997.000000  -22405.919922  -28025.316406
8998.000000  -22287.156250  -27999.496094
8999.000000  -22355.599609  -27858.585938
9000.000000  -22353.824219  -27798.310547
9001.000000  -22191.417969  -28009.066406
9002.000000  -22389.263672  -27697.345703
9003.000000  -22291.392578  -27489.878906
9004.000000  -22363.994141  -27646.490234
9005.000000  -22336.210938  -27821.154297
9006.000000  -22311.986328  -27679.193359
9007.000000  -22243.542969  -27750.367188
9008.000000  -22224.765625  -27668.611328
9009.000000  -22302.478516  -27702.875000
9010.000000  -22256.996094  -27725.417969
9011.000000  -22344.035156  -27562.060547
9012.000000  -22218.513672  -27566.808594
9013.000000  -22420.224609  -27815.541016
9014.000000  -22311.843750  -27598.890625
9015.000000  -22302.876953  -27653.494141
9016.000000  -22375.890625  -27413.824219
9017.000000  -22457.851562  -27648.335938
9018.000000  -22441.398438  -27756.441406
9019.000000  -22482.472656  -27866.484375
9020.000000  -22418.474609  -27549.929688
9021.000000  -22445.970703  -27778.240234
9022.000000  -22365.800781  -27807.169922
9023.000000  -22444.740234  -27838.167969
9024.000000  -22396.703125  -27753.210938
9025.000000  -22452.693359  -27593.601562
9026.000000  -22380.378906  -27604.070312
9027.000000  -22313.818359  -27600.400391
9028.000000  -22251.353516  -27630.527344
9029.000000  -22145.337891  -27633.203125
9030.000000  -22299.849609  -27661.683594
9031.000000  -22209.255859  -28224.023438
9032.000000  -22296.552734  -27748.054688
9033.000000  -22172.955078  -27614.201172
9034.000000  -22171.375000  -27705.078125
9035.000000  -22174.818359  -27760.031250
9036.000000  -22165.201172  -27931.503906
9037.000000  -22310.603516  -27792.767578
9038.000000  -22297.115234  -27700.673828
9039.000000  -22263.458984  -27713.476562
9040.000000  -22216.652344  -27641.398438
9041.000000  -22404.994141  -27364.863281
9042.000000  -22231.462891  -27553.359375
9043.000000  -22352.427734  -27583.191406
9044.000000  -22265.791016  -27403.916016
9045.000000  -22231.724609  -27377.179688
9046.000000  -22202.023438  -27358.376953
9047.000000  -22384.960938  -27292.273438
9048.000000  -22257.216797  -27515.585938
9049.000000  -22255.187500  -27501.865234
9050.000000  -22100.660156  -27439.279297
9051.000000  -22233.447266  -27425.921875
9052.000000  -22235.132812  -27516.023438
9053.000000  -22269.521484  -27497.855469
9054.000000  -22367.761719  -27579.802734
9055.000000  -22332.833984  -27566.390625
9056.000000  -22133.240234  -27718.263672
9057.000000  -22185.837891  -27562.417969
9058.000000  -22301.523438  -27332.343750
9059.000000  -22198.662109  -27396.671875
9060.000000  -21986.906250  -27388.078125
9061.000000  -22200.943359  -27426.132812
9062.000000  -22214.712891  -27496.371094
9063.000000  -22151.343750  -27481.507812
9064.000000  -22250.533203  -27526.681641
9065.000000  -22153.482422  -27508.201172
9066.000000  -22195.611328  -27426.402344
9067.000000  -22214.343750  -27472.802734
9068.000000  -22311.939453  -27302.289062
9069.000000  -22500.990234  -27609.226562
9070.000000  -22443.916016  -27534.207031
9071.000000  -22323.439453  -27760.988281
9072.000000  -22058.986328  -27615.689453
9073.000000  -22354.142578  -27709.554688
9074.000000  -22248.011719  -27738.990234
9075.000000  -22316.183594  -27598.156250
9076.000000  -22222.855469  -27757.337891
9077.000000  -22146.613281  -27635.083984
9078.000000  -22176.484375  -27782.771484
9079.000000  -22168.550781  -27775.558594
9080.000000  -22389.828125  -27619.435547
9081.000000  -22181.099609  -27616.101562
9082.000000  -22255.638672  -27765.140625
9083.000000  -22220.234375  -27825.111328
9084.000000  -22161.705078  -27759.628906
9085.000000  -22316.503906  -27508.675781
9086.000000  -22312.361328  -27681.072266
9087.000000  -22211.197266  -27655.953125
9088.000000  -22373.773438  -27547.468750
9089.000000  -22190.904297  -27642.154297
9090.000000  -22236.589844  -27647.804688
9091.000000  -22284.800781  -27724.992188
9092.000000  -22323.259766  -27695.746094
9093.000000  -22440.916016  -27570.767578
9094.000000  -22491.207031  -27738.775391
9095.000000  -22512.728516  -27903.072266
9096.000000  -22491.988281  -27889.953125
9097.000000  -22412.996094  -27926.707031
9098.000000  -22302.347656  -27912.869141
9099.000000  -22332.136719  -27795.482422
9100.000000  -22455.246094  -27633.138672
9101.000000  -22307.166016  -27762.191406
9102.000000  -22395.281250  -27654.500000
9103.000000  -22258.070312  -27575.962891
9104.000000  -22392.636719  -27697.193359
9105.000000  -22277.449219  -27677.146484
9106.000000  -22282.457031  -27787.916016
9107.000000  -22294.687500  -27673.771484
9108.000000  -22433.765625  -27873.228516
9109.000000  -22312.898438  -27853.744141
9110.000000  -22231.314453  -27811.568359
9111.000000  -22465.009766  -27819.402344
9112.000000  -22315.988281  -27772.060547
9113.000000  -22307.212891  -27870.738281
9114.000000  -22204.498047  -27938.232422
9115.000000  -22231.042969  -27982.689453
9116.000000  -22093.308594  -27875.466797
9117.000000  -22090.132812  -27667.339844
9118.000000  -21799.855469  -27783.277344
9119.000000  -21909.716797  -27804.298828
9120.000000  -22217.919922  -27884.998047
9121.000000  -22243.708984  -27910.298828
9122.000000  -22073.857422  -27784.750000
9123.000000  -22251.685547  -27821.341797
9124.000000  -22268.867188  -28004.263672
9125.000000  -22051.685547  -28043.710938
9126.000000  -22266.787109  -27917.189453
9127.000000  -22309.187500  -27882.257812
9128.000000  -22100.505859  -27875.781250
9129.000000  -22065.583984  -27993.580078
9130.000000  -22022.154297  -27844.986328
9131.000000  -22085.562500  -27786.287109
9132.000000  -22053.271484  -27993.767578
9133.000000  -21998.353516  -28166.896484
9134.000000  -22205.470703  -28151.250000
9135.000000  -22347.416016  -28064.978516
9136.000000  -22292.591797  -28154.398438
9137.000000  -22201.373047  -28281.072266
9138.000000  -22286.587891  -28073.357422
9139.000000  -22274.431641  -27899.000000
9140.000000  -22320.900391  -28121.970703
9141.000000  -22259.613281  -28072.876953
9142.000000  -22284.050781  -28006.830078
9143.000000  -22138.845703  -27935.699219
9144.000000  -22429.615234  -28155.134766
9145.000000  -22256.810547  -27925.185547
9146.000000  -22192.333984  -28160.884766
9147.000000  -22404.833984  -28023.603516
9148.000000  -22252.097656  -28079.757812
9149.000000  -22270.798828  -28061.365234
9150.000000  -22295.005859  -28093.894531
9151.000000  -22260.908203  -27954.378906
9152.000000  -22395.662109  -27964.091797
9153.000000  -22413.166016  -27712.509766
9154.000000  -22312.882812  -27944.742188
9155.000000  -22417.453125  -27976.966797
9156.000000  -22386.875000  -28118.699219
9157.000000  -22270.878906  -28010.099609
9158.000000  -22344.888672  -28034.765625
9159.000000  -22397.988281  -27937.089844
9160.000000  -22358.751953  -28163.611328
9161.000000  -22418.667969  -27941.550781
9162.000000  -22374.869141  -27831.037109
9163.000000  -22324.812500  -28014.880859
9164.000000  -22400.748047  -27926.361328
9165.000000  -22388.681641  -27765.228516
9166.000000  -22346.710938  -27874.333984
9167.000000  -22287.298828  -27833.533203
9168.000000  -22489.513672  -27812.144531
9169.000000  -22436.583984  -27669.792969
9170.000000  -22372.031250  -27582.140625
9171.000000  -22208.615234  -27669.748047
9172.000000  -22192.298828  -27795.402344
9173.000000  -22219.148438  -27605.998047
9174.000000  -22236.818359  -27568.191406
9175.000000  -22266.136719  -27746.269531
9176.000000  -22182.148438  -27713.972656
9177.000000  -22333.966797  -27516.765625
9178.000000  -22297.287109  -27626.650391
9179.000000  -22275.445312  -27561.445312
9180.000000  -22227.552734  -27369.251953
9181.000000  -22330.664062  -27461.734375
9182.000000  -22232.062500  -27525.039062
9183.000000  -22246.003906  -27660.810547
9184.000000  -22345.451172  -27467.376953
9185.000000  -22229.705078  -27714.416016
9186.000000  -22183.156250  -27469.462891
9187.000000  -22236.054688  -27457.625000
9188.000000  -22075.687500  -27524.669922
9189.000000  -22143.828125  -27615.367188
9190.000000  -22246.800781  -27553.789062
9191.000000  -22042.593750  -27519.154297
9192.000000  -22120.302734  -27582.033203
9193.000000  -22003.791016  -27758.099609
9194.000000  -22153.371094  -27651.966797
9195.000000  -22141.169922  -27581.734375
9196.000000  -22135.697266  -27689.189453
9197.000000  -22316.275391  -27671.181641
9198.000000  -22203.107422  -27585.250000
9199.000000  -22379.345703  -27749.832031
9200.000000  -22414.423828  -27688.156250
9201.000000  -22454.865234  -27578.244141
9202.000000  -22445.332031  -27598.492188
9203.000000  -22324.496094  -27738.095703
9204.000000  -22238.707031  -27584.521484
9205.000000  -22261.031250  -27548.648438
9206.000000  -22154.871094  -27749.800781
9207.000000  -22222.919922  -27513.142578
9208.000000  -22152.488281  -27833.273438
9209.000000  -22259.281250  -27705.611328
9210.000000  -22290.310547  -27748.259766
9211.000000  -22175.244141  -27664.089844
9212.000000  -22308.509766  -27796.115234
9213.000000  -22311.791016  -27769.708984
9214.000000  -22270.417969  -27854.269531
9215.000000  -22381.763672  -27865.013672
9216.000000  -22305.119141  -27764.378906
9217.000000  -22294.089844  -27949.896484
9218.000000  -22381.750000  -28027.279297
9219.000000  -22477.269531  -27882.962891
9220.000000  -22407.085938  -28065.662109
9221.000000  -22340.648438  -27960.712891
9222.000000  -22507.029297  -27968.115234
9223.000000  -22359.679688  -28052.492188
9224.000000  -22247.808594  -28261.521484
9225.000000  -22416.720703  -28004.021484
9226.000000  -22330.744141  -27978.845703
9227.000000  -22356.931641  -27954.996094
9228.000000  -22474.839844  -27631.263672
9229.000000  -22436.289062  -27793.125000
9230.000000  -22313.164062  -27621.951172
9231.000000  -22367.275391  -27638.285156
9232.000000  -22329.066406  -27519.804688
9233.000000  -22229.480469  -27651.134766
9234.000000  -22228.757812  -27775.228516
9235.000000  -22289.330078  -27744.699219
9236.000000  -22448.335938  -27844.603516
9237.000000  -22308.962891  -27775.923828
9238.000000  -22350.679688  -27849.285156
9239.000000  -22287.767578  -27781.294922
9240.000000  -22352.890625  -28156.462891
9241.000000  -22357.906250  -28165.527344
9242.000000  -22361.789062  -27950.529297
9243.000000  -22344.712891  -27842.869141
9244.000000  -22309.505859  -27924.628906
9245.000000  -22280.470703  -28041.871094
9246.000000  -22272.494141  -28192.318359
9247.000000  -22487.294922  -28120.796875
9248.000000  -22267.078125  -28276.503906
9249.000000  -22442.810547  -28191.015625
9250.000000  -22463.460938  -28224.810547
9251.000000  -22378.105469  -27938.644531
9252.000000  -22352.033203  -28107.568359
9253.000000  -22405.121094  -28100.767578
9254.000000  -22409.632812  -28065.224609
9255.000000  -22254.363281  -28273.875000
9256.000000  -22418.929688  -28024.179688
9257.000000  -22376.152344  -27852.677734
9258.000000  -22518.839844  -27925.230469
9259.000000  -22350.994141  -27905.509766
9260.000000  -22298.015625  -27968.628906
9261.000000  -22526.162109  -28050.912109
9262.000000  -22469.378906  -28180.576172
9263.000000  -22470.466797  -28019.714844
9264.000000  -22367.029297  -28116.740234
9265.000000  -22429.402344  -27874.822266
9266.000000  -22248.576172  -27930.453125
9267.000000  -22255.011719  -28139.509766
9268.000000  -22168.212891  -28023.966797
9269.000000  -22318.783203  -27930.566406
9270.000000  -22327.789062  -27892.326172
9271.000000  -22155.470703  -28147.052734
9272.000000  -22458.285156  -27874.250000
9273.000000  -22429.191406  -27949.349609
9274.000000  -22326.574219  -27950.339844
9275.000000  -22199.216797  -27965.294922
9276.000000  -22221.953125  -28236.050781
9277.000000  -22083.853516  -27955.333984
9278.000000  -22227.767578  -27925.603516
9279.000000  -22210.158203  -27886.878906
9280.000000  -22283.060547  -27979.203125
9281.000000  -22161.226562  -27937.408203
9282.000000  -22338.058594  -28005.628906
9283.000000  -22348.644531  -27882.132812
9284.000000  -22199.814453  -27803.972656
9285.000000  -22144.070312  -27769.785156
9286.000000  -22232.695312  -27832.226562
9287.000000  -22464.898438  -27920.707031
9288.000000  -22499.039062  -27849.476562
9289.000000  -22437.105469  -27679.494141
9290.000000  -22420.812500  -27640.343750
9291.000000  -22558.617188  -27614.833984
9292.000000  -22578.216797  -27648.382812
9293.000000  -22493.564453  -27772.332031
9294.000000  -22581.654297  -27674.478516
9295.000000  -22380.724609  -27808.968750
9296.000000  -22460.800781  -27729.710938
9297.000000  -22392.599609  -27823.925781
9298.000000  -22493.955078  -27737.400391
9299.000000  -22436.902344  -27848.591797
9300.000000  -22335.925781  -27707.160156
9301.000000  -22178.724609  -27676.550781
9302.000000  -22330.736328  -27928.117188
9303.000000  -22250.283203  -28015.406250
9304.000000  -22330.380859  -27928.134766
9305.000000  -22311.714844  -28082.923828
9306.000000  -22430.714844  -27967.087891
9307.000000  -22220.828125  -28055.859375
9308.000000  -22429.503906  -28035.859375
9309.000000  -22225.447266  -27995.515625
9310.000000  -22262.794922  -27875.101562
9311.000000  -22300.265625  -27635.302734
9312.000000  -22438.404297  -27753.472656
9313.000000  -22170.886719  -27961.353516
9314.000000  -22360.828125  -27836.236328
9315.000000  -22487.242188  -27845.718750
9316.000000  -22385.851562  -27767.880859
9317.000000  -22373.261719  -27963.527344
9318.000000  -22355.175781  -27782.244141
9319.000000  -22420.201172  -27903.062500
9320.000000  -22375.019531  -27915.142578
9321.000000  -22206.539062  -27698.357422
9322.000000  -22309.621094  -27933.042969
9323.000000  -22221.783203  -28012.625000
9324.000000  -22289.654297  -27823.613281
9325.000000  -22332.484375  -27786.015625
9326.000000  -22300.546875  -27825.363281
9327.000000  -22271.750000  -27765.843750
9328.000000  -22175.279297  -27622.453125
9329.000000  -22277.937500  -27739.779297
9330.000000  -22164.589844  -27894.230469
9331.000000  -22167.390625  -27724.296875
9332.000000  -22133.582031  -27954.929688
9333.000000  -22144.455078  -27849.324219
9334.000000  -22140.884766  -27918.533203
9335.000000  -22103.876953  -27700.294922
9336.000000  -22223.369141  -27705.101562
9337.000000  -22313.294922  -27739.869141
9338.000000  -22336.140625  -27831.341797
9339.000000  -22149.730469  -27810.845703
9340.000000  -22319.494141  -27785.753906
9341.000000  -22237.205078  -27909.037109
9342.000000  -22174.121094  -27873.308594
9343.000000  -22186.843750  -28068.146484
9344.000000  -22113.992188  -27822.259766
9345.000000  -22309.181641  -27974.406250
9346.000000  -22372.080078  -27746.380859
9347.000000  -22382.015625  -27944.683594
9348.000000  -22149.560547  -27809.664062
9349.000000  -22303.722656  -27891.410156
9350.000000  -22373.882812  -27733.578125
9351.000000  -22567.513672  -27879.429688
9352.000000  -22266.992188  -27669.748047
9353.000000  -22257.750000  -27612.675781
9354.000000  -22277.107422  -27761.513672
9355.000000  -22325.683594  -27670.316406
9356.000000  -22245.720703  -27370.490234
9357.000000  -22245.916016  -27565.169922
9358.000000  -22291.781250  -27527.091797
9359.000000  -22347.535156  -27845.775391
9360.000000  -22395.050781  -27724.564453
9361.000000  -22546.468750  -27656.986328
9362.000000  -22306.453125  -27733.935547
9363.000000  -22573.421875  -27688.496094
9364.000000  -22328.080078  -27650.384766
9365.000000  -22592.226562  -27770.675781
9366.000000  -22476.673828  -27901.197266
9367.000000  -22495.937500  -27853.976562
9368.000000  -22582.962891  -27987.261719
9369.000000  -22527.949219  -27794.771484
9370.000000  -22589.107422  -27867.048828
9371.000000  -22474.964844  -27796.410156
9372.000000  -22492.261719  -27717.701172
9373.000000  -22526.201172  -27742.910156
9374.000000  -22302.025391  -27670.416016
9375.000000  -22384.447266  -27586.664062
9376.000000  -22504.962891  -27679.121094
9377.000000  -22504.162109  -27706.382812
9378.000000  -22568.425781  -27623.990234
9379.000000  -22447.753906  -27877.291016
9380.000000  -22324.201172  -27693.212891
9381.000000  -22394.705078  -27665.019531
9382.000000  -22305.146484  -27912.232422
9383.000000  -22374.388672  -27739.701172
9384.000000  -22381.316406  -27781.042969
9385.000000  -22509.910156  -27896.863281
9386.000000  -22442.820312  -27810.347656
9387.000000  -22387.898438  -27794.130859
9388.000000  -22244.898438  -27511.728516
9389.000000  -22292.669922  -27826.302734
9390.000000  -22329.792969  -27664.628906
9391.000000  -22256.248047  -27707.945312
9392.000000  -22398.783203  -27762.109375
9393.000000  -22353.804688  -27577.990234
9394.000000  -22391.476562  -27797.568359
9395.000000  -22351.693359  -27863.212891
9396.000000  -22335.996094  -27710.845703
9397.000000  -22305.328125  -27878.279297
9398.000000  -22497.169922  -27920.640625
9399.000000  -22445.050781  -27928.605469
9400.000000  -22299.277344  -27767.701172
9401.000000  -22159.693359  -27961.242188
9402.000000  -22131.777344  -27798.058594
9403.000000  -22273.621094  -27717.521484
9404.000000  -22435.794922  -27813.792969
9405.000000  -22448.386719  -27921.718750
9406.000000  -22359.539062  -27821.388672
9407.000000  -22458.708984  -27798.794922
9408.000000  -22418.095703  -27931.042969
9409.000000  -22306.667969  -28019.962891
9410.000000  -22219.718750  -28031.263672
9411.000000  -22515.046875  -27929.527344
9412.000000  -22290.660156  -27955.835938
9413.000000  -22260.474609  -28036.023438
9414.000000  -22352.740234  -27993.898438
9415.000000  -22454.916016  -28160.363281
9416.000000  -22397.984375  -27991.687500
9417.000000  -22248.781250  -28139.734375
9418.000000  -22257.644531  -28224.441406
9419.000000  -22368.130859  -27988.406250
9420.000000  -22276.945312  -28307.244141
9421.000000  -22236.683594  -28223.826172
9422.000000  -22336.408203  -28106.613281
9423.000000  -22373.039062  -28265.144531
9424.000000  -22239.683594  -28012.062500
9425.000000  -22217.753906  -27974.833984
9426.000000  -22188.576172  -28000.679688
9427.000000  -22212.697266  -27923.519531
9428.000000  -22277.703125  -27864.292969
9429.000000  -22370.699219  -28045.537109
9430.000000  -22137.767578  -28035.673828
9431.000000  -22404.121094  -28072.935547
9432.000000  -22290.460938  -28039.058594
9433.000000  -22383.873047  -28156.492188
9434.000000  -22370.363281  -28091.216797
9435.000000  -22394.076172  -28193.910156
9436.000000  -22547.363281  -27931.439453
9437.000000  -22309.617188  -28000.853516
9438.000000  -22561.443359  -27928.845703
9439.000000  -22421.738281  -28029.376953
9440.000000  -22562.916016  -28044.187500
9441.000000  -22422.869141  -27867.302734
9442.000000  -22429.472656  -28041.406250
9443.000000  -22293.646484  -28097.583984
9444.000000  -22252.699219  -28034.697266
9445.000000  -22210.994141  -28062.802734
9446.000000  -22306.353516  -27981.435547
9447.000000  -22280.201172  -27902.640625
9448.000000  -22249.279297  -27783.654297
9449.000000  -22200.099609  -28004.025391
9450.000000  -22310.542969  -28106.138672
9451.000000  -22268.289062  -28082.064453
9452.000000  -22348.667969  -28082.199219
9453.000000  -22199.914062  -28008.662109
9454.000000  -22162.402344  -27888.986328
9455.000000  -22298.398438  -27948.037109
9456.000000  -22324.951172  -27856.744141
9457.000000  -22227.236328  -27951.808594
9458.000000  -22426.857422  -27798.498047
9459.000000  -22362.126953  -28007.427734
9460.000000  -22237.914062  -27895.218750
9461.000000  -22400.062500  -27837.951172
9462.000000  -22266.443359  -27901.523438
9463.000000  -22389.089844  -27613.625000
9464.000000  -22346.468750  -27925.667969
9465.000000  -22350.128906  -27647.214844
9466.000000  -22553.845703  -27698.316406
9467.000000  -22417.623047  -27662.765625
9468.000000  -22365.238281  -27634.154297
9469.000000  -22406.568359  -27618.152344
9470.000000  -22300.724609  -27462.908203
9471.000000  -22259.277344  -27735.658203
9472.000000  -22359.990234  -27850.812500
9473.000000  -22410.218750  -27761.246094
9474.000000  -22351.714844  -27620.964844
9475.000000  -22509.638672  -27773.103516
9476.000000  -22529.144531  -27763.935547
9477.000000  -22378.355469  -27707.513672
9478.000000  -22373.332031  -27752.064453
9479.000000  -22592.212891  -27487.818359
9480.000000  -22412.017578  -27594.154297
9481.000000  -22498.937500  -27463.691406
9482.000000  -22456.542969  -27436.539062
9483.000000  -22381.787109  -27492.656250
9484.000000  -22415.693359  -27363.708984
9485.000000  -22471.472656  -27555.292969
9486.000000  -22435.156250  -27396.953125
9487.000000  -22373.953125  -27541.144531
9488.000000  -22265.578125  -27517.386719
9489.000000  -22315.281250  -27517.660156
9490.000000  -22343.289062  -27415.617188
9491.000000  -22237.566406  -27336.792969
9492.000000  -22325.865234  -27484.550781
9493.000000  -22064.970703  -27349.912109
9494.000000  -22436.738281  -27244.802734
9495.000000  -22248.226562  -27469.029297
9496.000000  -22303.927734  -27420.015625
9497.000000  -22181.466797  -27538.869141
9498.000000  -22363.449219  -27451.000000
9499.000000  -22329.714844  -27435.730469
9500.000000  -22395.562500  -27722.275391
9501.000000  -22437.955078  -27677.191406
9502.000000  -22464.058594  -27522.458984
9503.000000  -22527.611328  -27644.849609
9504.000000  -22358.205078  -27535.769531
9505.000000  -22309.095703  -27625.126953
9506.000000  -22465.203125  -27642.265625
9507.000000  -22303.505859  -27701.791016
9508.000000  -22426.751953  -27489.136719
9509.000000  -22493.589844  -27432.091797
9510.000000  -22456.058594  -27642.710938
9511.000000  -22485.246094  -27606.667969
9512.000000  -22557.320312  -27658.087891
9513.000000  -22421.679688  -27437.687500
9514.000000  -22282.669922  -27482.375000
9515.000000  -22450.253906  -27509.203125
9516.000000  -22256.730469  -27584.105469
9517.000000  -22352.896484  -27291.236328
9518.000000  -22207.595703  -27331.296875
9519.000000  -22249.046875  -27345.111328
9520.000000  -22405.027344  -27425.375000
9521.000000  -22312.339844  -27337.185547
9522.000000  -22372.166016  -27390.009766
9523.000000  -22346.978516  -27476.560547
9524.000000  -22242.591797  -27503.265625
9525.000000  -22442.433594  -27483.138672
9526.000000  -22375.294922  -27346.453125
9527.000000  -22295.900391  -27469.533203
9528.000000  -22296.990234  -27476.693359
9529.000000  -22392.195312  -27610.644531
9530.000000  -22347.478516  -27407.951172
9531.000000  -22445.363281  -27495.607422
9532.000000  -22318.662109  -27468.886719
9533.000000  -22288.480469  -27621.744141
[truncated: 6,529,617 more chars]
