# Supplementary material for: Asymmetric sulfonamide design enabling high-voltage sodium-ion pouch cells in wide temperature
Source: Nat Commun. 2026 Mar 24;17:4378. doi: 10.1038/s41467-026-70592-z (PMC13184103; doi:10.1038/s41467-026-70592-z)
Supplement: Supplementary file 3 — Supplementary Data [file 41467_2026_70592_MOESM3_ESM.zip › Supplementary Data files/Supplementary Data 1/EMTMSA/msd_EMTMSA_1.xvg]

# This file was created Tue Jun 10 10:53:21 2025
# Created by:
#                       :-) GROMACS - gmx msd, 2024.2 (-:
# 
# Executable:   /home/ruien/app/gmx/bin/gmx
# Data prefix:  /home/ruien/app/gmx
# Working dir:  /home/ruien/work/MP/400ME
# Command line:
#   gmx msd -f prod.xtc -s prod.tpr -sel 'resname ME' -o msd_ME_1.xvg -pbc -rmpbc -b 0 -e 500
# gmx msd is part of G R O M A C S:
#
# Georgetown Riga Oslo Madrid Amsterdam Chisinau Stockholm
#
@    title "Mean Squared Displacement"
@    xaxis  label "tau (ps)"
@    yaxis  label "MSD (nm\\S2\\N)"
@TYPE xy
@ view 0.15, 0.15, 0.75, 0.85
@ legend on
@ legend box on
@ legend loctype view
@ legend 0.78, 0.8
@ legend length 2
@ s0 legend "D[resname ME] = 0.0496 (+/- 0.0175) (1e-5 cm^2/s)"
      0.000          0
      1.000  0.0110787
      2.000  0.0147169
      3.000   0.017125
      4.000  0.0189915
      5.000    0.02086
      6.000   0.022609
      7.000  0.0241543
      8.000  0.0254886
      9.000  0.0268502
     10.000  0.0281879
     11.000  0.0293157
     12.000  0.0304791
     13.000  0.0315752
     14.000  0.0325029
     15.000  0.0336017
     16.000  0.0347296
     17.000  0.0356933
     18.000  0.0366921
     19.000  0.0374485
     20.000   0.038358
     21.000  0.0391085
     22.000  0.0400894
     23.000  0.0410951
     24.000  0.0417624
     25.000   0.042559
     26.000  0.0433755
     27.000  0.0442446
     28.000  0.0449936
     29.000  0.0456799
     30.000   0.046452
     31.000   0.047108
     32.000  0.0479374
     33.000  0.0486313
     34.000  0.0492053
     35.000  0.0499102
     36.000  0.0507411
     37.000  0.0514576
     38.000  0.0520691
     39.000  0.0526825
     40.000  0.0532314
     41.000  0.0538846
     42.000  0.0545163
     43.000    0.05524
     44.000  0.0557169
     45.000  0.0564838
     46.000  0.0571396
     47.000  0.0579901
     48.000  0.0584191
     49.000  0.0588695
     50.000  0.0594003
     51.000  0.0598976
     52.000  0.0604117
     53.000  0.0610413
     54.000  0.0614742
     55.000  0.0620521
     56.000  0.0627527
     57.000  0.0633628
     58.000  0.0636882
     59.000  0.0641675
     60.000  0.0646253
     61.000  0.0653598
     62.000  0.0659586
     63.000  0.0663506
     64.000  0.0666702
     65.000  0.0671346
     66.000  0.0676566
     67.000  0.0682391
     68.000  0.0686423
     69.000  0.0690876
     70.000  0.0694736
     71.000  0.0699614
     72.000  0.0705697
     73.000  0.0711447
     74.000  0.0714829
     75.000  0.0718702
     76.000  0.0723708
     77.000  0.0729438
     78.000  0.0733516
     79.000  0.0736531
     80.000  0.0740044
     81.000  0.0744852
     82.000  0.0750867
     83.000  0.0754655
     84.000  0.0758205
     85.000  0.0762398
     86.000  0.0767524
     87.000  0.0772765
     88.000  0.0777349
     89.000  0.0780044
     90.000  0.0784152
     91.000  0.0786898
     92.000  0.0793344
     93.000   0.079816
     94.000  0.0799966
     95.000  0.0803195
     96.000  0.0809775
     97.000  0.0814237
     98.000  0.0819286
     99.000  0.0820982
    100.000  0.0824287
    101.000  0.0827717
    102.000  0.0834275
    103.000  0.0837154
    104.000  0.0839265
    105.000  0.0843056
    106.000  0.0849172
    107.000  0.0853951
    108.000  0.0856889
    109.000  0.0859384
    110.000  0.0863342
    111.000  0.0867543
    112.000  0.0874081
    113.000   0.087923
    114.000  0.0880644
    115.000  0.0883349
    116.000  0.0888494
    117.000   0.089232
    118.000  0.0896427
    119.000  0.0899083
    120.000  0.0901651
    121.000  0.0905249
    122.000  0.0910509
    123.000  0.0914433
    124.000   0.091433
    125.000  0.0917502
    126.000  0.0924719
    127.000   0.092855
    128.000  0.0931337
    129.000  0.0933535
    130.000  0.0935372
    131.000  0.0939065
    132.000  0.0944962
    133.000  0.0949328
    134.000  0.0949424
    135.000   0.095166
    136.000  0.0958591
    137.000  0.0963154
    138.000  0.0966049
    139.000  0.0968675
    140.000  0.0971272
    141.000  0.0976347
    142.000  0.0981181
    143.000  0.0983956
    144.000  0.0983269
    145.000  0.0987052
    146.000  0.0993222
    147.000  0.0997044
    148.000   0.100052
    149.000     0.1003
    150.000   0.100371
    151.000   0.100813
    152.000   0.101197
    153.000   0.101613
    154.000   0.101467
    155.000   0.101902
    156.000   0.102426
    157.000   0.102812
    158.000   0.103199
    159.000   0.103372
    160.000   0.103591
    161.000   0.103927
    162.000   0.104329
    163.000   0.104676
    164.000   0.104627
    165.000    0.10524
    166.000   0.105546
    167.000   0.106139
    168.000   0.106568
    169.000   0.106734
    170.000     0.1069
    171.000   0.107314
    172.000   0.107666
    173.000    0.10814
    174.000   0.108089
    175.000   0.108769
    176.000   0.109064
    177.000   0.109518
    178.000   0.109882
    179.000   0.110109
    180.000   0.110522
    181.000   0.110611
    182.000   0.110854
    183.000   0.111369
    184.000   0.111261
    185.000   0.111844
    186.000   0.112247
    187.000   0.112856
    188.000   0.113334
    189.000   0.113541
    190.000    0.11384
    191.000   0.114179
    192.000   0.114584
    193.000   0.114828
    194.000   0.114637
    195.000   0.115245
    196.000   0.115767
    197.000   0.116223
    198.000   0.116728
    199.000    0.11688
    200.000   0.116988
    201.000   0.117469
    202.000   0.117831
    203.000   0.118204
    204.000   0.118141
    205.000   0.118601
    206.000    0.11904
    207.000   0.119824
    208.000   0.120296
    209.000   0.120374
    210.000   0.120315
    211.000   0.120712
    212.000   0.120992
    213.000   0.121446
    214.000   0.121399
    215.000   0.121749
    216.000   0.122132
    217.000   0.122869
    218.000   0.123191
    219.000   0.123288
    220.000   0.123483
    221.000   0.123794
    222.000   0.123966
    223.000   0.124397
    224.000   0.124173
    225.000   0.124681
    226.000    0.12521
    227.000   0.125765
    228.000   0.126102
    229.000   0.126205
    230.000   0.126168
    231.000   0.126449
    232.000    0.12685
    233.000   0.127335
    234.000   0.127032
    235.000   0.127497
    236.000   0.128021
    237.000    0.12882
    238.000   0.129255
    239.000   0.129317
    240.000   0.129302
    241.000   0.129575
    242.000   0.129934
    243.000    0.13009
    244.000   0.129955
    245.000   0.130421
    246.000   0.131005
    247.000   0.131579
    248.000    0.13219
    249.000   0.132082
    250.000   0.132086
    251.000   0.132195
    252.000   0.132652
    253.000   0.132988
    254.000   0.132715
    255.000   0.133205
    256.000   0.133685
    257.000   0.134355
    258.000   0.134814
    259.000   0.134597
    260.000   0.134882
    261.000   0.135147
    262.000   0.135482
    263.000   0.136005
    264.000   0.135603
    265.000   0.136193
    266.000   0.136722
    267.000   0.137422
    268.000   0.137829
    269.000   0.137608
    270.000   0.137825
    271.000   0.138119
    272.000   0.138639
    273.000   0.139033
    274.000   0.138524
    275.000   0.139194
    276.000   0.139918
    277.000   0.140314
    278.000   0.140754
    279.000   0.140547
    280.000   0.140774
    281.000   0.141021
    282.000   0.141562
    283.000   0.141951
    284.000    0.14131
    285.000   0.142091
    286.000   0.142616
    287.000    0.14293
    288.000   0.143406
    289.000   0.143212
    290.000   0.143501
    291.000   0.143641
    292.000    0.14405
    293.000   0.144567
    294.000    0.14411
    295.000   0.144773
    296.000   0.145136
    297.000   0.145786
    298.000    0.14639
    299.000   0.146224
    300.000   0.146168
    301.000   0.146362
    302.000   0.147238
    303.000   0.147607
    304.000    0.14717
    305.000    0.14763
    306.000   0.148215
    307.000   0.148611
    308.000   0.148946
    309.000   0.148811
    310.000   0.149151
    311.000   0.149278
    312.000    0.14978
    313.000    0.15054
    314.000   0.150111
    315.000   0.150579
    316.000   0.151056
    317.000   0.151486
    318.000    0.15195
    319.000   0.151749
    320.000   0.151786
    321.000   0.151546
    322.000   0.151977
    323.000   0.152649
    324.000   0.152397
    325.000   0.152967
    326.000   0.153515
    327.000   0.154014
    328.000   0.154394
    329.000   0.153957
    330.000   0.154205
    331.000   0.154151
    332.000   0.154664
    333.000   0.155109
    334.000    0.15476
    335.000    0.15529
    336.000   0.155618
    337.000   0.156269
    338.000   0.156637
    339.000   0.156213
    340.000    0.15633
    341.000   0.156411
    342.000   0.157007
    343.000   0.157719
    344.000   0.157143
    345.000    0.15753
    346.000   0.157889
    347.000   0.158316
    348.000   0.158944
    349.000   0.158461
    350.000   0.158693
    351.000    0.15871
    352.000   0.159239
    353.000    0.16005
    354.000   0.159483
    355.000   0.159686
    356.000   0.160325
    357.000   0.160894
    358.000   0.161328
    359.000    0.16091
    360.000   0.160897
    361.000   0.160956
    362.000   0.161702
    363.000   0.162439
    364.000   0.161953
    365.000   0.162277
    366.000   0.163079
    367.000   0.163676
    368.000   0.163837
    369.000   0.163773
    370.000     0.1637
    371.000    0.16357
    372.000   0.163688
    373.000   0.164597
    374.000   0.164315
    375.000   0.164572
    376.000   0.165383
    377.000   0.165561
    378.000   0.165982
    379.000   0.165879
    380.000   0.165799
    381.000   0.165773
    382.000    0.16673
    383.000   0.167448
    384.000   0.166932
    385.000   0.167223
    386.000    0.16792
    387.000   0.168169
    388.000   0.168527
    389.000   0.168444
    390.000     0.1684
    391.000   0.168307
    392.000   0.169343
    393.000   0.169891
    394.000   0.169907
    395.000   0.170158
    396.000   0.170605
    397.000   0.171041
    398.000   0.171711
    399.000    0.17118
    400.000   0.170864
    401.000     0.1715
    402.000   0.172112
    403.000   0.172281
    404.000    0.17252
    405.000    0.17317
    406.000   0.173212
    407.000   0.173304
    408.000    0.17416
    409.000   0.173238
    410.000   0.173279
    411.000   0.173631
    412.000    0.17454
    413.000   0.174567
    414.000   0.174411
    415.000   0.175365
    416.000   0.175007
    417.000   0.175121
    418.000   0.176074
    419.000   0.175333
    420.000   0.175448
    421.000   0.175644
    422.000   0.175874
    423.000   0.176277
    424.000   0.176166
    425.000   0.176954
    426.000   0.176258
    427.000   0.176683
    428.000   0.177574
    429.000   0.176844
    430.000   0.177177
    431.000   0.177251
    432.000   0.177829
    433.000   0.178362
    434.000   0.177935
    435.000   0.179378
    436.000   0.178824
    437.000   0.178824
    438.000   0.179833
    439.000   0.178413
    440.000   0.178957
    441.000   0.180522
    442.000   0.181159
    443.000   0.181378
    444.000   0.180818
    445.000   0.182247
    446.000   0.181699
    447.000   0.181743
    448.000   0.182811
    449.000   0.181589
    450.000   0.181679
    451.000    0.18279
    452.000     0.1831
    453.000   0.183043
    454.000   0.182966
    455.000   0.184511
    456.000   0.184051
    457.000   0.184162
    458.000   0.184755
    459.000   0.183791
    460.000    0.18365
    461.000   0.185517
    462.000   0.186182
    463.000   0.185961
    464.000   0.185759
    465.000   0.186772
    466.000   0.186125
    467.000   0.186172
    468.000   0.186573
    469.000   0.185573
    470.000   0.185475
    471.000   0.187273
    472.000   0.187252
    473.000   0.187315
    474.000   0.187603
    475.000   0.188871
    476.000   0.186489
    477.000   0.187607
    478.000   0.187317
    479.000   0.185769
    480.000    0.18618
    481.000   0.187823
    482.000   0.187552
    483.000   0.188188
    484.000   0.187409
    485.000   0.190777
    486.000   0.188846
    487.000   0.189282
    488.000    0.18839
    489.000   0.187556
    490.000   0.188978
    491.000   0.193821
    492.000   0.193092
    493.000   0.194136
    494.000   0.193028
    495.000   0.196364
    496.000    0.19391
    497.000   0.194657
    498.000   0.195013
    499.000   0.192895
    500.000   0.194374
