# Supplementary material for: Asymmetric sulfonamide design enabling high-voltage sodium-ion pouch cells in wide temperature
Source: Nat Commun. 2026 Mar 24;17:4378. doi: 10.1038/s41467-026-70592-z (PMC13184103; doi:10.1038/s41467-026-70592-z)
Supplement: Supplementary file 3 — Supplementary Data [file 41467_2026_70592_MOESM3_ESM.zip › Supplementary Data files/Supplementary Data 1/EMTMSA/msd_EMTMSA_160.xvg]

# This file was created Tue Jun 10 10:54:08 2025
# Created by:
#                       :-) GROMACS - gmx msd, 2024.2 (-:
# 
# Executable:   /home/ruien/app/gmx/bin/gmx
# Data prefix:  /home/ruien/app/gmx
# Working dir:  /home/ruien/work/MP/400ME
# Command line:
#   gmx msd -f prod.xtc -s prod.tpr -sel 'resname ME' -o msd_ME_160.xvg -pbc -rmpbc -b 79500 -e 80000
# gmx msd is part of G R O M A C S:
#
# GROwing Monsters And Cloning Shrimps
#
@    title "Mean Squared Displacement"
@    xaxis  label "tau (ps)"
@    yaxis  label "MSD (nm\\S2\\N)"
@TYPE xy
@ view 0.15, 0.15, 0.75, 0.85
@ legend on
@ legend box on
@ legend loctype view
@ legend 0.78, 0.8
@ legend length 2
@ s0 legend "D[resname ME] = 0.006926 (+/- 0.0028) (1e-5 cm^2/s)"
      0.000          0
      1.000 0.00668608
      2.000 0.00767685
      3.000 0.00828946
      4.000 0.00857546
      5.000 0.00918187
      6.000 0.00963268
      7.000 0.00997518
      8.000  0.0102398
      9.000   0.010525
     10.000  0.0108191
     11.000  0.0110195
     12.000  0.0113427
     13.000  0.0115527
     14.000  0.0116546
     15.000  0.0118914
     16.000  0.0121558
     17.000  0.0123676
     18.000  0.0125258
     19.000  0.0127297
     20.000  0.0129523
     21.000  0.0130742
     22.000  0.0133165
     23.000  0.0133833
     24.000   0.013469
     25.000  0.0135908
     26.000  0.0138783
     27.000  0.0140337
     28.000  0.0141644
     29.000  0.0143162
     30.000  0.0144491
     31.000  0.0145612
     32.000   0.014781
     33.000  0.0148021
     34.000    0.01485
     35.000  0.0150478
     36.000  0.0152182
     37.000  0.0152532
     38.000  0.0153601
     39.000  0.0155303
     40.000  0.0156203
     41.000  0.0157084
     42.000  0.0158078
     43.000  0.0159033
     44.000   0.015893
     45.000   0.016101
     46.000  0.0162081
     47.000  0.0162584
     48.000  0.0163937
     49.000  0.0165146
     50.000  0.0166272
     51.000  0.0167423
     52.000  0.0168732
     53.000  0.0169454
     54.000  0.0168548
     55.000  0.0170497
     56.000  0.0171461
     57.000  0.0171789
     58.000  0.0174265
     59.000  0.0175171
     60.000  0.0175557
     61.000  0.0176872
     62.000  0.0177817
     63.000   0.017877
     64.000  0.0178295
     65.000  0.0179933
     66.000  0.0180125
     67.000  0.0180964
     68.000  0.0182698
     69.000  0.0183482
     70.000  0.0184426
     71.000  0.0185276
     72.000  0.0186503
     73.000   0.018632
     74.000  0.0184885
     75.000  0.0186911
     76.000  0.0186926
     77.000  0.0187392
     78.000  0.0188391
     79.000  0.0189919
     80.000  0.0191184
     81.000  0.0192201
     82.000  0.0192278
     83.000  0.0192363
     84.000  0.0191599
     85.000   0.019345
     86.000  0.0194296
     87.000  0.0194313
     88.000  0.0196615
     89.000  0.0197451
     90.000  0.0198742
     91.000  0.0199089
     92.000   0.019911
     93.000  0.0199251
     94.000  0.0198949
     95.000  0.0200802
     96.000   0.020146
     97.000  0.0201468
     98.000  0.0203326
     99.000  0.0204478
    100.000  0.0205216
    101.000  0.0206625
    102.000  0.0206473
    103.000  0.0206824
    104.000  0.0205541
    105.000  0.0207701
    106.000   0.020853
    107.000  0.0208545
    108.000  0.0210559
    109.000  0.0211239
    110.000  0.0211722
    111.000  0.0213842
    112.000  0.0214127
    113.000  0.0214106
    114.000  0.0212066
    115.000  0.0214691
    116.000  0.0214864
    117.000  0.0214844
    118.000  0.0216448
    119.000  0.0217313
    120.000  0.0218241
    121.000  0.0218392
    122.000  0.0218991
    123.000  0.0219181
    124.000  0.0218239
    125.000  0.0220305
    126.000  0.0221106
    127.000  0.0221135
    128.000  0.0222945
    129.000  0.0223043
    130.000  0.0224868
    131.000  0.0225198
    132.000  0.0224941
    133.000  0.0225034
    134.000  0.0224183
    135.000  0.0225445
    136.000  0.0226118
    137.000   0.022642
    138.000   0.022781
    139.000   0.022839
    140.000  0.0229735
    141.000  0.0229067
    142.000  0.0229253
    143.000  0.0230098
    144.000  0.0229492
    145.000  0.0230263
    146.000  0.0231259
    147.000   0.023056
    148.000  0.0231855
    149.000  0.0232334
    150.000  0.0233655
    151.000  0.0234109
    152.000  0.0233616
    153.000  0.0233234
    154.000  0.0232358
    155.000  0.0234063
    156.000  0.0235522
    157.000  0.0234661
    158.000  0.0235965
    159.000  0.0236422
    160.000  0.0238674
    161.000  0.0238052
    162.000  0.0238426
    163.000  0.0238535
    164.000  0.0237864
    165.000  0.0240094
    166.000  0.0240088
    167.000  0.0240509
    168.000  0.0242157
    169.000  0.0241865
    170.000   0.024295
    171.000  0.0243033
    172.000  0.0243518
    173.000  0.0244388
    174.000  0.0243578
    175.000  0.0244309
    176.000  0.0244935
    177.000  0.0244199
    178.000  0.0246412
    179.000   0.024575
    180.000  0.0247069
    181.000  0.0246533
    182.000  0.0246832
    183.000    0.02483
    184.000   0.024739
    185.000  0.0248985
    186.000  0.0249249
    187.000  0.0248877
    188.000  0.0249668
    189.000  0.0250594
    190.000  0.0250732
    191.000  0.0251156
    192.000  0.0251269
    193.000  0.0252423
    194.000  0.0250479
    195.000  0.0252906
    196.000  0.0252839
    197.000  0.0251828
    198.000  0.0253872
    199.000  0.0253993
    200.000  0.0254929
    201.000   0.025542
    202.000  0.0255187
    203.000  0.0255907
    204.000  0.0254068
    205.000  0.0256842
    206.000  0.0257301
    207.000  0.0257094
    208.000  0.0258381
    209.000  0.0259143
    210.000  0.0258988
    211.000  0.0259237
    212.000  0.0259765
    213.000  0.0260249
    214.000  0.0259137
    215.000  0.0260893
    216.000  0.0261865
    217.000  0.0260384
    218.000  0.0261461
    219.000  0.0262473
    220.000  0.0262732
    221.000  0.0263502
    222.000   0.026421
    223.000  0.0264901
    224.000   0.026328
    225.000  0.0265053
    226.000  0.0264441
    227.000  0.0264174
    228.000  0.0265717
    229.000  0.0266085
    230.000  0.0266283
    231.000  0.0267076
    232.000  0.0267555
    233.000   0.026838
    234.000  0.0265861
    235.000  0.0269116
    236.000   0.026811
    237.000  0.0267476
    238.000  0.0269357
    239.000    0.02699
    240.000  0.0270146
    241.000  0.0270917
    242.000  0.0270659
    243.000  0.0271653
    244.000  0.0271329
    245.000  0.0273278
    246.000  0.0272133
    247.000  0.0270581
    248.000  0.0272603
    249.000  0.0273084
    250.000  0.0273661
    251.000  0.0273853
    252.000   0.027289
    253.000  0.0274497
    254.000  0.0273915
    255.000  0.0275822
    256.000  0.0275917
    257.000  0.0275173
    258.000  0.0276642
    259.000  0.0277551
    260.000  0.0277696
    261.000  0.0278784
    262.000  0.0279158
    263.000  0.0280095
    264.000  0.0278988
    265.000    0.02809
    266.000  0.0281603
    267.000  0.0279516
    268.000  0.0280419
    269.000  0.0281354
    270.000  0.0282479
    271.000   0.028282
    272.000  0.0283352
    273.000   0.028389
    274.000  0.0282286
    275.000   0.028433
    276.000  0.0283769
    277.000  0.0283802
    278.000  0.0285281
    279.000   0.028553
    280.000  0.0284824
    281.000  0.0285546
    282.000  0.0286877
    283.000  0.0287374
    284.000  0.0286127
    285.000  0.0287965
    286.000  0.0287176
    287.000  0.0287156
    288.000  0.0288328
    289.000  0.0289338
    290.000  0.0289764
    291.000  0.0290318
    292.000  0.0289923
    293.000  0.0290301
    294.000  0.0290298
    295.000  0.0292326
    296.000  0.0290754
    297.000     0.0291
    298.000  0.0292515
    299.000  0.0293041
    300.000  0.0293753
    301.000  0.0294262
    302.000  0.0295007
    303.000  0.0294139
    304.000  0.0293951
    305.000  0.0296356
    306.000  0.0294127
    307.000  0.0294544
    308.000  0.0295786
    309.000  0.0296684
    310.000  0.0297453
    311.000   0.029645
    312.000  0.0297728
    313.000  0.0297765
    314.000  0.0297868
    315.000  0.0298643
    316.000  0.0298586
    317.000  0.0297561
    318.000  0.0300078
    319.000  0.0300817
    320.000  0.0299511
    321.000  0.0299663
    322.000  0.0300952
    323.000  0.0300931
    324.000  0.0300585
    325.000  0.0301983
    326.000  0.0302803
    327.000  0.0302063
    328.000  0.0304381
    329.000  0.0304806
    330.000  0.0304077
    331.000  0.0303339
    332.000  0.0305058
    333.000  0.0305629
    334.000  0.0305918
    335.000  0.0306019
    336.000  0.0307213
    337.000  0.0305982
    338.000  0.0308574
    339.000  0.0308534
    340.000  0.0307849
    341.000  0.0308766
    342.000  0.0309073
    343.000  0.0309211
    344.000  0.0309218
    345.000  0.0309706
    346.000  0.0310104
    347.000  0.0309932
    348.000    0.03125
    349.000  0.0313149
    350.000  0.0312442
    351.000   0.031105
    352.000  0.0312533
    353.000  0.0313968
    354.000  0.0312461
    355.000  0.0313146
    356.000  0.0313425
    357.000  0.0313219
    358.000  0.0316561
    359.000  0.0316994
    360.000  0.0315737
    361.000  0.0315493
    362.000  0.0317176
    363.000  0.0318566
    364.000  0.0317473
    365.000  0.0317963
    366.000  0.0318285
    367.000  0.0318512
    368.000  0.0321346
    369.000  0.0321754
    370.000  0.0320376
    371.000  0.0320729
    372.000  0.0321078
    373.000  0.0322513
    374.000  0.0321293
    375.000  0.0321323
    376.000  0.0322845
    377.000  0.0321608
    378.000  0.0324147
    379.000  0.0324494
    380.000  0.0324176
    381.000  0.0322966
    382.000  0.0325343
    383.000  0.0326789
    384.000  0.0325748
    385.000  0.0325426
    386.000  0.0325919
    387.000   0.032516
    388.000  0.0325908
    389.000  0.0327438
    390.000  0.0326956
    391.000  0.0326243
    392.000  0.0326257
    393.000  0.0328124
    394.000  0.0327801
    395.000  0.0329042
    396.000  0.0328536
    397.000  0.0327086
    398.000  0.0328677
    399.000  0.0329557
    400.000  0.0329262
    401.000  0.0329078
    402.000  0.0327427
    403.000  0.0330017
    404.000  0.0329944
    405.000  0.0330931
    406.000  0.0330939
    407.000  0.0330341
    408.000  0.0330475
    409.000  0.0331087
    410.000  0.0333162
    411.000   0.033252
    412.000  0.0332182
    413.000  0.0332323
    414.000  0.0333384
    415.000  0.0333609
    416.000  0.0335398
    417.000   0.033393
    418.000  0.0333975
    419.000  0.0335012
    420.000  0.0334931
    421.000  0.0333769
    422.000  0.0332887
    423.000    0.03343
    424.000  0.0335753
    425.000  0.0336305
    426.000  0.0336444
    427.000  0.0335197
    428.000  0.0338128
    429.000  0.0336298
    430.000  0.0336033
    431.000  0.0333922
    432.000  0.0335048
    433.000  0.0336085
    434.000  0.0338076
    435.000  0.0338395
    436.000  0.0339305
    437.000  0.0338408
    438.000  0.0337754
    439.000  0.0337232
    440.000  0.0339318
    441.000  0.0336234
    442.000  0.0336197
    443.000  0.0339339
    444.000  0.0340246
    445.000  0.0338679
    446.000  0.0341043
    447.000  0.0341097
    448.000  0.0342474
    449.000  0.0340312
    450.000  0.0342316
    451.000   0.034206
    452.000  0.0343902
    453.000  0.0345504
    454.000  0.0348243
    455.000  0.0345522
    456.000  0.0347143
    457.000  0.0346773
    458.000  0.0347634
    459.000  0.0346828
    460.000  0.0347548
    461.000  0.0345425
    462.000  0.0348973
    463.000  0.0352494
    464.000  0.0353442
    465.000  0.0350479
    466.000  0.0354515
    467.000  0.0348362
    468.000  0.0352077
    469.000  0.0351073
    470.000  0.0349881
    471.000  0.0346635
    472.000  0.0351951
    473.000  0.0351849
    474.000  0.0356837
    475.000  0.0354175
    476.000  0.0359553
    477.000  0.0354025
    478.000  0.0353177
    479.000  0.0352762
    480.000  0.0352232
    481.000  0.0348832
    482.000  0.0357472
    483.000  0.0358794
    484.000  0.0364145
    485.000  0.0361421
    486.000  0.0368506
    487.000  0.0363417
    488.000  0.0359106
    489.000  0.0360951
    490.000  0.0359423
    491.000   0.034629
    492.000  0.0352776
    493.000   0.036449
    494.000  0.0367389
    495.000  0.0360611
    496.000  0.0364007
    497.000  0.0356672
    498.000  0.0347627
    499.000  0.0350742
    500.000   0.035349
