# Supplementary material for: Asymmetric sulfonamide design enabling high-voltage sodium-ion pouch cells in wide temperature
Source: Nat Commun. 2026 Mar 24;17:4378. doi: 10.1038/s41467-026-70592-z (PMC13184103; doi:10.1038/s41467-026-70592-z)
Supplement: Supplementary file 3 — Supplementary Data [file 41467_2026_70592_MOESM3_ESM.zip › Supplementary Data files/Supplementary Data 1/EMTMSA/prod.gro]

400ME
 7600
    1ME     S01    1   3.289   2.039   1.993 -0.1920  0.0156  0.1262
    1ME     F02    2   3.244   1.824   2.157  0.3259  0.0367  0.1573
    1ME     F03    3   3.226   2.022   2.242 -0.3560  0.3379  0.3465
    1ME     F04    4   3.067   1.952   2.109  0.4516  0.7214 -0.1689
    1ME     O05    5   3.430   2.026   2.026 -0.1122 -0.3003  0.2819
    1ME     O06    6   3.232   2.176   1.974 -0.5679 -0.0268  0.1413
    1ME     N07    7   3.259   1.946   1.858 -0.0643  0.2451 -0.5951
    1ME     C08    8   3.350   1.970   1.744  0.4718 -0.2166 -0.4063
    1ME     C09    9   3.125   1.892   1.829 -0.0289  0.1815  0.1449
    1ME     C0A   10   3.198   1.950   2.133  0.1918 -0.3105 -0.4168
    1ME     C0B   11   3.301   2.077   1.660 -0.0183 -0.6051  0.5658
    1ME     H0C   12   3.451   1.991   1.782  0.0263  0.6781  0.2939
    1ME     H0D   13   3.355   1.877   1.686 -0.7964 -0.2345 -0.5004
    1ME     H0E   14   3.092   1.830   1.912  1.1157  1.0799  1.2893
    1ME     H0F   15   3.123   1.829   1.740  2.5357 -0.3647  0.4227
    1ME     H10   16   3.055   1.975   1.812  0.8646  0.8197 -0.5332
    1ME     H11   17   3.299   2.173   1.711 -0.5472  0.9004 -2.1717
    1ME     H12   18   3.372   2.086   1.576 -0.5494 -0.4393  0.1311
    1ME     H13   19   3.205   2.048   1.615 -0.6385  0.7085  1.0379
    2ME     S01   20   1.464   0.846   0.254  0.2874  0.1637  0.0585
    2ME     F02   21   1.698   0.948   0.176  0.0649  0.0283 -0.1094
    2ME     F03   22   1.539   1.095   0.174  0.0369 -0.1101  0.4851
    2ME     F04   23   1.627   1.024   0.366 -0.0956 -0.3630  0.1662
    2ME     O05   24   1.546   0.743   0.316  0.0007  0.4184 -0.0177
    2ME     O06   25   1.412   0.824   0.120 -0.2631 -0.1217 -0.3620
    2ME     N07   26   1.343   0.881   0.360  0.1608  0.6189 -0.5536
    2ME     C08   27   1.261   1.002   0.355  0.3271  0.6143  0.0135
    2ME     C09   28   1.287   0.773   0.444  0.0526 -0.2116 -0.0701
    2ME     C0A   29   1.590   0.989   0.242  0.2325 -0.2729 -0.4340
    2ME     C0B   30   1.146   0.987   0.256  0.3400 -0.0410 -0.3001
    2ME     H0C   31   1.224   1.026   0.456 -1.8412 -0.3439 -0.5261
    2ME     H0D   32   1.322   1.084   0.317 -0.3874  0.8909 -0.5542
    2ME     H0E   33   1.238   0.815   0.532 -0.8077 -0.8329 -0.2361
    2ME     H0F   34   1.370   0.715   0.484  0.4738 -0.2635 -1.0174
    2ME     H10   35   1.219   0.709   0.385 -2.0461  0.9488  1.0223
    2ME     H11   36   1.190   0.983   0.156  0.8089 -1.1721 -0.0513
    2ME     H12   37   1.082   0.900   0.273 -1.2116  1.2334  0.6103
    2ME     H13   38   1.084   1.078   0.248  0.6475  0.1267 -0.8493
    3ME     S01   39   1.024   4.247   2.581  0.1687 -0.3049  0.1486
    3ME     F02   40   1.145   4.010   2.597 -0.5665 -0.1528 -0.0288
    3ME     F03   41   0.971   4.029   2.728  0.0230 -0.3757  0.0429
    3ME     F04   42   0.944   4.003   2.511  0.2857  0.0254 -0.4232
    3ME     O05   43   0.885   4.284   2.599  0.2295 -0.2208 -0.1619
    3ME     O06   44   1.095   4.279   2.457  0.3532  0.1818  0.1551
    3ME     N07   45   1.110   4.311   2.706  0.3748 -0.7858  0.0734
    3ME     C08   46   1.070   4.439   2.777 -0.1120  0.3847 -0.4033
    3ME     C09   47   1.245   4.256   2.745  0.1845 -0.4327  0.3432
    3ME     C0A   48   1.021   4.059   2.606 -0.0743 -0.0228 -0.2349
    3ME     C0B   49   1.114   4.571   2.707 -0.2264  0.5679  0.0288
    3ME     H0C   50   0.964   4.435   2.806 -0.4046  0.0416 -1.5309
    3ME     H0D   51   1.125   4.434   2.872  0.0670  0.4225 -0.5048
    3ME     H0E   52   1.247   4.148   2.763 -2.5796 -0.4666  0.6635
    3ME     H0F   53   1.286   4.306   2.832  0.5959  0.6245 -0.4483
    3ME     H10   54   1.319   4.276   2.666 -2.2598 -0.4883 -2.0601
    3ME     H11   55   1.073   4.656   2.762  0.3810  1.0925 -0.3126
    3ME     H12   56   1.223   4.576   2.700 -0.2906  0.7301 -0.9138
    3ME     H13   57   1.073   4.570   2.605 -0.2344  1.3136  0.0183
    4ME     S01   58   4.122   1.158   0.699 -0.0560 -0.2287  0.0820
    4ME     F02   59   3.940   1.334   0.652 -0.0945 -0.1873  0.7639
    4ME     F03   60   3.934   1.278   0.856 -0.4168  0.0959 -0.4402
    4ME     F04   61   4.092   1.410   0.785  0.0878  0.2883  0.1071
    4ME     O05   62   4.228   1.209   0.616  0.0515  0.0381 -0.0636
    4ME     O06   63   4.022   1.058   0.658 -0.2815  0.2846  0.0894
    4ME     N07   64   4.186   1.096   0.844  0.0901 -0.3707 -0.5262
    4ME     C08   65   4.247   0.962   0.839 -0.2067  0.3112  0.2480
    4ME     C09   66   4.243   1.179   0.949  0.3233  0.0685  0.1353
    4ME     C0A   67   4.017   1.303   0.753  0.0716  0.1222 -0.1916
    4ME     C0B   68   4.389   0.964   0.778 -0.3423  0.0704 -0.1737
    4ME     H0C   69   4.243   0.905   0.933  0.3932 -1.0450 -0.5378
    4ME     H0D   70   4.187   0.900   0.773  0.0082 -1.8062  1.9755
    4ME     H0E   71   4.334   1.229   0.915  0.2631 -0.7006 -1.2259
    4ME     H0F   72   4.259   1.119   1.039 -0.9303 -0.8064 -0.2014
    4ME     H10   73   4.168   1.256   0.967 -0.2601 -0.6633  0.8830
    4ME     H11   74   4.388   1.015   0.682 -0.9472  0.0011 -0.2057
    4ME     H12   75   4.470   1.009   0.838  0.4719 -0.1555 -1.0930
    4ME     H13   76   4.419   0.859   0.763 -0.4446  0.0935 -0.5516
    5ME     S01   77   0.852   1.034   4.021 -0.1310  0.3562 -0.0949
    5ME     F02   78   1.028   0.870   3.907 -0.3826 -0.2169 -0.3276
    5ME     F03   79   0.842   0.780   3.978  0.0550 -0.1768 -0.1555
    5ME     F04   80   0.845   0.899   3.796  0.1328 -0.0754 -0.5061
    5ME     O05   81   0.925   1.141   3.952 -0.3450  0.1098 -0.4695
    5ME     O06   82   0.877   1.002   4.163  0.5054 -0.6114 -0.3791
    5ME     N07   83   0.691   1.064   4.005  0.1952 -0.6462 -0.1495
    5ME     C08   84   0.640   1.197   4.051  0.1573 -0.3724 -0.2308
    5ME     C09   85   0.596   0.946   3.997  0.1427 -0.0571 -0.1684
    5ME     C0A   86   0.897   0.884   3.920 -0.2732 -0.6469 -0.6318
    5ME     C0B   87   0.638   1.216   4.203  0.2494  0.3531 -0.5336
    5ME     H0C   88   0.707   1.272   4.008  0.1983 -0.0938  0.3124
    5ME     H0D   89   0.539   1.202   4.011  0.3423 -0.9177 -0.7786
    5ME     H0E   90   0.611   0.887   4.088  2.6997 -0.9299 -1.1054
    5ME     H0F   91   0.626   0.880   3.916  0.2123  0.8883 -0.9206
    5ME     H10   92   0.494   0.984   3.982 -0.5028 -1.4728  0.5627
    5ME     H11   93   0.735   1.196   4.247 -0.0089  1.4120  0.5453
    5ME     H12   94   0.607   1.318   4.229 -0.5775  0.1472 -0.6914
    5ME     H13   95   0.565   1.149   4.252 -0.1601  0.5414 -0.8757
    6ME     S01   96   4.295   4.060   2.412  0.1902  0.1908 -0.1775
    6ME     F02   97   4.545   3.952   2.431  0.2575 -0.2479 -0.0976
    6ME     F03   98   4.377   3.809   2.454  0.0944 -0.1985 -0.1804
    6ME     F04   99   4.422   3.882   2.255  0.1493 -0.2197 -0.0999
    6ME     O05  100   4.323   4.111   2.543 -0.1079  0.1921  0.2989
    6ME     O06  101   4.167   3.999   2.372  0.0186 -0.4249 -0.0705
    6ME     N07  102   4.335   4.177   2.301  0.1435 -0.0403  0.2894
    6ME     C08  103   4.230   4.265   2.242  0.2040 -0.0788 -0.0963
    6ME     C09  104   4.469   4.176   2.237 -0.0238 -0.4338 -0.1994
    6ME     C0A  105   4.419   3.913   2.388  0.6671  0.4085  0.0968
    6ME     C0B  106   4.168   4.213   2.110  0.4376  0.4334 -0.3690
    6ME     H0C  107   4.151   4.284   2.316  0.9332  0.2205  0.6213
    6ME     H0D  108   4.262   4.367   2.221  0.7395  0.1695  1.8157
    6ME     H0E  109   4.469   4.099   2.160  1.6328  0.8838 -1.5619
    6ME     H0F  110   4.544   4.160   2.314 -0.8587 -0.9749  0.5180
    6ME     H10  111   4.487   4.272   2.187  1.7044  0.2770  1.7006
    6ME     H11  112   4.243   4.192   2.035  0.5357  0.0279 -0.1597
    6ME     H12  113   4.108   4.122   2.124 -0.8687  1.4686  0.9342
    6ME     H13  114   4.101   4.293   2.075 -1.9040 -1.2876  0.0370
    7ME     S01  115   4.324   3.684   3.895  0.1276 -0.2525 -0.2874
    7ME     F02  116   4.217   3.536   3.701  0.0514 -0.0977  0.2730
    7ME     F03  117   4.423   3.567   3.675  0.0978  0.0166 -0.0566
    7ME     F04  118   4.362   3.431   3.827  0.0437 -0.0125  0.1394
    7ME     O05  119   4.461   3.710   3.945  0.3924  0.3336 -0.1457
    7ME     O06  120   4.219   3.631   3.983  0.1386 -0.2867  0.1643
    7ME     N07  121   4.266   3.821   3.813 -0.0219  0.0195 -0.0129
    7ME     C08  122   4.191   3.920   3.887  0.1670  0.1425 -0.0622
    7ME     C09  123   4.286   3.845   3.668 -0.0183  0.2184 -0.2246
    7ME     C0A  124   4.333   3.548   3.764  0.3473  0.2245  0.6398
    7ME     C0B  125   4.044   3.888   3.902  0.2158 -0.3576 -0.1413
    7ME     H0C  126   4.236   3.943   3.985  0.1686  0.4736 -0.1416
    7ME     H0D  127   4.196   4.013   3.832 -0.5940  1.0498  1.3798
    7ME     H0E  128   4.390   3.834   3.639  0.6796  1.1584  1.8175
    7ME     H0F  129   4.260   3.947   3.639 -1.2684 -0.1295 -0.3572
    7ME     H10  130   4.231   3.770   3.609 -0.5650  1.3824 -1.2289
    7ME     H11  131   3.987   3.960   3.962 -0.1369 -0.4720 -0.3396
    7ME     H12  132   3.989   3.874   3.808  1.2566  0.3926 -0.8748
    7ME     H13  133   4.035   3.789   3.948  1.9025  0.3981  1.9202
    8ME     S01  134   1.839   3.437   0.793 -0.1024 -0.0258  0.1235
    8ME     F02  135   1.823   3.373   1.050  0.1737  0.2104 -0.0427
    8ME     F03  136   1.695   3.545   0.989  0.3236  0.1652  0.0556
    8ME     F04  137   1.637   3.341   0.930 -0.0834 -0.0626 -0.0617
    8ME     O05  138   1.741   3.472   0.694  0.3037 -0.3091  0.4737
    8ME     O06  139   1.924   3.318   0.785  0.3888  0.5432  0.0344
    8ME     N07  140   1.936   3.568   0.814 -0.1915  0.5306  0.1295
    8ME     C08  141   2.003   3.629   0.691  0.4855 -0.2448 -0.1407
    8ME     C09  142   2.010   3.596   0.942 -0.5882  0.0204 -0.3613
    8ME     C0A  143   1.739   3.423   0.949  0.1066  0.0571  0.0470
    8ME     C0B  144   2.137   3.560   0.651 -0.4165 -0.1986  0.3245
    8ME     H0C  145   1.929   3.630   0.609 -0.2203 -1.8372  0.4437
    8ME     H0D  146   2.020   3.735   0.712  0.3005  0.0373 -1.4048
    8ME     H0E  147   1.944   3.608   1.028 -0.8855 -0.9713 -0.4487
    8ME     H0F  148   2.058   3.692   0.921 -1.5358  0.2372 -1.6178
    8ME     H10  149   2.092   3.525   0.958 -1.4721 -0.8358  0.3682
    8ME     H11  150   2.169   3.592   0.552 -1.3765 -0.9104 -0.2272
    8ME     H12  151   2.207   3.596   0.728 -0.2361  0.7773 -0.2887
    8ME     H13  152   2.132   3.450   0.649  1.3170 -0.2756 -0.4310
    9ME     S01  153   3.319   1.376   1.738 -0.6190  0.2052  0.2616
    9ME     F02  154   3.273   1.605   1.882  0.5448 -0.2160  0.1692
    9ME     F03  155   3.440   1.613   1.751  0.2247 -0.5753  0.3419
    9ME     F04  156   3.245   1.617   1.670  0.1881  0.0034 -0.3181
    9ME     O05  157   3.180   1.344   1.759  0.3311 -0.4223 -0.3373
    9ME     O06  158   3.427   1.318   1.821  0.7598  0.2274 -0.1964
    9ME     N07  159   3.343   1.340   1.579  0.0694  0.2933 -0.0399
    9ME     C08  160   3.441   1.418   1.500  0.2145 -0.2293 -0.1549
    9ME     C09  161   3.319   1.198   1.528 -0.5813  0.1757 -0.6084
    9ME     C0A  162   3.321   1.569   1.761 -0.0689  0.3039  0.0501
    9ME     C0B  163   3.590   1.400   1.527  0.3030 -0.5358  0.2286
    9ME     H0C  164   3.419   1.399   1.394  0.7268  0.1939 -0.3343
    9ME     H0D  165   3.422   1.524   1.519  0.0376 -0.5067  1.2552
    9ME     H0E  166   3.326   1.200   1.420 -0.8556  1.2373 -0.6086
    9ME     H0F  167   3.222   1.161   1.561  0.7154 -0.2947  2.9755
    9ME     H10  168   3.395   1.129   1.569 -0.2724  0.5061 -0.6287
    9ME     H11  169   3.649   1.459   1.455  0.1257 -0.3524  0.2350
    9ME     H12  170   3.618   1.441   1.625 -0.3179  0.3708  0.0305
    9ME     H13  171   3.629   1.297   1.522 -0.3639 -0.7430 -0.8453
   10ME     S01  172   2.501   2.855   2.034  0.1914 -0.0241 -0.0357
   10ME     F02  173   2.381   2.799   1.800  0.0229  0.2982 -0.5438
   10ME     F03  174   2.596   2.767   1.797 -0.6665  0.3293  0.1894
   10ME     F04  175   2.470   2.625   1.892  0.2300 -0.2878  0.0441
   10ME     O05  176   2.395   2.808   2.121  0.3709 -0.0715  0.2159
   10ME     O06  177   2.505   2.990   1.981 -0.4477  0.0045  0.3593
   10ME     N07  178   2.641   2.819   2.111 -0.2448 -0.3842 -0.2398
   10ME     C08  179   2.666   2.894   2.238  0.1970 -0.2551  0.1324
   10ME     C09  180   2.712   2.689   2.093 -0.2935 -0.2740  0.0204
   10ME     C0A  181   2.489   2.755   1.871  0.3203 -0.1539  0.0322
   10ME     C0B  182   2.590   2.837   2.354  0.0687  0.1072  0.0313
   10ME     H0C  183   2.773   2.899   2.263 -0.0365 -1.3766  1.3992
   10ME     H0D  184   2.632   2.996   2.221 -2.2336 -1.0758 -0.1030
   10ME     H0E  185   2.807   2.686   2.146 -0.3165 -0.6385  0.0429
   10ME     H0F  186   2.736   2.684   1.986  2.0552 -3.2025  0.6081
   10ME     H10  187   2.646   2.603   2.112 -0.2288  0.0026  1.5690
   10ME     H11  188   2.610   2.730   2.355  1.5202  0.3728  0.1082
   10ME     H12  189   2.614   2.878   2.453 -0.4912  1.9314 -0.5679
   10ME     H13  190   2.481   2.842   2.339  0.0681  0.5849  0.1907
   11ME     S01  191   0.662   3.450   1.228  0.0278  0.3658  0.1688
   11ME     F02  192   0.523   3.513   1.010 -0.3090 -0.0359 -0.2908
   11ME     F03  193   0.696   3.384   0.976 -0.0737 -0.0230 -0.0147
   11ME     F04  194   0.520   3.300   1.069  0.1006  0.1067  0.3272
   11ME     O05  195   0.743   3.332   1.263  0.3938  0.1024 -0.3605
   11ME     O06  196   0.537   3.479   1.296  0.5566  0.0697  0.0793
   11ME     N07  197   0.759   3.589   1.221  0.3777  0.2632  0.0259
   11ME     C08  198   0.809   3.646   1.354 -0.4974 -0.1856 -0.5528
   11ME     C09  199   0.852   3.599   1.104 -0.0176 -0.1602 -0.0400
   11ME     C0A  200   0.597   3.413   1.061  0.1356  0.1323  0.0504
   11ME     C0B  201   0.857   3.791   1.346 -0.3988  0.0098  0.3093
   11ME     H0C  202   0.734   3.629   1.433 -2.0882 -0.1858 -2.0286
   11ME     H0D  203   0.900   3.590   1.376 -0.9909 -0.3774  1.0259
   11ME     H0E  204   0.889   3.701   1.092 -1.5096  0.1427 -2.2445
   11ME     H0F  205   0.796   3.580   1.013  1.8329  1.0523 -1.4668
   11ME     H10  206   0.939   3.532   1.113 -0.6810 -0.9830  0.2691
   11ME     H11  207   0.771   3.856   1.325 -0.0886  0.4981  0.5640
   11ME     H12  208   0.901   3.824   1.441 -1.4948  0.8394  0.5490
   11ME     H13  209   0.930   3.811   1.267 -1.0393 -0.2707 -0.3652
   12ME     S01  210   2.973   1.783   2.493  0.0692 -0.1102  0.0304
   12ME     F02  211   2.987   1.655   2.267 -0.2549 -0.1955 -0.1276
   12ME     F03  212   2.858   1.564   2.409  0.1168  0.4288 -0.1636
   12ME     F04  213   2.787   1.742   2.308 -0.0541  0.0617 -0.1077
   12ME     O05  214   2.883   1.780   2.610  0.1666 -0.2027  0.0073
   12ME     O06  215   3.008   1.909   2.429  0.1853  0.3056  0.4451
   12ME     N07  216   3.115   1.707   2.533 -0.2079  0.0809  0.3723
   12ME     C08  217   3.241   1.789   2.539  0.1056  0.4527  0.0439
   12ME     C09  218   3.101   1.595   2.628 -0.2169 -0.4487  0.2446
   12ME     C0A  219   2.898   1.682   2.360  0.2863 -0.1277 -0.0879
   12ME     C0B  220   3.369   1.709   2.533 -0.2412  0.4934 -0.5377
   12ME     H0C  221   3.246   1.849   2.447 -1.5319 -0.6693 -0.7979
   12ME     H0D  222   3.239   1.850   2.629 -0.7632  1.1265 -0.4173
   12ME     H0E  223   3.079   1.639   2.725 -2.2815 -1.0484  0.0612
   12ME     H0F  224   3.192   1.536   2.627  0.7127  0.9429  0.5144
   12ME     H10  225   3.017   1.527   2.608  0.7974 -1.9508  1.0010
   12ME     H11  226   3.363   1.649   2.442 -0.3700  1.1726 -0.9833
   12ME     H12  227   3.448   1.785   2.530  1.2725 -1.0319  0.2627
   12ME     H13  228   3.373   1.650   2.626 -0.5640  0.5665 -0.4752
   13ME     S01  229   0.058   2.784   3.766 -0.1415  0.1772  0.2265
   13ME     F02  230   0.070   2.844   3.496  0.4832 -0.0255 -0.4674
   13ME     F03  231   0.244   2.897   3.606 -0.3524  0.2921  0.1608
   13ME     F04  232   0.203   2.686   3.563  0.2375 -0.0114  0.1619
   13ME     O05  233  -0.060   2.702   3.743  0.0098 -0.0507  0.0874
   13ME     O06  234   0.048   2.922   3.808 -0.0644 -0.1386 -0.0459
   13ME     N07  235   0.163   2.695   3.863  0.1545  0.4304 -0.0610
   13ME     C08  236   0.307   2.724   3.853  0.2491 -0.1519  0.1020
   13ME     C09  237   0.107   2.660   3.998 -0.0838 -0.0070 -0.1211
   13ME     C0A  238   0.147   2.806   3.596  0.5371 -0.1000 -0.1700
   13ME     C0B  239   0.344   2.854   3.924 -0.0002 -0.1812  0.4134
   13ME     H0C  240   0.369   2.642   3.892  1.3775 -0.6644 -2.6318
   13ME     H0D  241   0.337   2.728   3.748 -1.5366 -0.5194 -0.4365
   13ME     H0E  242   0.184   2.606   4.055  0.9154  0.1560 -1.3064
   13ME     H0F  243   0.021   2.593   3.990 -0.2898  0.0522  1.4043
   13ME     H10  244   0.070   2.748   4.052  0.2993 -0.0262  0.1790
   13ME     H11  245   0.306   2.941   3.869 -1.1843 -1.8572 -1.5081
   13ME     H12  246   0.305   2.861   4.026  0.6924  0.9206  0.6110
   13ME     H13  247   0.453   2.864   3.934 -0.2121  1.3139  1.3653
   14ME     S01  248   2.324   4.227   0.803 -0.1669  0.1214 -0.2286
   14ME     F02  249   2.489   4.360   0.633 -0.7355 -0.2486 -0.1379
   14ME     F03  250   2.432   4.162   0.568 -0.1206 -0.0053  0.2090
   14ME     F04  251   2.294   4.325   0.553  0.2407  0.2743  0.1610
   14ME     O05  252   2.320   4.361   0.861 -0.3020  0.1349 -0.2655
   14ME     O06  253   2.401   4.120   0.859 -0.3151 -0.1698  0.3613
   14ME     N07  254   2.165   4.176   0.775  0.4733 -0.1525  0.1962
   14ME     C08  255   2.065   4.182   0.888 -0.1386 -0.1487 -0.5282
   14ME     C09  256   2.145   4.065   0.677 -1.1197  0.8352 -0.4914
   14ME     C0A  257   2.391   4.272   0.629  0.5152 -0.1979 -0.2830
   14ME     C0B  258   2.069   4.061   0.982 -0.6189 -0.1673 -0.6115
   14ME     H0C  259   2.075   4.274   0.948  0.3360  0.1977 -1.1281
   14ME     H0D  260   1.967   4.184   0.840 -0.1808  0.8977 -0.4147
   14ME     H0E  261   2.049   4.019   0.698 -0.7685 -0.5330 -1.8135
   14ME     H0F  262   2.224   3.992   0.697 -0.7806  1.7952  1.8040
   14ME     H10  263   2.156   4.089   0.570  1.6258  0.5260 -0.3261
   14ME     H11  264   2.003   4.078   1.066  0.3792 -0.4355  0.2321
   14ME     H12  265   2.033   3.970   0.931  0.0403 -1.0763  0.5353
   14ME     H13  266   2.174   4.047   1.010 -0.7041  1.6148  0.6543
   15ME     S01  267   0.926   3.676   2.939  0.0321  0.4558  0.2526
   15ME     F02  268   0.659   3.706   2.963 -0.6928 -0.5128 -0.3011
   15ME     F03  269   0.765   3.891   2.913 -0.0691  0.1243  0.1436
   15ME     F04  270   0.737   3.734   2.762  0.0428 -0.0597 -0.0070
   15ME     O05  271   0.921   3.529   2.913  0.3216  0.0267 -0.0505
   15ME     O06  272   0.948   3.733   3.072 -0.0420 -0.2269  0.0622
   15ME     N07  273   1.046   3.744   2.844  0.2543 -0.2536 -0.1043
   15ME     C08  274   1.177   3.782   2.903 -0.1641 -0.0257 -0.2546
   15ME     C09  275   1.046   3.711   2.697 -0.0912 -0.3064 -0.5524
   15ME     C0A  276   0.759   3.758   2.891 -0.1655 -0.5539 -0.0488
   15ME     C0B  277   1.284   3.671   2.903  0.4890 -0.4159 -0.1526
   15ME     H0C  278   1.214   3.869   2.845 -0.5804  0.2497 -0.1097
   15ME     H0D  279   1.161   3.817   3.005 -0.5161  2.2607 -1.0614
   15ME     H0E  280   0.950   3.733   2.651  0.8368  0.5549 -2.1182
   15ME     H0F  281   1.061   3.604   2.681  1.8970 -0.0948 -0.2424
   15ME     H10  282   1.128   3.764   2.647 -0.0533  1.0181  0.9036
   15ME     H11  283   1.299   3.622   2.807  1.0032 -0.1544 -0.2010
   15ME     H12  284   1.375   3.709   2.950  0.0913 -0.4704  0.6758
   15ME     H13  285   1.254   3.588   2.969 -0.1500  0.7580  1.0521
   16ME     S01  286   2.375   2.185   4.022 -0.0425 -0.0817 -0.1384
   16ME     F02  287   2.255   2.172   4.272 -0.3743 -0.2146 -0.0169
   16ME     F03  288   2.331   1.979   4.204 -0.1710  0.4299  0.0427
   16ME     F04  289   2.468   2.135   4.271 -0.2763  0.5839 -0.1508
   16ME     O05  290   2.466   2.092   3.961 -0.1440 -0.2485 -0.0478
   16ME     O06  291   2.410   2.323   4.047  0.1296  0.3942  0.1798
   16ME     N07  292   2.231   2.174   3.942  0.1505  0.1643 -0.1916
   16ME     C08  293   2.235   2.237   3.801 -0.1285 -0.5879  0.0517
   16ME     C09  294   2.142   2.053   3.957  0.3363 -0.0314 -0.1268
   16ME     C0A  295   2.356   2.113   4.204  0.2380 -0.6391  0.5091
   16ME     C0B  296   2.286   2.138   3.698  0.3058  0.1103 -0.0055
   16ME     H0C  297   2.131   2.256   3.770 -0.0452 -1.3577 -0.7030
   16ME     H0D  298   2.295   2.328   3.802 -0.8923 -0.0654 -1.0821
   16ME     H0E  299   2.041   2.079   3.923 -0.4502 -0.7130  1.6143
   16ME     H0F  300   2.131   2.035   4.064  0.4273 -0.5311 -0.1991
   16ME     H10  301   2.187   1.966   3.907  0.7434 -0.2624  0.6354
   16ME     H11  302   2.216   2.055   3.687  0.0725  0.3635 -0.4909
   16ME     H12  303   2.285   2.187   3.599 -2.2636  0.3226  0.0933
   16ME     H13  304   2.387   2.101   3.719 -0.2239 -0.7845  0.9900
   17ME     S01  305   2.438   2.513   0.599  0.1869 -0.1635 -0.2961
   17ME     F02  306   2.610   2.685   0.506  0.1880  0.0273  0.1119
   17ME     F03  307   2.446   2.641   0.368 -0.1026  0.0390 -0.1815
   17ME     F04  308   2.416   2.767   0.544  0.1978 -0.4018  0.2131
   17ME     O05  309   2.487   2.401   0.523 -0.2575 -0.1638  0.4584
   17ME     O06  310   2.304   2.524   0.650  0.3367  0.2081 -0.1248
   17ME     N07  311   2.539   2.526   0.729 -0.0055 -0.9604 -0.3105
   17ME     C08  312   2.545   2.652   0.812  0.0207  0.1284 -0.1646
   17ME     C09  313   2.573   2.398   0.808  0.5379  0.1527 -0.2879
   17ME     C0A  314   2.481   2.658   0.495 -0.1751 -0.2964 -0.2436
   17ME     C0B  315   2.676   2.680   0.876  0.2246  0.0486 -0.2075
   17ME     H0C  316   2.523   2.739   0.748  0.0428  0.2670  0.0146
   17ME     H0D  317   2.465   2.649   0.887 -0.8795  0.5996 -1.0966
   17ME     H0E  318   2.677   2.399   0.843  0.8253 -0.8075 -1.1100
   17ME     H0F  319   2.567   2.309   0.746  1.4418  0.4303 -0.7934
   17ME     H10  320   2.498   2.383   0.887 -2.0334  1.1154 -2.4994
   17ME     H11  321   2.669   2.765   0.944  2.1538 -0.3546  0.5226
   17ME     H12  322   2.713   2.597   0.937 -2.1900  0.4612  1.8839
   17ME     H13  323   2.746   2.715   0.799 -0.6427  0.9162 -0.6257
   18ME     S01  324   3.303   0.450   2.621  0.0159 -0.0369 -0.0721
   18ME     F02  325   3.465   0.330   2.439 -0.1756  0.4609 -0.2256
   18ME     F03  326   3.319   0.198   2.533  0.3384 -0.0348  0.3736
   18ME     F04  327   3.260   0.341   2.378 -0.0513  0.3216  0.1332
   18ME     O05  328   3.156   0.469   2.619  0.0941 -0.3362  0.0012
   18ME     O06  329   3.397   0.562   2.604 -0.4587 -0.2798 -0.0220
   18ME     N07  330   3.331   0.369   2.761 -0.1990  0.0969 -0.2874
   18ME     C08  331   3.459   0.293   2.780 -0.1354 -0.0999 -0.1843
   18ME     C09  332   3.270   0.422   2.886  0.0606  0.1214 -0.5103
   18ME     C0A  333   3.340   0.321   2.487 -0.1817  0.0701  0.6414
   18ME     C0B  334   3.452   0.181   2.889 -0.5353 -0.1481  0.5857
   18ME     H0C  335   3.491   0.245   2.686  0.8404 -0.4853  0.3405
   18ME     H0D  336   3.540   0.364   2.801 -0.1192 -0.1312 -0.1413
   18ME     H0E  337   3.337   0.489   2.939 -0.5815  0.4821 -0.1538
   18ME     H0F  338   3.256   0.336   2.952 -1.5496  0.5967 -0.1943
   18ME     H10  339   3.170   0.466   2.874 -0.0681 -0.0654 -0.1338
   18ME     H11  340   3.499   0.212   2.982  0.7869  1.4504 -0.5987
   18ME     H12  341   3.349   0.147   2.908 -0.0577 -1.0085  1.7023
   18ME     H13  342   3.508   0.093   2.853 -0.4697 -0.1343  0.6521
   19ME     S01  343   1.973   3.871   4.088  0.0565  0.3804  0.0113
   19ME     F02  344   2.065   3.748   3.866  0.1519  0.2965 -0.4244
   19ME     F03  345   1.997   3.957   3.837  0.0414  0.1505  0.3014
   19ME     F04  346   2.192   3.910   3.939  0.0489 -0.0448 -0.3336
   19ME     O05  347   1.973   4.012   4.120 -0.2496 -0.1755 -0.0316
   19ME     O06  348   2.045   3.775   4.173  0.4375 -0.0335 -0.1773
   19ME     N07  349   1.813   3.820   4.071 -0.0351 -0.3704 -0.2140
   19ME     C08  350   1.734   3.812   4.196 -0.0756  0.1047  0.6090
   19ME     C09  351   1.765   3.738   3.952  0.3420 -0.3021 -0.0990
   19ME     C0A  352   2.062   3.874   3.921  0.5013 -0.6149  0.2152
   19ME     C0B  353   1.729   3.672   4.254 -0.4261 -0.4638 -0.4681
   19ME     H0C  354   1.777   3.882   4.268  1.4810 -0.8982  0.6781
   19ME     H0D  355   1.636   3.856   4.175  0.3766  0.9848  0.3296
   19ME     H0E  356   1.657   3.723   3.959  0.4028 -0.9582 -0.4765
   19ME     H0F  357   1.801   3.635   3.955  0.0883 -0.3501  1.3143
   19ME     H10  358   1.788   3.781   3.853 -1.2526  0.5023 -0.1425
   19ME     H11  359   1.663   3.603   4.200 -1.4800 -0.6387  1.0102
   19ME     H12  360   1.829   3.627   4.261 -1.0734 -1.7292  0.9818
   19ME     H13  361   1.695   3.674   4.359 -0.5796 -1.5622 -0.4889
   20ME     S01  362   3.667   2.527   1.985 -0.1450  0.0964 -0.0473
   20ME     F02  363   3.481   2.639   1.834  0.0031  0.0843 -0.3579
   20ME     F03  364   3.404   2.536   2.011  0.0203 -0.5443 -0.1628
   20ME     F04  365   3.502   2.728   2.031 -0.2566  0.1689 -0.0846
   20ME     O05  366   3.683   2.543   2.131 -0.3473 -0.1340  0.0707
   20ME     O06  367   3.758   2.588   1.890 -0.3067  0.0829 -0.2384
   20ME     N07  368   3.654   2.362   1.950  0.1728 -0.0469 -0.0058
   20ME     C08  369   3.561   2.317   1.837  0.2713  0.2898 -0.0082
   20ME     C09  370   3.766   2.272   1.982  0.2933  0.3296 -0.3755
   20ME     C0A  371   3.498   2.612   1.964  0.4942 -0.0157  0.0474
   20ME     C0B  372   3.628   2.296   1.702  0.3275  0.0957  0.0051
   20ME     H0C  373   3.521   2.220   1.869 -1.7714  1.1687  0.1506
   20ME     H0D  374   3.474   2.382   1.824 -0.5826 -0.9378 -0.4807
   20ME     H0E  375   3.841   2.277   1.904  1.6224 -0.7294  0.7950
   20ME     H0F  376   3.731   2.170   1.994  0.4694  0.3778  0.6343
   20ME     H10  377   3.813   2.304   2.077 -1.3211 -0.9250  0.8819
   20ME     H11  378   3.665   2.394   1.671  1.9277  0.0149  1.6017
   20ME     H12  379   3.712   2.225   1.707  0.9437  0.8201  0.1526
   20ME     H13  380   3.557   2.266   1.624 -1.1290  0.9450  0.9791
   21ME     S01  381   3.963   2.612   4.221 -0.1878  0.1494  0.1681
   21ME     F02  382   4.092   2.703   4.006 -0.1543  0.2751  0.1901
   21ME     F03  383   3.890   2.775   4.025  0.0563 -0.0644 -0.2958
   21ME     F04  384   4.042   2.855   4.151  0.1253 -0.0183 -0.3076
   21ME     O05  385   4.073   2.599   4.315  0.4448  0.2371 -0.5711
   21ME     O06  386   3.919   2.500   4.133 -0.2388 -0.1209 -0.2578
   21ME     N07  387   3.831   2.665   4.306  0.1002  0.0057 -0.5054
   21ME     C08  388   3.762   2.560   4.387 -0.1433  0.1561 -0.3306
   21ME     C09  389   3.837   2.807   4.352 -0.1068  0.2913 -0.2908
   21ME     C0A  390   3.999   2.747   4.092  0.2825  0.5536 -0.1893
   21ME     C0B  391   3.844   2.502   4.506  0.2915  0.2685  0.4419
   21ME     H0C  392   3.670   2.605   4.427  0.9974  1.5557  0.8028
   21ME     H0D  393   3.735   2.477   4.322 -0.3946  0.6780 -0.9026
   21ME     H0E  394   3.754   2.820   4.421  0.2192  0.1735  0.1246
   21ME     H0F  395   3.819   2.873   4.267 -0.1320 -1.7744 -1.9228
   21ME     H10  396   3.930   2.837   4.403  0.5125 -1.1513 -0.5419
   21ME     H11  397   3.891   2.583   4.563  2.1822 -1.6177  1.6570
   21ME     H12  398   3.783   2.442   4.575  0.0904 -0.9852 -0.8045
   21ME     H13  399   3.926   2.438   4.470 -0.5823 -0.9739  0.6664
   22ME     S01  400   1.157   1.432   0.573 -0.2585 -0.1065  0.2639
   22ME     F02  401   1.071   1.504   0.817 -0.2386 -0.4042  0.2534
   22ME     F03  402   1.103   1.297   0.794  0.2555  0.2180 -0.1132
   22ME     F04  403   1.273   1.427   0.816 -0.0021 -0.3056  0.1927
   22ME     O05  404   1.215   1.311   0.518  0.3353  0.6458  0.3241
   22ME     O06  405   1.209   1.566   0.546  0.3331 -0.3777 -0.4646
   22ME     N07  406   1.000   1.439   0.522 -0.5236 -0.8545  0.2005
   22ME     C08  407   0.967   1.486   0.383 -0.4630  0.1844 -0.1070
   22ME     C09  408   0.907   1.335   0.580  0.3698  0.0582 -0.2121
   22ME     C0A  409   1.150   1.414   0.763  0.3707  0.3530 -0.6597
   22ME     C0B  410   1.002   1.391   0.274  0.3605 -0.0456 -0.0346
   22ME     H0C  411   0.861   1.515   0.383 -1.4689 -3.2711  1.5060
   22ME     H0D  412   1.021   1.578   0.361  0.9924 -0.7711 -0.5884
   22ME     H0E  413   0.899   1.353   0.687 -0.7712 -0.6067 -0.1663
   22ME     H0F  414   0.948   1.234   0.570  0.2395  0.0684 -0.9331
   22ME     H10  415   0.806   1.329   0.536 -0.1803  0.0647  1.0345
   22ME     H11  416   1.108   1.368   0.280 -0.0516 -2.0060 -0.1596
   22ME     H12  417   0.939   1.302   0.288  0.4292 -0.1607 -0.4730
   22ME     H13  418   0.991   1.438   0.175 -0.2731  0.2170  0.1605
   23ME     S01  419   3.853   3.757   3.469 -0.1615  0.0530  0.3090
   23ME     F02  420   3.659   3.901   3.380 -0.0429 -0.1026 -0.3033
   23ME     F03  421   3.743   3.980   3.560 -0.0412  0.1154 -0.2197
   23ME     F04  422   3.849   4.004   3.372 -0.6085  0.2579  0.0491
   23ME     O05  423   3.756   3.678   3.543 -0.1151  0.0729 -0.3394
   23ME     O06  424   3.986   3.790   3.517  0.3729 -0.3313 -0.1200
   23ME     N07  425   3.869   3.682   3.324 -0.0732  0.2575  0.1648
   23ME     C08  426   3.933   3.548   3.325  0.4220 -0.2787 -0.0855
   23ME     C09  427   3.893   3.762   3.201  0.4925 -0.2071 -0.2104
   23ME     C0A  428   3.769   3.924   3.446  0.1841  0.2171  0.4803
   23ME     C0B  429   4.084   3.551   3.302 -0.2688 -0.7226 -0.0375
   23ME     H0C  430   3.906   3.496   3.417 -0.6917 -0.5857 -0.5795
   23ME     H0D  431   3.894   3.493   3.240  1.0441 -2.0172  0.7486
   23ME     H0E  432   3.990   3.811   3.201  0.9043 -0.9912  0.7818
   23ME     H0F  433   3.815   3.837   3.188  1.0358  0.2183 -1.0377
   23ME     H10  434   3.881   3.702   3.110  0.9880 -1.0218  0.2552
   23ME     H11  435   4.134   3.598   3.387  0.9601 -0.7251 -0.7372
   23ME     H12  436   4.129   3.450   3.291  0.9877  0.0557 -2.4104
   23ME     H13  437   4.110   3.600   3.207 -0.8838  0.1355  0.2345
   24ME     S01  438   3.024   2.210   2.938 -0.0369  0.0709  0.3178
   24ME     F02  439   2.927   1.958   2.946 -0.0144  0.4227  0.2285
   24ME     F03  440   2.860   2.072   2.774 -0.0401  0.0535  0.0303
   24ME     F04  441   3.059   1.996   2.779  0.1995  0.0197 -0.1129
   24ME     O05  442   3.040   2.312   2.835  0.1551  0.0970  0.4989
   24ME     O06  443   3.139   2.164   3.014  0.3741  0.4954 -0.6580
   24ME     N07  444   2.906   2.256   3.047  0.1053  0.0349 -0.1623
   24ME     C08  445   2.764   2.230   3.020  0.0213 -0.3495  0.5200
   24ME     C09  446   2.940   2.374   3.137 -0.7617 -0.4046  0.1112
   24ME     C0A  447   2.964   2.050   2.853 -0.0690  0.4683 -0.1004
   24ME     C0B  448   2.704   2.337   2.927  0.5189 -0.2914  0.1466
   24ME     H0C  449   2.755   2.133   2.971 -1.0626 -0.1000  0.2150
   24ME     H0D  450   2.705   2.224   3.112 -0.0596  1.5028  0.6253
   24ME     H0E  451   2.862   2.381   3.212  0.1036  1.2944  0.8679
   24ME     H0F  452   2.946   2.469   3.084 -1.2198  0.5943  1.8243
   24ME     H10  453   3.038   2.355   3.184 -0.1119  2.6707  0.1158
   24ME     H11  454   2.603   2.311   2.896  0.0105  1.0551  0.6040
   24ME     H12  455   2.703   2.440   2.966  0.5394 -0.7645  1.4159
   24ME     H13  456   2.767   2.344   2.838 -0.3545 -0.0204 -0.4610
   25ME     S01  457   3.149   1.761   1.363  0.0466 -0.3457  0.3526
   25ME     F02  458   3.409   1.741   1.376 -0.1666  0.3145  0.1283
   25ME     F03  459   3.331   1.799   1.183  0.1652 -0.0289  0.0924
   25ME     F04  460   3.342   1.946   1.337 -0.3137 -0.0697 -0.0217
   25ME     O05  461   3.125   1.817   1.494 -0.1002 -0.0159 -0.2866
   25ME     O06  462   3.157   1.621   1.332  0.3384  0.3712 -0.5080
   25ME     N07  463   3.042   1.827   1.252  0.3035 -0.0554 -0.6959
   25ME     C08  464   3.054   1.967   1.204 -0.0483 -0.3005  0.2405
   25ME     C09  465   2.901   1.776   1.261 -0.0247 -0.1660 -0.4573
   25ME     C0A  466   3.317   1.815   1.312  0.0631  0.0471 -0.2383
   25ME     C0B  467   3.022   2.076   1.305 -0.4181  0.2206 -0.0387
   25ME     H0C  468   3.152   1.981   1.156 -0.3262 -0.2092 -0.3076
   25ME     H0D  469   2.983   1.978   1.122 -0.7260 -1.3068  0.6823
   25ME     H0E  470   2.860   1.820   1.352  2.0465  0.4844  0.1853
   25ME     H0F  471   2.907   1.668   1.277  0.2425 -0.1572 -0.4989
   25ME     H10  472   2.838   1.800   1.175  0.6140 -1.4934 -1.3074
   25ME     H11  473   2.922   2.061   1.346 -1.2414 -1.8665 -2.6369
   25ME     H12  474   3.084   2.089   1.395 -0.6924  0.2625  0.1457
   25ME     H13  475   3.024   2.172   1.252 -0.4967  0.1487 -0.1710
   26ME     S01  476   2.455   1.209   3.454  0.0542  0.0143 -0.0210
   26ME     F02  477   2.368   0.956   3.475 -0.3710 -0.1308 -0.5006
   26ME     F03  478   2.521   0.992   3.331  0.2479 -0.3080 -0.1280
   26ME     F04  479   2.578   0.990   3.544 -0.1232  0.0571 -0.0094
   26ME     O05  480   2.397   1.242   3.583  0.1469 -0.1030  0.1020
   26ME     O06  481   2.380   1.236   3.334 -0.0366  0.1271  0.1565
   26ME     N07  482   2.604   1.283   3.437  0.2097  0.2124 -0.1794
   26ME     C08  483   2.621   1.400   3.348 -0.0858  0.6073 -0.0154
   26ME     C09  484   2.710   1.277   3.543  0.2152  0.1067 -0.1147
   26ME     C0A  485   2.480   1.025   3.450  0.2435 -0.2178  0.1468
   26ME     C0B  486   2.593   1.539   3.419  0.0212  0.3873 -0.2251
   26ME     H0C  487   2.726   1.398   3.317 -0.6303  0.5824 -1.9642
   26ME     H0D  488   2.562   1.387   3.257 -0.1953  0.8264  0.0233
   26ME     H0E  489   2.753   1.178   3.556  0.5730  0.3898  0.9701
   26ME     H0F  490   2.666   1.301   3.640  0.4715  1.2218 -0.2653
   26ME     H10  491   2.794   1.347   3.531  0.9145 -0.6614  0.2513
   26ME     H11  492   2.493   1.550   3.461  0.1052 -0.3562  0.1771
   26ME     H12  493   2.661   1.566   3.502 -1.0852 -0.2680  0.9121
   26ME     H13  494   2.617   1.612   3.340 -1.7432  0.4406 -0.7335
   27ME     S01  495   3.848   0.718   3.766 -0.1761 -0.2156 -0.0877
   27ME     F02  496   3.976   0.912   3.627 -0.1863  0.0690  0.0098
   27ME     F03  497   4.102   0.816   3.779  0.7200 -0.4347 -0.1266
   27ME     F04  498   4.058   0.720   3.587  0.1493 -0.4085  0.5784
   27ME     O05  499   3.755   0.726   3.656 -0.1967 -0.3588 -0.6539
   27ME     O06  500   3.826   0.794   3.887 -0.5241 -0.1767  0.0315
   27ME     N07  501   3.884   0.559   3.800 -0.1687  0.2801 -0.1488
   27ME     C08  502   3.773   0.460   3.820  0.7110  0.3383 -0.2124
   27ME     C09  503   4.006   0.535   3.883  0.3307 -0.4928 -0.4021
   27ME     C0A  504   4.008   0.795   3.687 -0.3966  0.0517 -0.6200
   27ME     C0B  505   3.726   0.459   3.964  0.1131  0.1188 -0.1758
   27ME     H0C  506   3.687   0.477   3.754  0.4941  0.8163  0.1890
   27ME     H0D  507   3.820   0.364   3.801  0.2196  0.2165 -0.8272
   27ME     H0E  508   4.024   0.429   3.901  0.4509 -0.5940 -1.0898
   27ME     H0F  509   3.992   0.591   3.975 -0.1259 -1.6610  0.2368
   27ME     H10  510   4.095   0.572   3.829 -0.1794  2.5577  0.7567
   27ME     H11  511   3.794   0.422   4.040  0.1994  0.2169 -0.2056
   27ME     H12  512   3.699   0.556   4.009 -2.2095 -0.9265  0.7413
   27ME     H13  513   3.640   0.390   3.966  0.8325 -0.7451  0.6922
   28ME     S01  514   2.001   3.105   0.384 -0.1737 -0.3509  0.1211
   28ME     F02  515   1.847   3.300   0.272 -0.1457 -0.2880 -0.1594
   28ME     F03  516   1.749   3.194   0.429 -0.2761 -0.2334 -0.2774
   28ME     F04  517   1.908   3.334   0.476  0.1394 -0.4467 -0.5571
   28ME     O05  518   1.939   3.007   0.299  0.0808  0.5258 -0.4394
   28ME     O06  519   2.040   3.077   0.524 -0.0307  0.1833  0.0231
   28ME     N07  520   2.134   3.164   0.301  0.6517 -0.0752  0.2007
   28ME     C08  521   2.234   3.067   0.256 -0.4430  0.6854  0.4253
   28ME     C09  522   2.190   3.301   0.317  0.3119 -0.1432 -0.1029
   28ME     C0A  523   1.867   3.244   0.392 -0.1558 -0.0845  0.2030
   28ME     C0B  524   2.348   3.041   0.357  0.6192 -0.3131 -0.0022
   28ME     H0C  525   2.191   2.968   0.232  3.0419 -0.7479 -0.1366
   28ME     H0D  526   2.276   3.095   0.160 -0.0340  0.2013  0.4611
   28ME     H0E  527   2.265   3.322   0.241  0.9356 -0.2931  0.4699
   28ME     H0F  528   2.230   3.306   0.418 -0.5626  0.2258  0.2288
   28ME     H10  529   2.112   3.377   0.301 -0.2518 -0.7786 -0.4035
   28ME     H11  530   2.311   3.026   0.458  0.7922  0.0962  0.1244
   28ME     H12  531   2.409   2.956   0.323  2.0797  0.8988 -0.4415
   28ME     H13  532   2.420   3.124   0.360 -0.6552  0.7619  1.7508
   29ME     S01  533   1.240   0.080   0.871 -0.1627  0.1795 -0.2042
   29ME     F02  534   1.116   0.317   0.849 -0.0999  0.3366  0.5151
   29ME     F03  535   1.017   0.188   0.987  0.1722  0.5430  0.0300
   29ME     F04  536   1.203   0.283   1.040 -0.3176  0.8436  0.4236
   29ME     O05  537   1.378   0.134   0.856  0.5915 -0.0665 -0.0213
   29ME     O06  538   1.172   0.012   0.760 -0.1711 -0.1846  0.4982
   29ME     N07  539   1.248  -0.031   0.996 -0.0007  0.2540 -0.0695
   29ME     C08  540   1.138  -0.127   1.012  0.4729  0.1005 -0.0637
   29ME     C09  541   1.379  -0.061   1.064 -0.0496  0.4569 -0.1997
   29ME     C0A  542   1.137   0.223   0.944  0.3379 -0.8981  0.1644
   29ME     C0B  543   1.155  -0.260   0.937 -0.3937 -0.1392 -0.0749
   29ME     H0C  544   1.131  -0.140   1.121 -1.1223 -0.4913 -0.2145
   29ME     H0D  545   1.045  -0.081   0.978 -0.6933 -1.6201  0.7034
   29ME     H0E  546   1.440  -0.126   1.003 -0.9372 -1.5563  1.0218
   29ME     H0F  547   1.365  -0.112   1.159  0.5429 -0.3691 -0.5542
   29ME     H10  548   1.439   0.029   1.086 -0.7219  0.5645  1.3115
   29ME     H11  549   1.155  -0.245   0.829 -1.7158 -0.4845 -0.1320
   29ME     H12  550   1.251  -0.310   0.958  0.5675  1.5610 -0.4107
   29ME     H13  551   1.073  -0.329   0.962  0.5746 -0.9169  1.0502
   30ME     S01  552   0.512   0.780   3.240  0.1034 -0.0656 -0.0369
   30ME     F02  553   0.430   0.529   3.244 -0.0323 -0.1515 -0.2198
   30ME     F03  554   0.279   0.662   3.320 -0.0605  0.2644  0.0319
   30ME     F04  555   0.317   0.649   3.108  0.1413  0.6046 -0.3067
   30ME     O05  556   0.588   0.762   3.117  0.4771 -0.1476 -0.0571
   30ME     O06  557   0.570   0.757   3.369 -0.0785  0.5620 -0.0203
   30ME     N07  558   0.439   0.930   3.242  0.6387  0.0837 -0.0613
   30ME     C08  559   0.307   0.957   3.169  0.2276  0.3223  0.2003
   30ME     C09  560   0.534   1.046   3.258 -0.3625 -0.2717 -0.0710
   30ME     C0A  561   0.375   0.648   3.229 -0.1131 -0.1529  0.0201
   30ME     C0B  562   0.324   0.959   3.015  0.2327  0.2135  0.2880
   30ME     H0C  563   0.237   0.876   3.194  1.0714 -0.5984 -0.3823
   30ME     H0D  564   0.271   1.055   3.203  1.0537  0.7418 -0.1265
   30ME     H0E  565   0.621   1.020   3.317  0.2650 -0.5071 -1.0841
   30ME     H0F  566   0.486   1.134   3.299  0.0646 -0.3759  0.6467
   30ME     H10  567   0.570   1.087   3.162 -0.4536 -0.3754 -0.1501
   30ME     H11  568   0.400   1.030   2.982 -0.0066  0.4445  0.2356
   30ME     H12  569   0.360   0.860   2.982  2.0778  0.7481  0.6506
   30ME     H13  570   0.225   0.977   2.970 -0.0144 -0.1967  0.6548
   31ME     S01  571   2.280   3.786   1.216  0.0881 -0.1987  0.0286
   31ME     F02  572   2.228   4.022   1.335  0.1728 -0.0028  0.1130
   31ME     F03  573   2.272   3.864   1.473  0.4928  0.2498  0.0649
   31ME     F04  574   2.430   3.953   1.367 -0.0422 -0.0304 -0.1871
   31ME     O05  575   2.348   3.836   1.095 -0.1476  0.3020 -0.3478
   31ME     O06  576   2.134   3.770   1.219 -0.2133 -0.7480  0.0200
   31ME     N07  577   2.353   3.642   1.256  0.1423 -0.3609 -0.0127
   31ME     C08  578   2.300   3.518   1.190  0.1015 -0.0690  0.4793
   31ME     C09  579   2.495   3.645   1.303  0.7618  0.3862 -0.5127
   31ME     C0A  580   2.305   3.919   1.357  0.1854  0.4236  0.9180
   31ME     C0B  581   2.352   3.494   1.050  0.7216  0.0134 -0.5603
   31ME     H0C  582   2.332   3.436   1.256 -0.3635  0.4724  1.3903
   31ME     H0D  583   2.191   3.526   1.188  0.1128  0.1587  0.7727
   31ME     H0E  584   2.509   3.736   1.361 -1.5437 -0.3937  1.3381
   31ME     H0F  585   2.558   3.649   1.214  1.4731 -0.0485 -0.0310
   31ME     H10  586   2.523   3.561   1.369 -0.6251  1.6367  1.7122
   31ME     H11  587   2.314   3.403   1.004  1.4931 -0.0451 -1.0834
   31ME     H12  588   2.329   3.579   0.984 -1.6386  1.0128  1.4693
   31ME     H13  589   2.462   3.488   1.047  0.6946 -0.0206 -1.6238
   32ME     S01  590   0.816   2.357   0.121  0.0224  0.3809  0.0199
   32ME     F02  591   0.958   2.149   0.027 -0.3350 -0.2063  0.4170
   32ME     F03  592   0.968   2.326  -0.094 -0.4727  0.0687 -0.3263
   32ME     F04  593   1.082   2.316   0.093 -0.0640  0.2271 -0.1469
   32ME     O05  594   0.694   2.303   0.058  0.0605  0.4962  0.1815
   32ME     O06  595   0.844   2.499   0.120 -0.2034 -0.2376 -0.3315
   32ME     N07  596   0.824   2.310   0.280 -0.4941 -0.6012 -0.1787
   32ME     C08  597   0.730   2.376   0.370  0.1067 -0.4975 -0.3751
   32ME     C09  598   0.878   2.180   0.319  0.0320 -0.0048  0.3045
   32ME     C0A  599   0.967   2.282   0.032 -0.1262 -0.0502  0.2720
   32ME     C0B  600   0.788   2.428   0.503 -0.0315 -0.3500 -0.5124
   32ME     H0C  601   0.677   2.459   0.320  0.0863  0.3650  1.0562
   32ME     H0D  602   0.652   2.306   0.399 -0.1644 -0.0346  0.0350
   32ME     H0E  603   0.970   2.159   0.264  0.2147  1.3266  0.0751
   32ME     H0F  604   0.806   2.100   0.304  1.0788 -0.8644 -0.1720
   32ME     H10  605   0.894   2.176   0.428  0.3502  0.1628  0.2645
   32ME     H11  606   0.846   2.354   0.558  0.4459  0.7080  0.4483
   32ME     H12  607   0.861   2.509   0.485 -0.0640 -0.3727 -0.7432
   32ME     H13  608   0.707   2.467   0.566  0.1706  0.0387 -0.4901
   33ME     S01  609   3.414   3.573   1.905 -0.0413 -0.0802  0.1496
   33ME     F02  610   3.208   3.463   1.767  0.2971 -0.0515  0.1273
   33ME     F03  611   3.156   3.592   1.925  0.1232 -0.1562  0.0064
   33ME     F04  612   3.232   3.676   1.742 -0.2814  0.3626 -0.0845
   33ME     O05  613   3.514   3.598   1.803  0.0837  0.4061  0.1109
   33ME     O06  614   3.417   3.449   1.981  0.2486 -0.1220  0.4169
   33ME     N07  615   3.416   3.695   2.015  0.2530 -0.1464  0.1926
   33ME     C08  616   3.489   3.674   2.146 -0.1537 -0.6104 -0.0032
   33ME     C09  617   3.399   3.837   1.966 -0.3561  0.3062 -0.3461
   33ME     C0A  618   3.245   3.574   1.831  0.3417  0.0392  0.3809
   33ME     C0B  619   3.639   3.696   2.128  0.3353  0.0553 -0.0597
   33ME     H0C  620   3.445   3.747   2.215  2.2967  0.0118  0.9495
   33ME     H0D  621   3.473   3.577   2.194 -0.1840 -0.5437  0.1216
   33ME     H0E  622   3.493   3.878   1.927  0.2657  0.2368  1.0447
   33ME     H0F  623   3.375   3.890   2.058 -0.0677 -0.5935  0.2602
   33ME     H10  624   3.316   3.852   1.896 -1.2061 -2.0233  0.1000
   33ME     H11  625   3.654   3.799   2.093 -0.3756  0.3472  0.4839
   33ME     H12  626   3.690   3.675   2.223  0.8202 -0.5016 -0.4449
   33ME     H13  627   3.680   3.629   2.051  0.1286  0.5523 -0.6052
   34ME     S01  628   0.136   1.535   0.374  0.1745  0.0451  0.1385
   34ME     F02  629   0.095   1.304   0.260  0.1734 -0.2099  0.0064
   34ME     F03  630   0.293   1.336   0.332  0.1014  0.1052 -0.2842
   34ME     F04  631   0.132   1.283   0.470 -0.2426  0.1011 -0.4039
   34ME     O05  632   0.123   1.590   0.242  0.5853 -0.1833  0.2559
   34ME     O06  633   0.252   1.577   0.457  0.3664 -0.0479  0.0375
   34ME     N07  634  -0.002   1.559   0.465  0.2058  0.2017 -0.1405
   34ME     C08  635  -0.009   1.692   0.530 -0.2536  0.1349 -0.1052
   34ME     C09  636  -0.127   1.481   0.433  0.3613  0.2534  0.3612
   34ME     C0A  637   0.167   1.351   0.361 -0.0382  0.4268  0.4936
   34ME     C0B  638  -0.070   1.795   0.440  0.4940  0.3188 -0.3005
   34ME     H0C  639  -0.074   1.677   0.618 -0.2730 -0.6863 -0.2576
   34ME     H0D  640   0.089   1.726   0.563  0.1041 -0.1672 -0.8505
   34ME     H0E  641  -0.175   1.531   0.349 -0.0248  0.4552  0.6997
   34ME     H0F  642  -0.192   1.487   0.520 -0.2520  2.0611 -0.2039
   34ME     H10  643  -0.113   1.376   0.403 -0.0273  0.4211 -0.3967
   34ME     H11  644  -0.020   1.798   0.343  0.8966  1.0900 -0.0657
   34ME     H12  645  -0.176   1.770   0.419  0.4534  1.0850 -1.0640
   34ME     H13  646  -0.074   1.893   0.489  1.0255  0.3448 -0.3108
   35ME     S01  647   2.273   1.005   1.253  0.2112  0.0365  0.1958
   35ME     F02  648   2.086   1.189   1.325 -0.1157  0.0707  0.2229
   35ME     F03  649   2.028   0.984   1.360  0.2975 -0.2624 -0.0725
   35ME     F04  650   2.174   1.079   1.491  0.2522 -0.0025  0.3351
   35ME     O05  651   2.289   0.864   1.293  0.3781  0.0876  0.3292
   35ME     O06  652   2.377   1.105   1.278  0.2207  0.0602  0.0979
   35ME     N07  653   2.233   1.017   1.096  0.2080  0.3518  0.0577
   35ME     C08  654   2.094   1.015   1.047 -0.1107  0.0491 -0.0602
   35ME     C09  655   2.342   1.000   0.994 -0.2127 -0.1438  0.0264
   35ME     C0A  656   2.129   1.066   1.360 -0.0339 -0.4753 -0.0768
   35ME     C0B  657   2.047   0.872   1.021 -0.1120  0.0962  0.3743
   35ME     H0C  658   2.030   1.068   1.119  0.5837  1.1528 -0.2426
   35ME     H0D  659   2.093   1.068   0.952  1.3838 -0.0583 -0.1592
   35ME     H0E  660   2.436   1.046   1.027 -0.4885  1.3270 -1.1698
   35ME     H0F  661   2.314   1.057   0.906 -0.3804  0.7791  0.6698
   35ME     H10  662   2.363   0.894   0.974 -1.0838 -0.1047 -1.1372
   35ME     H11  663   1.939   0.873   1.007  0.0548 -0.4811 -0.9680
   35ME     H12  664   2.105   0.832   0.937 -0.3092  0.7551 -0.0803
   35ME     H13  665   2.055   0.807   1.109 -1.8690 -0.6520 -0.0072
   36ME     S01  666   2.300   2.725   3.729  0.1339 -0.0316  0.0122
   36ME     F02  667   2.413   2.594   3.928  0.3413  0.2060 -0.0810
   36ME     F03  668   2.437   2.812   3.944 -0.2309  0.2172  0.0284
   36ME     F04  669   2.245   2.720   3.986  0.4632  0.2708 -0.2049
   36ME     O05  670   2.220   2.608   3.703  0.0737  0.1401  0.1186
   36ME     O06  671   2.412   2.773   3.652  0.0698  0.2338 -0.0534
   36ME     N07  672   2.192   2.851   3.735 -0.5724 -0.1958 -0.3426
   36ME     C08  673   2.086   2.856   3.625 -0.2140 -0.2666 -0.3551
   36ME     C09  674   2.229   2.987   3.796  0.2296 -0.0427 -0.2033
   36ME     C0A  675   2.354   2.711   3.910 -0.0537 -0.5417  0.0698
   36ME     C0B  676   2.144   2.904   3.490  1.2176 -0.0957 -0.5121
   36ME     H0C  677   2.031   2.761   3.614 -2.2012  0.7720  0.5679
   36ME     H0D  678   2.012   2.929   3.658  0.8176  0.1804  1.0454
   36ME     H0E  679   2.325   3.022   3.758  1.1650 -0.4622  1.7223
   36ME     H0F  680   2.231   2.984   3.905  0.6805 -0.1633 -0.2161
   36ME     H10  681   2.159   3.066   3.766  0.1095 -0.2845 -0.5650
   36ME     H11  682   2.207   2.988   3.517 -0.5529  1.0419  0.0711
   36ME     H12  683   2.200   2.831   3.429  0.7519 -0.1252 -0.9064
   36ME     H13  684   2.067   2.934   3.418  1.9923 -1.4741 -1.9551
   37ME     S01  685   0.613   1.075   0.312 -0.1313  0.1970 -0.4421
   37ME     F02  686   0.827   1.098   0.154  0.2487  0.2675  0.1505
   37ME     F03  687   0.805   0.906   0.267 -0.0059  0.1672 -0.2964
   37ME     F04  688   0.689   0.943   0.093 -0.1272 -0.3652 -0.3449
   37ME     O05  689   0.519   1.158   0.240  0.0954 -0.0304  0.1119
   37ME     O06  690   0.690   1.128   0.422  0.1111  0.1519  0.0683
   37ME     N07  691   0.525   0.948   0.373  0.8132  0.1274  0.0515
   37ME     C08  692   0.463   0.960   0.511  0.0593  0.0442 -0.0533
   37ME     C09  693   0.464   0.841   0.285 -0.4351  0.3683  0.2876
   37ME     C0A  694   0.745   1.003   0.198 -0.1470  0.2882  0.3487
   37ME     C0B  695   0.324   1.029   0.509 -0.2786 -0.1728 -0.1761
   37ME     H0C  696   0.455   0.856   0.547 -0.2113  0.3409  0.7448
   37ME     H0D  697   0.534   1.005   0.580  0.0712  0.6885 -0.4858
   37ME     H0E  698   0.541   0.791   0.227 -0.3946  0.0377  0.6317
   37ME     H0F  699   0.392   0.883   0.214 -0.3537 -0.1513 -0.0996
   37ME     H10  700   0.409   0.763   0.340  2.4041 -0.7708  1.5559
   37ME     H11  701   0.283   1.023   0.609  0.0683 -1.7852 -0.1178
   37ME     H12  702   0.326   1.137   0.484 -0.4111  0.0864  0.9430
   37ME     H13  703   0.252   0.967   0.453 -0.0259 -0.5259 -0.1102
   38ME     S01  704   0.803   1.446   1.062 -0.2929 -0.1608 -0.2133
   38ME     F02  705   0.863   1.706   1.019 -0.1048  0.1898  0.1610
   38ME     F03  706   0.649   1.670   1.013 -0.0267  0.0807  0.0893
   38ME     F04  707   0.757   1.670   1.205 -0.0992 -0.4124 -0.4314
   38ME     O05  708   0.920   1.427   1.144  0.1158  0.2532  0.1651
   38ME     O06  709   0.801   1.423   0.918 -0.1328 -0.4201 -0.3865
   38ME     N07  710   0.675   1.365   1.129  0.2283 -0.8284 -0.2612
   38ME     C08  711   0.676   1.217   1.114 -0.1912  0.1055  0.0779
   38ME     C09  712   0.605   1.416   1.252  0.1896  0.0230 -0.0718
   38ME     C0A  713   0.764   1.634   1.077 -0.2302  0.0632  0.0387
   38ME     C0B  714   0.787   1.142   1.194  0.2431  0.1556  0.1714
   38ME     H0C  715   0.580   1.179   1.152  0.0792 -1.4172 -0.7167
   38ME     H0D  716   0.684   1.189   1.008  1.4906 -2.5306  0.8662
   38ME     H0E  717   0.582   1.522   1.247  0.7321  0.1206 -0.5895
   38ME     H0F  718   0.678   1.408   1.333 -0.1617  1.7419  0.4186
   38ME     H10  719   0.516   1.355   1.277 -0.0916 -0.2762 -1.7461
   38ME     H11  720   0.889   1.169   1.165 -0.2264  1.6679 -0.1026
   38ME     H12  721   0.775   1.163   1.302 -0.0327  1.2344 -0.0717
   38ME     H13  722   0.776   1.034   1.178 -0.5698  0.4488 -1.2774
   39ME     S01  723   0.808   1.864   0.597  0.1834  0.1499 -0.0413
   39ME     F02  724   0.665   1.634   0.580  0.2309 -0.4279 -0.1872
   39ME     F03  725   0.616   1.755   0.750  0.2666  0.4564 -0.3584
   39ME     F04  726   0.540   1.809   0.549 -0.1642  0.2893 -0.0189
   39ME     O05  727   0.809   1.901   0.457  0.2150 -0.2208 -0.2762
   39ME     O06  728   0.910   1.774   0.649 -0.0977 -0.1144  0.7065
   39ME     N07  729   0.789   2.000   0.691 -0.3828  0.1596 -0.2459
   39ME     C08  730   0.686   2.098   0.648 -0.2807 -0.0273  0.0901
   39ME     C09  731   0.917   2.060   0.741  0.0037  0.4337  0.2413
   39ME     C0A  732   0.644   1.760   0.619 -0.3963  0.4092  0.0512
   39ME     C0B  733   0.653   2.206   0.753  0.5916  0.2290  0.7142
   39ME     H0C  734   0.719   2.146   0.555  0.2846 -0.0403  0.2831
   39ME     H0D  735   0.599   2.034   0.630  0.1643 -0.2949 -1.1581
   39ME     H0E  736   0.903   2.134   0.819  1.1414  1.5715 -0.6137
   39ME     H0F  737   0.973   2.106   0.660 -1.7416  0.0768 -1.2058
   39ME     H10  738   0.986   1.987   0.788 -0.0013 -0.4792 -1.1389
   39ME     H11  739   0.555   2.249   0.734  0.4303 -0.4282  0.0602
   39ME     H12  740   0.641   2.163   0.854  0.4057 -2.7312 -0.5323
   39ME     H13  741   0.728   2.287   0.749  0.4517  0.4117  1.6887
   40ME     S01  742   0.248   3.400   0.583 -0.1106  0.1285 -0.0109
   40ME     F02  743   0.451   3.534   0.698  0.1081  0.1595  0.2320
   40ME     F03  744   0.294   3.655   0.606  0.0417 -0.2469 -0.1304
   40ME     F04  745   0.263   3.554   0.799  0.3163 -0.5202 -0.3306
   40ME     O05  746   0.351   3.366   0.485  0.1893  0.2295 -0.4338
   40ME     O06  747   0.115   3.451   0.547 -0.2148  0.1665 -0.5964
   40ME     N07  748   0.233   3.273   0.688  0.0167  0.4833  0.0998
   40ME     C08  749   0.343   3.246   0.787  0.0034  0.5802  0.1713
   40ME     C09  750   0.161   3.150   0.635 -0.1768 -0.4315 -0.3019
   40ME     C0A  751   0.317   3.548   0.680 -0.1852 -0.6941 -0.1157
   40ME     C0B  752   0.472   3.183   0.725  0.4232  0.2680 -0.5289
   40ME     H0C  753   0.369   3.335   0.847  0.2121  1.5842 -1.3738
   40ME     H0D  754   0.305   3.176   0.862  2.9328 -1.3840 -0.0875
   40ME     H0E  755   0.069   3.177   0.582 -0.9060  0.6763  1.5093
   40ME     H0F  756   0.126   3.089   0.718 -2.5889 -0.5695 -1.3556
   40ME     H10  757   0.226   3.088   0.571  0.4904  0.2600 -0.3063
   40ME     H11  758   0.448   3.097   0.662 -3.1171  0.2307  0.7672
   40ME     H12  759   0.526   3.257   0.665  0.4873  0.7432  0.1056
   40ME     H13  760   0.532   3.153   0.812  1.5411  1.9206 -0.7197
   41ME     S01  761   0.061   1.295   1.701 -0.2592  0.0064 -0.1411
   41ME     F02  762  -0.096   1.137   1.558  0.1607  0.5317 -0.1892
   41ME     F03  763  -0.171   1.180   1.761  0.1831  0.1836 -0.0436
   41ME     F04  764  -0.184   1.332   1.608  0.1920 -0.1810  0.0485
   41ME     O05  765   0.116   1.327   1.573  0.0185  0.2450  0.1243
   41ME     O06  766   0.123   1.188   1.784 -0.4096  0.0552  0.5741
   41ME     N07  767   0.038   1.436   1.787 -0.2765  0.3536 -0.0301
   41ME     C08  768  -0.074   1.448   1.879 -0.3076  0.3701  0.8257
   41ME     C09  769   0.155   1.523   1.814 -0.6190 -0.4218 -0.2967
   41ME     C0A  770  -0.108   1.231   1.654 -0.0910  0.0363  0.0827
   41ME     C0B  771  -0.053   1.380   2.013  0.2068  0.5253  0.3217
   41ME     H0C  772  -0.077   1.556   1.898 -0.2235  0.7246 -1.0678
   41ME     H0D  773  -0.171   1.426   1.834  0.5072  0.2447 -0.9116
   41ME     H0E  774   0.122   1.626   1.825  0.9569 -0.0345  0.9896
   41ME     H0F  775   0.217   1.528   1.724 -0.2541 -0.5005 -0.0510
   41ME     H10  776   0.213   1.494   1.903  0.2105  1.0671 -0.3283
   41ME     H11  777  -0.128   1.403   2.088  0.6002  0.4083  0.7524
   41ME     H12  778  -0.050   1.271   1.996  0.9520  0.6307 -0.2195
   41ME     H13  779   0.042   1.407   2.059  1.6190 -1.6159 -1.2189
   42ME     S01  780   0.481   4.163   2.407  0.1582  0.5447  0.2829
   42ME     F02  781   0.721   4.234   2.340  0.0953  0.5698  0.3217
   42ME     F03  782   0.569   4.383   2.297  0.2441 -0.0404 -0.2366
   42ME     F04  783   0.637   4.359   2.501 -0.3386  0.0048  0.1973
   42ME     O05  784   0.474   4.110   2.273  0.0577  0.3750  0.2397
   42ME     O06  785   0.363   4.228   2.464 -0.1474  0.1151  0.4416
   42ME     N07  786   0.539   4.050   2.516  0.1981 -0.2335  0.0630
   42ME     C08  787   0.525   3.907   2.487  0.3134  0.1345  0.0985
   42ME     C09  788   0.614   4.088   2.637  0.2113 -0.1680 -0.3502
   42ME     C0A  789   0.614   4.295   2.383  0.5257 -0.3610 -0.1801
   42ME     C0B  790   0.635   3.857   2.389 -0.0686  0.0063  0.0765
   42ME     H0C  791   0.518   3.843   2.576  0.9647 -1.4286 -0.9486
   42ME     H0D  792   0.426   3.900   2.441  0.3957 -0.8633  0.0715
   42ME     H0E  793   0.717   4.109   2.609  0.0720  1.6393  0.4880
   42ME     H0F  794   0.604   4.008   2.710  0.4401 -1.1544 -1.3848
   42ME     H10  795   0.563   4.172   2.686  2.6443  0.1518  1.7034
   42ME     H11  796   0.615   3.758   2.349 -0.3927  0.2511 -0.3772
   42ME     H12  797   0.657   3.925   2.305  0.0834 -0.8301 -0.5649
   42ME     H13  798   0.729   3.848   2.445  0.8616  1.3742 -1.2426
   43ME     S01  799   2.918   1.889   4.042 -0.0762  0.4074 -0.0310
   43ME     F02  800   2.661   1.923   4.066 -0.2628  0.3640  0.1158
   43ME     F03  801   2.726   1.851   3.870  0.2744 -0.0385  0.5414
   43ME     F04  802   2.729   1.716   4.047 -0.1145 -0.3807 -0.3858
   43ME     O05  803   2.929   1.877   4.189 -0.1934  0.1350  0.0026
   43ME     O06  804   2.947   2.015   3.973 -0.1960  0.0806  0.3352
   43ME     N07  805   3.013   1.770   3.977  0.4533  0.2539 -0.3128
   43ME     C08  806   3.004   1.747   3.830  0.0907 -0.0889 -0.2754
   43ME     C09  807   3.134   1.724   4.047  0.0594  0.1913  0.3280
   43ME     C0A  808   2.742   1.840   4.001 -0.1029 -0.7546 -0.2219
   43ME     C0B  809   2.930   1.616   3.798 -0.3138 -0.6253 -0.1672
   43ME     H0C  810   2.955   1.831   3.778  1.2279  0.0315 -1.1879
   43ME     H0D  811   3.106   1.734   3.793  1.1232  1.5334  1.9006
   43ME     H0E  812   3.167   1.631   4.000  0.3839 -0.2069  1.3345
   43ME     H0F  813   3.121   1.703   4.153  0.4683  0.1886  0.3789
   43ME     H10  814   3.214   1.801   4.048 -0.3847  0.6473  1.0465
   43ME     H11  815   2.942   1.592   3.693  0.1053 -0.7179 -0.0983
   43ME     H12  816   2.984   1.540   3.857 -0.6037 -0.8878 -0.2384
   43ME     H13  817   2.823   1.613   3.825 -0.4302  1.2670 -0.3835
   44ME     S01  818   0.283   0.025   0.893 -0.1651  0.2269 -0.1144
   44ME     F02  819   0.101   0.223   0.928 -0.0657  0.0283 -0.1323
   44ME     F03  820   0.034   0.037   1.004 -0.1878  0.2025  0.1229
   44ME     F04  821   0.180   0.147   1.115 -0.1695 -0.0453  0.0559
   44ME     O05  822   0.313  -0.096   0.969 -0.1891 -0.4070 -0.0776
   44ME     O06  823   0.379   0.130   0.871  0.1855 -0.4450  0.0423
   44ME     N07  824   0.222  -0.019   0.745  0.4110 -0.6087 -0.0187
   44ME     C08  825   0.304  -0.008   0.619  0.1196 -0.2218 -0.3505
   44ME     C09  826   0.077  -0.046   0.720  0.1380  0.3006 -0.4715
   44ME     C0A  827   0.141   0.113   0.991  0.0108  0.1015 -0.6864
   44ME     C0B  828   0.274   0.125   0.550 -0.3198  0.4684 -0.0261
   44ME     H0C  829   0.409  -0.023   0.650 -0.8656 -0.9198  2.8223
   44ME     H0D  830   0.276  -0.093   0.557 -1.2284 -0.7774  1.0077
   44ME     H0E  831   0.025   0.050   0.711 -0.4011  0.0304 -0.2366
   44ME     H0F  832   0.033  -0.108   0.798  1.0724  0.1326 -0.0805
   44ME     H10  833   0.060  -0.106   0.629 -0.4503 -1.0859  0.5352
   44ME     H11  834   0.340   0.152   0.467 -0.1464 -1.2412 -0.4605
   44ME     H12  835   0.172   0.124   0.508 -0.7316 -1.7251  1.0049
   44ME     H13  836   0.283   0.210   0.619 -0.3590  0.3811  0.0862
   45ME     S01  837   2.389   3.675   1.781 -0.0696  0.0559  0.0533
   45ME     F02  838   2.476   3.486   1.620 -0.0252  0.2448 -0.1982
   45ME     F03  839   2.623   3.563   1.751 -0.3496  0.1318  0.3941
   45ME     F04  840   2.474   3.424   1.827  0.0777 -0.0409  0.0275
   45ME     O05  841   2.259   3.628   1.745 -0.4410  0.0574  0.2434
   45ME     O06  842   2.447   3.793   1.716  0.0534 -0.2007 -0.1204
   45ME     N07  843   2.387   3.699   1.946  0.2961  0.2957  0.0387
   45ME     C08  844   2.264   3.753   2.018  0.0721  0.2289 -0.3035
   45ME     C09  845   2.511   3.713   2.017 -0.4599 -0.1376 -0.2591
   45ME     C0A  846   2.499   3.526   1.742 -0.1066 -0.3687  0.0882
   45ME     C0B  847   2.234   3.896   1.986  0.0962  0.3082 -0.2983
   45ME     H0C  848   2.175   3.695   1.991  0.1214  0.0256 -0.0283
   45ME     H0D  849   2.286   3.748   2.125 -0.7989  0.0631 -0.1342
   45ME     H0E  850   2.585   3.640   1.984  0.4434  0.0958  1.1548
   45ME     H0F  851   2.497   3.694   2.124  1.1095  2.6347  0.5250
   45ME     H10  852   2.553   3.815   2.012 -1.6962  0.3234 -1.4996
   45ME     H11  853   2.203   3.900   1.882 -1.2043  0.8962  0.1033
   45ME     H12  854   2.162   3.941   2.056  0.7163  0.9884 -0.0941
   45ME     H13  855   2.326   3.956   1.998  0.7387 -0.6491 -0.3813
   46ME     S01  856   3.466   0.143   0.197 -0.2599 -0.1991 -0.5061
   46ME     F02  857   3.665   0.002   0.087  0.0080  0.2316  0.2771
   46ME     F03  858   3.593  -0.079   0.273 -0.4186  0.0340  0.1203
   46ME     F04  859   3.480  -0.107   0.095 -0.0048  0.1351  0.3668
   46ME     O05  860   3.562   0.240   0.243  0.3117 -0.6009 -0.0707
   46ME     O06  861   3.354   0.094   0.279 -0.0979  0.5090 -0.1589
   46ME     N07  862   3.401   0.202   0.055 -0.0294  0.0302 -0.4965
   46ME     C08  863   3.478   0.189  -0.069 -0.0621 -0.2382 -0.0472
   46ME     C09  864   3.297   0.307   0.062 -0.3115 -0.4076 -0.3012
   46ME     C0A  865   3.555  -0.021   0.159 -0.4650  0.0908  0.1366
   46ME     C0B  866   3.599   0.275  -0.073 -0.0331  0.2763 -0.0177
   46ME     H0C  867   3.503   0.084  -0.089 -1.9462 -0.5205 -0.9742
   46ME     H0D  868   3.417   0.212  -0.156 -0.7133 -1.4352  0.0806
   46ME     H0E  869   3.232   0.303  -0.026 -0.8681 -0.7367  0.1206
   46ME     H0F  870   3.352   0.401   0.070  0.9632 -1.2435  0.9545
   46ME     H10  871   3.229   0.295   0.147  0.8138 -0.4896  0.5919
   46ME     H11  872   3.657   0.265  -0.164 -0.1970 -2.0929  0.1041
   46ME     H12  873   3.566   0.379  -0.057 -0.8619  0.2836 -1.6621
   46ME     H13  874   3.674   0.255   0.006  0.2803  0.2681 -0.3168
   47ME     S01  875   0.051   1.911   1.956 -0.0392 -0.1673  0.0055
   47ME     F02  876  -0.116   1.978   1.760 -0.1057 -0.4709 -0.0642
   47ME     F03  877   0.088   2.023   1.718  0.4059 -0.0020 -0.0530
   47ME     F04  878   0.011   1.820   1.704  0.0664  0.1840  0.1526
   47ME     O05  879  -0.051   1.817   2.001 -0.0804 -0.0875 -0.0067
   47ME     O06  880   0.061   2.046   2.007 -0.0745  0.1888 -0.2535
   47ME     N07  881   0.202   1.837   1.958 -0.0360  0.0303  0.0645
   47ME     C08  882   0.251   1.799   2.093  0.0734  0.4809  0.4201
   47ME     C09  883   0.309   1.871   1.860  0.1773 -0.0965 -0.3111
   47ME     C0A  884   0.010   1.937   1.770  0.1210  0.0253 -0.2235
   47ME     C0B  885   0.323   1.923   2.161 -0.4845 -0.3784 -0.1152
   47ME     H0C  886   0.160   1.768   2.147  0.3902  0.6046  1.0303
   47ME     H0D  887   0.322   1.717   2.079  1.1092  1.8134 -2.7492
   47ME     H0E  888   0.383   1.792   1.869  0.1580 -0.3355 -2.1357
   47ME     H0F  889   0.349   1.968   1.888 -0.5657 -0.3363  1.6676
   47ME     H10  890   0.266   1.871   1.759  0.3702 -0.1296 -0.3911
   47ME     H11  891   0.266   2.015   2.151  0.0933 -0.0944 -0.8475
   47ME     H12  892   0.353   1.912   2.266  1.1117 -0.7626 -0.5991
   47ME     H13  893   0.414   1.938   2.101 -0.3382 -0.2775  0.1323
   48ME     S01  894   1.688   3.741   1.892  0.0826  0.1441 -0.1738
   48ME     F02  895   1.907   3.648   1.773  0.3330  0.0155 -0.3759
   48ME     F03  896   1.938   3.830   1.872 -0.3750 -0.4414 -0.0652
   48ME     F04  897   1.916   3.651   1.987  0.1715  0.2016 -0.0201
   48ME     O05  898   1.661   3.833   1.779  0.5381  0.0618 -0.0237
   48ME     O06  899   1.662   3.780   2.031  0.2376 -0.1753 -0.0614
   48ME     N07  900   1.615   3.593   1.859 -0.3440 -0.0214  0.0327
   48ME     C08  901   1.468   3.602   1.824  0.1143 -0.5134 -0.2949
   48ME     C09  902   1.668   3.461   1.908  0.1545 -0.2799 -0.0799
   48ME     C0A  903   1.873   3.716   1.880 -0.0693  0.0488 -0.4194
   48ME     C0B  904   1.375   3.573   1.942  0.2000  0.2224  0.0783
   48ME     H0C  905   1.443   3.701   1.783  1.4216  0.6032  1.5062
   48ME     H0D  906   1.452   3.530   1.744 -0.5049  1.0345 -1.5735
   48ME     H0E  907   1.623   3.377   1.856 -0.4611  0.1743 -0.2880
   48ME     H0F  908   1.650   3.452   2.015  0.1231 -0.1531 -0.0746
   48ME     H10  909   1.776   3.453   1.887 -0.2144 -1.0831 -1.7255
   48ME     H11  910   1.386   3.643   2.024 -1.9811  1.6999 -0.8433
   48ME     H12  911   1.270   3.573   1.909 -0.0491 -0.8071  0.8609
   48ME     H13  912   1.393   3.471   1.979  2.0682  0.7282  0.6163
   49ME     S01  913   2.658   3.598   4.208  0.1301  0.0602  0.0727
   49ME     F02  914   2.587   3.739   3.993 -0.0027 -0.4996 -0.2298
   49ME     F03  915   2.431   3.715   4.140 -0.0837 -0.2734  0.0082
   49ME     F04  916   2.592   3.855   4.172  0.1528  0.2080  0.1379
   49ME     O05  917   2.619   3.620   4.348  0.2903  0.2411 -0.2098
   49ME     O06  918   2.797   3.606   4.166  0.1793 -0.3398 -0.4165
   49ME     N07  919   2.599   3.453   4.160 -0.0190 -0.0536 -0.5800
   49ME     C08  920   2.621   3.333   4.247 -0.4183 -0.1023 -0.1865
   49ME     C09  921   2.584   3.424   4.016 -0.0319  0.5302  0.1699
   49ME     C0A  922   2.558   3.737   4.122 -0.0653  0.7086 -0.5307
   49ME     C0B  923   2.759   3.269   4.217 -0.0418 -0.4703  0.0186
   49ME     H0C  924   2.616   3.349   4.356  0.7729 -1.1102  0.0249
   49ME     H0D  925   2.544   3.259   4.224  0.9873 -0.9509 -2.3233
   49ME     H0E  926   2.524   3.502   3.969 -0.2086  0.8455  0.9077
   49ME     H0F  927   2.523   3.334   4.014  0.1798  0.3578  1.3251
   49ME     H10  928   2.679   3.401   3.964 -0.6616 -2.0989  0.1078
   49ME     H11  929   2.838   3.342   4.235 -0.0305 -0.7702  1.2026
   49ME     H12  930   2.779   3.182   4.281 -0.8755  1.2687  2.7194
   49ME     H13  931   2.770   3.242   4.111 -1.6833 -0.6058 -0.1278
   50ME     S01  932   1.048   2.810   2.307 -0.2236 -0.2556  0.5365
   50ME     F02  933   1.200   2.983   2.164 -0.0011  0.4833  0.3846
   50ME     F03  934   1.182   2.778   2.088  0.3469  0.1915  0.3156
   50ME     F04  935   1.014   2.916   2.059  0.1642 -0.1422 -0.1545
   50ME     O05  936   0.979   2.679   2.281 -0.0544  0.5931  0.0614
   50ME     O06  937   0.978   2.925   2.365  0.6549 -0.0395 -0.1096
   50ME     N07  938   1.172   2.769   2.413 -0.0385 -0.1262  0.2696
   50ME     C08  939   1.175   2.824   2.554  0.0967  0.3998  0.4089
   50ME     C09  940   1.301   2.723   2.364  0.3425 -0.5634 -0.1023
   50ME     C0A  941   1.113   2.876   2.143 -0.0269  0.1853 -0.1037
   50ME     C0B  942   1.256   2.950   2.572  0.2962 -0.3385 -0.0165
   50ME     H0C  943   1.072   2.833   2.591  0.1509 -0.2466  0.7218
   50ME     H0D  944   1.216   2.744   2.615 -0.8017 -1.1620 -0.9931
   50ME     H0E  945   1.354   2.802   2.311 -2.0432  0.2955 -1.2982
   50ME     H0F  946   1.287   2.647   2.287 -2.3656 -1.2080  0.9366
   50ME     H10  947   1.356   2.679   2.448 -1.1016  0.9906  1.7126
   50ME     H11  948   1.209   3.034   2.519 -1.4117 -1.0179  0.3798
   50ME     H12  949   1.269   2.977   2.678  0.1658  0.1078 -0.1100
   50ME     H13  950   1.356   2.937   2.528  0.8256  0.6149  0.8939
   51ME     S01  951   1.518   3.518   0.275  0.0607 -0.1604  0.0305
   51ME     F02  952   1.677   3.730   0.230 -0.0067  0.2333 -0.1790
   51ME     F03  953   1.583   3.738   0.428  0.3667 -0.0504 -0.1323
   51ME     F04  954   1.743   3.597   0.395  0.0668  0.0190  0.2759
   51ME     O05  955   1.600   3.450   0.176  0.6534  0.1236 -0.1025
   51ME     O06  956   1.394   3.588   0.234 -0.2624  0.1326 -0.0105
   51ME     N07  957   1.482   3.413   0.400 -0.0274  0.1901 -0.4331
   51ME     C08  958   1.441   3.471   0.528  0.1837 -0.1596 -0.1839
   51ME     C09  959   1.430   3.273   0.374 -0.5279  0.1312  0.6754
   51ME     C0A  960   1.637   3.655   0.341 -0.0294 -0.0619  0.1313
   51ME     C0B  961   1.300   3.519   0.537  0.5698  0.2977 -0.0737
   51ME     H0C  962   1.455   3.397   0.608  0.3260  0.1023  0.0337
   51ME     H0D  963   1.504   3.554   0.561 -0.6910  0.0041  1.1337
   51ME     H0E  964   1.325   3.278   0.346 -0.5977  0.6049  1.0313
   51ME     H0F  965   1.445   3.220   0.469  0.7350 -0.2806  0.2608
   51ME     H10  966   1.485   3.223   0.293  1.0899  2.2648  0.4199
   51ME     H11  967   1.277   3.574   0.446  1.3331  0.2893 -0.2718
   51ME     H12  968   1.233   3.432   0.541  0.8614  0.0873  0.2262
   51ME     H13  969   1.290   3.579   0.628  0.6532 -0.1321  0.2226
   52ME     S01  970   3.414   2.782   4.229  0.3212 -0.2559 -0.1389
   52ME     F02  971   3.388   2.611   4.028  0.2862 -0.0792  0.6214
   52ME     F03  972   3.585   2.634   4.096 -0.1160 -0.2310  0.2757
   52ME     F04  973   3.446   2.519   4.211 -0.0246 -0.0803 -0.3213
   52ME     O05  974   3.490   2.771   4.353 -0.0599  0.0299 -0.0641
   52ME     O06  975   3.268   2.787   4.228 -0.9093  0.0895 -0.0548
   52ME     N07  976   3.472   2.912   4.143 -0.0406 -0.1337 -0.3194
   52ME     C08  977   3.446   2.932   4.000 -0.2134 -0.2161  0.0619
   52ME     C09  978   3.514   3.030   4.221 -0.1344 -0.4074  0.0243
   52ME     C0A  979   3.461   2.627   4.135 -0.3718  0.7577  0.2785
   52ME     C0B  980   3.327   3.023   3.975  0.3644 -0.3997  0.0570
   52ME     H0C  981   3.534   2.979   3.954 -0.3458 -0.6860 -0.6800
   52ME     H0D  982   3.430   2.839   3.946 -0.2788  0.3723 -0.9501
   52ME     H0E  983   3.586   2.998   4.296 -0.4924 -0.8407  0.1865
   52ME     H0F  984   3.431   3.072   4.279  0.3482  0.2107  0.2742
   52ME     H10  985   3.571   3.100   4.159 -0.6669  0.1269  0.1280
   52ME     H11  986   3.330   3.124   4.014  1.2870 -0.0265 -0.9823
   52ME     H12  987   3.311   3.042   3.868  0.2435  0.3956  0.2191
   52ME     H13  988   3.238   2.971   4.014  0.3129 -0.5596 -0.2725
   53ME     S01  989   0.260   1.946   2.866  0.0648 -0.2126 -0.0541
   53ME     F02  990   0.286   2.212   2.867 -0.2241  0.3201  0.0124
   53ME     F03  991   0.201   2.131   3.045  0.0231 -0.4649 -0.1659
   53ME     F04  992   0.419   2.118   3.010 -0.0893 -0.2222  0.0473
   53ME     O05  993   0.146   1.978   2.779 -0.0469 -0.3214  0.1448
   53ME     O06  994   0.259   1.841   2.964  0.1286 -0.1955 -0.0431
   53ME     N07  995   0.387   1.908   2.760 -0.1293  0.6546 -0.2152
   53ME     C08  996   0.528   1.912   2.814  0.2750  0.0654  0.1289
   53ME     C09  997   0.370   1.815   2.648 -0.2176 -0.0567  0.2699
   53ME     C0A  998   0.294   2.111   2.952 -0.6019 -0.2346  0.5447
   53ME     C0B  999   0.602   2.036   2.764 -0.1110 -0.4643 -0.2134
   53ME     H0C 1000   0.524   1.914   2.924  0.3128 -0.6958  0.1461
   53ME     H0D 1001   0.586   1.823   2.790  1.0128  0.3897  0.6926
   53ME     H0E 1002   0.454   1.800   2.580 -0.5882 -1.8992  0.1955
   53ME     H0F 1003   0.288   1.845   2.583 -0.8905  1.0787  1.6162
   53ME     H10 1004   0.353   1.714   2.689  1.3483 -0.2360  0.4988
   53ME     H11 1005   0.710   2.025   2.778 -0.3168 -0.7424  1.2268
   53ME     H12 1006   0.585   2.049   2.656  1.9772 -0.6314 -0.5856
   53ME     H13 1007   0.560   2.126   2.812 -0.0458 -0.9966  0.8623
   54ME     S01 1008   1.112   1.093   1.477 -0.0309  0.2727 -0.3417
   54ME     F02 1009   1.227   1.332   1.530  0.5619  0.2140  0.0462
   54ME     F03 1010   1.031   1.348   1.428 -0.1476  0.2307 -0.1229
   54ME     F04 1011   1.038   1.287   1.639  0.2299 -0.2167  0.2669
   54ME     O05 1012   0.972   1.051   1.493  0.4967  0.0464 -0.0277
   54ME     O06 1013   1.225   1.037   1.554  0.1830 -0.0977  0.1220
   54ME     N07 1014   1.151   1.082   1.313 -0.0616 -0.0313 -0.2189
   54ME     C08 1015   1.253   1.173   1.245  0.0842  0.0471  0.1744
   54ME     C09 1016   1.107   0.955   1.244 -0.0675  0.1189 -0.2246
   54ME     C0A 1017   1.101   1.276   1.519  0.0524 -0.4350  0.2633
   54ME     C0B 1018   1.216   1.209   1.101  0.6631  0.0377  0.4157
   54ME     H0C 1019   1.259   1.270   1.295  0.7053  0.8954 -1.4932
   54ME     H0D 1020   1.351   1.124   1.242 -0.0590 -0.3372  1.7226
   54ME     H0E 1021   1.193   0.899   1.210  0.5809  1.2001 -0.3951
   54ME     H0F 1022   1.052   0.986   1.154 -1.1715 -1.3657 -0.0788
   54ME     H10 1023   1.034   0.903   1.308 -0.5517 -0.4034 -1.1841
   54ME     H11 1024   1.282   1.283   1.057  0.7226  0.1439  0.6825
   54ME     H12 1025   1.215   1.123   1.032  1.0311 -0.6005  1.1868
   54ME     H13 1026   1.112   1.245   1.092  0.7233 -0.0037 -0.4269
   55ME     S01 1027   2.885   0.114   0.563  0.0811 -0.0872  0.4404
   55ME     F02 1028   3.065   0.042   0.382 -0.3207  0.1422 -0.3475
   55ME     F03 1029   2.869  -0.000   0.313 -0.1801  0.0293 -0.0781
   55ME     F04 1030   2.941   0.204   0.312 -0.1373 -0.2555  0.0375
   55ME     O05 1031   2.743   0.139   0.565  0.3810  0.2576 -0.5572
   55ME     O06 1032   2.980   0.219   0.600 -0.1413  0.0906  0.0272
   55ME     N07 1033   2.923  -0.021   0.654  0.4659  0.0516 -0.0856
   55ME     C08 1034   2.895  -0.156   0.596  0.2362 -0.1594 -0.1309
   55ME     C09 1035   2.923  -0.006   0.797  0.0639  0.0615 -0.1131
   55ME     C0A 1036   2.942   0.092   0.378 -0.4675  0.2790  0.0731
   55ME     C0B 1037   2.746  -0.193   0.602  0.2214 -0.0423 -0.1077
   55ME     H0C 1038   2.933  -0.160   0.493 -0.9917 -1.3312 -0.5574
   55ME     H0D 1039   2.946  -0.231   0.657 -0.3962  0.5337  1.2693
   55ME     H0E 1040   2.970   0.091   0.816 -1.3872  0.8918 -0.7001
   55ME     H0F 1041   2.980  -0.088   0.840 -0.7674 -0.5132 -0.0993
   55ME     H10 1042   2.823   0.007   0.839 -0.0607 -0.7367 -0.1602
   55ME     H11 1043   2.696  -0.135   0.525 -0.1326  0.5303  0.5409
   55ME     H12 1044   2.731  -0.300   0.582  0.2829 -0.5104  2.2010
   55ME     H13 1045   2.708  -0.172   0.704 -0.6420 -1.3490 -0.1403
   56ME     S01 1046   4.243   2.737   1.922  0.4916 -0.1246 -0.2229
   56ME     F02 1047   4.419   2.939   1.906  0.6253  0.0989  0.2315
   56ME     F03 1048   4.361   2.892   2.111 -0.2240 -0.2733 -0.2496
   56ME     F04 1049   4.495   2.766   1.999 -0.0946  0.1098 -0.1690
   56ME     O05 1050   4.229   2.631   2.023  0.1617  0.2943  0.1269
   56ME     O06 1051   4.277   2.708   1.783 -0.5296  0.0853  0.2020
   56ME     N07 1052   4.111   2.836   1.934 -0.5817 -0.1263  0.0087
   56ME     C08 1053   3.979   2.777   1.969  0.1759  0.4256  0.0078
   56ME     C09 1054   4.119   2.988   1.924 -0.4000 -0.0131 -0.2701
   56ME     C0A 1055   4.389   2.839   1.989  0.5474 -0.4961  0.2285
   56ME     C0B 1056   3.930   2.807   2.111  0.2685  0.3433 -0.4023
   56ME     H0C 1057   3.900   2.819   1.905  1.2210  1.0721 -0.8827
   56ME     H0D 1058   3.988   2.669   1.958 -2.1490  0.3097 -0.9165
   56ME     H0E 1059   4.019   3.031   1.927 -0.4542  0.1400 -2.9359
   56ME     H0F 1060   4.151   3.022   1.825  2.0075  1.3675  0.9231
   56ME     H10 1061   4.178   3.034   2.005 -1.1288 -1.6278  1.2253
   56ME     H11 1062   3.984   2.746   2.183 -1.2273  1.2073  1.4885
   56ME     H12 1063   3.945   2.910   2.147  0.6562 -0.6250  2.2843
   56ME     H13 1064   3.823   2.787   2.126  0.8282 -0.6450  2.6164
   57ME     S01 1065   3.992   3.738   1.249  0.0615 -0.1283 -0.0082
   57ME     F02 1066   3.768   3.780   1.105  0.4112 -0.0989 -0.1055
   57ME     F03 1067   3.955   3.819   0.999  0.1500 -0.3885  0.2262
   57ME     F04 1068   3.884   3.617   1.040  0.1753 -0.0041 -0.1957
   57ME     O05 1069   4.125   3.702   1.209  0.1350 -0.4545 -0.0445
   57ME     O06 1070   3.917   3.662   1.349 -0.0517 -0.3108  0.1646
   57ME     N07 1071   3.995   3.897   1.301  0.2881 -0.2528 -0.6624
   57ME     C08 1072   3.873   3.948   1.365  0.0843  0.4148 -0.5097
   57ME     C09 1073   4.125   3.946   1.353 -0.1740  0.2494  0.0815
   57ME     C0A 1074   3.896   3.740   1.087  0.1309  0.0976 -0.0982
   57ME     C0B 1075   3.833   4.090   1.317  0.0611  0.1834  0.2181
   57ME     H0C 1076   3.794   3.876   1.342  1.8076 -1.1354 -1.7647
   57ME     H0D 1077   3.886   3.947   1.473  0.3225  2.0680 -0.5040
   57ME     H0E 1078   4.142   3.909   1.454 -1.4759 -0.2170  0.1456
   57ME     H0F 1079   4.111   4.055   1.354 -1.6109  0.0719  1.0717
   57ME     H10 1080   4.210   3.918   1.290 -1.0294 -1.2624 -0.4084
   57ME     H11 1081   3.836   4.092   1.208  1.6500 -1.6451  0.1994
   57ME     H12 1082   3.735   4.116   1.359  0.7106  3.2998 -0.0234
   57ME     H13 1083   3.896   4.164   1.369 -0.0770 -0.1459  0.8600
   58ME     S01 1084   4.196   0.679   0.245 -0.0380  0.3750 -0.1302
   58ME     F02 1085   3.934   0.662   0.298  0.3136  0.1926  0.1203
   58ME     F03 1086   4.022   0.500   0.182  0.2537  0.1279  0.1036
   58ME     F04 1087   4.064   0.512   0.397 -0.1029  0.1257  0.3965
   58ME     O05 1088   4.155   0.772   0.139 -0.0317  0.1306  0.1958
   58ME     O06 1089   4.291   0.572   0.222 -0.0468 -0.2741  0.2480
   58ME     N07 1090   4.238   0.769   0.379 -0.1022 -0.2027  0.2033
   58ME     C08 1091   4.360   0.853   0.374 -0.2375  0.0605  0.4025
   58ME     C09 1092   4.132   0.812   0.477  0.0254 -0.1722  0.0526
   58ME     C0A 1093   4.043   0.583   0.285 -0.1013  0.1605  0.1004
   58ME     C0B 1094   4.323   0.993   0.322  0.2169  0.2525 -0.2134
   58ME     H0C 1095   4.405   0.857   0.474  1.1574  1.3863 -0.2539
   58ME     H0D 1096   4.434   0.808   0.308 -0.8986  0.5541 -0.6885
   58ME     H0E 1097   4.079   0.727   0.522  1.2894 -1.1361 -0.2500
   58ME     H0F 1098   4.057   0.876   0.431 -1.1344 -1.0193  0.7305
   58ME     H10 1099   4.173   0.870   0.561 -0.5101 -0.4209  0.4955
   58ME     H11 1100   4.416   1.050   0.315  0.1011  0.4291 -0.3224
   58ME     H12 1101   4.281   0.989   0.221  0.5646 -1.8676 -0.2851
   58ME     H13 1102   4.251   1.044   0.388  0.2284  1.0838 -0.8327
   59ME     S01 1103   0.130   2.150   3.413  0.1458  0.0039  0.0460
   59ME     F02 1104   0.241   2.391   3.418  0.2813  0.2254  0.0986
   59ME     F03 1105   0.097   2.369   3.265 -0.0667  0.0063 -0.0686
   59ME     F04 1106   0.033   2.409   3.466 -0.3202 -0.0404 -0.2154
   59ME     O05 1107   0.119   2.121   3.556 -0.2813  0.1526  0.0987
   59ME     O06 1108   0.244   2.109   3.328 -0.4177 -0.0984  0.1276
   59ME     N07 1109  -0.007   2.092   3.333 -0.0212 -0.0048  0.1289
   59ME     C08 1110  -0.015   1.948   3.302  0.3534 -0.1088  0.4013
   59ME     C09 1111  -0.131   2.162   3.361  0.0511  0.5544 -0.2986
   59ME     C0A 1112   0.124   2.340   3.395 -0.3333 -0.4388  0.1545
   59ME     C0B 1113  -0.058   1.863   3.420 -0.1609 -0.3407  0.2970
   59ME     H0C 1114  -0.092   1.935   3.225  0.3923  1.0655  0.1533
   59ME     H0D 1115   0.077   1.912   3.256 -0.1717  0.2731 -0.9739
   59ME     H0E 1116  -0.119   2.270   3.350  0.7373  0.4850 -0.2257
   59ME     H0F 1117  -0.158   2.141   3.465 -0.4229  1.4164 -0.2401
   59ME     H10 1118  -0.215   2.133   3.295  1.1873 -0.5623 -1.2851
   59ME     H11 1119  -0.072   1.757   3.398  1.0916 -0.3316 -0.5554
   59ME     H12 1120   0.012   1.871   3.505 -0.7010  0.2412  0.6934
   59ME     H13 1121  -0.158   1.899   3.452  0.2518 -0.4159  1.7089
   60ME     S01 1122   4.353   0.459   4.009  0.0584  0.2899  0.0050
   60ME     F02 1123   4.556   0.288   4.049  0.2423  0.4192  0.5299
   60ME     F03 1124   4.557   0.390   3.852 -0.3488 -0.0733 -0.2268
   60ME     F04 1125   4.615   0.499   4.036 -0.0102  0.1844 -0.3686
   60ME     O05 1126   4.285   0.339   3.964  0.0713 -0.0582 -0.1104
   60ME     O06 1127   4.343   0.585   3.935 -0.1658 -0.0784 -0.1602
   60ME     N07 1128   4.319   0.485   4.171  0.2792 -0.3340 -0.5580
   60ME     C08 1129   4.186   0.535   4.202  0.0820 -0.3127  0.3221
   60ME     C09 1130   4.389   0.403   4.276  0.0903  0.0540  0.4491
   60ME     C0A 1131   4.534   0.407   3.986  0.0422 -0.3134 -0.0959
   60ME     C0B 1132   4.078   0.427   4.234  0.0180 -0.1224 -0.1428
   60ME     H0C 1133   4.196   0.614   4.278  0.5852 -0.0433 -0.0236
   60ME     H0D 1134   4.152   0.596   4.118 -1.0977 -0.4958  0.6444
   60ME     H0E 1135   4.497   0.410   4.266  0.0570  0.3259  0.2847
   60ME     H0F 1136   4.369   0.296   4.264 -0.6598  0.3048 -0.6452
   60ME     H10 1137   4.354   0.427   4.378  0.4329 -1.1281  0.8614
   60ME     H11 1138   4.065   0.351   4.156 -0.6250  0.1469 -0.3039
   60ME     H12 1139   4.100   0.373   4.327  0.2165 -1.1258 -0.7584
   60ME     H13 1140   3.979   0.474   4.241 -0.4357 -1.2028  0.7219
   61ME     S01 1141   0.947   2.338   1.789 -0.0097  0.0672 -0.0476
   61ME     F02 1142   0.879   2.210   2.005  0.4940  0.0671 -0.0386
   61ME     F03 1143   0.732   2.359   1.947  0.1385  0.2899  0.0071
   61ME     F04 1144   0.750   2.174   1.831 -0.0925 -0.0068  0.0172
   61ME     O05 1145   0.870   2.424   1.694 -0.1811  0.3762  0.1159
   61ME     O06 1146   1.018   2.217   1.751  0.4888  0.1572 -0.0669
   61ME     N07 1147   1.047   2.436   1.883  0.1691  0.3754 -0.2630
   61ME     C08 1148   1.166   2.497   1.814 -0.0128 -0.2765  0.7886
   61ME     C09 1149   1.000   2.517   2.004 -0.0277  0.5802  0.2030
   61ME     C0A 1150   0.815   2.265   1.904  0.6984  0.1759  0.4509
   61ME     C0B 1151   1.132   2.612   1.722  0.0535 -0.1829 -0.1252
   61ME     H0C 1152   1.238   2.531   1.890 -0.8492  2.3293  0.4384
   61ME     H0D 1153   1.221   2.420   1.759 -0.2968 -0.2084  0.4089
   61ME     H0E 1154   0.937   2.462   2.072 -0.7572 -1.0929 -1.7758
   61ME     H0F 1155   0.929   2.590   1.964  0.2345  0.5913 -0.2503
   61ME     H10 1156   1.081   2.560   2.065  1.4222 -0.2355 -1.1009
   61ME     H11 1157   1.067   2.578   1.641  0.1930 -0.4069 -0.1440
   61ME     H12 1158   1.080   2.692   1.776 -0.9541 -1.0369  0.1798
   61ME     H13 1159   1.224   2.652   1.677  1.0725 -1.4908  0.7765
   62ME     S01 1160   2.475   0.937   2.784  0.1073  0.0497  0.0950
   62ME     F02 1161   2.549   0.700   2.672  0.5340 -0.0482  0.3234
   62ME     F03 1162   2.648   0.880   2.594 -0.3513  0.3437  0.5191
   62ME     F04 1163   2.708   0.793   2.784 -0.1022  0.3931 -0.0035
   62ME     O05 1164   2.432   0.867   2.903  0.3069  0.0563 -0.1928
   62ME     O06 1165   2.385   0.967   2.674  0.0000  0.9106 -0.1395
   62ME     N07 1166   2.550   1.079   2.824 -0.4866 -0.2691  0.0772
   62ME     C08 1167   2.468   1.186   2.893  0.3054  0.0969  0.3978
   62ME     C09 1168   2.699   1.079   2.860 -0.1689 -0.1515 -0.6017
   62ME     C0A 1169   2.603   0.821   2.702 -0.0918  0.6456 -0.1579
   62ME     C0B 1170   2.400   1.143   3.027  0.2557  0.0613  0.3961
   62ME     H0C 1171   2.525   1.279   2.902 -1.6809  1.2911  0.9717
   62ME     H0D 1172   2.393   1.219   2.821  0.7268 -0.5125 -0.3367
   62ME     H0E 1173   2.728   1.013   2.942  0.9504  0.1354 -0.7667
   62ME     H0F 1174   2.726   1.175   2.904 -0.1746 -0.9769  1.2439
   62ME     H10 1175   2.765   1.065   2.773  0.7745  1.3334 -0.1453
   62ME     H11 1176   2.327   1.065   3.007  0.6929  0.0986 -1.4165
   62ME     H12 1177   2.475   1.107   3.100  1.1401 -0.7276 -0.8726
   62ME     H13 1178   2.344   1.223   3.077 -0.0560 -0.4355  0.8457
   63ME     S01 1179   4.175   2.969   0.517 -0.0002  0.1132  0.0651
   63ME     F02 1180   4.029   2.966   0.742  0.1472 -0.0742  0.0561
   63ME     F03 1181   3.908   2.943   0.556  0.0726  0.2366 -0.0774
   63ME     F04 1182   4.023   2.779   0.634 -0.4685  0.0327  0.3644
   63ME     O05 1183   4.291   2.914   0.586 -0.3879 -0.1803 -0.0576
   63ME     O06 1184   4.153   3.110   0.501  0.1052 -0.4436  0.2528
   63ME     N07 1185   4.166   2.900   0.368 -0.0492  0.0340  0.0594
   63ME     C08 1186   4.271   2.953   0.269  0.2364 -0.5328  0.2745
   63ME     C09 1187   4.047   2.839   0.303  0.4804  0.0091  0.3891
   63ME     C0A 1188   4.023   2.912   0.617 -0.3886 -0.0962  0.4054
   63ME     C0B 1189   4.314   2.850   0.160  0.4012 -0.2119 -0.1875
   63ME     H0C 1190   4.227   3.043   0.226 -0.3718 -0.7110  0.5121
   63ME     H0D 1191   4.362   2.978   0.324 -0.6810  1.8904  0.7351
   63ME     H0E 1192   3.977   2.916   0.271  0.5011  0.4127  1.2857
   63ME     H0F 1193   3.999   2.767   0.370 -0.1201 -1.2614 -1.3943
   63ME     H10 1194   4.078   2.776   0.219  0.4507 -1.5532  1.5170
   63ME     H11 1195   4.342   2.754   0.205 -1.1990 -0.0815  1.1176
   63ME     H12 1196   4.235   2.842   0.084  0.8582  1.9397 -0.9149
   63ME     H13 1197   4.400   2.891   0.106 -0.6197  0.7312 -1.1135
   64ME     S01 1198   3.682   2.598   0.909  0.0516  0.2605  0.0739
   64ME     F02 1199   3.719   2.848   0.813  0.2943 -0.1083  0.0292
   64ME     F03 1200   3.511   2.786   0.828  0.2364 -0.1962 -0.3157
   64ME     F04 1201   3.622   2.835   1.007  0.0364 -0.2252 -0.3885
   64ME     O05 1202   3.567   2.522   0.946 -0.4025  0.1502 -0.4488
   64ME     O06 1203   3.797   2.609   0.999 -0.3465  0.2476  0.3843
   64ME     N07 1204   3.743   2.545   0.767  0.0709  0.3013  0.0820
   64ME     C08 1205   3.674   2.576   0.644 -0.2185 -0.0059 -0.1648
   64ME     C09 1206   3.837   2.428   0.769  0.0461 -0.4440  0.3520
   64ME     C0A 1207   3.632   2.777   0.888  0.0334 -0.0172  0.2877
   64ME     C0B 1208   3.763   2.577   0.518  0.1741  0.3873  0.4485
   64ME     H0C 1209   3.591   2.504   0.632 -0.7984  0.4258  1.2033
   64ME     H0D 1210   3.625   2.674   0.648  1.0175  0.5931  0.5679
   64ME     H0E 1211   3.916   2.440   0.696 -0.1123  1.4273  0.4606
   64ME     H0F 1212   3.787   2.337   0.735  0.5826 -0.1481 -1.2539
   64ME     H10 1213   3.883   2.410   0.867  0.2712 -1.4261  0.0736
   64ME     H11 1214   3.842   2.653   0.523  1.2868 -0.6077 -1.4262
   64ME     H12 1215   3.805   2.478   0.497 -0.3784  0.4949 -1.2541
   64ME     H13 1216   3.705   2.610   0.430 -1.3711  0.4448  1.4690
   65ME     S01 1217   2.473   4.064   3.770  0.0959  0.2476 -0.2696
   65ME     F02 1218   2.682   4.228   3.717  0.1431 -0.3442 -0.2345
   65ME     F03 1219   2.503   4.282   3.614  0.6327  0.3057  0.1876
   65ME     F04 1220   2.515   4.317   3.823 -0.1295 -0.1893  0.1475
   65ME     O05 1221   2.329   4.093   3.768 -0.2202 -0.2859  0.1191
   65ME     O06 1222   2.550   4.033   3.890 -0.0413 -0.1133  0.4648
   65ME     N07 1223   2.509   3.953   3.651 -0.1299 -0.9046  0.4344
   65ME     C08 1224   2.450   3.818   3.668  0.0385 -0.1589 -0.4137
   65ME     C09 1225   2.539   4.001   3.510 -0.3931  0.1975 -0.0929
   65ME     C0A 1226   2.548   4.233   3.728  0.1993 -0.2736  0.2541
   65ME     C0B 1227   2.308   3.817   3.610  0.1681  0.0125  0.2535
   65ME     H0C 1228   2.512   3.742   3.618  0.4995  0.3987 -0.7042
   65ME     H0D 1229   2.448   3.794   3.775 -0.2872 -0.2480 -0.4406
   65ME     H0E 1230   2.459   4.063   3.467 -1.5086 -0.8214  0.4730
   65ME     H0F 1231   2.537   3.913   3.445 -0.4911 -0.3268  0.6140
   65ME     H10 1232   2.638   4.048   3.500  0.6552 -1.7203  1.0266
   65ME     H11 1233   2.267   3.717   3.623  1.2642 -0.3020  1.4137
   65ME     H12 1234   2.245   3.887   3.667  0.0560 -0.3237  0.5464
   65ME     H13 1235   2.301   3.844   3.504  0.5328 -1.3564 -0.1253
   66ME     S01 1236   3.163   3.298   0.082 -0.1540 -0.0723 -0.0979
   66ME     F02 1237   2.929   3.410   0.137 -0.1349  0.2902  0.2276
   66ME     F03 1238   3.017   3.316   0.313 -0.2087 -0.1983 -0.3414
   66ME     F04 1239   3.103   3.504   0.235 -0.0534 -0.2605 -0.2026
   66ME     O05 1240   3.083   3.201   0.006 -0.2149 -0.0046  0.3856
   66ME     O06 1241   3.268   3.251   0.170  0.3924 -0.4196  0.3172
   66ME     N07 1242   3.218   3.412  -0.024 -0.4121 -0.1298  0.1298
   66ME     C08 1243   3.117   3.490  -0.097 -0.1361 -0.0177 -0.0392
   66ME     C09 1244   3.340   3.365  -0.098  0.1528 -0.2689 -0.1595
   66ME     C0A 1245   3.045   3.386   0.200 -0.2412 -0.5547  0.1191
   66ME     C0B 1246   3.171   3.613  -0.170  0.0554 -0.1996 -0.4719
   66ME     H0C 1247   3.060   3.425  -0.166  0.0688  0.2605 -0.4697
   66ME     H0D 1248   3.040   3.525  -0.028  0.0451 -0.1247  0.2156
   66ME     H0E 1249   3.382   3.448  -0.155 -2.4701  1.1893 -0.0540
   66ME     H0F 1250   3.309   3.292  -0.172  1.0452  0.8166 -1.6393
   66ME     H10 1251   3.421   3.320  -0.039 -0.7472  0.0554  1.3550
   66ME     H11 1252   3.234   3.664  -0.096 -1.5710  0.2886  0.6074
   66ME     H12 1253   3.220   3.591  -0.266 -0.0812 -1.7095 -0.1945
   66ME     H13 1254   3.085   3.679  -0.189  0.3409  0.6645  1.0701
   67ME     S01 1255   3.820   2.728   1.379  0.5629 -0.0334  0.0369
   67ME     F02 1256   3.557   2.671   1.371 -0.4288 -0.0548 -1.0470
   67ME     F03 1257   3.682   2.533   1.262 -0.1677 -0.1610 -0.3504
   67ME     F04 1258   3.677   2.532   1.481 -0.3421 -0.0034  0.0595
   67ME     O05 1259   3.784   2.847   1.300 -0.3403 -0.4919  0.4299
   67ME     O06 1260   3.934   2.639   1.340 -0.0551 -0.0908 -0.3944
   67ME     N07 1261   3.845   2.767   1.535  0.3417  0.5639 -0.0212
   67ME     C08 1262   3.980   2.817   1.579 -0.5245  0.0186 -0.2479
   67ME     C09 1263   3.737   2.824   1.616  0.1048 -0.2114 -0.8738
   67ME     C0A 1264   3.673   2.605   1.371 -0.4404 -0.0313 -0.1122
   67ME     C0B 1265   4.012   2.959   1.528  0.3438  0.0992  0.0487
   67ME     H0C 1266   3.991   2.819   1.688  0.0973 -1.3259 -0.2741
   67ME     H0D 1267   4.057   2.754   1.534 -0.9753 -0.4904 -0.3192
   67ME     H0E 1268   3.736   2.933   1.608 -1.2779 -0.1461  0.0198
   67ME     H0F 1269   3.759   2.808   1.721  1.5114 -0.7392 -1.2399
   67ME     H10 1270   3.641   2.776   1.592  0.0685 -0.4112 -0.3187
   67ME     H11 1271   4.003   2.967   1.419  0.2352 -1.6741 -0.0780
   67ME     H12 1272   3.951   3.036   1.578  0.2624  0.2910 -0.3352
   67ME     H13 1273   4.115   2.988   1.555  0.0691 -0.0267  1.2338
   68ME     S01 1274   2.413   0.031   1.379 -0.3325  0.0118 -0.1946
   68ME     F02 1275   2.655   0.086   1.268  0.0562  0.2258 -0.2861
   68ME     F03 1276   2.499   0.013   1.133 -0.1696  0.0532 -0.1104
   68ME     F04 1277   2.493   0.215   1.200  0.3630  0.2813  0.4141
   68ME     O05 1278   2.427   0.137   1.479 -0.1411  0.1543  0.2172
   68ME     O06 1279   2.459  -0.104   1.408 -0.5011  0.3295  0.2165
   68ME     N07 1280   2.254   0.033   1.331  0.1161 -0.3892 -0.3108
   68ME     C08 1281   2.154   0.026   1.443  0.4117 -0.0461  0.0566
   68ME     C09 1282   2.217  -0.003   1.191 -0.2765 -0.1451  0.0361
   68ME     C0A 1283   2.522   0.087   1.235  0.3790  0.4488  0.2454
   68ME     C0B 1284   2.028   0.115   1.418 -0.3464 -0.1199 -0.5135
   68ME     H0C 1285   2.124  -0.079   1.460 -0.2786  0.2449  0.6617
   68ME     H0D 1286   2.200   0.065   1.534 -0.3795  0.7628  0.1197
   68ME     H0E 1287   2.252  -0.105   1.173  0.2369  0.3462 -1.8164
   68ME     H0F 1288   2.261   0.059   1.114  0.0837 -0.2265  0.1744
   68ME     H10 1289   2.108   0.003   1.172 -0.6935  0.2179  2.3090
   68ME     H11 1290   1.967   0.123   1.508  1.6156 -0.4808  0.8901
   68ME     H12 1291   2.046   0.219   1.387  2.1403  0.1170  1.5701
   68ME     H13 1292   1.974   0.073   1.332 -0.9448  0.6700 -0.5366
   69ME     S01 1293   2.103   0.989   0.563  0.2337  0.0771 -0.0043
   69ME     F02 1294   1.962   1.221   0.563 -0.1536  0.4159  0.3115
   69ME     F03 1295   2.172   1.241   0.496  0.4142  0.0221 -0.2710
   69ME     F04 1296   2.020   1.158   0.370  0.2294 -0.1654  0.6523
   69ME     O05 1297   2.128   1.019   0.702 -0.5623 -0.1230 -0.4976
   69ME     O06 1298   2.199   0.926   0.476  0.0189 -0.2616 -0.3249
   69ME     N07 1299   1.957   0.903   0.551 -0.4117 -0.4303  0.7127
   69ME     C08 1300   1.919   0.814   0.665  0.0435 -0.0260  0.2849
   69ME     C09 1301   1.915   0.852   0.416 -0.4853 -0.5506 -0.2754
   69ME     C0A 1302   2.061   1.164   0.496 -0.1694 -0.1751  0.4141
   69ME     C0B 1303   2.004   0.686   0.674 -0.3068  0.6260 -0.3584
   69ME     H0C 1304   1.916   0.868   0.761  0.7415  0.0634  0.2537
   69ME     H0D 1305   1.815   0.782   0.654  0.2294  0.0437 -1.9818
   69ME     H0E 1306   1.976   0.764   0.395  0.8219  0.2916 -0.0784
   69ME     H0F 1307   1.946   0.923   0.341 -0.9213 -0.5604 -0.4648
   69ME     H10 1308   1.808   0.827   0.409 -0.8598  0.1618  2.2218
   69ME     H11 1309   1.971   0.617   0.751  0.1731 -1.2149 -1.7768
   69ME     H12 1310   2.011   0.635   0.577  0.4532 -1.1085  0.6008
   69ME     H13 1311   2.108   0.716   0.695 -0.1082 -0.0297 -0.4160
   70ME     S01 1312   0.426   0.396   0.059 -0.0581 -0.1622 -0.2028
   70ME     F02 1313   0.360   0.179   0.195 -0.0276 -0.0902  0.0803
   70ME     F03 1314   0.555   0.171   0.107  0.5659 -0.0336 -0.0108
   70ME     F04 1315   0.519   0.294   0.290 -0.1568 -0.3588  0.0066
   70ME     O05 1316   0.365   0.497   0.145  0.0538 -0.0945 -0.0828
   70ME     O06 1317   0.362   0.330  -0.052  0.0558 -0.0010  0.4994
   70ME     N07 1318   0.566   0.458  -0.005 -0.2131 -0.0637 -0.0823
   70ME     C08 1319   0.695   0.449   0.075  0.0306  0.1226  0.1334
   70ME     C09 1320   0.550   0.574  -0.101  0.1195 -0.0906  0.0447
   70ME     C0A 1321   0.471   0.250   0.170  0.1748 -0.2626 -0.1924
   70ME     C0B 1322   0.702   0.547   0.191 -0.3533 -0.0621 -0.3858
   70ME     H0C 1323   0.706   0.348   0.116 -0.1282 -0.0933 -0.3638
   70ME     H0D 1324   0.780   0.459   0.008 -0.9066  0.1291 -1.0767
   70ME     H0E 1325   0.517   0.659  -0.041 -0.1034  0.2795 -0.5958
   70ME     H0F 1326   0.468   0.554  -0.170 -0.0314 -0.3842  0.3060
   70ME     H10 1327   0.634   0.604  -0.164 -1.4899  0.8870 -1.7099
   70ME     H11 1328   0.693   0.651   0.159 -1.7570  0.2508  0.9377
   70ME     H12 1329   0.620   0.532   0.264 -0.0388 -0.1844 -0.0578
   70ME     H13 1330   0.799   0.528   0.239 -0.7523  0.9402  0.8539
   71ME     S01 1331   3.201   1.422   3.478  0.0552  0.5414  0.0802
   71ME     F02 1332   3.252   1.190   3.597  0.0010 -0.5363 -0.3150
   71ME     F03 1333   3.136   1.329   3.724  0.1394 -0.1760 -0.1858
   71ME     F04 1334   3.041   1.215   3.562 -0.0151 -0.1728 -0.2651
   71ME     O05 1335   3.090   1.519   3.483  0.3400  0.1164 -0.1561
   71ME     O06 1336   3.234   1.357   3.353 -0.3216 -0.1167  0.3673
   71ME     N07 1337   3.337   1.494   3.539 -0.8004 -0.0889  0.3740
   71ME     C08 1338   3.416   1.578   3.446 -0.3948  0.4426 -0.2070
   71ME     C09 1339   3.362   1.515   3.685  0.4509  0.1592  0.5464
   71ME     C0A 1340   3.152   1.278   3.599 -0.0436 -0.4667 -0.3662
   71ME     C0B 1341   3.355   1.719   3.427 -0.2489 -0.2700  0.0484
   71ME     H0C 1342   3.519   1.580   3.486 -0.7107 -1.3060  0.7951
   71ME     H0D 1343   3.428   1.526   3.351  0.9407 -1.7151  1.0818
   71ME     H0E 1344   3.458   1.563   3.703  1.0875 -0.7935 -0.2551
   71ME     H0F 1345   3.365   1.419   3.737  0.2328 -0.7423 -1.0729
   71ME     H10 1346   3.287   1.579   3.733  2.0374  0.5640  2.5342
   71ME     H11 1347   3.435   1.777   3.381 -1.9386  1.6169 -0.5538
   71ME     H12 1348   3.266   1.721   3.363 -0.6714 -0.5489  0.6241
   71ME     H13 1349   3.325   1.759   3.525  0.9294 -0.3669  0.4575
   72ME     S01 1350   2.548   4.178   2.013 -0.2521 -0.0312  0.4453
   72ME     F02 1351   2.708   4.251   2.204 -0.2574 -0.4623 -0.2443
   72ME     F03 1352   2.788   4.299   2.008  0.1984 -0.2311  0.1392
   72ME     F04 1353   2.621   4.417   2.090 -0.0076 -0.1036  0.1176
   72ME     O05 1354   2.420   4.202   2.080  0.1410 -0.1395  0.3718
   72ME     O06 1355   2.605   4.046   2.012 -0.0995 -0.1149 -0.1154
   72ME     N07 1356   2.529   4.217   1.849 -0.0357  0.0670 -0.0335
   72ME     C08 1357   2.501   4.358   1.811 -0.5668  0.1791 -0.3941
   72ME     C09 1358   2.472   4.112   1.758  0.2203 -0.3312 -0.1145
   72ME     C0A 1359   2.675   4.295   2.084  0.1609  0.0039 -0.2991
   72ME     C0B 1360   2.354   4.397   1.823 -0.3582 -0.4139  0.1334
   72ME     H0C 1361   2.563   4.428   1.869  0.2416  0.1651 -1.2216
   72ME     H0D 1362   2.532   4.368   1.706 -0.4586  0.3934 -0.3437
   72ME     H0E 1363   2.367   4.097   1.783  0.1593 -0.9656 -0.7088
   72ME     H0F 1364   2.525   4.016   1.764  0.2232 -0.4767 -1.9767
   72ME     H10 1365   2.479   4.139   1.651  1.7591  0.7958  0.2601
   72ME     H11 1366   2.327   4.397   1.928 -0.9771  0.1315 -0.0182
   72ME     H12 1367   2.342   4.497   1.777 -0.8904 -0.4833  0.1161
   72ME     H13 1368   2.285   4.330   1.768 -0.0345 -0.0492 -0.7355
   73ME     S01 1369   1.055   4.049   3.643  0.3940  0.1964 -0.1399
   73ME     F02 1370   1.298   3.963   3.580  0.2690  0.1839 -0.2913
   73ME     F03 1371   1.297   4.129   3.725  0.0086  0.0282 -0.6548
   73ME     F04 1372   1.246   3.928   3.786 -0.0326 -0.3033  0.0316
   73ME     O05 1373   0.990   3.918   3.629  0.1456  0.4988 -0.1291
   73ME     O06 1374   1.068   4.141   3.532  0.1397 -0.7602  0.2305
   73ME     N07 1375   0.983   4.131   3.769 -0.2460 -0.5163 -0.1291
   73ME     C08 1376   0.850   4.190   3.742  0.1338 -0.3205  0.1929
   73ME     C09 1377   1.039   4.148   3.907  0.2892  0.1928  0.1172
   73ME     C0A 1378   1.234   4.017   3.687  0.0442 -0.0216  0.1620
   73ME     C0B 1379   0.849   4.339   3.720  0.0754  0.5714  0.5199
   73ME     H0C 1380   0.810   4.141   3.652  2.3432 -1.1966 -0.3429
   73ME     H0D 1381   0.780   4.168   3.823 -0.5354  0.5742 -0.1400
   73ME     H0E 1382   1.117   4.223   3.911 -0.5139  1.0594 -0.2285
   73ME     H0F 1383   1.083   4.054   3.939 -0.8035 -0.6385 -0.7600
   73ME     H10 1384   0.956   4.171   3.976 -1.5607 -0.3571 -1.8485
   73ME     H11 1385   0.907   4.360   3.630  0.2462  3.2876  1.2189
   73ME     H12 1386   0.753   4.388   3.699  0.4420  1.1195  0.1106
   73ME     H13 1387   0.898   4.390   3.804 -0.5349  0.7482  0.7700
   74ME     S01 1388   0.644   0.403   2.709  0.2048  0.2229 -0.2730
   74ME     F02 1389   0.709   0.660   2.710 -0.5105  0.1547 -0.1689
   74ME     F03 1390   0.555   0.598   2.850 -0.1314  0.1288  0.2179
   74ME     F04 1391   0.766   0.552   2.893 -0.6738 -0.2347  0.1872
   74ME     O05 1392   0.772   0.384   2.641 -0.3588 -0.1331  0.1397
   74ME     O06 1393   0.520   0.410   2.635 -0.4354 -0.2165 -0.1614
   74ME     N07 1394   0.635   0.281   2.826  0.0248  0.1746  0.2666
   74ME     C08 1395   0.636   0.142   2.773 -0.3477 -0.3059 -0.1628
   74ME     C09 1396   0.548   0.305   2.943  0.1887  0.1514 -0.1577
   74ME     C0A 1397   0.669   0.563   2.797 -0.6380  0.1255 -0.2512
   74ME     C0B 1398   0.681   0.037   2.879 -0.4610  0.2101 -0.3345
   74ME     H0C 1399   0.537   0.116   2.732 -0.0752 -1.4379 -0.1161
   74ME     H0D 1400   0.706   0.135   2.690  0.6340  1.2110  0.5116
   74ME     H0E 1401   0.448   0.336   2.912 -0.4529 -1.0937  0.6504
   74ME     H0F 1402   0.587   0.385   3.006 -0.9556  0.5488  0.0552
   74ME     H10 1403   0.542   0.215   3.006  0.3395 -0.1391 -0.5607
   74ME     H11 1404   0.604  -0.035   2.906  0.6244 -0.7655  0.2137
   74ME     H12 1405   0.767  -0.018   2.836  0.0979  0.7033  0.1422
   74ME     H13 1406   0.724   0.089   2.966 -1.8979  0.8873 -0.0301
   75ME     S01 1407   3.676   0.322   1.387 -0.1210  0.0627 -0.1501
   75ME     F02 1408   3.814   0.206   1.574  0.3481 -0.4291 -0.6038
   75ME     F03 1409   3.628   0.094   1.529  0.6740  0.1836 -0.0660
   75ME     F04 1410   3.800   0.087   1.399 -0.0110 -0.1644  0.5005
   75ME     O05 1411   3.599   0.261   1.276  0.0895 -0.1681  0.1694
   75ME     O06 1412   3.789   0.408   1.362  0.3132  0.1345  0.0504
   75ME     N07 1413   3.576   0.404   1.489  0.0113 -0.2934  0.1740
   75ME     C08 1414   3.453   0.468   1.429 -0.0939 -0.3541 -0.0076
   75ME     C09 1415   3.632   0.468   1.614  0.5745 -0.0432 -0.1439
   75ME     C0A 1416   3.732   0.163   1.481  0.2938 -0.0281  0.0473
   75ME     C0B 1417   3.480   0.605   1.358  0.0156 -0.5616  0.4450
   75ME     H0C 1418   3.408   0.399   1.356  0.4010 -0.2969 -0.3688
   75ME     H0D 1419   3.381   0.475   1.510 -2.2612 -0.6027 -1.8321
   75ME     H0E 1420   3.548   0.510   1.669 -0.5617  0.6244 -2.3039
   75ME     H0F 1421   3.691   0.553   1.581  0.8554 -0.3466 -0.4290
   75ME     H10 1422   3.693   0.399   1.674 -0.8578 -0.0087  1.3784
   75ME     H11 1423   3.555   0.590   1.280  0.6264 -0.8061  1.0698
   75ME     H12 1424   3.391   0.652   1.314  0.7546  0.5325  0.0931
   75ME     H13 1425   3.522   0.679   1.429 -0.5952  0.2367 -0.0136
   76ME     S01 1426   1.575   1.027   0.856  0.4169  0.0848 -0.0681
   76ME     F02 1427   1.317   1.024   0.764 -0.2417  0.4247  0.4115
   76ME     F03 1428   1.475   1.026   0.613 -0.0680  0.1055  0.2512
   76ME     F04 1429   1.433   0.841   0.719 -0.3674  0.5996 -0.0493
   76ME     O05 1430   1.684   0.937   0.830  0.0404  0.6750 -0.0636
   76ME     O06 1431   1.516   1.039   0.990 -0.1769  0.0243 -0.1560
   76ME     N07 1432   1.624   1.176   0.806 -0.0033 -0.1350 -0.1338
   76ME     C08 1433   1.768   1.217   0.827  0.0314 -0.1902 -0.0025
   76ME     C09 1434   1.525   1.284   0.809 -0.2949  0.2832 -0.4069
   76ME     C0A 1435   1.439   0.976   0.732 -0.5236  0.2052  0.2757
   76ME     C0B 1436   1.810   1.217   0.980 -0.3105 -0.5041 -0.6200
   76ME     H0C 1437   1.836   1.147   0.777  0.2724 -2.0684  2.8255
   76ME     H0D 1438   1.776   1.311   0.773 -0.7981  0.5289  1.1071
   76ME     H0E 1439   1.491   1.302   0.911  1.1074 -1.3956  0.3835
   76ME     H0F 1440   1.441   1.254   0.747  0.4669  1.3234 -1.9757
   76ME     H10 1441   1.558   1.379   0.765 -0.0215 -0.0383 -0.8961
   76ME     H11 1442   1.753   1.293   1.034  0.4482 -0.5459  0.2611
   76ME     H12 1443   1.786   1.120   1.026 -0.5271 -0.5621 -0.8549
   76ME     H13 1444   1.917   1.240   0.989 -0.1858 -0.8432 -1.2155
   77ME     S01 1445   2.133   0.552   1.670 -0.1140 -0.0869  0.2250
   77ME     F02 1446   2.335   0.387   1.742  0.4543  0.2180  0.4583
   77ME     F03 1447   2.181   0.399   1.888 -0.1196 -0.3087  0.0065
   77ME     F04 1448   2.147   0.288   1.704 -0.3980 -0.1444 -0.0940
   77ME     O05 1449   2.233   0.658   1.690 -0.1839  0.2895  0.0654
   77ME     O06 1450   1.998   0.560   1.720 -0.2018 -0.2343 -0.5696
   77ME     N07 1451   2.128   0.526   1.506 -0.6525  0.1432  0.3774
   77ME     C08 1452   2.225   0.442   1.429  0.9775  0.0602 -0.5053
   77ME     C09 1453   2.056   0.626   1.428  0.6083  0.1365  0.0148
   77ME     C0A 1454   2.204   0.397   1.757 -0.4674 -0.3671 -0.2425
   77ME     C0B 1455   2.347   0.524   1.386  0.4392 -0.0075 -0.0860
   77ME     H0C 1456   2.252   0.362   1.499 -1.1043  1.5157  2.0875
   77ME     H0D 1457   2.179   0.396   1.341  0.4937 -1.3880  0.4923
   77ME     H0E 1458   2.116   0.716   1.416  1.2291 -0.2895 -0.0745
   77ME     H0F 1459   1.967   0.652   1.485  0.3342  1.2176 -0.8861
   77ME     H10 1460   2.023   0.587   1.330  0.1611  1.9562 -0.5871
   77ME     H11 1461   2.408   0.448   1.336  0.3059 -0.4908  0.4740
   77ME     H12 1462   2.328   0.610   1.321  1.0277  0.7165  0.6937
   77ME     H13 1463   2.400   0.554   1.477  1.5860 -0.1113 -0.7187
   78ME     S01 1464   4.163   2.212   0.306  0.0928 -0.0010 -0.0802
   78ME     F02 1465   3.989   2.228   0.504  0.3938 -0.2239 -0.2701
   78ME     F03 1466   3.896   2.236   0.305  0.1368 -0.1847  0.6862
   78ME     F04 1467   3.973   2.050   0.388  0.0183  0.3399  0.0158
   78ME     O05 1468   4.150   2.141   0.175 -0.2064  0.1922 -0.0742
   78ME     O06 1469   4.264   2.171   0.404 -0.2617 -0.1564 -0.1456
   78ME     N07 1470   4.182   2.372   0.269 -0.0128 -0.2292 -0.1478
   78ME     C08 1471   4.117   2.476   0.350 -0.4150  0.0050 -0.0270
   78ME     C09 1472   4.306   2.404   0.191 -0.1123 -0.0913 -0.2428
   78ME     C0A 1473   3.988   2.180   0.379 -0.0398 -0.3245  0.3897
   78ME     C0B 1474   4.202   2.513   0.471 -0.3334 -0.3764  0.0356
   78ME     H0C 1475   4.114   2.567   0.288 -0.3056  0.6702  0.9439
   78ME     H0D 1476   4.017   2.443   0.380 -0.8998  2.5969  1.4039
   78ME     H0E 1477   4.398   2.376   0.241 -1.2657 -0.0895  1.9065
   78ME     H0F 1478   4.303   2.512   0.178  1.3327 -0.1831 -1.5178
   78ME     H10 1479   4.298   2.358   0.091 -0.4626 -0.1473 -0.1902
   78ME     H11 1480   4.297   2.560   0.443 -0.2707 -0.6478 -0.2077
   78ME     H12 1481   4.154   2.589   0.535 -0.6231 -0.8120  0.3413
   78ME     H13 1482   4.226   2.423   0.529  2.2687  0.4711  0.3247
   79ME     S01 1483   1.991   2.397   1.722 -0.1424  0.2318  0.1483
   79ME     F02 1484   1.916   2.223   1.533 -0.0053  0.3114  0.4412
   79ME     F03 1485   1.774   2.261   1.686 -0.1870 -0.2346  0.0781
   79ME     F04 1486   1.805   2.413   1.534  0.1089  0.1970 -0.1173
   79ME     O05 1487   2.067   2.287   1.780  0.1065  0.0550 -0.0941
   79ME     O06 1488   1.911   2.483   1.809 -0.4424 -0.2095 -0.2027
   79ME     N07 1489   2.090   2.490   1.624  0.1464 -0.5612  0.4546
   79ME     C08 1490   2.120   2.443   1.485  0.2312 -0.3393 -0.0736
   79ME     C09 1491   2.197   2.568   1.690  0.0123 -0.5110 -0.0727
   79ME     C0A 1492   1.864   2.319   1.607  0.2454 -0.0773 -0.1312
   79ME     C0B 1493   2.228   2.328   1.482 -0.0157  0.2526 -0.3746
   79ME     H0C 1494   2.026   2.418   1.435  0.5794 -0.4546 -0.6827
   79ME     H0D 1495   2.159   2.533   1.437  0.5228 -0.3724  0.0931
   79ME     H0E 1496   2.265   2.502   1.744 -0.1527  0.1615  0.9721
   79ME     H0F 1497   2.150   2.627   1.768 -0.1108 -0.3736 -0.2492
   79ME     H10 1498   2.261   2.636   1.631  1.8022 -0.8396  1.4281
   79ME     H11 1499   2.168   2.237   1.479 -1.5851  1.2581 -0.1392
   79ME     H12 1500   2.290   2.330   1.392  0.2413  0.5335 -0.1906
   79ME     H13 1501   2.293   2.326   1.571  0.8905 -1.5196 -1.0563
   80ME     S01 1502   0.890   3.568   0.651  0.4127 -0.2834  0.2728
   80ME     F02 1503   1.089   3.738   0.670  0.1790  0.1095 -0.0207
   80ME     F03 1504   0.935   3.771   0.822  0.1238 -0.0101 -0.2663
   80ME     F04 1505   1.074   3.601   0.838  0.0934 -0.0059 -0.3782
   80ME     O05 1506   0.783   3.527   0.742  0.2142  0.1938 -0.1594
   80ME     O06 1507   0.989   3.477   0.585 -0.1637 -0.3786  0.0830
   80ME     N07 1508   0.826   3.662   0.526 -0.0918  0.1664  0.0290
   80ME     C08 1509   0.790   3.806   0.547  0.2023  0.3710  0.0051
   80ME     C09 1510   0.733   3.590   0.440  0.0433 -0.4856  0.1811
   80ME     C0A 1511   1.002   3.676   0.752  0.3096  0.0904  0.3292
   80ME     C0B 1512   0.654   3.821   0.621 -0.3959 -0.1031 -0.0990
   80ME     H0C 1513   0.872   3.855   0.602  1.6407  0.0611 -1.8161
   80ME     H0D 1514   0.784   3.859   0.452 -1.2908  0.8593  0.3517
   80ME     H0E 1515   0.695   3.662   0.368  0.1013 -0.1453  0.4922
   80ME     H0F 1516   0.645   3.554   0.494  0.2134  1.6868  1.9701
   80ME     H10 1517   0.785   3.509   0.387 -0.0503 -0.2008 -0.3510
   80ME     H11 1518   0.568   3.781   0.568 -1.2299  0.6869  0.6572
   80ME     H12 1519   0.656   3.780   0.723  0.7627  1.4599  0.5460
   80ME     H13 1520   0.638   3.929   0.636  0.7868 -0.1042  1.2846
   81ME     S01 1521   4.042   3.234   4.294  0.3307 -0.1654  0.0027
   81ME     F02 1522   3.933   3.436   4.164  0.6372  0.1509  0.0175
   81ME     F03 1523   3.906   3.246   4.057  0.0360 -0.0367  0.2485
   81ME     F04 1524   3.787   3.296   4.239  0.0765 -0.1776  0.1845
   81ME     O05 1525   3.982   3.107   4.333  0.5452 -0.0931  0.4481
   81ME     O06 1526   4.078   3.343   4.386 -0.1522  0.1069 -0.1333
   81ME     N07 1527   4.177   3.197   4.205 -0.1390  0.8384  0.4245
   81ME     C08 1528   4.282   3.120   4.276 -0.1856  0.3489 -0.2819
   81ME     C09 1529   4.227   3.306   4.113 -0.5151 -0.2780 -0.2849
   81ME     C0A 1530   3.906   3.306   4.181 -0.1752 -0.1909  0.0579
   81ME     C0B 1531   4.371   3.026   4.192 -0.6359 -0.0918  0.0433
   81ME     H0C 1532   4.339   3.196   4.331 -1.2144 -0.1974  1.5598
   81ME     H0D 1533   4.230   3.060   4.350  0.4347 -0.1571 -0.2560
   81ME     H0E 1534   4.305   3.268   4.048  0.7845  0.9827  0.5132
   81ME     H0F 1535   4.271   3.389   4.169 -0.1360 -0.4150 -0.3798
   81ME     H10 1536   4.143   3.342   4.052 -0.1171  1.2283  0.0309
   81ME     H11 1537   4.316   2.940   4.154  0.2730  0.1728 -1.9264
   81ME     H12 1538   4.415   3.078   4.106 -1.0029  0.2251  0.0431
   81ME     H13 1539   4.451   2.991   4.259 -1.0784 -0.1883  0.5231
   82ME     S01 1540   2.246   1.477   1.629  0.0302 -0.2489  0.2601
   82ME     F02 1541   1.991   1.417   1.671  0.0550  0.2141  0.2505
   82ME     F03 1542   2.090   1.497   1.843 -0.1074 -0.2553  0.3499
   82ME     F04 1543   2.036   1.623   1.677  0.3441  0.0009 -0.3456
   82ME     O05 1544   2.281   1.340   1.668  0.6294  0.2710  0.1492
   82ME     O06 1545   2.323   1.595   1.668 -0.3639  0.0953  0.3926
   82ME     N07 1546   2.233   1.480   1.462  0.1669 -0.0201 -0.1948
   82ME     C08 1547   2.120   1.549   1.389  0.0408  0.0937  0.0315
   82ME     C09 1548   2.355   1.449   1.386  0.0607  0.1857  0.0738
   82ME     C0A 1549   2.077   1.504   1.711 -0.4613 -0.0428 -0.3996
   82ME     C0B 1550   2.163   1.695   1.360  0.5193 -0.1584  0.1442
   82ME     H0C 1551   2.091   1.487   1.303 -0.1975  1.4722 -0.8845
   82ME     H0D 1552   2.031   1.554   1.452 -1.2407 -1.1466 -1.6655
   82ME     H0E 1553   2.368   1.341   1.386 -0.5802  0.1036 -1.4668
   82ME     H0F 1554   2.441   1.494   1.437  0.4880 -0.1228 -0.3698
   82ME     H10 1555   2.364   1.484   1.282  0.7721 -1.1140 -0.3076
   82ME     H11 1556   2.261   1.699   1.312  1.1658  1.5196  1.5533
   82ME     H12 1557   2.090   1.733   1.287  0.1068 -2.2701 -0.5538
   82ME     H13 1558   2.160   1.761   1.448 -0.1418 -1.5164  1.1633
   83ME     S01 1559   2.362   2.465   3.359  0.1706 -0.1063 -0.2924
   83ME     F02 1560   2.611   2.410   3.273  0.3005 -0.3252  0.0430
   83ME     F03 1561   2.451   2.287   3.182  0.0084  0.0188  0.1592
   83ME     F04 1562   2.477   2.499   3.118 -0.4093 -0.4400  0.2012
   83ME     O05 1563   2.366   2.612   3.364  0.2705  0.0191 -0.1247
   83ME     O06 1564   2.397   2.377   3.471 -0.0428 -0.4581 -0.4436
   83ME     N07 1565   2.209   2.416   3.316 -0.3269 -0.1846  0.3147
   83ME     C08 1566   2.149   2.462   3.188  0.1148  0.2268  0.0763
   83ME     C09 1567   2.108   2.375   3.421 -0.5479  0.0531  0.0636
   83ME     C0A 1568   2.483   2.413   3.223  0.2046  0.2067  0.2883
   83ME     C0B 1569   2.093   2.602   3.200 -0.1704 -0.4602  0.4483
   83ME     H0C 1570   2.227   2.461   3.111  0.4278 -0.4348  0.3966
   83ME     H0D 1571   2.067   2.395   3.159  0.2893 -0.9706  2.2404
   83ME     H0E 1572   2.097   2.461   3.488  0.7787  0.6704 -0.4917
   83ME     H0F 1573   2.158   2.298   3.481 -1.3601 -0.3602  0.2209
   83ME     H10 1574   2.011   2.341   3.382 -0.3124  0.3956 -0.8223
   83ME     H11 1575   2.171   2.677   3.215 -0.4795 -0.0551  0.0583
   83ME     H12 1576   2.045   2.628   3.104 -0.0857  0.0394  0.5385
   83ME     H13 1577   2.018   2.607   3.280  0.3174 -0.3278  0.8994
   84ME     S01 1578   3.560   3.646   0.135  0.1880 -0.3179  0.1096
   84ME     F02 1579   3.639   3.386   0.127  0.0171 -0.1601 -0.2215
   84ME     F03 1580   3.792   3.528   0.206  0.0874  0.2729  0.0829
   84ME     F04 1581   3.625   3.465   0.322  0.1874  0.5110  0.5496
   84ME     O05 1582   3.421   3.639   0.188 -0.3563  0.0443  0.1060
   84ME     O06 1583   3.593   3.642  -0.007 -0.2910  0.5592  0.2576
   84ME     N07 1584   3.635   3.778   0.193  0.7757 -0.1333  0.0948
   84ME     C08 1585   3.633   3.786   0.342 -0.0668  0.2760  0.1011
   84ME     C09 1586   3.613   3.904   0.117 -0.0380 -0.1175  0.3550
   84ME     C0A 1587   3.661   3.497   0.199 -0.3829  0.4350  0.0957
   84ME     C0B 1588   3.721   3.893   0.409  0.1086  0.1690 -0.4099
   84ME     H0C 1589   3.532   3.809   0.379 -0.2662  0.5357 -0.5942
   84ME     H0D 1590   3.673   3.692   0.380 -0.4963 -0.0591 -0.2707
   84ME     H0E 1591   3.673   3.981   0.165  0.5178  0.2682 -0.9337
   84ME     H0F 1592   3.507   3.933   0.118  0.2097  0.8735 -1.1316
   84ME     H10 1593   3.647   3.900   0.013  0.9734 -0.9623  0.7169
   84ME     H11 1594   3.822   3.890   0.368  0.0760  1.2732 -0.6094
   84ME     H12 1595   3.679   3.994   0.396 -1.2597 -0.3715 -0.1906
   84ME     H13 1596   3.729   3.875   0.517 -0.1059  0.2853 -0.3741
   85ME     S01 1597   0.603   0.901   2.077  0.0362 -0.2363 -0.0962
   85ME     F02 1598   0.535   0.726   1.885 -0.0440  0.0306 -0.2728
   85ME     F03 1599   0.754   0.733   1.941 -0.3311  0.1002  0.4839
   85ME     F04 1600   0.600   0.635   2.068  0.0932 -0.2168  0.2921
   85ME     O05 1601   0.473   0.891   2.139  0.4878  0.0225  0.1785
   85ME     O06 1602   0.630   1.000   1.974 -0.1415  0.0043  0.1628
   85ME     N07 1603   0.719   0.926   2.194  0.4197  0.2809  0.1105
   85ME     C08 1604   0.792   0.812   2.254  0.8619 -0.2994  0.4231
   85ME     C09 1605   0.711   1.054   2.276 -0.1342 -0.4319  0.0652
   85ME     C0A 1606   0.625   0.740   1.984 -0.6411  0.0928 -0.2287
   85ME     C0B 1607   0.710   0.742   2.364  0.3672 -0.5763  0.0765
   85ME     H0C 1608   0.825   0.738   2.179  0.5355 -0.1655  0.1505
   85ME     H0D 1609   0.881   0.854   2.301  0.8427 -0.2663  0.4292
   85ME     H0E 1610   0.679   1.139   2.215 -0.7885 -0.7184 -0.0020
   85ME     H0F 1611   0.809   1.086   2.312 -0.5465  0.9047  0.0407
   85ME     H10 1612   0.646   1.046   2.364 -0.5324  2.0735  0.0213
   85ME     H11 1613   0.762   0.654   2.400  1.1345 -0.0150  0.3488
   85ME     H12 1614   0.693   0.816   2.444  0.6101  0.4024 -0.7571
   85ME     H13 1615   0.613   0.702   2.331 -0.1770  0.7198  0.0565
   86ME     S01 1616   4.027   3.422   2.158 -0.0852 -0.3396  0.3542
   86ME     F02 1617   3.978   3.335   2.418  0.2852  0.1574  0.2495
   86ME     F03 1618   3.996   3.178   2.262  0.5305 -0.0759 -0.1216
   86ME     F04 1619   4.174   3.287   2.332  0.1192 -0.0865 -0.1117
   86ME     O05 1620   3.886   3.455   2.136  0.0976 -0.4923 -0.2141
   86ME     O06 1621   4.102   3.352   2.052  0.0089  0.0035  0.1473
   86ME     N07 1622   4.117   3.558   2.192  0.0094 -0.0817 -0.4225
   86ME     C08 1623   4.118   3.620   2.333 -0.0270 -0.0538  0.0840
   86ME     C09 1624   4.115   3.664   2.085 -0.2701  0.2789 -0.5188
   86ME     C0A 1625   4.042   3.299   2.301 -0.3849  0.2884  0.3081
   86ME     C0B 1626   3.994   3.685   2.371  0.1248 -0.0126  0.1496
   86ME     H0C 1627   4.151   3.546   2.407 -0.3700  0.3086  0.6048
   86ME     H0D 1628   4.191   3.701   2.333 -0.3071  0.2085 -0.3591
   86ME     H0E 1629   4.013   3.686   2.054 -0.9526 -0.9126  0.8156
   86ME     H0F 1630   4.157   3.622   1.994  0.4249 -0.8880  0.3152
   86ME     H10 1631   4.171   3.756   2.104 -0.8916  1.0152 -2.1803
   86ME     H11 1632   3.915   3.611   2.386 -0.0967  0.2933  0.4980
   86ME     H12 1633   4.000   3.747   2.462  0.7409  0.4897 -0.2341
   86ME     H13 1634   3.956   3.752   2.294 -1.0834  1.0776  1.6551
   87ME     S01 1635   2.548   3.600   0.614  0.0960 -0.3066 -0.2707
   87ME     F02 1636   2.490   3.868   0.662  0.3777  0.3361  0.0261
   87ME     F03 1637   2.701   3.816   0.668 -0.3401  0.2205 -0.1003
   87ME     F04 1638   2.599   3.838   0.479  0.0255 -0.4171 -0.0526
   87ME     O05 1639   2.432   3.574   0.532  0.0609 -0.4251 -0.0127
   87ME     O06 1640   2.549   3.564   0.755 -0.4574 -0.0207 -0.4477
   87ME     N07 1641   2.680   3.531   0.546 -0.1195 -0.0083 -0.0178
   87ME     C08 1642   2.699   3.526   0.399 -0.1779 -0.1052 -0.0525
   87ME     C09 1643   2.739   3.415   0.618  0.4565  0.1181  0.1390
   87ME     C0A 1644   2.587   3.792   0.608 -0.0793  0.2315  0.3978
   87ME     C0B 1645   2.633   3.403   0.337 -0.6761  0.1941  0.6883
   87ME     H0C 1646   2.669   3.622   0.353  0.0372  0.0672  0.1695
   87ME     H0D 1647   2.804   3.514   0.372 -0.8567 -0.4941 -2.7419
   87ME     H0E 1648   2.675   3.329   0.600  0.1266  0.5308 -0.6358
   87ME     H0F 1649   2.748   3.428   0.726  1.8971 -0.2349  0.0782
   87ME     H10 1650   2.837   3.380   0.580  0.4996 -0.4882  0.7870
   87ME     H11 1651   2.626   3.413   0.229  0.9356 -0.9066  0.4643
   87ME     H12 1652   2.676   3.304   0.355  0.4852  0.9027  1.9612
   87ME     H13 1653   2.528   3.394   0.369 -1.1587 -0.3239 -1.0102
   88ME     S01 1654   0.695   1.839   1.644  0.0613  0.4212 -0.0630
   88ME     F02 1655   0.605   1.595   1.596  0.1012 -0.1349 -0.3164
   88ME     F03 1656   0.450   1.741   1.617  0.1970 -0.2813 -0.0706
   88ME     F04 1657   0.569   1.734   1.434 -0.0098  0.2967 -0.1503
   88ME     O05 1658   0.720   1.792   1.778 -0.1108 -0.1628 -0.0646
   88ME     O06 1659   0.628   1.965   1.613 -0.0031  0.0351 -0.2700
   88ME     N07 1660   0.834   1.832   1.552  0.1525 -0.0394  0.1099
   88ME     C08 1661   0.886   1.688   1.512 -0.5808 -0.4689 -0.0618
   88ME     C09 1662   0.937   1.931   1.589  0.0915  0.2513  1.0202
   88ME     C0A 1663   0.572   1.719   1.567 -0.3661  0.7258 -0.4855
   88ME     C0B 1664   1.022   1.694   1.436 -0.1535  0.0029 -0.1188
   88ME     H0C 1665   0.901   1.632   1.605  3.7126  2.5659  1.2331
   88ME     H0D 1666   0.813   1.632   1.453  1.2925 -2.2383 -0.7464
   88ME     H0E 1667   0.996   1.894   1.673 -0.0966  1.0797  1.5210
   88ME     H0F 1668   0.887   2.022   1.622 -0.4044 -0.2033  1.5369
   88ME     H10 1669   1.002   1.945   1.502  0.3440  0.8574  1.3060
   88ME     H11 1670   1.101   1.720   1.506 -0.8633  2.1226 -0.0792
   88ME     H12 1671   1.046   1.596   1.393  0.7386 -0.3285  1.0976
   88ME     H13 1672   1.017   1.770   1.357  1.4110 -0.8817 -1.0955
   89ME     S01 1673   1.563   0.237   2.747  0.1502 -0.1363 -0.2213
   89ME     F02 1674   1.590   0.507   2.716  0.1181 -0.0074  0.1756
   89ME     F03 1675   1.384   0.428   2.685  0.0280 -0.4146 -0.3357
   89ME     F04 1676   1.471   0.448   2.888  0.2828 -0.0012  0.3884
   89ME     O05 1677   1.444   0.152   2.753 -0.0291  0.2017 -0.0485
   89ME     O06 1678   1.669   0.231   2.846 -0.0250 -0.0540  0.4083
   89ME     N07 1679   1.637   0.217   2.599  0.3282  0.0651  0.0452
   89ME     C08 1680   1.703   0.084   2.580 -0.1624 -0.2738 -0.6135
   89ME     C09 1681   1.569   0.273   2.483  0.2733 -0.0881 -0.0045
   89ME     C0A 1682   1.499   0.416   2.760  0.3362 -0.0728  0.0037
   89ME     C0B 1683   1.608  -0.027   2.554 -0.2593 -0.5062  0.0884
   89ME     H0C 1684   1.776   0.089   2.498 -0.0330  0.6401 -0.4531
   89ME     H0D 1685   1.762   0.070   2.671 -1.1962  0.5899  0.2049
   89ME     H0E 1686   1.627   0.257   2.392  0.7321  0.9602  0.0949
   89ME     H0F 1687   1.552   0.380   2.499 -1.0598 -0.0133 -1.7325
   89ME     H10 1688   1.470   0.227   2.469 -0.5875  1.4804  0.7255
   89ME     H11 1689   1.565  -0.062   2.648  1.4575 -0.3690  0.9603
   89ME     H12 1690   1.524  -0.001   2.490 -0.1752 -1.2078 -0.3100
   89ME     H13 1691   1.663  -0.114   2.515  1.5494  0.7883 -0.3389
   90ME     S01 1692   0.120   0.301   2.645  0.1263 -0.0689  0.0384
   90ME     F02 1693  -0.139   0.249   2.692 -0.3055  0.1708  0.2829
   90ME     F03 1694  -0.003   0.163   2.842 -0.2350 -0.4701  0.0088
   90ME     F04 1695  -0.045   0.372   2.838 -0.0626  0.0145  0.0078
   90ME     O05 1696   0.236   0.282   2.727 -0.3143 -0.0768  0.5529
   90ME     O06 1697   0.084   0.430   2.590  0.2038  0.2582  0.2088
   90ME     N07 1698   0.117   0.186   2.523  0.1225 -0.0051 -0.1453
   90ME     C08 1699   0.182   0.222   2.390 -0.3062 -0.5423 -0.0871
   90ME     C09 1700   0.117   0.045   2.562 -0.2600  0.1478 -0.1366
   90ME     C0A 1701  -0.026   0.266   2.760  0.0376 -0.1054  0.0662
   90ME     C0B 1702   0.339   0.215   2.389  0.2896 -0.3887 -0.1248
   90ME     H0C 1703   0.136   0.161   2.311  0.1386 -0.3251 -0.5164
   90ME     H0D 1704   0.145   0.322   2.364  0.7160 -0.1615 -0.0873
   90ME     H0E 1705   0.209   0.014   2.611 -0.1945  0.2748 -0.1796
   90ME     H0F 1706   0.111  -0.014   2.470  0.4991 -2.0413  1.2047
   90ME     H10 1707   0.034   0.011   2.626  0.1651 -0.9309 -0.1608
   90ME     H11 1708   0.368   0.115   2.422  1.2242  0.0059  0.2376
   90ME     H12 1709   0.379   0.239   2.289  0.2346  0.5290  0.0700
   90ME     H13 1710   0.373   0.284   2.467  0.3835  0.5699 -1.0115
   91ME     S01 1711   3.969   3.977   1.820  0.0030 -0.0425 -0.3134
   91ME     F02 1712   3.949   3.707   1.824 -0.1704 -0.0328  0.2473
   91ME     F03 1713   3.761   3.804   1.851 -0.2165  0.1004  0.0224
   91ME     F04 1714   3.850   3.803   1.655 -0.2189 -0.0568 -0.2479
   91ME     O05 1715   4.060   4.009   1.709 -0.3794  0.0392 -0.0312
   91ME     O06 1716   4.014   3.962   1.958 -0.4269  0.1664  0.0509
   91ME     N07 1717   3.851   4.098   1.820  0.3921  0.0475  0.1882
   91ME     C08 1718   3.882   4.229   1.895 -0.0525  0.2838  0.3433
   91ME     C09 1719   3.772   4.123   1.693  0.1655  0.0944  0.4575
   91ME     C0A 1720   3.876   3.814   1.786 -0.0821 -0.1611  0.2484
   91ME     C0B 1721   3.987   4.309   1.822 -0.4864 -0.2305 -0.4209
   91ME     H0C 1722   3.789   4.287   1.901 -1.0088 -0.8879 -2.2893
   91ME     H0D 1723   3.912   4.208   1.997  2.4710  0.1135 -0.3894
   91ME     H0E 1724   3.725   4.032   1.656  0.4775  0.4438 -0.8281
   91ME     H0F 1725   3.845   4.155   1.619  3.2083 -0.4783  3.1313
   91ME     H10 1726   3.688   4.193   1.707 -0.2575 -0.2964 -0.1182
   91ME     H11 1727   4.086   4.267   1.839 -0.5406  0.3328  1.3625
   91ME     H12 1728   3.967   4.315   1.714  0.0473 -2.0141 -0.6489
   91ME     H13 1729   3.982   4.411   1.861  0.5442  0.0060 -0.9102
   92ME     S01 1730   1.932   2.996   1.447 -0.1401 -0.1704 -0.0827
   92ME     F02 1731   1.914   2.734   1.497  0.4706 -0.3323 -0.0813
   92ME     F03 1732   2.115   2.799   1.439 -0.1198 -0.3841 -0.3890
   92ME     F04 1733   2.034   2.836   1.633  0.0907 -0.0978 -0.4584
   92ME     O05 1734   2.041   3.098   1.457 -0.0771  0.3911  0.1090
   92ME     O06 1735   1.811   3.008   1.524  0.3613  0.0583  0.1195
   92ME     N07 1736   1.889   2.975   1.287 -0.2030  0.0616  0.1347
   92ME     C08 1737   1.854   3.095   1.216 -0.1095  0.1825  0.0324
   92ME     C09 1738   1.833   2.851   1.238  0.0278 -0.3512  0.0495
   92ME     C0A 1739   2.005   2.828   1.507 -0.8892 -0.1249 -0.1926
   92ME     C0B 1740   1.706   3.136   1.242 -0.4620  0.1559 -0.3833
   92ME     H0C 1741   1.914   3.180   1.251 -2.0293  0.9348  1.6201
   92ME     H0D 1742   1.870   3.075   1.110  0.1095  0.1241  0.0763
   92ME     H0E 1743   1.734   2.832   1.280  0.2104 -0.7700  0.2962
   92ME     H0F 1744   1.897   2.766   1.262  1.0366  0.3825  0.0043
   92ME     H10 1745   1.810   2.857   1.131 -1.8101 -0.1373  0.4355
   92ME     H11 1746   1.634   3.071   1.192  1.0174 -2.3166  0.6113
   92ME     H12 1747   1.683   3.152   1.348 -0.5581  1.3109 -0.5642
   92ME     H13 1748   1.691   3.240   1.207  1.2296  0.9723  1.1877
   93ME     S01 1749   1.611   4.038   0.843 -0.0150 -0.2912 -0.0138
   93ME     F02 1750   1.618   3.770   0.820  0.3283  0.5102 -0.5269
   93ME     F03 1751   1.769   3.875   0.693  0.1334  0.0752  0.4924
   93ME     F04 1752   1.794   3.856   0.908  0.0462 -0.2578 -0.2342
   93ME     O05 1753   1.723   4.131   0.858 -0.1680  0.0055  0.2530
   93ME     O06 1754   1.512   4.005   0.947 -0.0268  0.3432  0.1231
   93ME     N07 1755   1.534   4.082   0.698 -0.2619  0.1641 -0.1070
   93ME     C08 1756   1.480   3.979   0.605  0.3301  0.3847  0.7127
   93ME     C09 1757   1.469   4.214   0.690 -0.2989 -0.1518 -0.5804
   93ME     C0A 1758   1.705   3.873   0.810 -0.0178 -0.2470 -0.0392
   93ME     C0B 1759   1.357   3.906   0.653 -0.0404  0.1870  0.6207
   93ME     H0C 1760   1.465   4.021   0.504  0.0331 -0.7340  0.2831
   93ME     H0D 1761   1.559   3.905   0.598  0.0525  0.0398  1.1801
   93ME     H0E 1762   1.538   4.290   0.728 -1.3725  0.4128  0.2616
   93ME     H0F 1763   1.384   4.206   0.758  0.4566  0.0665  0.4065
   93ME     H10 1764   1.430   4.242   0.591  0.4902 -0.3616 -0.9595
   93ME     H11 1765   1.382   3.866   0.751  1.1000 -0.0345  0.2442
   93ME     H12 1766   1.277   3.980   0.664  0.8108  1.1966  0.1661
   93ME     H13 1767   1.323   3.823   0.590  0.1951  1.1832 -0.8487
   94ME     S01 1768   2.016   3.646   2.389  0.5609  0.0679  0.3508
   94ME     F02 1769   2.134   3.558   2.606 -0.2122  0.0468  0.4712
   94ME     F03 1770   2.180   3.764   2.559 -0.1248 -0.3143  0.3218
   94ME     F04 1771   1.986   3.715   2.644  0.1178 -0.1244 -0.2383
   94ME     O05 1772   2.128   3.583   2.317  0.1610 -0.3865  0.0005
   94ME     O06 1773   1.960   3.777   2.358  0.1516 -0.2164 -0.3562
   94ME     N07 1774   1.885   3.540   2.395 -0.5443 -0.1726 -0.4771
   94ME     C08 1775   1.877   3.436   2.498  0.0930 -0.1167 -0.1274
   94ME     C09 1776   1.815   3.512   2.269 -0.0509  0.2208 -0.4174
   94ME     C0A 1777   2.082   3.671   2.562 -0.4271 -0.3302 -0.2744
   94ME     C0B 1778   1.970   3.320   2.475  0.1977  0.0586 -0.7009
   94ME     H0C 1779   1.891   3.482   2.597 -0.2350  0.7044 -0.4622
   94ME     H0D 1780   1.775   3.398   2.504  0.3239 -0.3644  3.2602
   94ME     H0E 1781   1.725   3.453   2.287 -0.5302  0.7843 -0.9455
   94ME     H0F 1782   1.889   3.468   2.201  0.0377 -1.5011  0.7809
   94ME     H10 1783   1.773   3.603   2.224 -1.5335  0.1106  0.7401
   94ME     H11 1784   1.940   3.268   2.384 -0.2130 -0.7621 -0.1059
   94ME     H12 1785   2.076   3.346   2.470  0.0141  0.5243 -3.0587
   94ME     H13 1786   1.957   3.253   2.562 -0.0674  2.2269  0.9678
   95ME     S01 1787   3.374   0.261   3.832  0.0182  0.2064 -0.4152
   95ME     F02 1788   3.280   0.206   3.592  0.0668  0.3775 -0.1948
   95ME     F03 1789   3.452   0.105   3.640 -0.1218  0.1403 -0.0957
   95ME     F04 1790   3.269   0.032   3.727  0.2559  0.1244  0.2822
   95ME     O05 1791   3.431   0.373   3.755  0.3440  0.3546 -0.2656
   95ME     O06 1792   3.450   0.181   3.932  0.3376 -0.2647 -0.1195
   95ME     N07 1793   3.228   0.305   3.897  0.0136  0.3536  0.1456
   95ME     C08 1794   3.238   0.382   4.028 -0.2471  0.0197  0.3977
   95ME     C09 1795   3.106   0.224   3.870  0.2523 -0.0754 -0.0461
   95ME     C0A 1796   3.340   0.141   3.689 -0.0069  0.3339  0.2117
   95ME     C0B 1797   3.119   0.477   4.058  0.1054 -0.0863  0.1187
   95ME     H0C 1798   3.257   0.308   4.107 -0.0593 -0.6316 -0.2474
   95ME     H0D 1799   3.327   0.443   4.025 -0.3528  0.1825  0.5697
   95ME     H0E 1800   3.086   0.209   3.764  0.8230 -0.7049 -0.0642
   95ME     H0F 1801   3.022   0.282   3.908  0.2754  0.6044 -1.0060
   95ME     H10 1802   3.114   0.127   3.920  0.4856  0.6075  1.2773
   95ME     H11 1803   3.098   0.545   3.974  0.3533 -1.0306 -0.7115
   95ME     H12 1804   3.026   0.421   4.078 -0.4418  1.0834  0.9238
   95ME     H13 1805   3.143   0.533   4.150 -0.6226 -1.0787  0.9168
   96ME     S01 1806   2.524   2.764   0.049  0.4564 -0.2087 -0.1839
   96ME     F02 1807   2.480   2.977  -0.106 -0.0137 -0.0502 -0.2824
   96ME     F03 1808   2.558   3.014   0.092 -0.0063 -0.0879  0.0764
   96ME     F04 1809   2.695   2.936  -0.069 -0.3031 -0.2764 -0.3036
   96ME     O05 1810   2.388   2.780   0.100 -0.2194  0.0098 -0.3960
   96ME     O06 1811   2.632   2.710   0.134  0.4015  0.5448  0.4031
   96ME     N07 1812   2.511   2.678  -0.090  0.3000  0.0682 -0.4856
   96ME     C08 1813   2.401   2.579  -0.094 -0.1769  0.8654 -0.3592
   96ME     C09 1814   2.640   2.638  -0.157 -0.0662  0.5467  0.4952
   96ME     C0A 1815   2.567   2.934  -0.016  0.1286 -0.4566  0.4528
   96ME     C0B 1816   2.425   2.465   0.007 -0.2187  0.2747 -0.0618
   96ME     H0C 1817   2.303   2.627  -0.083  0.2528  1.4337  1.0445
   96ME     H0D 1818   2.399   2.537  -0.195  0.6719 -0.8965  0.3239
   96ME     H0E 1819   2.681   2.732  -0.192 -0.4236  0.6160  0.2576
   96ME     H0F 1820   2.614   2.587  -0.250  0.7196  1.1275 -0.0512
   96ME     H10 1821   2.707   2.578  -0.094  0.1642 -1.5716 -1.6802
   96ME     H11 1822   2.450   2.501   0.107  1.5544  0.6999 -0.6519
   96ME     H12 1823   2.333   2.406   0.023 -0.4615  0.8377  0.6367
   96ME     H13 1824   2.507   2.402  -0.030  1.4082  1.3642  1.6120
   97ME     S01 1825   3.463   0.845   0.971 -0.0591 -0.1608 -0.5253
   97ME     F02 1826   3.259   0.685   0.918  0.4184 -0.4028 -0.0078
   97ME     F03 1827   3.276   0.865   0.787 -0.0640  0.2055  0.0723
   97ME     F04 1828   3.410   0.700   0.760 -0.2203 -0.5771 -0.1327
   97ME     O05 1829   3.539   0.943   0.900  0.4295 -0.1031  0.0345
   97ME     O06 1830   3.529   0.731   1.032 -0.2417 -0.0110  0.0131
   97ME     N07 1831   3.372   0.913   1.092 -0.2356  0.0606 -0.0030
   97ME     C08 1832   3.442   0.961   1.221 -0.1520  0.1263 -0.4573
   97ME     C09 1833   3.255   0.999   1.050 -0.7666  0.1689  0.4118
   97ME     C0A 1834   3.341   0.769   0.852 -0.3522  0.3209  0.3341
   97ME     C0B 1835   3.525   1.089   1.202 -0.4317 -0.0493 -0.1166
   97ME     H0C 1836   3.365   0.983   1.296  1.3835  0.7850  0.9605
   97ME     H0D 1837   3.511   0.884   1.253  0.0605  0.8127  0.7534
   97ME     H0E 1838   3.199   1.029   1.138  0.2466  0.4705  0.9575
   97ME     H0F 1839   3.185   0.941   0.989  1.3652 -0.5838 -1.4194
   97ME     H10 1840   3.285   1.084   0.988 -0.9255  0.3512  0.5857
   97ME     H11 1841   3.571   1.115   1.297  1.2468 -0.4373 -0.8051
   97ME     H12 1842   3.607   1.073   1.130  1.0547  1.0809  1.2974
   97ME     H13 1843   3.459   1.164   1.156 -1.2709 -0.5070  0.3286
   98ME     S01 1844   0.344   4.077   2.964 -0.2835  0.2132 -0.3357
   98ME     F02 1845   0.332   4.342   3.003  0.2309  0.0603  0.4725
   98ME     F03 1846   0.332   4.292   2.793  0.0382  0.2989 -0.0034
   98ME     F04 1847   0.150   4.263   2.909 -0.2546 -0.2244 -0.1808
   98ME     O05 1848   0.289   4.058   3.098 -0.1342 -0.1432  0.3134
   98ME     O06 1849   0.490   4.073   2.938 -0.1913 -0.0977  0.2246
   98ME     N07 1850   0.261   3.971   2.867 -0.3508 -0.1706  0.2185
   98ME     C08 1851   0.282   3.823   2.897  0.0462 -0.3593  0.2460
   98ME     C09 1852   0.200   4.011   2.732  0.1587  0.2861  0.1849
   98ME     C0A 1853   0.285   4.253   2.912  0.7648  0.6618  0.4304
   98ME     C0B 1854   0.385   3.758   2.807  0.2199  0.7468 -0.5085
   98ME     H0C 1855   0.315   3.823   3.002 -1.1716  1.1020  0.6470
   98ME     H0D 1856   0.184   3.775   2.895  0.2115 -0.6580 -2.0992
   98ME     H0E 1857   0.161   3.921   2.684 -0.7797  0.8791 -0.1600
   98ME     H0F 1858   0.283   4.038   2.666  0.0749  1.4213  0.5327
   98ME     H10 1859   0.118   4.083   2.742 -0.4522 -0.4204  0.2666
   98ME     H11 1860   0.344   3.754   2.707 -1.3191  0.6034  0.1192
   98ME     H12 1861   0.475   3.822   2.805  0.1033  0.9903  0.9264
   98ME     H13 1862   0.403   3.654   2.839 -0.1191 -0.0168 -2.7405
   99ME     S01 1863   2.938   0.960   3.311 -0.3230 -0.3060  0.0338
   99ME     F02 1864   2.919   1.222   3.294  0.4916  0.7711 -0.3944
   99ME     F03 1865   2.968   1.136   3.102  0.1943  0.0613  0.3715
   99ME     F04 1866   2.764   1.123   3.183  0.0583 -0.1198  0.3101
   99ME     O05 1867   2.917   0.849   3.218 -0.9568 -0.1078  0.1170
   99ME     O06 1868   2.861   0.975   3.434  0.0302 -0.2291  0.3091
   99ME     N07 1869   3.101   0.960   3.351  0.0942  0.2845 -0.1018
   99ME     C08 1870   3.206   1.022   3.265 -0.5934 -0.0174  0.0275
   99ME     C09 1871   3.147   0.855   3.449  0.1720 -0.0025  0.5115
   99ME     C0A 1872   2.896   1.118   3.213  0.0223  0.4527  0.0860
   99ME     C0B 1873   3.245   0.936   3.142 -0.2450  0.5362 -0.4168
   99ME     H0C 1874   3.170   1.121   3.234  0.5816  0.8505  1.3950
   99ME     H0D 1875   3.290   1.047   3.330  0.6156 -0.6126 -1.3020
   99ME     H0E 1876   3.071   0.847   3.527 -0.3374  0.3997  0.0687
   99ME     H0F 1877   3.239   0.881   3.500 -0.5602 -2.4323  3.1969
   99ME     H10 1878   3.159   0.758   3.398  0.1797  0.4004 -0.2584
   99ME     H11 1879   3.335   0.974   3.094  0.3760  0.2372  0.4832
   99ME     H12 1880   3.272   0.835   3.178  0.2645  0.7377 -0.2227
   99ME     H13 1881   3.167   0.927   3.065  1.9394  0.3275 -2.6560
  100ME     S01 1882   3.842   1.660   1.734 -0.1719  0.0769  0.0206
  100ME     F02 1883   3.846   1.870   1.560 -0.0542  0.0586  0.0257
  100ME     F03 1884   3.689   1.726   1.518 -0.1008 -0.3379 -0.3186
  100ME     F04 1885   3.668   1.863   1.689 -0.0970  0.1747  0.2666
  100ME     O05 1886   3.939   1.595   1.645 -0.2190 -0.4282  0.3113
  100ME     O06 1887   3.737   1.589   1.804  0.0274  0.5586  0.1380
  100ME     N07 1888   3.928   1.750   1.846  0.3079 -0.2038  0.0008
  100ME     C08 1889   3.892   1.889   1.883  0.3047 -0.1612 -0.0739
  100ME     C09 1890   4.010   1.671   1.945 -0.1959  0.0650 -0.1677
  100ME     C0A 1891   3.756   1.788   1.616 -0.1641 -0.5434  0.3539
  100ME     C0B 1892   3.979   1.952   1.990 -0.0746  0.0093 -0.1237
  100ME     H0C 1893   3.890   1.946   1.788 -0.0574  0.9263  0.5805
  100ME     H0D 1894   3.790   1.884   1.920  0.6247 -1.5889  0.6484
  100ME     H0E 1895   4.048   1.581   1.894 -1.6279  0.7088 -2.4379
  100ME     H0F 1896   3.946   1.640   2.028 -0.6658  1.1396 -0.1260
  100ME     H10 1897   4.099   1.720   1.987  0.4462  0.4816 -1.9468
  100ME     H11 1898   3.951   2.057   1.999 -0.1723 -0.0211 -0.0700
  100ME     H12 1899   3.970   1.900   2.086 -1.6069 -0.1489 -0.3367
  100ME     H13 1900   4.086   1.955   1.965  0.3319 -1.2643  1.4149
  101ME     S01 1901   0.389   3.517   2.365  0.0682  0.1002 -0.2273
  101ME     F02 1902   0.530   3.297   2.423  0.2148  0.0151 -0.3516
  101ME     F03 1903   0.649   3.487   2.436 -0.1872  0.0243 -0.2625
  101ME     F04 1904   0.506   3.429   2.594  0.1699  0.1330 -0.0629
  101ME     O05 1905   0.443   3.505   2.227  0.0486 -0.3441  0.3113
  101ME     O06 1906   0.373   3.643   2.435  0.0367  0.1846 -0.1895
  101ME     N07 1907   0.247   3.431   2.378  0.1962  0.0117 -0.1656
  101ME     C08 1908   0.139   3.475   2.291  0.3690 -0.0917 -0.0922
  101ME     C09 1909   0.244   3.291   2.438  0.1126  0.1955  0.1134
  101ME     C0A 1910   0.528   3.428   2.463 -0.0491  0.0629  0.2430
  101ME     C0B 1911   0.105   3.384   2.171 -0.5075  0.3592  0.1246
  101ME     H0C 1912   0.053   3.497   2.356  0.3853  0.5428 -0.2775
  101ME     H0D 1913   0.168   3.574   2.256  0.2917 -0.4756 -1.2757
  101ME     H0E 1914   0.140   3.265   2.459  0.2390  0.3796  1.0067
  101ME     H0F 1915   0.300   3.286   2.531  3.3315 -0.8029 -1.8089
  101ME     H10 1916   0.295   3.223   2.368  0.4699  0.7429 -0.1579
  101ME     H11 1917   0.198   3.360   2.120 -0.3229  0.8278  0.2357
  101ME     H12 1918   0.059   3.288   2.198 -1.6501  0.7723 -0.2861
  101ME     H13 1919   0.033   3.442   2.110  0.9631  0.6086 -1.4009
  102ME     S01 1920   1.949   4.208   2.768 -0.1530 -0.0990  0.1601
  102ME     F02 1921   2.012   3.951   2.827  0.3234 -0.1191 -0.0367
  102ME     F03 1922   2.059   4.014   2.614 -0.1152  0.3605  0.0300
  102ME     F04 1923   2.188   4.072   2.772 -0.2146  0.5131 -0.0124
  102ME     O05 1924   1.808   4.169   2.751  0.0979  0.0325 -0.2602
  102ME     O06 1925   2.020   4.303   2.679 -0.0443 -0.1690 -0.0881
  102ME     N07 1926   1.972   4.268   2.919 -0.4207 -0.4119  0.1933
  102ME     C08 1927   1.994   4.180   3.039 -0.3508  0.0759  0.0918
  102ME     C09 1928   1.917   4.401   2.947  0.1331  0.1354  0.4578
  102ME     C0A 1929   2.058   4.049   2.742 -0.5042 -0.2340  0.1166
  102ME     C0B 1930   1.862   4.106   3.084 -0.0030 -0.0829  0.1512
  102ME     H0C 1931   2.073   4.107   3.017 -0.0618  0.8285 -1.3802
  102ME     H0D 1932   2.026   4.246   3.120 -1.5760 -1.2937  1.7171
  102ME     H0E 1933   1.943   4.433   3.048  0.3311 -1.8149  1.0305
  102ME     H0F 1934   1.809   4.387   2.944  0.3226 -1.3964  0.6668
  102ME     H10 1935   1.958   4.468   2.870  1.1892 -0.5778  0.3867
  102ME     H11 1936   1.823   4.033   3.013 -0.5276  1.0979 -0.7967
  102ME     H12 1937   1.877   4.058   3.182  1.9927 -0.9278 -0.5272
  102ME     H13 1938   1.788   4.183   3.107  0.5413  0.6829 -0.5933
  103ME     S01 1939   2.250   0.732   2.160  0.0381 -0.1305  0.1031
  103ME     F02 1940   2.313   0.667   2.398 -0.0778 -0.5722  0.0574
  103ME     F03 1941   2.465   0.607   2.257 -0.3685 -0.6061  0.0463
  103ME     F04 1942   2.451   0.812   2.315  0.0736  0.1926 -0.3996
  103ME     O05 1943   2.153   0.814   2.232  0.1958  0.5406 -0.0633
  103ME     O06 1944   2.211   0.603   2.104 -0.2825 -0.0293 -0.1214
  103ME     N07 1945   2.317   0.825   2.041  0.0822  0.0225  0.2582
  103ME     C08 1946   2.225   0.927   1.976 -0.1443 -0.0661 -0.2956
  103ME     C09 1947   2.432   0.771   1.965 -0.5018 -0.3001 -0.1907
  103ME     C0A 1948   2.382   0.703   2.286 -0.0441 -0.3280 -0.3010
  103ME     C0B 1949   2.302   1.044   1.905  0.3479  0.1094  0.3105
  103ME     H0C 1950   2.166   0.876   1.898 -0.4705  0.6237 -0.4939
  103ME     H0D 1951   2.162   0.973   2.051 -0.5377  0.7132 -1.0887
  103ME     H0E 1952   2.395   0.701   1.890 -0.1945 -0.5334 -0.1238
  103ME     H0F 1953   2.498   0.723   2.037 -0.1787  1.4086  0.6789
  103ME     H10 1954   2.493   0.847   1.914  0.2347  0.7862  2.2127
  103ME     H11 1955   2.231   1.102   1.847  1.5164  0.1938 -1.0597
  103ME     H12 1956   2.356   1.117   1.968 -0.5963  0.6841  0.4614
  103ME     H13 1957   2.376   1.006   1.833 -0.0011 -0.4520  0.2440
  104ME     S01 1958   3.169   3.555   0.733 -0.0322 -0.2083 -0.0793
  104ME     F02 1959   3.081   3.793   0.634 -0.4263 -0.1748  0.0847
  104ME     F03 1960   3.024   3.625   0.515 -0.1620 -0.0204 -0.1252
  104ME     F04 1961   2.929   3.654   0.707 -0.0004  0.0203 -0.1779
  104ME     O05 1962   3.117   3.420   0.724 -0.0822  0.2517  0.2088
  104ME     O06 1963   3.179   3.624   0.863 -0.0319  0.2587  0.1858
  104ME     N07 1964   3.316   3.562   0.656 -0.1589  0.3754 -0.1654
  104ME     C08 1965   3.322   3.538   0.512  0.4672 -0.5768  0.2065
  104ME     C09 1966   3.430   3.513   0.739  0.2552  0.1837  0.2603
  104ME     C0A 1967   3.044   3.663   0.639  0.0276 -0.1914  0.1691
  104ME     C0B 1968   3.318   3.394   0.474  0.0796  0.1205  0.1552
  104ME     H0C 1969   3.238   3.590   0.463  0.3991 -1.2542 -0.3923
  104ME     H0D 1970   3.408   3.594   0.475  0.5961 -0.5637  0.5191
  104ME     H0E 1971   3.424   3.552   0.841 -1.7925  0.1170  0.1932
  104ME     H0F 1972   3.520   3.551   0.691  0.4526  0.2735  0.6928
  104ME     H10 1973   3.432   3.403   0.746 -0.8327  0.1730  0.4700
  104ME     H11 1974   3.394   3.344   0.533 -0.5641 -1.1272 -0.0480
  104ME     H12 1975   3.218   3.354   0.497 -1.0892  1.1876 -2.7639
  104ME     H13 1976   3.333   3.377   0.366  0.6248  1.7966 -0.0442
  105ME     S01 1977   0.702   4.168   3.285 -0.0476 -0.2517 -0.2097
  105ME     F02 1978   0.639   3.941   3.406  0.1992  0.0384  0.1462
  105ME     F03 1979   0.470   4.067   3.355  0.2351 -0.0631  0.1685
  105ME     F04 1980   0.571   3.953   3.199  0.0792 -0.2729 -0.1428
  105ME     O05 1981   0.721   4.236   3.412 -0.0623  0.2266  0.1710
  105ME     O06 1982   0.641   4.226   3.167 -0.2173 -0.2818  0.2481
  105ME     N07 1983   0.846   4.102   3.235 -0.3860  0.0587  0.3615
  105ME     C08 1984   0.933   4.184   3.152  0.3713 -0.1710  0.0945
  105ME     C09 1985   0.895   3.968   3.279  0.0503  0.3626  0.0061
  105ME     C0A 1986   0.589   4.024   3.314  0.2788 -0.3744  0.3493
  105ME     C0B 1987   0.965   4.123   3.013 -0.5120  0.2410 -0.6888
  105ME     H0C 1988   0.887   4.284   3.149  0.0367 -0.3192  0.3328
  105ME     H0D 1989   1.025   4.187   3.210 -0.8916 -0.4924  2.1652
  105ME     H0E 1990   0.902   3.958   3.387  1.3846  0.8980 -0.0314
  105ME     H0F 1991   0.994   3.949   3.239 -0.2380  0.2915 -0.6955
  105ME     H10 1992   0.827   3.890   3.240  0.1837  0.1068  0.2813
  105ME     H11 1993   1.043   4.178   2.960  1.0639 -0.2056  1.1362
  105ME     H12 1994   1.000   4.019   3.024 -0.5771  0.2308 -0.5877
  105ME     H13 1995   0.876   4.116   2.949 -0.4963 -0.0053 -0.6854
  106ME     S01 1996   3.261   0.771   1.715 -0.5327  0.0968 -0.0066
  106ME     F02 1997   3.037   0.631   1.726 -0.0927  0.3717 -0.1265
  106ME     F03 1998   3.161   0.619   1.908 -0.2253  0.1736 -0.2051
  106ME     F04 1999   3.041   0.797   1.864  0.0596 -0.2124  0.1746
  106ME     O05 2000   3.208   0.880   1.631 -0.0115 -0.0482 -0.4269
  106ME     O06 2001   3.322   0.650   1.664  0.2166 -0.2087  0.2712
  106ME     N07 2002   3.360   0.834   1.828 -0.2072 -0.2077  0.5777
  106ME     C08 2003   3.505   0.793   1.832 -0.3272  0.1418 -0.2627
  106ME     C09 2004   3.319   0.960   1.894  0.3201 -0.2594  0.0872
  106ME     C0A 2005   3.117   0.698   1.810  0.3385  0.1670  0.1170
  106ME     C0B 2006   3.584   0.861   1.723 -0.6275 -0.2132 -0.7645
  106ME     H0C 2007   3.546   0.822   1.929 -0.1533  1.6486 -0.7718
  106ME     H0D 2008   3.502   0.685   1.817  0.0926  0.3733 -2.1751
  106ME     H0E 2009   3.224   0.941   1.943  0.5845 -0.4388  0.5315
  106ME     H0F 2010   3.310   1.036   1.816 -0.0920 -1.0056 -0.5968
  106ME     H10 2011   3.385   0.995   1.975  0.0356  0.4676  0.0076
  106ME     H11 2012   3.581   0.969   1.732 -1.0261 -0.2975  0.1308
  106ME     H12 2013   3.692   0.841   1.729 -0.5183  0.7082  0.3667
  106ME     H13 2014   3.553   0.829   1.622 -1.3913  1.0297 -0.9287
  107ME     S01 2015   2.734   1.444   1.160  0.0987 -0.2968  0.2112
  107ME     F02 2016   2.670   1.184   1.146  0.0211  0.0607 -0.0324
  107ME     F03 2017   2.537   1.312   1.032  0.0666 -0.1443 -0.3090
  107ME     F04 2018   2.734   1.269   0.955 -0.1976 -0.4507 -0.1527
  107ME     O05 2019   2.676   1.454   1.295  0.0915 -0.0349 -0.2524
  107ME     O06 2020   2.719   1.553   1.066  0.0119  0.0116 -0.0840
  107ME     N07 2021   2.897   1.412   1.176  0.1661 -0.2838 -0.0724
  107ME     C08 2022   2.941   1.288   1.240  0.3320  0.0811 -0.1225
  107ME     C09 2023   2.987   1.475   1.072 -0.0976 -0.8859 -0.3907
  107ME     C0A 2024   2.662   1.292   1.066 -0.0336  0.1982 -0.0550
  107ME     C0B 2025   3.085   1.279   1.289  0.1532 -0.1950  0.4067
  107ME     H0C 2026   2.872   1.263   1.322 -0.2303 -0.8914 -0.8867
  107ME     H0D 2027   2.935   1.205   1.169 -1.5800  0.1433 -0.0544
  107ME     H0E 2028   3.092   1.464   1.099 -0.0467  2.0783  0.7921
  107ME     H0F 2029   2.969   1.582   1.064  0.2208 -0.5470  2.8416
  107ME     H10 2030   2.978   1.434   0.970  1.3937  0.2075 -0.9812
  107ME     H11 2031   3.154   1.294   1.205  0.3452  0.4399  0.6670
  107ME     H12 2032   3.103   1.354   1.368  0.7181  0.1704 -0.0595
  107ME     H13 2033   3.104   1.179   1.329 -2.0303 -0.4154  0.8987
  108ME     S01 2034   0.502   3.034   2.747 -0.3954  0.2182  0.4132
  108ME     F02 2035   0.262   3.038   2.631  0.4733  0.5470 -0.1802
  108ME     F03 2036   0.422   2.988   2.488 -0.1069  0.1621  0.0794
  108ME     F04 2037   0.360   2.847   2.641 -0.2407  0.2612  0.0907
  108ME     O05 2038   0.432   3.013   2.872  0.5334  0.0239 -0.2757
  108ME     O06 2039   0.551   3.162   2.707 -0.1112  0.1041 -0.3428
  108ME     N07 2040   0.628   2.925   2.749 -0.0051 -0.0187  0.0677
  108ME     C08 2041   0.695   2.904   2.619 -0.2119 -0.0678  0.0575
  108ME     C09 2042   0.709   2.915   2.874 -0.1640 -0.2040 -0.1397
  108ME     C0A 2043   0.380   2.974   2.616  0.2509  0.1096 -0.1653
  108ME     C0B 2044   0.785   2.782   2.623 -0.6407  0.0308 -0.2259
  108ME     H0C 2045   0.622   2.888   2.538 -0.5931 -1.0251  0.5812
  108ME     H0D 2046   0.753   2.994   2.601 -2.1291  1.4887  1.4970
  108ME     H0E 2047   0.756   2.817   2.881 -0.2182 -0.2761 -0.7122
  108ME     H0F 2048   0.644   2.926   2.960  0.2583  1.1346  0.0177
  108ME     H10 2049   0.788   2.992   2.875 -0.7152  0.3705 -0.4719
  108ME     H11 2050   0.873   2.797   2.686  0.0194 -0.1777 -1.0865
  108ME     H12 2051   0.730   2.694   2.659  0.7994 -0.5601  0.5730
  108ME     H13 2052   0.818   2.758   2.521 -0.2669 -0.2468 -0.0413
  109ME     S01 2053   2.903   0.387   3.574  0.2144 -0.0400 -0.2974
  109ME     F02 2054   2.812   0.619   3.456 -0.0597 -0.0611 -0.4715
  109ME     F03 2055   3.012   0.558   3.399  0.3791  0.1727 -0.1035
  109ME     F04 2056   2.845   0.445   3.314  0.4020  0.1756  0.0412
  109ME     O05 2057   2.913   0.465   3.694  0.0345 -0.1019 -0.0776
  109ME     O06 2058   3.014   0.305   3.529 -0.5283 -0.2406 -0.3837
  109ME     N07 2059   2.768   0.287   3.569 -0.3415 -0.3410 -0.2646
  109ME     C08 2060   2.773   0.181   3.668 -0.3381 -0.2056  0.0034
  109ME     C09 2061   2.637   0.348   3.523 -0.0171 -0.0076 -0.3174
  109ME     C0A 2062   2.890   0.511   3.425 -0.2738  0.6910 -0.0859
  109ME     C0B 2063   2.726   0.230   3.805  0.4810  0.3224 -0.2332
  109ME     H0C 2064   2.712   0.102   3.623 -0.0596 -0.6552  0.4101
  109ME     H0D 2065   2.871   0.133   3.675  0.4840  1.3876 -0.0916
  109ME     H0E 2066   2.598   0.419   3.596 -0.3255 -0.1309 -0.3588
  109ME     H0F 2067   2.562   0.269   3.534 -0.2395  0.3915  1.1031
  109ME     H10 2068   2.632   0.383   3.418 -0.3874  0.8107 -0.0288
  109ME     H11 2069   2.791   0.310   3.840  0.8428 -0.2342  0.3944
  109ME     H12 2070   2.623   0.268   3.806 -0.3167 -1.7271 -0.6701
  109ME     H13 2071   2.728   0.144   3.873  0.0595  0.5064  0.0083
  110ME     S01 2072   1.298   1.456   3.123  0.0455 -0.1440  0.2044
  110ME     F02 2073   1.224   1.238   3.000  0.0835 -0.0770  0.1944
  110ME     F03 2074   1.118   1.275   3.184 -0.1231 -0.2095  0.1114
  110ME     F04 2075   1.072   1.392   3.006  0.2682  0.4714  0.3963
  110ME     O05 2076   1.242   1.528   3.239 -0.0881 -0.1522  0.0960
  110ME     O06 2077   1.326   1.518   2.992  0.2822 -0.3573  0.5669
  110ME     N07 2078   1.438   1.380   3.168 -0.2061  0.3660 -0.0388
  110ME     C08 2079   1.434   1.247   3.236  0.0702 -0.4328 -0.7070
  110ME     C09 2080   1.556   1.464   3.192 -0.1093  0.0283 -0.2409
  110ME     C0A 2081   1.171   1.331   3.076 -0.2048  0.1245 -0.4761
  110ME     C0B 2082   1.374   1.258   3.380  0.0664  0.5324 -0.3142
  110ME     H0C 2083   1.388   1.168   3.175  0.1601 -1.9717  1.1674
  110ME     H0D 2084   1.536   1.209   3.249 -0.3054 -1.9597 -2.0231
  110ME     H0E 2085   1.559   1.505   3.293 -0.3682 -1.5492  0.4275
  110ME     H0F 2086   1.561   1.552   3.128  1.8726  0.7168  0.8125
  110ME     H10 2087   1.646   1.403   3.175 -0.3982 -0.9191  1.5036
  110ME     H11 2088   1.265   1.255   3.380  0.0675  0.3506 -0.9788
  110ME     H12 2089   1.407   1.181   3.451 -0.0726  1.3081  0.6001
  110ME     H13 2090   1.399   1.356   3.424  0.8863 -0.6003  1.8112
  111ME     S01 2091   2.233   1.710   3.676 -0.0340 -0.1033  0.0146
  111ME     F02 2092   2.427   1.817   3.830  0.5507  0.4095  0.1555
  111ME     F03 2093   2.377   1.616   3.892  0.1093  0.4371 -0.2840
  111ME     F04 2094   2.494   1.638   3.716  0.0846 -0.2109  0.2607
  111ME     O05 2095   2.277   1.797   3.568 -0.0008 -0.1300  0.2695
  111ME     O06 2096   2.128   1.756   3.766 -0.3308 -0.2216  0.4008
  111ME     N07 2097   2.199   1.559   3.613 -0.3337 -0.1225 -0.2119
  111ME     C08 2098   2.124   1.556   3.489  0.2978  0.2921  0.7344
  111ME     C09 2099   2.160   1.450   3.711 -0.2798  0.1058  0.1849
  111ME     C0A 2100   2.391   1.697   3.786  0.1772  0.1260 -0.3948
  111ME     C0B 2101   1.973   1.590   3.496  0.6117  0.3840  0.0056
  111ME     H0C 2102   2.174   1.628   3.423 -0.0226  0.2063  0.3952
  111ME     H0D 2103   2.137   1.458   3.443 -1.1303  0.7345 -0.7014
  111ME     H0E 2104   2.155   1.353   3.661 -0.4807 -0.0579  0.5189
  111ME     H0F 2105   2.057   1.466   3.743 -0.1078  2.2515 -0.2816
  111ME     H10 2106   2.217   1.446   3.805  0.4446 -0.6451 -0.2766
  111ME     H11 2107   1.913   1.523   3.557  0.4879 -0.8193 -1.4181
  111ME     H12 2108   1.958   1.693   3.533 -0.5948  0.3492 -0.3799
  111ME     H13 2109   1.932   1.589   3.394 -0.3436  0.7281  0.3787
  112ME     S01 2110   2.439   1.994   1.105 -0.0399 -0.1207 -0.2605
  112ME     F02 2111   2.542   2.024   0.864  0.2397 -0.2180  0.3687
  112ME     F03 2112   2.695   2.025   1.020  0.3298 -0.1542  0.1598
  112ME     F04 2113   2.599   1.840   0.964  0.1767 -0.2164 -0.3081
  112ME     O05 2114   2.326   1.911   1.064 -0.1526  0.0188  0.3282
  112ME     O06 2115   2.434   2.139   1.110  0.0176 -0.2948 -0.1770
  112ME     N07 2116   2.489   1.942   1.254 -0.1060 -0.2235  0.0299
  112ME     C08 2117   2.545   1.805   1.268 -0.5680 -0.2183 -0.5112
  112ME     C09 2118   2.414   2.000   1.374 -0.1386 -0.0431 -0.2676
  112ME     C0A 2119   2.578   1.969   0.979  0.3836 -0.7092  0.2180
  112ME     C0B 2120   2.581   1.762   1.413  0.2937  0.3384  0.4437
  112ME     H0C 2121   2.468   1.739   1.225 -1.0395  0.4865 -0.7706
  112ME     H0D 2122   2.634   1.800   1.205 -0.6750 -0.3834 -0.6484
  112ME     H0E 2123   2.391   2.105   1.358 -2.4309 -0.5398 -0.4819
  112ME     H0F 2124   2.478   1.988   1.462  1.4355  0.4934 -1.3222
  112ME     H10 2125   2.323   1.940   1.392 -0.7778  0.7747 -0.7690
  112ME     H11 2126   2.488   1.754   1.470 -0.6799  2.7073 -0.7627
  112ME     H12 2127   2.626   1.662   1.406 -0.2574  0.2229 -1.7978
  112ME     H13 2128   2.650   1.833   1.461  0.5732  0.2441  0.1795
  113ME     S01 2129   4.007   2.012   0.780 -0.0122 -0.1655 -0.0699
  113ME     F02 2130   3.960   1.930   1.036  0.0773 -0.0477 -0.3009
  113ME     F03 2131   3.810   1.872   0.895  0.0765 -0.5101  0.0245
  113ME     F04 2132   3.998   1.769   0.901  0.0231  0.2802 -0.0665
  113ME     O05 2133   3.901   2.112   0.755 -0.1460 -0.0855 -0.0016
  113ME     O06 2134   4.057   1.923   0.675 -0.2174  0.1978 -0.2258
  113ME     N07 2135   4.139   2.093   0.843  0.3980 -0.2517  0.0272
  113ME     C08 2136   4.233   2.014   0.925  0.1057  0.4014  0.3870
  113ME     C09 2137   4.193   2.207   0.756 -0.0612  0.0722  0.0022
  113ME     C0A 2138   3.940   1.889   0.912  0.3750 -0.2712 -0.7838
  113ME     C0B 2139   4.343   1.949   0.845 -0.4484 -0.1289 -0.0773
  113ME     H0C 2140   4.279   2.083   0.998  0.4790 -0.5839  1.1021
  113ME     H0D 2141   4.181   1.939   0.986 -0.6937  0.5036 -0.1621
  113ME     H0E 2142   4.271   2.261   0.810  0.0803 -1.2355  1.1418
  113ME     H0F 2143   4.110   2.271   0.728  0.1065  0.5197  0.5202
  113ME     H10 2144   4.238   2.171   0.662 -1.2787 -1.8828  0.1221
  113ME     H11 2145   4.308   1.872   0.777 -0.3984 -1.5762  1.5173
  113ME     H12 2146   4.409   2.016   0.788  1.8016 -1.0497  1.3953
  113ME     H13 2147   4.412   1.892   0.909 -0.5143  0.8699  0.9004
  114ME     S01 2148   0.405   2.138   0.408 -0.0381 -0.1670  0.1558
  114ME     F02 2149   0.164   2.104   0.489  0.1239 -0.0886 -0.0836
  114ME     F03 2150   0.254   1.913   0.429 -0.0191 -0.1901  0.2842
  114ME     F04 2151   0.302   2.009   0.621  0.3313  0.0477 -0.3015
  114ME     O05 2152   0.513   2.049   0.376 -0.4848  0.2441  0.2512
  114ME     O06 2153   0.418   2.255   0.497 -0.1837  0.2697 -0.1740
  114ME     N07 2154   0.333   2.193   0.266 -0.3955 -0.2309  0.0850
  114ME     C08 2155   0.281   2.100   0.160  0.2533  0.0424  0.3086
  114ME     C09 2156   0.378   2.324   0.222 -0.0462  0.2781 -0.0142
  114ME     C0A 2157   0.276   2.031   0.490  0.5368  0.2377 -0.6298
  114ME     C0B 2158   0.162   2.150   0.087  0.5061 -0.2652  0.4805
  114ME     H0C 2159   0.366   2.075   0.095  0.6195  0.6811  0.5479
  114ME     H0D 2160   0.244   2.009   0.208  0.4270 -0.0849  0.1995
  114ME     H0E 2161   0.376   2.392   0.307  0.6128  1.5664 -1.0197
  114ME     H0F 2162   0.316   2.364   0.142 -1.4027 -0.1036  0.8432
  114ME     H10 2163   0.483   2.317   0.189 -0.3584 -1.8006 -0.6133
  114ME     H11 2164   0.176   2.249   0.042  1.4939  0.7245  2.8966
  114ME     H12 2165   0.122   2.083   0.009 -0.3281  1.2950 -0.4682
  114ME     H13 2166   0.074   2.159   0.153  0.9339  2.9191  0.7175
  115ME     S01 2167   1.970   4.262   2.001  0.1137  0.0112 -0.1732
  115ME     F02 2168   2.109   4.127   1.811  0.4637 -0.1052 -0.4362
  115ME     F03 2169   1.897   4.127   1.782  0.0705  0.3042 -0.4631
  115ME     F04 2170   2.003   4.306   1.733  0.0693 -0.0535 -0.5688
  115ME     O05 2171   1.852   4.348   2.009 -0.0042  0.4431  0.4441
  115ME     O06 2172   2.104   4.312   2.036 -0.1649  0.0477  0.3876
  115ME     N07 2173   1.948   4.126   2.098 -0.0287  0.2493  0.0481
  115ME     C08 2174   2.000   4.137   2.242 -0.8419 -0.1773  0.1897
  115ME     C09 2175   1.836   4.036   2.074  0.2075 -0.2424  0.3098
  115ME     C0A 2176   1.997   4.204   1.823  0.0684 -0.5444  0.0558
  115ME     C0B 2177   1.891   4.194   2.334 -0.4389  0.2923  0.1923
  115ME     H0C 2178   2.030   4.038   2.279 -0.2680  0.5400  1.7367
  115ME     H0D 2179   2.092   4.196   2.247  0.3985 -2.0027 -0.3988
  115ME     H0E 2180   1.852   3.941   2.124 -0.0860  0.0232  0.9161
  115ME     H0F 2181   1.824   4.004   1.970 -0.6730  0.2510  0.2493
  115ME     H10 2182   1.735   4.072   2.099  0.2656  0.1789 -0.0433
  115ME     H11 2183   1.858   4.293   2.303 -0.3843  0.3621  0.3532
  115ME     H12 2184   1.803   4.129   2.348 -1.1603  1.1944 -0.0786
  115ME     H13 2185   1.940   4.207   2.432 -0.2855  0.7176  0.0623
  116ME     S01 2186   3.314   3.000   3.151 -0.0121  0.0198 -0.1011
  116ME     F02 2187   3.457   2.934   3.364 -0.2844 -0.2234 -0.1107
  116ME     F03 2188   3.560   2.889   3.181  0.1143 -0.1082  0.2229
  116ME     F04 2189   3.548   3.096   3.252 -0.3957 -0.2042 -0.0608
  116ME     O05 2190   3.267   2.861   3.143 -0.0377  0.0063  0.0175
  116ME     O06 2191   3.339   3.080   3.036 -0.2346 -0.3150 -0.3371
  116ME     N07 2192   3.210   3.085   3.250  0.4803 -0.2467 -0.0991
  116ME     C08 2193   3.072   3.108   3.201 -0.1694 -0.2150  0.3094
  116ME     C09 2194   3.260   3.184   3.351  0.4404 -0.2958 -0.1434
  116ME     C0A 2195   3.481   2.978   3.241 -0.2306 -0.0305 -0.3276
  116ME     C0B 2196   3.060   3.221   3.107 -0.2827 -0.4444 -0.4089
  116ME     H0C 2197   3.042   3.014   3.153  0.7151 -0.3303 -0.0426
  116ME     H0D 2198   3.002   3.128   3.282  0.3494 -1.6321  1.1380
  116ME     H0E 2199   3.176   3.238   3.396 -0.3492 -1.4166 -0.2596
  116ME     H0F 2200   3.328   3.256   3.305  0.7404 -0.4920 -0.0047
  116ME     H10 2201   3.316   3.135   3.432  0.3281  0.5712  0.4736
  116ME     H11 2202   3.113   3.207   3.013 -0.2050  0.7783 -0.5623
  116ME     H12 2203   2.954   3.236   3.085 -0.5721 -0.4664  0.9626
  116ME     H13 2204   3.100   3.319   3.139  1.9618 -1.9030  1.3987
  117ME     S01 2205   1.504   2.488   3.055  0.2092  0.1416  0.0896
  117ME     F02 2206   1.762   2.471   3.102 -0.1331 -0.1831 -0.0503
  117ME     F03 2207   1.641   2.348   3.229 -0.0160 -0.0225 -0.7561
  117ME     F04 2208   1.685   2.287   3.026 -0.1876 -0.0780 -0.2290
  117ME     O05 2209   1.509   2.614   3.132 -0.0940 -0.1033 -0.3570
  117ME     O06 2210   1.397   2.386   3.073 -0.0624  0.2666  0.4191
  117ME     N07 2211   1.523   2.523   2.893 -0.4148  0.2454  0.1359
  117ME     C08 2212   1.416   2.605   2.831  0.3570  0.8515 -0.1269
  117ME     C09 2213   1.658   2.532   2.829 -0.3993 -0.1596 -0.2103
  117ME     C0A 2214   1.653   2.393   3.104 -0.3458 -0.4343  0.1742
  117ME     C0B 2215   1.434   2.755   2.850  0.4655 -0.3896 -0.3298
  117ME     H0C 2216   1.418   2.584   2.723  3.2817 -0.6330  0.1561
  117ME     H0D 2217   1.317   2.575   2.865  1.3143  0.3478  2.2774
  117ME     H0E 2218   1.727   2.595   2.885  1.2895 -0.5487 -1.7830
  117ME     H0F 2219   1.648   2.573   2.728 -0.3453  0.5426  0.0687
  117ME     H10 2220   1.710   2.435   2.828 -0.3416 -0.1241 -1.1357
  117ME     H11 2221   1.382   2.804   2.768  0.8036  0.9588  0.2413
  117ME     H12 2222   1.403   2.781   2.952  0.0533 -1.6392 -0.1372
  117ME     H13 2223   1.539   2.788   2.845 -0.0819  1.1294 -2.8007
  118ME     S01 2224   0.391   3.196   4.113 -0.2561  0.0948  0.0183
  118ME     F02 2225   0.183   3.363   4.102 -0.1302  0.2052 -0.4915
  118ME     F03 2226   0.320   3.411   3.945 -0.4779 -0.4003 -0.2489
  118ME     F04 2227   0.191   3.234   3.937  0.1876  0.2511  0.3147
  118ME     O05 2228   0.481   3.145   4.013 -0.1649  0.2627 -0.3709
  118ME     O06 2229   0.293   3.117   4.187 -0.5552 -0.4287 -0.3054
  118ME     N07 2230   0.478   3.291   4.226 -0.0897  0.7765 -0.0061
  118ME     C08 2231   0.520   3.429   4.189 -0.3896 -0.5080  0.3811
  118ME     C09 2232   0.575   3.213   4.309 -0.3730 -0.0933  0.3306
  118ME     C0A 2233   0.266   3.309   4.014  0.0780  0.2542  0.7292
  118ME     C0B 2234   0.628   3.428   4.083 -0.0870  0.2978 -0.2751
  118ME     H0C 2235   0.433   3.488   4.156 -0.8246 -0.8063  0.9678
  118ME     H0D 2236   0.560   3.480   4.278  1.5567  0.5964 -1.0827
  118ME     H0E 2237   0.529   3.119   4.340  1.1348 -0.6113  1.0394
  118ME     H0F 2238   0.607   3.274   4.394  0.6527  0.4704 -0.4463
  118ME     H10 2239   0.667   3.189   4.253 -1.1227  0.1966 -1.0454
  118ME     H11 2240   0.664   3.530   4.068  1.4709 -0.0298  1.0733
  118ME     H12 2241   0.714   3.364   4.105 -0.9591 -0.4824  0.9355
  118ME     H13 2242   0.590   3.392   3.987 -0.4349  0.4910 -0.2111
  119ME     S01 2243   2.970   3.957   1.604  0.0524 -0.4360 -0.3542
  119ME     F02 2244   2.897   3.722   1.700 -0.1787  0.3947  0.2348
  119ME     F03 2245   2.755   3.885   1.735  0.1453 -0.5450  0.3840
  119ME     F04 2246   2.767   3.799   1.541  0.1324  0.0389 -0.3542
  119ME     O05 2247   3.045   3.911   1.484  0.3347  0.3961  0.0081
  119ME     O06 2248   3.035   3.971   1.733 -0.0945 -0.0473  0.4115
  119ME     N07 2249   2.881   4.098   1.569  0.7352 -0.1236  0.2667
  119ME     C08 2250   2.956   4.222   1.585  0.1531 -0.0939  0.0932
  119ME     C09 2251   2.741   4.100   1.504  0.3079  0.0842  0.1175
  119ME     C0A 2252   2.834   3.832   1.650 -0.1461  0.0098 -0.0075
  119ME     C0B 2253   2.895   4.317   1.686 -0.5800  0.5410  0.3535
  119ME     H0C 2254   3.059   4.196   1.615  0.2206 -0.9116 -0.8111
  119ME     H0D 2255   2.970   4.265   1.486 -1.2684 -1.2935 -0.6619
  119ME     H0E 2256   2.752   4.049   1.408 -1.0786 -0.7159  0.3655
  119ME     H0F 2257   2.713   4.203   1.482 -0.1016 -0.0190  0.1639
  119ME     H10 2258   2.666   4.049   1.566  0.7770  1.2832  1.6834
  119ME     H11 2259   2.947   4.413   1.679 -1.3180  0.8039 -2.2774
  119ME     H12 2260   2.788   4.335   1.666 -0.5116  0.2302 -0.2920
  119ME     H13 2261   2.908   4.280   1.789 -0.2557 -0.0762  0.0902
  120ME     S01 2262   3.479   2.251   0.379  0.5045 -0.1281  0.0120
  120ME     F02 2263   3.546   2.044   0.542 -0.0530 -0.0189 -0.0660
  120ME     F03 2264   3.658   2.050   0.364 -0.1718  0.1029 -0.5438
  120ME     F04 2265   3.705   2.187   0.511 -0.0017 -0.0443  0.1957
  120ME     O05 2266   3.558   2.332   0.290 -0.0096 -0.2775 -0.0669
  120ME     O06 2267   3.418   2.301   0.501  0.0036  0.1276  0.2701
  120ME     N07 2268   3.367   2.160   0.293  0.7335  0.2155  0.0155
  120ME     C08 2269   3.335   2.022   0.330  0.1264  0.2043 -0.7167
  120ME     C09 2270   3.261   2.235   0.216 -0.5250 -0.9430 -0.1154
  120ME     C0A 2271   3.602   2.127   0.456 -0.7229 -0.4526  0.3094
  120ME     C0B 2272   3.246   2.005   0.456  0.7569  0.5401 -0.2605
  120ME     H0C 2273   3.288   1.968   0.246 -1.8247 -0.7669  0.9246
  120ME     H0D 2274   3.428   1.966   0.344  0.0976  0.0801 -1.0046
  120ME     H0E 2275   3.303   2.310   0.149  1.0473  0.3137  2.2053
  120ME     H0F 2276   3.197   2.286   0.288 -0.1805 -0.6280 -0.0361
  120ME     H10 2277   3.195   2.166   0.161 -1.3058  0.2912 -0.7392
  120ME     H11 2278   3.284   2.068   0.536  0.6630  0.1679  0.0746
  120ME     H12 2279   3.140   2.024   0.438  0.4526  0.4109  1.3221
  120ME     H13 2280   3.255   1.905   0.500  0.8476  1.1074  1.0235
  121ME     S01 2281   4.078   3.969   0.030 -0.2812 -0.1089  0.2123
  121ME     F02 2282   4.221   4.142   0.162 -0.1348  0.0140 -0.2595
  121ME     F03 2283   4.177   3.970   0.281 -0.2719 -0.1100  0.1125
  121ME     F04 2284   4.327   3.962   0.125  0.5703  0.0913 -0.4231
  121ME     O05 2285   4.130   4.003  -0.103 -0.0986 -0.1107 -0.1394
  121ME     O06 2286   3.959   4.034   0.085 -0.2585 -0.0447 -0.0858
  121ME     N07 2287   4.050   3.803   0.043 -0.3298  0.4791  0.0188
  121ME     C08 2288   4.166   3.712   0.080  0.1575  0.5744 -0.2992
  121ME     C09 2289   3.953   3.746  -0.058 -0.3501  0.4414  0.3159
  121ME     C0A 2290   4.208   4.010   0.159 -0.1229 -0.1254  0.0520
  121ME     C0B 2291   4.268   3.691  -0.030 -0.5581  0.2120  0.2653
  121ME     H0C 2292   4.213   3.747   0.173 -0.2533  2.0604 -0.6375
  121ME     H0D 2293   4.124   3.615   0.105  1.0877  0.2481 -0.0086
  121ME     H0E 2294   3.856   3.795  -0.057 -1.0625 -0.8942 -1.0930
  121ME     H0F 2295   3.933   3.644  -0.027 -1.3105  0.8384  1.0123
  121ME     H10 2296   3.997   3.737  -0.159 -1.9391 -0.1075 -0.3458
  121ME     H11 2297   4.215   3.677  -0.124 -0.1314  0.7937 -0.0727
  121ME     H12 2298   4.332   3.780  -0.043 -0.6509  0.3665  0.8682
  121ME     H13 2299   4.330   3.604  -0.006  0.7470  0.8069 -0.8248
  122ME     S01 2300   1.999   1.255   2.168 -0.3154 -0.4016  0.1083
  122ME     F02 2301   1.849   1.046   2.191 -0.1429 -0.2265  0.3494
  122ME     F03 2302   1.864   1.158   2.374  0.2217 -0.1380 -0.1525
  122ME     F04 2303   1.740   1.232   2.204  0.1459 -0.5983  0.1070
  122ME     O05 2304   1.967   1.277   2.027  0.3764 -0.0690  0.1112
  122ME     O06 2305   2.108   1.171   2.213 -0.0568 -0.0455 -0.0333
  122ME     N07 2306   2.010   1.414   2.231 -0.0657  0.3363 -0.5618
  122ME     C08 2307   1.885   1.489   2.269 -0.4808  0.1233 -0.2170
  122ME     C09 2308   2.130   1.497   2.207  0.0132 -0.1658  0.2935
  122ME     C0A 2309   1.854   1.170   2.243  0.3565  0.4606 -0.1257
  122ME     C0B 2310   1.820   1.558   2.147  0.6380 -0.3008  0.7386
  122ME     H0C 2311   1.813   1.424   2.321 -1.5416  0.9457 -0.6118
  122ME     H0D 2312   1.906   1.570   2.339 -2.2963  0.4929 -0.0636
  122ME     H0E 2313   2.129   1.582   2.275 -0.8353  0.2942 -0.2821
  122ME     H0F 2314   2.129   1.535   2.104 -2.3968 -0.6563  0.1000
  122ME     H10 2315   2.223   1.440   2.218  0.1658  0.0715  0.2440
  122ME     H11 2316   1.800   1.485   2.069  2.0617  0.3388 -0.2666
  122ME     H12 2317   1.727   1.607   2.180  0.7788  0.0810  0.5766
  122ME     H13 2318   1.891   1.632   2.106 -1.1104  0.6439 -0.6708
  123ME     S01 2319   1.875   1.902   4.214 -0.1838 -0.2857  0.2210
  123ME     F02 2320   1.793   1.851   4.462 -0.1996  0.0424 -0.1674
  123ME     F03 2321   1.721   2.043   4.389  0.0252 -0.0318  0.3291
  123ME     F04 2322   1.624   1.857   4.329  0.3499  0.3472 -0.2860
  123ME     O05 2323   1.988   1.978   4.271  0.3835  0.2333  0.0477
  123ME     O06 2324   1.821   1.928   4.084  0.2151  0.4402  0.0293
  123ME     N07 2325   1.917   1.739   4.227 -0.1285 -0.3197 -0.2020
  123ME     C08 2326   2.058   1.697   4.210 -0.3641 -0.1607 -0.1074
  123ME     C09 2327   1.811   1.637   4.205  0.1102 -0.0310  0.7572
  123ME     C0A 2328   1.743   1.915   4.356 -0.4894  0.0281 -0.0142
  123ME     C0B 2329   2.099   1.678   4.062 -0.2859  0.2246 -0.4908
  123ME     H0C 2330   2.115   1.779   4.256 -0.5919  0.7549 -1.4582
  123ME     H0D 2331   2.081   1.603   4.262  0.3289 -0.9203 -1.7656
  123ME     H0E 2332   1.853   1.537   4.212 -0.1320 -0.1660  0.3143
  123ME     H0F 2333   1.775   1.646   4.102  1.6027  0.0036  0.2281
  123ME     H10 2334   1.730   1.640   4.280 -0.0244 -0.4407  0.6273
  123ME     H11 2335   2.045   1.601   4.007 -0.0620 -0.4023  0.1596
  123ME     H12 2336   2.098   1.775   4.011  0.5920  0.3813 -0.2164
  123ME     H13 2337   2.205   1.649   4.067  0.0185  1.3751 -0.1373
  124ME     S01 2338   2.947   3.106   3.757  0.1548  0.0655 -0.2997
  124ME     F02 2339   2.946   3.218   3.507  0.3405  0.7894 -0.0857
  124ME     F03 2340   2.883   3.012   3.513  0.1829 -0.3085 -0.3514
  124ME     F04 2341   2.748   3.170   3.580 -0.1089 -0.1276  0.0816
  124ME     O05 2342   2.909   3.221   3.835 -0.4188 -0.0134  0.2598
  124ME     O06 2343   3.087   3.075   3.730  0.5776  0.8069  0.3320
  124ME     N07 2344   2.873   2.971   3.823 -0.4667 -0.0977  0.1566
  124ME     C08 2345   2.948   2.891   3.927 -0.3670 -0.3082 -0.1052
  124ME     C09 2346   2.725   2.968   3.840 -0.3488 -0.0998 -0.1777
  124ME     C0A 2347   2.877   3.127   3.579  0.0693  0.5249  0.7190
  124ME     C0B 2348   2.960   2.957   4.066  0.2952  0.0711  0.0736
  124ME     H0C 2349   2.897   2.794   3.935  0.0688 -0.4793  0.6609
  124ME     H0D 2350   3.049   2.878   3.889  0.0476 -0.8535  1.1490
  124ME     H0E 2351   2.677   3.011   3.753 -0.3307  0.4571  0.0868
  124ME     H0F 2352   2.706   3.035   3.924 -0.3171 -2.1621  1.5290
  124ME     H10 2353   2.685   2.867   3.861  0.4950 -0.9907 -2.6925
  124ME     H11 2354   2.992   3.060   4.048 -0.0219  0.1784  0.1258
  124ME     H12 2355   2.871   2.966   4.129  1.1316 -0.0801  1.2884
  124ME     H13 2356   3.036   2.904   4.125 -0.1039 -0.6413 -0.0520
  125ME     S01 2357   1.468   0.886   2.730 -0.2962 -0.2006  0.1579
  125ME     F02 2358   1.372   0.897   2.968 -0.1066  0.0951  0.1577
  125ME     F03 2359   1.592   0.866   2.970 -0.6913  0.0176 -0.3792
  125ME     F04 2360   1.509   1.058   2.926  0.3983 -0.7369  0.3315
  125ME     O05 2361   1.388   0.995   2.669 -0.0102 -0.1476  0.3270
  125ME     O06 2362   1.431   0.749   2.728  0.3736  0.1357  0.1208
  125ME     N07 2363   1.629   0.892   2.670 -0.3165  0.2489  0.0380
  125ME     C08 2364   1.647   0.843   2.532  0.0893 -0.0934 -0.0397
  125ME     C09 2365   1.732   0.992   2.717 -0.2257  0.4429 -0.1766
  125ME     C0A 2366   1.488   0.926   2.912 -0.2235  0.0062  1.0646
  125ME     C0B 2367   1.587   0.929   2.425 -0.0422  0.4181  0.0481
  125ME     H0C 2368   1.755   0.835   2.512  0.0135 -1.0005 -0.0766
  125ME     H0D 2369   1.605   0.743   2.537 -0.3760  0.1287  0.5110
  125ME     H0E 2370   1.743   0.976   2.824 -0.9088  0.0095 -0.1669
  125ME     H0F 2371   1.698   1.093   2.693  1.7109  0.8227 -1.4708
  125ME     H10 2372   1.833   0.974   2.677 -0.4923  0.6355 -0.9435
  125ME     H11 2373   1.643   1.021   2.414  1.4174 -0.3660  0.7336
  125ME     H12 2374   1.587   0.877   2.327  0.5347 -0.1454  0.3418
  125ME     H13 2375   1.484   0.958   2.448  0.0029  0.0439  0.7406
  126ME     S01 2376   2.572   1.357   2.192 -0.4554 -0.0730  0.1541
  126ME     F02 2377   2.582   1.519   1.975  0.2941  0.2833 -0.1237
  126ME     F03 2378   2.593   1.307   1.932  0.0034  0.0335 -0.1343
  126ME     F04 2379   2.406   1.398   1.986  0.5124  0.0613  0.3426
  126ME     O05 2380   2.497   1.459   2.259 -0.2102  0.1916  0.1511
  126ME     O06 2381   2.716   1.353   2.215  0.2874 -0.0271 -0.2769
  126ME     N07 2382   2.509   1.206   2.225  0.2180 -0.4600  0.0075
  126ME     C08 2383   2.447   1.196   2.358 -0.2244 -0.2982 -0.2662
  126ME     C09 2384   2.571   1.087   2.163  0.4549  0.3065 -0.1596
  126ME     C0A 2385   2.538   1.396   2.012  0.5195 -0.4510 -0.4400
  126ME     C0B 2386   2.549   1.201   2.469 -0.2673 -0.0445 -0.3880
  126ME     H0C 2387   2.364   1.267   2.372 -0.3365 -0.3948 -0.4259
  126ME     H0D 2388   2.391   1.102   2.355  0.5896 -0.7741 -0.7712
  126ME     H0E 2389   2.596   1.096   2.058 -1.1653 -0.4902 -0.6404
  126ME     H0F 2390   2.497   1.006   2.163  2.0003 -1.1481  0.1819
  126ME     H10 2391   2.654   1.054   2.228 -0.2172 -1.2364 -0.0402
  126ME     H11 2392   2.493   1.206   2.562  1.5828  0.6841  0.7038
  126ME     H12 2393   2.622   1.121   2.483 -0.0764  0.2023  0.0289
  126ME     H13 2394   2.600   1.298   2.473 -0.0123 -0.2479  1.7696
  127ME     S01 2395   3.132   2.859   2.157 -0.0757 -0.0166  0.0073
  127ME     F02 2396   3.209   2.794   1.913 -0.3271  0.5017 -0.1285
  127ME     F03 2397   3.109   2.626   2.014  0.3604 -0.3862  0.5780
  127ME     F04 2398   3.002   2.801   1.931  0.1314  0.3421 -0.2520
  127ME     O05 2399   3.266   2.823   2.209  0.0033  0.0751  0.5163
  127ME     O06 2400   3.006   2.837   2.228 -0.4606 -0.4009 -0.2605
  127ME     N07 2401   3.127   3.021   2.114 -0.2494 -0.3987 -0.0439
  127ME     C08 2402   3.250   3.076   2.049 -0.0993  0.1404 -0.3689
  127ME     C09 2403   3.042   3.115   2.191  0.0717 -0.3366 -0.3077
  127ME     C0A 2404   3.113   2.759   1.995 -0.6642 -0.4991 -0.3018
  127ME     C0B 2405   3.232   3.204   1.964 -0.0864  0.1032 -0.2959
  127ME     H0C 2406   3.329   3.097   2.124 -0.5097 -0.8677  0.3711
  127ME     H0D 2407   3.283   2.998   1.980 -0.9660 -0.8663  0.3247
  127ME     H0E 2408   3.084   3.125   2.291 -2.0162  1.1259  0.4479
  127ME     H0F 2409   2.945   3.067   2.196  0.2217 -0.5090  1.0535
  127ME     H10 2410   3.041   3.214   2.142  0.6894 -0.4426 -0.5513
  127ME     H11 2411   3.318   3.223   1.900  0.1535 -1.8824 -0.5941
  127ME     H12 2412   3.143   3.195   1.901  0.0939  0.8439 -0.6581
  127ME     H13 2413   3.212   3.287   2.033 -1.1357 -0.2420 -0.1694
  128ME     S01 2414   2.604   3.077   3.191 -0.1041  0.0555  0.0544
  128ME     F02 2415   2.667   3.160   2.942  0.0424  0.5556  0.2892
  128ME     F03 2416   2.713   2.953   2.973  0.0071  0.3987  0.0131
  128ME     F04 2417   2.506   3.012   2.948  0.0711  0.1182 -0.1157
  128ME     O05 2418   2.498   3.177   3.191 -0.7624  0.5216  0.0367
  128ME     O06 2419   2.741   3.100   3.241 -0.4295 -0.3768 -0.5297
  128ME     N07 2420   2.541   2.934   3.249 -0.0562 -0.3989 -0.0581
  128ME     C08 2421   2.605   2.804   3.202  0.0749 -0.3197 -0.0845
  128ME     C09 2422   2.493   2.930   3.391 -0.1161  0.2835 -0.0144
  128ME     C0A 2423   2.622   3.048   3.001  0.1268 -0.4510  0.2680
  128ME     C0B 2424   2.754   2.783   3.252 -0.1608 -0.2930 -0.0679
  128ME     H0C 2425   2.539   2.724   3.241  0.3567 -0.8909 -0.7742
  128ME     H0D 2426   2.595   2.787   3.095 -1.2633 -1.3267  0.1925
  128ME     H0E 2427   2.410   2.999   3.404  0.6154  1.2551 -0.3465
  128ME     H0F 2428   2.577   2.968   3.450 -0.2620  0.2881  0.1889
  128ME     H10 2429   2.460   2.830   3.422 -1.4983  0.6447 -0.2919
  128ME     H11 2430   2.785   2.681   3.229  0.9386  0.2068 -0.8367
  128ME     H12 2431   2.830   2.850   3.212  0.6057 -0.9168  0.3323
  128ME     H13 2432   2.750   2.799   3.361 -0.1242 -1.0356  0.0453
  129ME     S01 2433   1.734   3.379   3.825 -0.0419 -0.0408 -0.3775
  129ME     F02 2434   1.933   3.272   3.676  0.2169 -0.4018 -0.5116
  129ME     F03 2435   1.999   3.423   3.815  0.1856 -0.2042 -0.1451
  129ME     F04 2436   1.945   3.225   3.886  0.1182  0.3248 -0.7245
  129ME     O05 2437   1.723   3.489   3.726  0.1815  0.0798 -0.1063
  129ME     O06 2438   1.716   3.399   3.970 -0.2111  0.1204 -0.1744
  129ME     N07 2439   1.634   3.254   3.779  0.1798 -0.3258  0.3551
  129ME     C08 2440   1.490   3.294   3.763  0.0776 -0.1073 -0.0764
  129ME     C09 2441   1.676   3.114   3.811  0.1771  0.3069  0.3101
  129ME     C0A 2442   1.917   3.320   3.800  0.0946 -0.0478  0.3480
  129ME     C0B 2443   1.410   3.199   3.673 -0.4976  0.3826  0.3775
  129ME     H0C 2444   1.445   3.301   3.863 -0.7838  2.4119 -0.6039
  129ME     H0D 2445   1.487   3.395   3.721  2.3157 -0.0583 -0.1727
  129ME     H0E 2446   1.699   3.100   3.917 -1.5307 -2.3505  0.3749
  129ME     H0F 2447   1.764   3.096   3.750 -0.6257  0.5874 -0.9298
  129ME     H10 2448   1.600   3.039   3.785  1.0077 -0.1290 -0.8499
  129ME     H11 2449   1.437   3.198   3.567  0.0325 -0.3267  0.5121
  129ME     H12 2450   1.415   3.097   3.714  1.5237  0.9848  1.7029
  129ME     H13 2451   1.302   3.222   3.673 -0.9839 -1.7648 -0.7522
  130ME     S01 2452   4.146   2.151   4.025 -0.0952 -0.1712  0.0087
  130ME     F02 2453   4.347   2.229   4.188 -0.1211  0.2070  0.0456
  130ME     F03 2454   4.238   2.397   4.092 -0.3546  0.0332  0.1538
  130ME     F04 2455   4.145   2.278   4.255  0.0132 -0.0491  0.0599
  130ME     O05 2456   4.027   2.216   3.970 -0.3224 -0.7291  0.0450
  130ME     O06 2457   4.140   2.024   4.100 -0.1499 -0.0487  0.0817
  130ME     N07 2458   4.255   2.133   3.895 -0.1845  0.0877 -0.1011
  130ME     C08 2459   4.332   2.250   3.844 -0.4108  0.1376 -0.0387
  130ME     C09 2460   4.222   2.027   3.792 -0.0298  0.1481  0.1741
  130ME     C0A 2461   4.223   2.272   4.148  0.2753  1.0622  0.1929
  130ME     C0B 2462   4.254   2.344   3.741  0.0269  0.7382 -0.5106
  130ME     H0C 2463   4.367   2.307   3.932  0.1282  0.3671 -0.4059
  130ME     H0D 2464   4.424   2.212   3.802 -0.9127 -0.4261 -0.6323
  130ME     H0E 2465   4.150   2.063   3.719  0.4981  0.2809 -0.2839
  130ME     H0F 2466   4.182   1.940   3.844 -0.7023  0.7928  0.7506
  130ME     H10 2467   4.314   1.997   3.739 -0.1654  0.5032 -0.2687
  130ME     H11 2468   4.165   2.388   3.785  0.7447  0.1680  1.5465
  130ME     H12 2469   4.321   2.426   3.712  1.5048  0.0943  0.9989
  130ME     H13 2470   4.226   2.283   3.653 -0.9541  0.6782 -0.1639
  131ME     S01 2471   4.084   0.950   4.129  0.0297  0.0082  0.1713
  131ME     F02 2472   3.907   1.106   4.254 -0.0738 -0.5721  0.0442
  131ME     F03 2473   3.818   0.931   4.167 -0.0879 -0.1999  0.3403
  131ME     F04 2474   3.939   0.915   4.348  0.3157  0.1094 -0.2334
  131ME     O05 2475   4.068   0.811   4.088  0.0687  0.0775  0.1366
  131ME     O06 2476   4.193   0.995   4.217  0.6627 -0.1455 -0.0332
  131ME     N07 2477   4.078   1.048   3.992 -0.0688 -0.3006  0.1616
  131ME     C08 2478   4.202   1.092   3.934  0.5064  0.3048  0.0534
  131ME     C09 2479   3.957   1.126   3.960 -0.0133 -0.0052 -0.1097
  131ME     C0A 2480   3.927   0.977   4.231 -0.1774 -0.2486 -0.2932
  131ME     C0B 2481   4.255   1.225   3.984 -0.0421 -0.1572  0.0294
  131ME     H0C 2482   4.275   1.010   3.940 -0.0487 -0.2184 -0.3512
  131ME     H0D 2483   4.184   1.107   3.828 -0.1718  1.0428  0.2691
  131ME     H0E 2484   3.942   1.209   4.029  0.1145  0.3439 -0.4938
  131ME     H0F 2485   3.870   1.062   3.970  0.8477 -1.1305  0.2489
  131ME     H10 2486   3.957   1.160   3.855 -0.6170 -2.0451 -0.8037
  131ME     H11 2487   4.177   1.300   3.971 -1.1427 -1.0593  1.3390
  131ME     H12 2488   4.297   1.219   4.086  0.6300 -0.9563 -0.2902
  131ME     H13 2489   4.336   1.259   3.918 -1.1430  1.1094 -0.6936
  132ME     S01 2490   0.781   1.571   2.613 -0.0402  0.4203 -0.4015
  132ME     F02 2491   0.789   1.665   2.862  0.0000 -0.0061 -0.2861
  132ME     F03 2492   0.974   1.574   2.796 -0.1149  0.0072 -0.1575
  132ME     F04 2493   0.919   1.779   2.724 -0.4027  0.1582 -0.3838
  132ME     O05 2494   0.691   1.673   2.556  0.1397  0.2772  0.2676
  132ME     O06 2495   0.733   1.444   2.670  0.1804  0.3637 -0.4052
  132ME     N07 2496   0.893   1.530   2.491  0.3116 -0.0110  0.4102
  132ME     C08 2497   0.868   1.401   2.421  0.1515  0.0287  0.3728
  132ME     C09 2498   1.030   1.591   2.494 -0.4220  0.6134  0.4454
  132ME     C0A 2499   0.874   1.651   2.760  0.1181 -0.3075 -0.3483
  132ME     C0B 2500   0.925   1.397   2.280 -0.1393 -0.3012  0.3115
  132ME     H0C 2501   0.907   1.321   2.485 -1.1605 -1.0403 -0.1445
  132ME     H0D 2502   0.761   1.384   2.416 -0.0676  1.6023 -0.8962
  132ME     H0E 2503   1.024   1.694   2.528 -0.6200  0.7131  0.1122
  132ME     H0F 2504   1.074   1.596   2.394  0.4500 -1.7650  0.6766
  132ME     H10 2505   1.098   1.538   2.562 -0.5678 -0.2204 -0.0507
  132ME     H11 2506   1.033   1.381   2.288 -0.2478 -0.4834  1.4133
  132ME     H12 2507   0.884   1.324   2.208  1.6041  0.0289 -1.0777
  132ME     H13 2508   0.908   1.493   2.229  0.1084 -0.3995  0.0390
  133ME     S01 2509   1.809   2.056   2.498  0.1040  0.1110  0.0627
  133ME     F02 2510   1.901   1.828   2.382  0.1423 -0.3193  0.2847
  133ME     F03 2511   1.775   1.790   2.556 -0.2893  0.2929  0.2377
  133ME     F04 2512   1.689   1.848   2.372  0.0098  0.0417  0.2078
  133ME     O05 2513   1.682   2.082   2.571 -0.0611  0.4340  0.0754
  133ME     O06 2514   1.830   2.119   2.369 -0.1538 -0.1112  0.0533
  133ME     N07 2515   1.940   2.073   2.600  0.4668  0.1522 -0.4796
  133ME     C08 2516   1.958   2.207   2.671  0.2973  0.1153  0.2073
  133ME     C09 2517   2.012   1.957   2.655 -0.4885  0.6938 -0.2417
  133ME     C0A 2518   1.793   1.867   2.447  0.2110  0.2841 -0.0611
  133ME     C0B 2519   1.926   2.203   2.825 -0.3081 -0.5938 -0.0007
  133ME     H0C 2520   2.064   2.236   2.662  0.5851 -0.7963  0.6713
  133ME     H0D 2521   1.902   2.282   2.615 -1.8011 -2.1216 -0.7232
  133ME     H0E 2522   2.105   1.991   2.700 -0.1654  1.3159 -1.3504
  133ME     H0F 2523   2.040   1.891   2.573 -0.6506  0.7530 -0.3471
  133ME     H10 2524   1.951   1.905   2.730  0.5001 -1.6013 -1.0057
  133ME     H11 2525   1.995   2.143   2.885 -1.2858  0.7155  2.4826
  133ME     H12 2526   1.923   2.302   2.872  2.3418  0.1813 -1.3271
  133ME     H13 2527   1.825   2.163   2.841 -0.2415 -0.8457 -0.2091
  134ME     S01 2528   3.096   0.197   1.096 -0.0145 -0.0136 -0.1752
  134ME     F02 2529   3.052   0.133   1.342  0.0564 -0.3358 -0.1395
  134ME     F03 2530   3.261   0.150   1.298 -0.3437  0.5194 -0.2142
  134ME     F04 2531   3.133   0.332   1.327 -0.1105  0.4939  0.4963
  134ME     O05 2532   2.954   0.233   1.094  0.0922 -0.1779  0.1443
  134ME     O06 2533   3.147   0.071   1.042  0.3254 -0.0805 -0.1312
  134ME     N07 2534   3.181   0.321   1.022  0.0552 -0.0908  0.6320
  134ME     C08 2535   3.334   0.307   1.026 -0.1883 -0.2625 -0.1474
  134ME     C09 2536   3.137   0.361   0.881 -0.7184 -0.0648 -0.4359
  134ME     C0A 2537   3.140   0.203   1.275  0.0831 -0.3869 -0.1378
  134ME     C0B 2538   3.406   0.441   1.004 -0.9741 -0.4459  0.1106
  134ME     H0C 2539   3.360   0.263   1.124  1.2134  1.8496  0.4726
  134ME     H0D 2540   3.362   0.226   0.959  0.5451 -0.7510  0.7265
  134ME     H0E 2541   3.029   0.373   0.878 -0.7179  0.3184  0.7442
  134ME     H0F 2542   3.161   0.281   0.811 -0.7662 -0.4198 -0.0410
  134ME     H10 2543   3.177   0.456   0.842 -1.9663  0.9092  0.6226
  134ME     H11 2544   3.510   0.430   1.034 -1.5331 -0.5647  2.0765
  134ME     H12 2545   3.394   0.482   0.902  0.5443 -0.8493 -0.2449
  134ME     H13 2546   3.371   0.520   1.072  0.6392  0.4015 -0.0109
  135ME     S01 2547   1.414   4.073   3.080  0.3493 -0.0535 -0.1725
  135ME     F02 2548   1.528   4.063   3.318 -0.0295 -0.0721  0.0309
  135ME     F03 2549   1.315   4.113   3.321  0.0918  0.3634 -0.2799
  135ME     F04 2550   1.377   3.907   3.285 -0.0728  0.2419 -0.2966
  135ME     O05 2551   1.277   4.074   3.031  0.3406 -0.0498 -0.0818
  135ME     O06 2552   1.516   3.986   3.031 -0.4507 -0.1328  0.1119
  135ME     N07 2553   1.471   4.226   3.062 -0.2038  0.4168 -0.6038
  135ME     C08 2554   1.389   4.332   3.117  0.4182  0.1650  0.2892
  135ME     C09 2555   1.551   4.250   2.940  0.2172 -0.5351 -0.0564
  135ME     C0A 2556   1.406   4.037   3.267  0.6303  0.2198  0.1029
  135ME     C0B 2557   1.460   4.463   3.147 -0.3043 -0.3366 -0.0902
  135ME     H0C 2558   1.305   4.356   3.051  0.8379  0.2645 -0.2162
  135ME     H0D 2559   1.345   4.295   3.210  1.7284 -1.1663  0.3984
  135ME     H0E 2560   1.479   4.250   2.857  0.0869  0.7886  0.0415
  135ME     H0F 2561   1.629   4.175   2.929  0.5898 -0.3278  1.0727
  135ME     H10 2562   1.594   4.351   2.941 -0.4744 -0.1699 -3.0452
  135ME     H11 2563   1.550   4.452   3.206 -0.4090 -0.2160  0.0925
  135ME     H12 2564   1.482   4.519   3.055 -0.9258  1.3942  0.7920
  135ME     H13 2565   1.402   4.528   3.213  0.3630 -0.1537  0.3161
  136ME     S01 2566   4.023   2.198   1.528 -0.0479 -0.0492 -0.1081
  136ME     F02 2567   4.108   2.153   1.288  0.4348  0.0901 -0.7979
  136ME     F03 2568   4.208   2.023   1.432  0.1891 -0.4794 -0.1611
  136ME     F04 2569   4.009   1.984   1.372  0.1288 -0.2612 -0.1334
  136ME     O05 2570   4.031   2.140   1.662  0.5421  0.1244  0.5214
  136ME     O06 2571   3.895   2.232   1.469 -0.2382 -0.4381  0.2031
  136ME     N07 2572   4.117   2.332   1.527 -0.1767  0.1609  0.3151
  136ME     C08 2573   4.056   2.459   1.570 -0.3538 -0.0201  0.0148
  136ME     C09 2574   4.263   2.318   1.557 -0.4038 -0.3483  0.0859
  136ME     C0A 2575   4.094   2.085   1.397 -0.1615  0.6839 -0.5703
  136ME     C0B 2576   4.043   2.477   1.722 -0.0295  0.3147  0.2874
  136ME     H0C 2577   4.118   2.542   1.532 -0.7291 -0.6088 -1.9377
  136ME     H0D 2578   3.962   2.473   1.517 -1.0280 -1.5122  0.7919
  136ME     H0E 2579   4.315   2.411   1.535  0.8853 -0.8339  1.0670
  136ME     H0F 2580   4.303   2.238   1.495 -0.2997  1.2565 -1.9642
  136ME     H10 2581   4.275   2.290   1.662 -0.3890 -1.2885 -0.1597
  136ME     H11 2582   3.992   2.570   1.748 -0.7730  0.2725 -0.9795
  136ME     H12 2583   3.987   2.395   1.770  0.1827  0.5285  0.9066
  136ME     H13 2584   4.142   2.489   1.768 -0.0634  0.2235  0.3855
  137ME     S01 2585   0.982   3.835   1.833 -0.0624 -0.0889 -0.2126
  137ME     F02 2586   1.244   3.895   1.840  0.0592  0.1477 -0.1205
  137ME     F03 2587   1.167   3.853   1.643  0.0705  0.4151  0.0411
  137ME     F04 2588   1.122   4.045   1.738  0.4226 -0.2257  0.1928
  137ME     O05 2589   1.031   3.707   1.882  0.3055  0.1925 -0.3419
  137ME     O06 2590   0.882   3.853   1.727  0.0961  0.1475 -0.2633
  137ME     N07 2591   0.933   3.926   1.964  0.1522 -0.1352 -0.3295
  137ME     C08 2592   1.040   3.996   2.044  0.4004  0.3525  0.4907
  137ME     C09 2593   0.818   3.870   2.038 -0.2167  0.0329 -0.5222
  137ME     C0A 2594   1.138   3.910   1.758  0.2120 -0.6209  0.3039
  137ME     C0B 2595   0.986   4.095   2.145  0.0441  0.5819  0.2502
  137ME     H0C 2596   1.111   3.923   2.086 -0.8732 -0.1744  1.7565
  137ME     H0D 2597   1.094   4.057   1.971 -1.3013  0.7961 -0.4233
  137ME     H0E 2598   0.844   3.782   2.097 -1.6805  1.0087  1.6343
  137ME     H0F 2599   0.737   3.844   1.969  0.4552 -1.8509 -0.6211
  137ME     H10 2600   0.766   3.940   2.105  0.3872  0.0977 -0.1264
  137ME     H11 2601   0.904   4.146   2.094 -0.5320 -1.5422 -1.0278
  137ME     H12 2602   0.949   4.047   2.236  2.3911 -1.7386  0.0372
  137ME     H13 2603   1.059   4.175   2.167  1.2173  0.1767 -2.0480
  138ME     S01 2604   3.690   1.404   1.103 -0.2570 -0.2391  0.3992
  138ME     F02 2605   3.879   1.498   1.263  0.1827  0.0304  0.3517
  138ME     F03 2606   3.911   1.534   1.053  0.0118  0.2197  0.2855
  138ME     F04 2607   3.770   1.654   1.163 -0.0345 -0.2971 -0.2879
  138ME     O05 2608   3.580   1.427   1.199 -0.0405  0.4379 -0.1600
  138ME     O06 2609   3.767   1.281   1.095  0.3776  0.2441 -0.0126
  138ME     N07 2610   3.633   1.442   0.948 -0.6878  0.7732  0.3630
  138ME     C08 2611   3.628   1.580   0.897 -0.1925 -0.0389  0.1532
  138ME     C09 2612   3.544   1.339   0.882  0.2485 -0.3245 -0.1900
  138ME     C0A 2613   3.822   1.532   1.149  0.2123  0.0876  0.0346
  138ME     C0B 2614   3.493   1.647   0.921 -0.4061 -0.0040 -0.0638
  138ME     H0C 2615   3.716   1.637   0.928  0.1567  0.3111 -1.4180
  138ME     H0D 2616   3.641   1.578   0.789  0.4039  2.1267  0.1682
  138ME     H0E 2617   3.589   1.240   0.880 -1.8535 -1.2885 -2.2181
  138ME     H0F 2618   3.531   1.366   0.777  2.3808 -1.8751 -0.9099
  138ME     H10 2619   3.443   1.333   0.925  0.3511  0.0218  0.0987
  138ME     H11 2620   3.450   1.628   1.019  0.4680 -0.4344  0.2427
  138ME     H12 2621   3.498   1.756   0.909  0.1665  0.0332  0.4517
  138ME     H13 2622   3.427   1.606   0.843 -1.0931  0.3601  0.3199
  139ME     S01 2623   3.789   0.589   2.838 -0.0815 -0.1938  0.1696
  139ME     F02 2624   4.007   0.480   2.737 -0.0472 -0.0004  0.1501
  139ME     F03 2625   3.977   0.683   2.664  0.0245  0.5677  0.2314
  139ME     F04 2626   4.046   0.647   2.861  0.1277 -0.6340 -0.0622
  139ME     O05 2627   3.808   0.528   2.970  0.2776  0.2869  0.1785
  139ME     O06 2628   3.717   0.522   2.729 -0.3147 -0.1327 -0.2401
  139ME     N07 2629   3.720   0.739   2.844 -0.3103 -0.1214  0.2640
  139ME     C08 2630   3.791   0.849   2.908 -1.0219  0.0547 -0.2245
  139ME     C09 2631   3.572   0.739   2.846  0.3063 -0.5706 -0.1315
  139ME     C0A 2632   3.967   0.606   2.768 -0.1581  0.2162  0.1793
  139ME     C0B 2633   3.758   0.872   3.055 -0.3424 -0.3977 -0.3556
  139ME     H0C 2634   3.898   0.838   2.888 -1.2209 -0.3899 -1.0550
  139ME     H0D 2635   3.763   0.941   2.857 -0.8197  0.1414 -0.1803
  139ME     H0E 2636   3.538   0.841   2.864  1.8785 -0.0481 -0.0469
  139ME     H0F 2637   3.538   0.680   2.931 -1.0911 -1.0057 -0.9718
  139ME     H10 2638   3.531   0.699   2.752  1.7944  1.5640 -1.7436
  139ME     H11 2639   3.803   0.795   3.117  1.4434  0.8912 -0.0114
  139ME     H12 2640   3.782   0.974   3.088 -0.5599 -0.1492 -0.9440
  139ME     H13 2641   3.650   0.857   3.068 -0.0041 -1.6028  1.1840
  140ME     S01 2642   4.036   1.056   2.647 -0.0969  0.1758 -0.2257
  140ME     F02 2643   4.003   1.300   2.554  0.3589 -0.3165 -0.2284
  140ME     F03 2644   3.928   1.272   2.756 -0.5082  0.0984  0.4650
  140ME     F04 2645   4.143   1.292   2.725  0.3530 -0.1014 -0.0760
  140ME     O05 2646   3.901   1.029   2.596  0.2104  0.6325  0.2224
  140ME     O06 2647   4.081   0.994   2.770  0.0077 -0.3589  0.0325
  140ME     N07 2648   4.146   1.022   2.528  0.1027 -0.0604  0.0304
  140ME     C08 2649   4.125   0.896   2.453 -0.2578  0.4268  0.3897
  140ME     C09 2650   4.285   1.073   2.545  0.2450  0.3204  0.5965
  140ME     C0A 2651   4.027   1.242   2.674 -0.0412  0.0098  0.3796
  140ME     C0B 2652   4.191   0.897   2.314 -0.1709  0.1470  0.3204
  140ME     H0C 2653   4.169   0.816   2.514 -0.1518 -0.4345 -0.8104
  140ME     H0D 2654   4.020   0.870   2.449  0.5715 -3.4008  1.5097
  140ME     H0E 2655   4.279   1.182   2.551  0.7858  0.2517  2.5280
  140ME     H0F 2656   4.342   1.053   2.454 -1.2361  1.7849 -0.6852
  140ME     H10 2657   4.342   1.037   2.632  0.0496  1.6056  1.2661
  140ME     H11 2658   4.157   0.811   2.256  0.7501 -0.1569  0.2103
  140ME     H12 2659   4.156   0.990   2.267 -0.5767 -0.0665  0.1994
  140ME     H13 2660   4.301   0.906   2.315 -0.1962  0.3935  1.2119
  141ME     S01 2661   3.027   3.801   3.808 -0.2888 -0.0924 -0.0232
  141ME     F02 2662   2.777   3.834   3.712  0.0057 -0.0386 -0.3865
  141ME     F03 2663   2.801   3.894   3.922  0.1868 -0.0198 -0.1022
  141ME     F04 2664   2.872   4.023   3.762 -0.1031  0.1687  0.0435
  141ME     O05 2665   3.085   3.842   3.934 -0.1416  0.5955  0.1079
  141ME     O06 2666   3.080   3.849   3.681 -0.1965 -0.1016  0.0891
  141ME     N07 2667   3.005   3.637   3.805  0.2906 -0.1398  0.6244
  141ME     C08 2668   3.087   3.558   3.708  0.0016 -0.5728 -0.0187
  141ME     C09 2669   2.877   3.574   3.851  0.5513  0.4089  0.1564
  141ME     C0A 2670   2.856   3.893   3.802 -0.1162 -0.2051 -0.2111
  141ME     C0B 2671   3.011   3.544   3.575  0.4503  0.4331  0.0015
  141ME     H0C 2672   3.186   3.604   3.694  0.7044 -2.3175 -0.9943
  141ME     H0D 2673   3.105   3.458   3.748 -2.0188 -0.6259  0.7966
  141ME     H0E 2674   2.812   3.579   3.764 -0.2675  2.4459  0.8548
  141ME     H0F 2675   2.831   3.627   3.934 -1.0801 -1.9891  0.8417
  141ME     H10 2676   2.893   3.470   3.882  0.2002  0.6094  1.0142
  141ME     H11 2677   3.060   3.468   3.513  0.0056  0.4766 -0.4051
  141ME     H12 2678   2.906   3.513   3.583  0.8913 -1.2601 -0.4803
  141ME     H13 2679   3.013   3.636   3.515 -0.9402  0.5352  0.1001
  142ME     S01 2680   3.432   2.248   2.485 -0.3605 -0.0498 -0.0433
  142ME     F02 2681   3.212   2.122   2.552 -0.4379 -0.1923  0.1496
  142ME     F03 2682   3.324   2.202   2.720  0.0312 -0.1691  0.1277
  142ME     F04 2683   3.207   2.334   2.601  0.4904  0.1038  0.1625
  142ME     O05 2684   3.492   2.115   2.492  0.0673  0.0687 -0.1279
  142ME     O06 2685   3.499   2.369   2.536 -0.2003  0.4505 -0.5389
  142ME     N07 2686   3.382   2.273   2.328 -0.3896  0.0572  0.0973
  142ME     C08 2687   3.264   2.359   2.297 -0.0058 -0.1267  0.0456
  142ME     C09 2688   3.493   2.278   2.230  0.2575  0.0010 -0.5179
  142ME     C0A 2689   3.284   2.226   2.598  0.4051  0.1850  0.0861
  142ME     C0B 2690   3.285   2.506   2.343  0.3805 -0.3673  0.2610
  142ME     H0C 2691   3.240   2.354   2.190 -0.0347  1.2775 -0.0262
  142ME     H0D 2692   3.174   2.318   2.342 -0.8965  1.4552 -0.2714
  142ME     H0E 2693   3.549   2.185   2.231 -0.3959 -0.3824  0.9080
  142ME     H0F 2694   3.556   2.360   2.266 -1.5023  1.1010  0.1105
  142ME     H10 2695   3.462   2.299   2.127 -0.6716 -0.4285 -0.3340
  142ME     H11 2696   3.373   2.555   2.300  0.1210 -0.9608 -0.9892
  142ME     H12 2697   3.199   2.567   2.314  0.8407 -0.8372 -2.2052
  142ME     H13 2698   3.299   2.510   2.452  1.3124 -0.2764  0.1486
  143ME     S01 2699   0.277   1.043   1.223  0.0136  0.1243  0.0610
  143ME     F02 2700   0.296   0.935   1.468 -0.0068  0.0400 -0.1349
  143ME     F03 2701   0.086   0.976   1.406 -0.0566  0.2118 -0.1446
  143ME     F04 2702   0.204   0.812   1.319  0.1015 -0.2399  0.3389
  143ME     O05 2703   0.333   1.167   1.273  0.0722  1.0199 -0.0088
  143ME     O06 2704   0.170   1.039   1.123  0.1477 -0.0773  0.1084
  143ME     N07 2705   0.404   0.958   1.149 -0.0527  0.1237  0.3737
  143ME     C08 2706   0.432   0.984   1.007  0.0999 -0.0721  0.1729
  143ME     C09 2707   0.492   0.857   1.227  0.5234  0.1821  0.2678
  143ME     C0A 2708   0.210   0.936   1.366 -0.8883  0.0403 -0.0110
  143ME     C0B 2709   0.393   0.871   0.916 -0.0758  0.1001  0.1808
  143ME     H0C 2710   0.381   1.075   0.971  0.4939  0.0344 -0.1332
  143ME     H0D 2711   0.538   1.009   1.002 -0.1579  0.7059 -2.1483
  143ME     H0E 2712   0.520   0.893   1.327 -0.8779 -0.2965  0.8390
  143ME     H0F 2713   0.585   0.841   1.172  0.6956  0.7059  0.4066
  143ME     H10 2714   0.443   0.758   1.228  0.8265  0.0254 -0.4884
  143ME     H11 2715   0.410   0.904   0.814 -0.0910  0.4072  0.2752
  143ME     H12 2716   0.447   0.778   0.939  0.7653  0.7237  0.7909
  143ME     H13 2717   0.286   0.856   0.938  0.4106 -1.1767  1.7725
  144ME     S01 2718   1.404   0.890   3.869 -0.0221  0.0487  0.0279
  144ME     F02 2719   1.346   1.078   3.700 -0.0766  0.0610 -0.1452
  144ME     F03 2720   1.205   1.070   3.867  0.1913 -0.8407 -0.7088
  144ME     F04 2721   1.405   1.152   3.895  0.0797  0.2514  0.1470
  144ME     O05 2722   1.545   0.911   3.834  0.4261  0.3160  0.0287
  144ME     O06 2723   1.323   0.794   3.799 -0.2243  0.3422 -0.1953
  144ME     N07 2724   1.391   0.870   4.032 -0.2454 -0.1448 -0.2863
  144ME     C08 2725   1.514   0.831   4.106 -0.3760  1.1216 -0.4131
  144ME     C09 2726   1.285   0.934   4.115  0.0412 -0.0513  0.2299
  144ME     C0A 2727   1.335   1.058   3.831 -0.0108  0.1105 -0.3141
  144ME     C0B 2728   1.589   0.948   4.166  0.2110 -0.0184 -0.2627
  144ME     H0C 2729   1.493   0.757   4.184  1.7224  0.0102 -0.8655
  144ME     H0D 2730   1.585   0.785   4.038 -1.6540  0.5563 -1.3951
  144ME     H0E 2731   1.303   1.041   4.125 -1.0107 -0.0560  2.4075
  144ME     H0F 2732   1.293   0.884   4.212  1.8992 -0.0968  0.0795
  144ME     H10 2733   1.182   0.922   4.079  0.1254  0.5809 -0.2218
  144ME     H11 2734   1.689   0.916   4.192  0.8559  1.0097 -1.3762
  144ME     H12 2735   1.601   1.024   4.087 -0.9112 -1.1023 -1.5034
  144ME     H13 2736   1.534   0.986   4.253  0.1447 -1.8175  0.4901
  145ME     S01 2737   0.241   1.667   3.618 -0.2661 -0.1306  0.1647
  145ME     F02 2738   0.325   1.908   3.592 -0.1766  0.0706 -0.0184
  145ME     F03 2739   0.411   1.805   3.768  0.2563 -0.2361  0.2853
  145ME     F04 2740   0.491   1.767   3.563 -0.0424  0.0944 -0.2031
  145ME     O05 2741   0.121   1.727   3.676  0.6307  0.3119  0.0089
  145ME     O06 2742   0.303   1.545   3.672  0.4511  0.6576 -0.2301
  145ME     N07 2743   0.212   1.646   3.456 -0.0954 -0.2595  0.0712
  145ME     C08 2744   0.128   1.529   3.416  0.1016  0.1098  0.0181
  145ME     C09 2745   0.285   1.713   3.342 -0.2670 -0.1167  0.4694
  145ME     C0A 2746   0.377   1.793   3.637  0.0020 -0.5177  0.2220
  145ME     C0B 2747   0.217   1.411   3.380 -0.0431 -0.1457  0.7494
  145ME     H0C 2748   0.056   1.503   3.494 -0.2646  0.2984 -0.2567
  145ME     H0D 2749   0.075   1.565   3.327  0.3895 -0.8655 -0.5520
  145ME     H0E 2750   0.278   1.821   3.347  0.1303 -0.1333  1.4635
  145ME     H0F 2751   0.247   1.683   3.244  0.4052 -1.4313  0.5895
  145ME     H10 2752   0.395   1.702   3.342 -0.0998  1.5121  0.3143
  145ME     H11 2753   0.152   1.330   3.346 -0.7776  0.3277  1.0325
  145ME     H12 2754   0.300   1.430   3.310 -0.4633 -0.0226  0.2778
  145ME     H13 2755   0.264   1.374   3.472  1.4420 -2.3166 -0.8176
  146ME     S01 2756   0.767   1.294   3.561  0.0462  0.2093 -0.1940
  146ME     F02 2757   1.023   1.273   3.474 -0.0384 -0.0359  0.1156
  146ME     F03 2758   0.983   1.447   3.602  0.3176  0.5994 -0.3883
  146ME     F04 2759   0.999   1.244   3.687  0.1730 -0.1710 -0.2146
  146ME     O05 2760   0.707   1.332   3.695  0.3021 -0.0829  0.7729
  146ME     O06 2761   0.743   1.161   3.502 -0.2116 -0.1920 -0.2312
  146ME     N07 2762   0.720   1.407   3.448 -0.4568 -0.1488 -0.4063
  146ME     C08 2763   0.803   1.437   3.327 -0.0210 -0.4235 -0.0102
  146ME     C09 2764   0.576   1.447   3.438 -0.2121 -0.4298 -0.2212
  146ME     C0A 2765   0.958   1.316   3.581 -0.0560 -0.0188 -0.1301
  146ME     C0B 2766   0.795   1.325   3.227  0.3692 -0.3986  0.2034
  146ME     H0C 2767   0.772   1.531   3.281 -0.6942 -0.5083  0.2564
  146ME     H0D 2768   0.907   1.447   3.357  0.5537 -0.3642 -1.9690
  146ME     H0E 2769   0.526   1.359   3.398  0.4893 -1.7416  1.7247
  146ME     H0F 2770   0.566   1.539   3.380  0.6720  0.0433  0.3577
  146ME     H10 2771   0.540   1.462   3.540  1.7489 -0.3160  0.4755
  146ME     H11 2772   0.843   1.360   3.136  1.4914 -0.2828  0.8359
  146ME     H12 2773   0.842   1.232   3.262  1.2067  0.1366  0.5198
  146ME     H13 2774   0.688   1.300   3.214  0.3501 -0.2985  0.1670
  147ME     S01 2775   4.299   3.962   3.164  0.1585 -0.2575  0.0327
  147ME     F02 2776   4.162   4.021   3.386 -0.5273 -0.0658  0.3011
  147ME     F03 2777   4.255   4.189   3.294  0.1202 -0.4626 -0.0054
  147ME     F04 2778   4.076   4.106   3.208  0.3117 -0.1340 -0.4089
  147ME     O05 2779   4.356   4.041   3.056  0.4568  0.6126 -0.0001
  147ME     O06 2780   4.210   3.852   3.139 -0.1498  0.4948  0.0014
  147ME     N07 2781   4.419   3.909   3.266  0.5196 -0.1552 -0.0264
  147ME     C08 2782   4.490   3.782   3.232 -0.1284 -0.4742  0.2002
  147ME     C09 2783   4.491   4.001   3.356  0.3215  0.2089  0.7399
  147ME     C0A 2784   4.190   4.078   3.268 -0.2515 -0.2593 -0.0387
  147ME     C0B 2785   4.474   3.674   3.331 -0.5045 -0.3401  0.1184
  147ME     H0C 2786   4.453   3.748   3.134 -0.2374 -2.2907  0.8496
  147ME     H0D 2787   4.596   3.806   3.220 -0.4050 -0.0322 -1.4672
  147ME     H0E 2788   4.429   4.045   3.433  0.4592  0.4237  0.7282
  147ME     H0F 2789   4.531   4.087   3.302 -1.6379  0.5482 -0.2151
  147ME     H10 2790   4.575   3.950   3.406  1.0172  0.7763  0.1844
  147ME     H11 2791   4.530   3.696   3.422 -0.2356 -0.4224 -0.0265
  147ME     H12 2792   4.371   3.646   3.359 -0.6779  0.1834  0.0031
  147ME     H13 2793   4.522   3.585   3.288  0.1558  0.1404 -0.1390
  148ME     S01 2794   0.374   1.341   2.257  0.4634 -0.1819  0.2272
  148ME     F02 2795   0.295   1.156   2.068 -0.5170  0.2114 -0.0299
  148ME     F03 2796   0.298   1.085   2.274  0.0966  0.2827 -0.1629
  148ME     F04 2797   0.137   1.218   2.208 -0.1400  0.1213 -0.2102
  148ME     O05 2798   0.320   1.453   2.179  0.0680  0.0534  0.0606
  148ME     O06 2799   0.516   1.307   2.251 -0.1196  0.1631 -0.1899
  148ME     N07 2800   0.331   1.368   2.413  0.1706 -0.3866 -0.5540
  148ME     C08 2801   0.305   1.262   2.510 -0.1647 -0.2844 -0.6090
  148ME     C09 2802   0.385   1.491   2.481 -0.1137 -0.0482  0.2294
  148ME     C0A 2803   0.268   1.188   2.197  0.4042  0.0661 -0.0647
  148ME     C0B 2804   0.428   1.173   2.538 -0.3997 -0.6284  0.4307
  148ME     H0C 2805   0.264   1.301   2.604 -0.5445 -0.1175 -0.8428
  148ME     H0D 2806   0.226   1.202   2.466 -1.3383  1.1994 -0.5615
  148ME     H0E 2807   0.491   1.476   2.498 -0.0196 -0.5211 -0.7451
  148ME     H0F 2808   0.339   1.498   2.580 -1.2575 -0.0128 -0.2929
  148ME     H10 2809   0.358   1.584   2.428  0.5274  0.4227  0.7232
  148ME     H11 2810   0.518   1.227   2.568 -0.0097 -0.7538 -0.4798
  148ME     H12 2811   0.412   1.102   2.620  0.5266 -0.2120  0.9836
  148ME     H13 2812   0.457   1.113   2.450  0.2389  0.2654  0.0249
  149ME     S01 2813   2.266   2.584   2.829 -0.0023  0.0210  0.2670
  149ME     F02 2814   2.054   2.749   2.800 -0.3174 -0.4472 -0.7610
  149ME     F03 2815   2.056   2.579   2.655 -0.5089 -0.2755  0.0695
  149ME     F04 2816   2.012   2.534   2.864 -0.3258 -0.1012  0.3673
  149ME     O05 2817   2.271   2.441   2.824 -0.3697 -0.3142  0.5704
  149ME     O06 2818   2.295   2.662   2.951  0.0499  0.1601 -0.3962
  149ME     N07 2819   2.354   2.643   2.700 -0.4030 -0.6028  0.1379
  149ME     C08 2820   2.492   2.596   2.685 -0.0080 -0.0732  0.3426
  149ME     C09 2821   2.321   2.783   2.652 -0.5133 -0.4496 -0.0491
  149ME     C0A 2822   2.084   2.617   2.781  0.0132  0.2634 -0.0550
  149ME     C0B 2823   2.588   2.669   2.779 -0.4164  0.1178  0.1008
  149ME     H0C 2824   2.493   2.488   2.701  1.7481 -0.2841 -1.0142
  149ME     H0D 2825   2.525   2.617   2.583 -0.6871 -0.8840 -0.0462
  149ME     H0E 2826   2.389   2.813   2.572  0.5004 -0.4773  0.7926
  149ME     H0F 2827   2.336   2.854   2.734 -0.0165 -0.5070 -0.0893
  149ME     H10 2828   2.218   2.801   2.619 -0.2427 -0.2309 -0.7952
  149ME     H11 2829   2.693   2.642   2.765 -0.6380 -1.1292  0.7775
  149ME     H12 2830   2.580   2.777   2.760  0.8249  0.1734 -0.1559
  149ME     H13 2831   2.567   2.648   2.885  0.2752  1.2234  0.4746
  150ME     S01 2832   2.713   0.384   0.088 -0.1739  0.1462 -0.0832
  150ME     F02 2833   2.890   0.538  -0.046  0.0354 -0.1459 -0.0357
  150ME     F03 2834   2.971   0.439   0.127 -0.0881 -0.0766 -0.0142
  150ME     F04 2835   2.932   0.321  -0.049  0.3149  0.0017  0.0459
  150ME     O05 2836   2.686   0.511   0.158  0.1658  0.2630 -0.0283
  150ME     O06 2837   2.720   0.255   0.160  0.0404 -0.3196 -0.0502
  150ME     N07 2838   2.604   0.375  -0.043 -0.6647 -0.1834  0.1091
  150ME     C08 2839   2.643   0.312  -0.173 -0.0632 -0.3007 -0.4364
  150ME     C09 2840   2.462   0.378  -0.015  0.1404  0.5686 -0.0831
  150ME     C0A 2841   2.888   0.424   0.022 -0.1005  0.0209 -0.3076
  150ME     C0B 2842   2.642   0.155  -0.169  0.2446  0.0360  0.2819
  150ME     H0C 2843   2.574   0.352  -0.249 -0.2302 -1.2269 -0.7810
  150ME     H0D 2844   2.741   0.350  -0.204 -0.2877 -0.2143 -1.0505
  150ME     H0E 2845   2.404   0.414  -0.100  0.1657  0.6301 -0.0743
  150ME     H0F 2846   2.448   0.454   0.062  0.9148  0.5418  0.0815
  150ME     H10 2847   2.416   0.280   0.006 -1.3421  0.9677 -1.3740
  150ME     H11 2848   2.676   0.113  -0.263 -0.4412  0.2477 -0.0615
  150ME     H12 2849   2.694   0.109  -0.084 -0.3885  1.1344  1.3003
  150ME     H13 2850   2.536   0.130  -0.156  0.3223 -0.0889  0.7022
  151ME     S01 2851   0.242   0.865   3.642  0.0605  0.0359 -0.1301
  151ME     F02 2852   0.288   0.651   3.790 -0.0915 -0.3084 -0.0842
  151ME     F03 2853   0.163   0.613   3.627 -0.0942  0.0084  0.5410
  151ME     F04 2854   0.369   0.633   3.591 -0.2846 -0.0889  0.1692
  151ME     O05 2855   0.140   0.892   3.743 -0.5021 -0.2380  0.4003
  151ME     O06 2856   0.215   0.897   3.501  0.1130  0.0096  0.2018
  151ME     N07 2857   0.387   0.940   3.693  0.2929  0.0032  0.0605
  151ME     C08 2858   0.373   1.081   3.745  0.4972  0.1611  0.3051
  151ME     C09 2859   0.519   0.920   3.620  0.3951  0.0034 -0.4867
  151ME     C0A 2860   0.266   0.680   3.660 -0.1120 -0.4110 -0.1682
  151ME     C0B 2861   0.360   1.187   3.637 -0.3724 -0.0128 -0.2666
  151ME     H0C 2862   0.291   1.086   3.819  0.7488  1.5610  0.5021
  151ME     H0D 2863   0.462   1.108   3.802  0.5931  1.0181 -0.2447
  151ME     H0E 2864   0.592   0.986   3.667  0.6149  0.3767 -1.3343
  151ME     H0F 2865   0.507   0.954   3.517 -0.7335 -0.7370 -0.6073
  151ME     H10 2866   0.555   0.817   3.623 -0.8031 -0.4311 -0.7817
  151ME     H11 2867   0.350   1.284   3.686  2.1724 -0.9827  2.2971
  151ME     H12 2868   0.449   1.195   3.574 -1.0231  0.7947 -1.1013
  151ME     H13 2869   0.277   1.163   3.569 -1.0187  0.3503  0.3812
  152ME     S01 2870   2.422   1.937   2.660  0.0900  0.0201 -0.1346
  152ME     F02 2871   2.292   2.145   2.787  0.1313  0.3580 -0.0545
  152ME     F03 2872   2.486   2.101   2.870 -0.0422 -0.0394 -0.1028
  152ME     F04 2873   2.468   2.206   2.681  0.2900  0.3498 -0.1526
  152ME     O05 2874   2.354   1.848   2.756 -0.0953  0.4674  0.3674
  152ME     O06 2875   2.559   1.921   2.618 -0.2537 -0.2725 -0.8651
  152ME     N07 2876   2.322   1.946   2.528  0.1010  0.4827  0.2221
  152ME     C08 2877   2.314   1.820   2.444  0.0889 -0.2837  0.3999
  152ME     C09 2878   2.293   2.079   2.461  0.1714  0.0663 -0.2128
  152ME     C0A 2879   2.416   2.108   2.756 -0.0580  0.1241 -0.0750
  152ME     C0B 2880   2.431   1.809   2.341  0.1413  0.0353 -0.3899
  152ME     H0C 2881   2.313   1.737   2.516  1.1645 -1.7976 -1.2911
  152ME     H0D 2882   2.220   1.813   2.390  0.1530  0.9998  0.1172
  152ME     H0E 2883   2.256   2.149   2.536 -1.0796  0.6150 -1.3225
  152ME     H0F 2884   2.213   2.064   2.388  0.7749 -0.9027 -0.6926
  152ME     H10 2885   2.386   2.102   2.406 -0.2359 -1.3776 -1.5595
  152ME     H11 2886   2.428   1.894   2.273 -2.2758  0.6630  0.4144
  152ME     H12 2887   2.525   1.807   2.397 -0.0184  0.4916 -0.0995
  152ME     H13 2888   2.431   1.717   2.281 -0.3931  0.5870 -1.2391
  153ME     S01 2889   4.050   0.605   0.915 -0.0300 -0.1204  0.2813
  153ME     F02 2890   4.041   0.412   1.088  0.2570 -0.4523 -0.0115
  153ME     F03 2891   4.010   0.351   0.886 -0.1890  0.2521  0.0464
  153ME     F04 2892   4.210   0.392   0.955 -0.2630 -0.0948 -0.2303
  153ME     O05 2893   4.120   0.615   0.786  0.0885 -0.4390 -0.1787
  153ME     O06 2894   4.091   0.686   1.032  0.1595 -0.1183  0.2510
  153ME     N07 2895   3.886   0.622   0.893  0.3521 -0.3174  0.4309
  153ME     C08 2896   3.846   0.747   0.821 -0.1298  0.2937 -0.2464
  153ME     C09 2897   3.783   0.559   0.986 -0.1586  0.0022 -0.0456
  153ME     C0A 2898   4.082   0.428   0.964 -0.3823  0.0757  0.1762
  153ME     C0B 2899   3.859   0.880   0.900 -0.3059 -0.4882 -0.0161
  153ME     H0C 2900   3.896   0.752   0.724  0.4421 -1.0078 -0.0184
  153ME     H0D 2901   3.740   0.732   0.797 -0.1130  1.0130 -0.7873
  153ME     H0E 2902   3.688   0.560   0.932  0.2584 -1.6243 -0.8369
  153ME     H0F 2903   3.773   0.620   1.076  0.9120  0.1959 -0.0466
  153ME     H10 2904   3.794   0.453   1.013 -2.1361 -0.4989 -1.1378
  153ME     H11 2905   3.821   0.966   0.846 -0.1087 -0.0779  0.4971
  153ME     H12 2906   3.801   0.871   0.994 -1.1103  2.3891 -0.1808
  153ME     H13 2907   3.963   0.909   0.921  0.1769 -1.4032 -1.1135
  154ME     S01 2908   1.613   0.671   3.360 -0.2486  0.1689  0.0273
  154ME     F02 2909   1.567   0.869   3.529  0.1015  0.1711  0.2509
  154ME     F03 2910   1.565   0.920   3.318 -0.0623 -0.4458  0.2045
  154ME     F04 2911   1.389   0.815   3.408  0.1160  0.3798 -0.3486
  154ME     O05 2912   1.551   0.555   3.428  0.0773 -0.7394  0.1076
  154ME     O06 2913   1.750   0.712   3.384 -0.5986  0.1642  0.4876
  154ME     N07 2914   1.590   0.651   3.201 -0.2837 -0.1490  0.0878
  154ME     C08 2915   1.703   0.575   3.133 -0.2641  0.4105  0.0219
  154ME     C09 2916   1.449   0.638   3.143 -0.1412  0.2577  0.2285
  154ME     C0A 2917   1.527   0.827   3.408  0.4283 -0.1975 -0.2947
  154ME     C0B 2918   1.703   0.428   3.170  0.5058  0.1968 -0.0437
  154ME     H0C 2919   1.689   0.585   3.024 -0.4421  0.1735  0.0221
  154ME     H0D 2920   1.799   0.622   3.154 -0.0442  0.5029 -1.1672
  154ME     H0E 2921   1.375   0.702   3.190 -0.2509  0.9561 -0.8840
  154ME     H0F 2922   1.420   0.535   3.162  1.3514 -0.2285 -0.0681
  154ME     H10 2923   1.456   0.655   3.034  1.4490  0.4746  0.3533
  154ME     H11 2924   1.787   0.379   3.120  0.1777  0.8046 -1.2113
  154ME     H12 2925   1.706   0.414   3.279 -0.2356 -0.8684 -0.1536
  154ME     H13 2926   1.617   0.370   3.133  0.3608  0.6654 -0.4500
  155ME     S01 2927   1.755   1.452   0.412 -0.0739 -0.4464 -0.1658
  155ME     F02 2928   1.865   1.691   0.380 -0.1323 -0.0234  0.3544
  155ME     F03 2929   1.997   1.526   0.324 -0.1768 -0.2504 -0.3721
  155ME     F04 2930   1.838   1.584   0.185 -0.0244 -0.0190 -0.4126
  155ME     O05 2931   1.786   1.468   0.558 -0.5359  0.2514  0.3555
  155ME     O06 2932   1.771   1.325   0.341 -0.2362 -0.2435  0.3059
  155ME     N07 2933   1.599   1.497   0.376 -0.0447 -0.2245  0.1943
  155ME     C08 2934   1.551   1.638   0.376 -0.1047  0.0427 -0.0825
  155ME     C09 2935   1.496   1.391   0.377  0.0313 -0.2743  0.3054
  155ME     C0A 2936   1.870   1.570   0.316 -0.0530 -0.1411  0.1034
  155ME     C0B 2937   1.552   1.699   0.519  0.1082 -0.1135 -0.0675
  155ME     H0C 2938   1.616   1.691   0.305 -0.7191  0.3805 -0.3958
  155ME     H0D 2939   1.449   1.647   0.338  0.0812  0.8621 -0.4063
  155ME     H0E 2940   1.521   1.313   0.305  1.6400  0.9689 -0.5053
  155ME     H0F 2941   1.399   1.434   0.354  1.0485  1.4087 -0.9306
  155ME     H10 2942   1.491   1.346   0.478  0.0993 -1.8001 -0.3545
  155ME     H11 2943   1.649   1.700   0.567  0.0244 -2.5401  0.2377
  155ME     H12 2944   1.522   1.804   0.531 -0.5886 -0.3063 -0.0613
  155ME     H13 2945   1.490   1.636   0.584  0.1886 -0.5476 -0.4061
  156ME     S01 2946   1.151   0.213   3.689  0.2347  0.0470 -0.1093
  156ME     F02 2947   1.225   0.009   3.532 -0.3025 -0.1724 -0.1100
  156ME     F03 2948   1.233   0.200   3.437  0.0522  0.2388  0.4021
  156ME     F04 2949   1.392   0.141   3.579 -0.3104  0.1342 -0.1828
  156ME     O05 2950   1.161   0.108   3.792  0.2947 -0.0849 -0.0244
  156ME     O06 2951   1.022   0.255   3.627  0.0004  0.1677  0.1128
  156ME     N07 2952   1.229   0.348   3.750  0.7950 -0.0555  0.4359
  156ME     C08 2953   1.305   0.437   3.663 -0.1038 -0.1845  0.1657
  156ME     C09 2954   1.172   0.412   3.872  0.1934  0.8241  0.2215
  156ME     C0A 2955   1.258   0.137   3.552 -0.2768 -0.3425 -0.4979
  156ME     C0B 2956   1.215   0.527   3.584 -0.0408 -0.5897  0.2201
  156ME     H0C 2957   1.380   0.493   3.722  0.4907 -1.8331  1.0217
  156ME     H0D 2958   1.359   0.377   3.590 -1.3783 -0.0780 -0.8907
  156ME     H0E 2959   1.088   0.472   3.838 -0.4245  0.5884  1.2900
  156ME     H0F 2960   1.246   0.479   3.915  1.0209 -0.6413  1.1353
  156ME     H10 2961   1.137   0.331   3.939  0.9257 -0.2704 -0.6997
  156ME     H11 2962   1.135   0.469   3.537  0.0639 -0.9048  0.4265
  156ME     H12 2963   1.169   0.606   3.646  0.9940  0.2938 -0.1255
  156ME     H13 2964   1.270   0.574   3.501  0.0158  0.7521  0.9996
  157ME     S01 2965   2.807   3.353   1.194 -0.2785 -0.1633  0.1754
  157ME     F02 2966   2.986   3.469   1.038 -0.1562  0.1033  0.4653
  157ME     F03 2967   2.843   3.341   0.929  0.0847 -0.0675 -0.1165
  157ME     F04 2968   2.779   3.539   1.003  0.0781  0.2838 -0.0247
  157ME     O05 2969   2.887   3.232   1.200 -0.2057  0.0703  0.1928
  157ME     O06 2970   2.664   3.353   1.196 -0.5457 -0.1609 -0.0166
  157ME     N07 2971   2.854   3.455   1.315 -0.0648 -0.2220  0.2101
  157ME     C08 2972   2.870   3.401   1.451  0.4490 -0.3645 -0.0343
  157ME     C09 2973   2.856   3.603   1.290 -0.0696 -0.1829  0.0107
  157ME     C0A 2974   2.857   3.434   1.028 -0.3821 -0.0798 -0.0675
  157ME     C0B 2975   2.999   3.444   1.517  0.1102  0.1085 -0.0603
  157ME     H0C 2976   2.782   3.420   1.515  1.0074  1.6714  0.1612
  157ME     H0D 2977   2.878   3.293   1.438 -0.1875 -0.2366 -1.5867
  157ME     H0E 2978   2.896   3.655   1.377 -0.3618  0.3330 -0.1634
  157ME     H0F 2979   2.757   3.641   1.266 -0.2010  0.2674  1.2289
  157ME     H10 2980   2.923   3.623   1.205 -0.8510  1.2216 -0.2818
  157ME     H11 2981   3.004   3.549   1.547  0.2918  0.2578 -0.5979
  157ME     H12 2982   3.026   3.383   1.604 -1.6710  0.9939  1.1591
  157ME     H13 2983   3.088   3.425   1.456 -0.0349 -0.9589  0.0485
  158ME     S01 2984   2.217   1.440   0.824 -0.1010  0.1050  0.4827
  158ME     F02 2985   2.131   1.538   1.051 -0.0720 -0.0056  0.2261
  158ME     F03 2986   2.254   1.362   1.074 -0.0511 -0.1251 -0.0797
  158ME     F04 2987   2.350   1.544   1.023  0.0886  0.4157  0.0198
  158ME     O05 2988   2.095   1.362   0.829 -0.4206  0.1431  0.2110
  158ME     O06 2989   2.343   1.388   0.767 -0.2633 -0.1845  0.0469
  158ME     N07 2990   2.180   1.586   0.751 -0.1074 -0.2583  0.4126
  158ME     C08 2991   2.258   1.712   0.779  0.0947 -0.0116  0.1849
  158ME     C09 2992   2.132   1.570   0.608 -0.5413 -0.4241  0.0822
  158ME     C0A 2993   2.239   1.473   1.004 -0.5062  0.3204  0.1790
  158ME     C0B 2994   2.397   1.703   0.722  0.2128  0.4812 -0.0990
  158ME     H0C 2995   2.203   1.789   0.722 -1.0268 -1.7218 -1.0887
  158ME     H0D 2996   2.253   1.725   0.887 -1.6970 -0.1528  0.1390
  158ME     H0E 2997   2.083   1.660   0.572  0.5586  0.3626  0.5152
  158ME     H0F 2998   2.054   1.494   0.602 -0.5011 -0.5684  1.2193
  158ME     H10 2999   2.216   1.544   0.542 -0.6945 -0.8215  0.0423
  158ME     H11 3000   2.400   1.673   0.617  1.1017 -1.0385  0.3299
  158ME     H12 3001   2.435   1.805   0.732  0.2749  0.4780 -0.3120
  158ME     H13 3002   2.461   1.633   0.778  0.5090 -0.2865 -1.3642
  159ME     S01 3003   2.184   0.425   0.423  0.1524 -0.3561  0.2303
  159ME     F02 3004   2.179   0.172   0.338  0.0721 -0.1999  0.0917
  159ME     F03 3005   1.995   0.287   0.301 -0.3300 -0.2645 -0.1858
  159ME     F04 3006   2.169   0.322   0.174  0.0373  0.3716  0.0796
  159ME     O05 3007   2.160   0.365   0.552  0.3403  0.1666 -0.4179
  159ME     O06 3008   2.109   0.540   0.371  0.2216 -0.5485 -0.0846
  159ME     N07 3009   2.349   0.452   0.401  0.2585 -0.0113 -0.2884
  159ME     C08 3010   2.407   0.587   0.421  0.1222  0.7045 -0.1442
  159ME     C09 3011   2.441   0.340   0.377  0.0263  0.0742 -0.1823
  159ME     C0A 3012   2.129   0.292   0.300 -0.4522  0.1416  0.0672
  159ME     C0B 3013   2.420   0.618   0.569  0.0613  0.1852  0.4816
  159ME     H0C 3014   2.507   0.591   0.373 -0.1575 -0.5277 -0.8459
  159ME     H0D 3015   2.347   0.664   0.371 -0.1437 -0.0517 -1.0015
  159ME     H0E 3016   2.412   0.293   0.283 -1.0938  0.7144 -0.1638
  159ME     H0F 3017   2.431   0.272   0.461 -0.0571 -1.7054 -1.5975
  159ME     H10 3018   2.545   0.377   0.373 -0.6493  1.9055 -1.5806
  159ME     H11 3019   2.329   0.603   0.627  0.4165 -0.7040  0.8257
  159ME     H12 3020   2.505   0.561   0.609  1.4629  1.2499 -0.9696
  159ME     H13 3021   2.455   0.721   0.577 -1.8966  0.9578 -0.5169
  160ME     S01 3022   2.711   2.021   3.332  0.3690 -0.0369  0.0302
  160ME     F02 3023   2.580   2.004   3.570  0.0681 -0.3325  0.6782
  160ME     F03 3024   2.452   2.039   3.401  0.0856  0.4255 -0.6055
  160ME     F04 3025   2.546   1.842   3.434  0.1654  0.3748 -0.0738
  160ME     O05 3026   2.732   2.161   3.371  0.3447 -0.2779  0.1044
  160ME     O06 3027   2.671   1.976   3.196  0.3852  0.1925 -0.0522
  160ME     N07 3028   2.842   1.924   3.375  0.2476  0.1685  0.1465
  160ME     C08 3029   2.971   1.961   3.300 -0.2042 -0.0864  0.0945
  160ME     C09 3030   2.861   1.879   3.513  0.3551  0.6124  0.2456
  160ME     C0A 3031   2.563   1.973   3.440  0.3055 -0.7851 -0.1911
  160ME     C0B 3032   3.047   2.088   3.348 -0.3435 -0.0621  0.3457
  160ME     H0C 3033   3.035   1.872   3.297  0.3326  0.2896  0.4028
  160ME     H0D 3034   2.935   1.973   3.198 -0.2855  1.8562  0.3414
  160ME     H0E 3035   2.898   1.966   3.567 -0.5999  0.8005  0.5946
  160ME     H0F 3036   2.937   1.801   3.519 -0.0632  0.2035  0.2183
  160ME     H10 3037   2.770   1.840   3.561  0.1413  0.7898 -0.0092
  160ME     H11 3038   3.086   2.073   3.449 -0.1996  0.9498  0.4429
  160ME     H12 3039   3.132   2.118   3.285  0.4449 -0.8020  1.0309
  160ME     H13 3040   2.979   2.174   3.349 -1.1064 -0.6509 -0.3723
  161ME     S01 3041   3.502   2.069   1.072 -0.0150  0.2259 -0.2034
  161ME     F02 3042   3.653   2.081   0.852  0.2642 -0.2107  0.1417
  161ME     F03 3043   3.445   2.048   0.806 -0.2602  0.0105 -0.2891
  161ME     F04 3044   3.502   2.246   0.884 -0.2396  0.6102 -0.2061
  161ME     O05 3045   3.548   1.932   1.081 -0.1139 -0.1965  0.2792
  161ME     O06 3046   3.362   2.113   1.091 -0.2633 -0.2686 -0.2410
  161ME     N07 3047   3.607   2.172   1.161 -0.1373 -0.3453  0.1709
  161ME     C08 3048   3.609   2.173   1.312  0.2628  0.5748  0.1517
  161ME     C09 3049   3.738   2.209   1.099  0.0855 -0.1033  0.5359
  161ME     C0A 3050   3.527   2.112   0.891 -0.2332 -0.1197 -0.3109
  161ME     C0B 3051   3.656   2.042   1.380  0.3551 -0.2222  0.2256
  161ME     H0C 3052   3.662   2.264   1.345 -0.2901  1.1510 -0.5401
  161ME     H0D 3053   3.506   2.183   1.347  0.2775 -0.2261  0.4408
  161ME     H0E 3054   3.804   2.123   1.090 -1.1603 -0.9084 -1.1041
  161ME     H0F 3055   3.785   2.288   1.158 -0.9824  1.4328 -0.6155
  161ME     H10 3056   3.725   2.251   0.998  0.0093 -0.6595  0.3130
  161ME     H11 3057   3.668   2.062   1.486 -1.7695 -0.0177  0.4581
  161ME     H12 3058   3.589   1.956   1.364 -0.1395  0.2544 -0.3314
  161ME     H13 3059   3.750   2.008   1.334  0.3592 -0.5514  0.4751
  162ME     S01 3060   1.303   3.229   0.830  0.1569  0.1156 -0.2447
  162ME     F02 3061   1.311   3.229   1.084 -0.1259  0.7622 -0.0082
  162ME     F03 3062   1.267   3.029   1.000 -0.0164 -0.1759 -0.1670
  162ME     F04 3063   1.471   3.116   1.004  0.2388  0.6174 -0.2838
  162ME     O05 3064   1.364   3.141   0.731 -0.3805 -0.6377 -0.2439
  162ME     O06 3065   1.344   3.369   0.841 -0.4235  0.2061  0.5609
  162ME     N07 3066   1.139   3.218   0.812  0.0232  0.0971 -0.2875
  162ME     C08 3067   1.042   3.275   0.905  0.0530  0.4260  0.6120
  162ME     C09 3068   1.082   3.158   0.687 -0.3469 -0.1690  0.4785
  162ME     C0A 3069   1.339   3.141   0.991 -0.4158  0.6035 -0.0068
  162ME     C0B 3070   0.957   3.167   0.971  0.2956 -0.2693  0.4968
  162ME     H0C 3071   1.094   3.341   0.976  0.9579  0.2203  0.1538
  162ME     H0D 3072   0.977   3.339   0.846 -0.3901 -0.7110 -0.1568
  162ME     H0E 3073   1.126   3.062   0.663  0.7477  0.4941 -0.2277
  162ME     H0F 3074   1.096   3.225   0.601  1.0955 -1.3611 -0.2459
  162ME     H10 3075   0.973   3.147   0.694 -0.3676 -0.1948  0.1267
  162ME     H11 3076   0.879   3.207   1.036  0.8522 -0.7773  1.4850
  162ME     H12 3077   0.904   3.105   0.897 -0.8984  0.7813  0.4611
  162ME     H13 3078   1.030   3.106   1.026  1.2076  1.4334  1.2104
  163ME     S01 3079   0.289   0.582   0.689 -0.0217  0.1778 -0.2983
  163ME     F02 3080   0.475   0.396   0.624 -0.1226  0.2810  0.1494
  163ME     F03 3081   0.479   0.562   0.491 -0.0145  0.1774 -0.1757
  163ME     F04 3082   0.558   0.582   0.686  0.1044  0.1425  0.0810
  163ME     O05 3083   0.275   0.721   0.662  0.0264 -0.3039 -0.5675
  163ME     O06 3084   0.280   0.529   0.825 -0.1124  0.2176  0.4392
  163ME     N07 3085   0.172   0.504   0.595 -0.2937 -0.6939 -0.4142
  163ME     C08 3086   0.031   0.512   0.646 -0.5477 -0.2737  0.4180
  163ME     C09 3087   0.190   0.486   0.447 -0.0328  0.0153  0.3342
  163ME     C0A 3088   0.460   0.529   0.617  0.1940  0.0279  0.1021
  163ME     C0B 3089  -0.052   0.388   0.618  0.0426 -0.7045 -0.2073
  163ME     H0C 3090   0.035   0.544   0.752 -2.0530  0.5692  0.2310
  163ME     H0D 3091  -0.016   0.594   0.592  1.7609  0.9706  0.2239
  163ME     H0E 3092   0.094   0.450   0.408  0.2767 -0.1591 -0.2727
  163ME     H0F 3093   0.267   0.412   0.426 -1.0581 -0.6171 -1.3443
  163ME     H10 3094   0.223   0.579   0.399  3.6523 -1.1290  0.5132
  163ME     H11 3095  -0.154   0.396   0.655 -0.0445  0.0539 -0.6053
  163ME     H12 3096  -0.062   0.365   0.511 -1.2435 -0.3586 -0.1698
  163ME     H13 3097  -0.008   0.300   0.668  0.4521 -0.7181 -0.5872
  164ME     S01 3098   1.362   4.234   1.946 -0.0354  0.0731 -0.6028
  164ME     F02 3099   1.446   4.102   1.730 -0.0254 -0.1866  0.1026
  164ME     F03 3100   1.440   4.315   1.697 -0.1167 -0.1500  0.1801
  164ME     F04 3101   1.598   4.225   1.819  0.1301 -0.4349 -0.1786
  164ME     O05 3102   1.413   4.142   2.050 -0.0389  0.0816  0.1293
  164ME     O06 3103   1.223   4.234   1.903  0.5123  0.2594 -0.2852
  164ME     N07 3104   1.392   4.389   2.000 -0.1304  0.0828 -0.7970
  164ME     C08 3105   1.290   4.445   2.088  0.4932 -0.1747 -0.1427
  164ME     C09 3106   1.532   4.440   2.023 -0.1269  0.4785  0.0169
  164ME     C0A 3107   1.471   4.221   1.786 -0.0376  0.3515 -0.4154
  164ME     C0B 3108   1.301   4.402   2.234  0.0688  0.1037  0.3861
  164ME     H0C 3109   1.306   4.554   2.080 -0.5053 -0.0855 -1.0490
  164ME     H0D 3110   1.190   4.415   2.056  0.2697  1.0537 -0.6249
  164ME     H0E 3111   1.575   4.469   1.927  0.0098  0.5171  0.0900
  164ME     H0F 3112   1.596   4.364   2.068  0.2927  0.2922 -0.8626
  164ME     H10 3113   1.528   4.526   2.091 -0.3820 -0.3839  1.0981
  164ME     H11 3114   1.401   4.401   2.277 -0.2029 -1.5062  1.0253
  164ME     H12 3115   1.238   4.467   2.296 -0.1120 -1.0617  1.4457
  164ME     H13 3116   1.272   4.296   2.237  0.5814 -0.0371  0.5174
  165ME     S01 3117   3.707   2.903   2.501 -0.2499 -0.0927  0.2423
  165ME     F02 3118   3.472   2.979   2.405 -0.5641 -0.0241 -0.0063
  165ME     F03 3119   3.541   2.793   2.311 -0.5723 -0.0741 -0.5200
  165ME     F04 3120   3.458   2.800   2.515  0.2630 -0.1213 -0.0668
  165ME     O05 3121   3.679   2.964   2.631  0.0475  0.2225  0.5734
  165ME     O06 3122   3.784   2.969   2.395  0.2272 -0.0236 -0.3146
  165ME     N07 3123   3.785   2.759   2.522 -0.0669 -0.4594 -0.1137
  165ME     C08 3124   3.932   2.764   2.553 -0.2723 -0.0326 -0.1250
  165ME     C09 3125   3.732   2.633   2.476 -0.4164 -0.1870  0.0723
  165ME     C0A 3126   3.535   2.863   2.427  0.2239 -0.0884  0.1436
  165ME     C0B 3127   3.975   2.688   2.676 -0.4228  0.0685  0.2776
  165ME     H0C 3128   3.977   2.721   2.462 -0.6509  1.0189 -0.8243
  165ME     H0D 3129   3.963   2.869   2.554 -0.9393  0.1786 -0.9427
  165ME     H0E 3130   3.798   2.553   2.511  0.8422  1.1118  0.7122
  165ME     H0F 3131   3.724   2.624   2.368 -0.9365 -0.5963  0.1408
  165ME     H10 3132   3.630   2.618   2.515 -0.8607 -0.8546 -1.3100
  165ME     H11 3133   3.968   2.580   2.661 -1.2952  0.2478 -0.7046
  165ME     H12 3134   4.079   2.715   2.700 -0.4365 -0.5565  1.0595
  165ME     H13 3135   3.914   2.714   2.764  0.4759 -0.2074  0.9859
  166ME     S01 3136   3.668   1.617   0.500 -0.0730  0.1461 -0.0547
  166ME     F02 3137   3.871   1.660   0.664 -0.0993  0.2186 -0.2084
  166ME     F03 3138   3.934   1.590   0.471 -0.0835  0.2574 -0.1762
  166ME     F04 3139   3.863   1.794   0.494  0.2623 -0.0317  0.0557
  166ME     O05 3140   3.575   1.725   0.535  0.0892  0.3058 -0.1495
  166ME     O06 3141   3.664   1.482   0.556 -0.5152 -0.0671  0.2210
  166ME     N07 3142   3.654   1.596   0.333  0.0232 -0.0380 -0.2823
  166ME     C08 3143   3.528   1.536   0.280 -0.2996  0.0246  0.4198
  166ME     C09 3144   3.729   1.683   0.235 -0.2775 -0.3670 -0.2580
  166ME     C0A 3145   3.849   1.665   0.536  0.1552 -0.1238  0.0067
  166ME     C0B 3146   3.407   1.635   0.257 -0.4081 -0.3936  0.3319
  166ME     H0C 3147   3.554   1.477   0.191 -0.3686 -0.3755  0.6629
  166ME     H0D 3148   3.493   1.469   0.359 -0.0927 -1.1395 -0.4654
  166ME     H0E 3149   3.726   1.634   0.138  2.6222  0.0428 -0.6095
  166ME     H0F 3150   3.835   1.692   0.260 -0.3232 -0.5497  0.0013
  166ME     H10 3151   3.681   1.781   0.221  0.4581 -0.2139 -1.7651
  166ME     H11 3152   3.444   1.724   0.205 -0.9734 -0.2384  0.1976
  166ME     H12 3153   3.333   1.588   0.192 -0.0695 -1.7693  0.9368
  166ME     H13 3154   3.366   1.662   0.356  0.3136 -0.5501  0.6865
  167ME     S01 3155   1.834   0.493   2.246 -0.7429 -0.4119 -0.2053
  167ME     F02 3156   1.877   0.236   2.315 -0.3060  0.3128  0.6014
  167ME     F03 3157   1.730   0.272   2.157  0.4366 -0.2274  0.3777
  167ME     F04 3158   1.943   0.292   2.109  0.1335  0.2133 -0.0262
  167ME     O05 3159   1.966   0.525   2.304  0.1164 -0.0258  0.6788
  167ME     O06 3160   1.712   0.497   2.325  0.2366 -0.0619 -0.2919
  167ME     N07 3161   1.807   0.578   2.102 -0.2658  0.1291 -0.4924
  167ME     C08 3162   1.753   0.715   2.116  0.1771  0.0408  0.1918
  167ME     C09 3163   1.884   0.546   1.983  0.3247  0.2279 -0.3470
  167ME     C0A 3164   1.845   0.312   2.202  0.1021  0.2627 -0.2916
  167ME     C0B 3165   1.626   0.743   2.037  0.3050 -0.4110 -0.3279
  167ME     H0C 3166   1.735   0.735   2.223 -1.2146 -0.4787  0.0600
  167ME     H0D 3167   1.834   0.781   2.086  0.3690 -0.5001 -0.4919
  167ME     H0E 3168   1.989   0.572   1.995  0.3861 -0.1329 -0.1037
  167ME     H0F 3169   1.841   0.601   1.899 -0.4398 -0.7154 -0.5820
  167ME     H10 3170   1.871   0.442   1.952 -0.6502  0.0511  0.6255
  167ME     H11 3171   1.607   0.850   2.040  1.0599 -0.2693 -0.5521
  167ME     H12 3172   1.634   0.714   1.931  0.1976 -0.8599 -0.2160
  167ME     H13 3173   1.537   0.697   2.083 -0.4077  2.1237  0.8641
  168ME     S01 3174   2.346   2.998   0.897 -0.1981  0.4954  0.0349
  168ME     F02 3175   2.085   3.020   0.837 -0.0681  0.1221 -0.5111
  168ME     F03 3176   2.123   2.956   1.039 -0.2064  0.2942 -0.2043
  168ME     F04 3177   2.148   3.166   0.982  0.2748  0.3092  0.1126
  168ME     O05 3178   2.347   2.897   0.790  0.0255 -0.3330  0.1169
  168ME     O06 3179   2.413   2.969   1.023  0.2048  0.0851 -0.0822
  168ME     N07 3180   2.410   3.140   0.837  0.2268 -0.1886  0.2188
  168ME     C08 3181   2.561   3.154   0.837 -0.2573 -0.0335  0.3342
  168ME     C09 3182   2.338   3.207   0.723  0.5507 -0.3970  0.1389
  168ME     C0A 3183   2.164   3.038   0.942  0.4006 -0.0642  0.2207
  168ME     C0B 3184   2.639   3.061   0.746  0.2099 -0.0444 -0.4748
  168ME     H0C 3185   2.584   3.260   0.819  0.0664  0.2710  2.4993
  168ME     H0D 3186   2.594   3.126   0.937  0.8819 -0.5351 -0.1718
  168ME     H0E 3187   2.360   3.147   0.635  0.2490 -0.4548  0.1012
  168ME     H0F 3188   2.387   3.303   0.704  1.2576 -0.6754  0.5532
  168ME     H10 3189   2.230   3.230   0.732  1.0742  1.7230  1.1928
  168ME     H11 3190   2.601   3.062   0.644  0.3667  1.2244 -0.5216
  168ME     H12 3191   2.748   3.075   0.748  0.4428 -1.6436 -0.7898
  168ME     H13 3192   2.629   2.958   0.784 -0.0171  0.7021  1.5139
  169ME     S01 3193   1.814   2.178   3.607 -0.1865  0.0540 -0.1398
  169ME     F02 3194   1.771   1.915   3.581  0.2778 -0.1262 -0.3092
  169ME     F03 3195   1.979   1.982   3.549 -0.2783  0.2275  0.2314
  169ME     F04 3196   1.907   1.972   3.748  0.0045  0.5585 -0.3652
  169ME     O05 3197   1.790   2.199   3.463 -0.0933 -0.1804  0.0102
  169ME     O06 3198   1.903   2.267   3.684 -0.1397 -0.0751  0.3117
  169ME     N07 3199   1.664   2.174   3.678 -0.7033  0.1047  0.1516
  169ME     C08 3200   1.549   2.260   3.623 -0.2252 -0.2211  0.4193
  169ME     C09 3201   1.660   2.139   3.817 -0.1374 -0.3370  0.2615
  169ME     C0A 3202   1.871   1.997   3.621  0.1340  0.4987 -0.1020
  169ME     C0B 3203   1.409   2.203   3.655  0.8754 -0.1594 -0.3299
  169ME     H0C 3204   1.565   2.363   3.659 -0.7740  0.2520 -0.6661
  169ME     H0D 3205   1.562   2.276   3.516  0.6267  1.2833  0.7252
  169ME     H0E 3206   1.561   2.157   3.859  0.0829 -0.6187  0.9139
  169ME     H0F 3207   1.730   2.198   3.876 -0.3541  0.4770 -0.2791
  169ME     H10 3208   1.686   2.034   3.833 -1.8476 -1.0212 -1.2102
  169ME     H11 3209   1.326   2.247   3.599 -0.2455 -0.8770  0.7458
  169ME     H12 3210   1.405   2.094   3.641 -0.1756 -0.4367  1.8907
  169ME     H13 3211   1.379   2.218   3.760  0.2525 -0.5521 -0.4503
  170ME     S01 3212   3.637   3.109   1.869 -0.1472  0.3601  0.0519
  170ME     F02 3213   3.553   3.209   2.112  0.2230 -0.5373  0.4129
  170ME     F03 3214   3.581   2.999   2.111 -0.1239  0.1480  0.0161
  170ME     F04 3215   3.754   3.124   2.105 -0.2447  0.3063 -0.1637
  170ME     O05 3216   3.510   3.058   1.825  0.1224  0.2742 -0.0608
  170ME     O06 3217   3.768   3.048   1.839 -0.2931  0.1175 -0.3622
  170ME     N07 3218   3.649   3.261   1.811 -0.1948  0.0915  0.3352
  170ME     C08 3219   3.609   3.282   1.664  0.0202  0.0637 -0.5131
  170ME     C09 3220   3.757   3.345   1.863 -0.5071  0.1211 -0.4668
  170ME     C0A 3221   3.627   3.111   2.060 -0.2731  0.3315 -0.0036
  170ME     C0B 3222   3.729   3.272   1.576 -0.1678  0.4309  0.2811
  170ME     H0C 3223   3.534   3.207   1.632  1.4245 -1.6431  0.0803
  170ME     H0D 3224   3.568   3.382   1.656  0.1322  0.2498  1.1723
  170ME     H0E 3225   3.732   3.363   1.968  1.9937 -0.9854  0.3635
  170ME     H0F 3226   3.763   3.439   1.808 -0.3505  0.6234  0.4009
  170ME     H10 3227   3.854   3.293   1.861  0.0940  1.1574  0.9390
  170ME     H11 3228   3.708   3.308   1.475  1.1862 -1.1573 -0.5852
  170ME     H12 3229   3.814   3.328   1.618  0.2597  0.5374 -0.7059
  170ME     H13 3230   3.760   3.168   1.563 -0.8714  0.2458  0.0226
  171ME     S01 3231   3.863   1.778   2.395  0.0572 -0.0699 -0.1981
  171ME     F02 3232   3.865   1.518   2.401 -0.4294 -0.4551  0.0183
  171ME     F03 3233   3.914   1.604   2.594  0.2627 -0.1301  0.0529
  171ME     F04 3234   3.706   1.611   2.524  0.3499  0.3203  0.3415
  171ME     O05 3235   3.983   1.766   2.314 -0.1706  0.4437 -0.2705
  171ME     O06 3236   3.855   1.878   2.498  0.7660 -0.0555 -0.1422
  171ME     N07 3237   3.723   1.791   2.302 -0.0245 -0.0064 -0.1421
  171ME     C08 3238   3.710   1.697   2.185  0.3531 -0.4023  0.2801
  171ME     C09 3239   3.660   1.928   2.298 -0.2861  0.4761  0.0675
  171ME     C0A 3240   3.838   1.618   2.489 -0.1407  0.1088 -0.0111
  171ME     C0B 3241   3.577   1.716   2.104 -0.0714 -0.4245  0.5482
  171ME     H0C 3242   3.796   1.722   2.121  0.9452 -0.5732  1.0155
  171ME     H0D 3243   3.708   1.595   2.222  0.6361 -0.4444  0.1792
  171ME     H0E 3244   3.557   1.915   2.265 -0.3223  0.4176  0.2006
  171ME     H0F 3245   3.712   1.984   2.221 -1.8701  1.0303 -0.6194
  171ME     H10 3246   3.664   1.980   2.395  1.1531  1.1052 -0.3227
  171ME     H11 3247   3.556   1.634   2.035 -0.6055  0.5934 -0.5032
  171ME     H12 3248   3.488   1.728   2.168 -0.0411  0.4822  0.4184
  171ME     H13 3249   3.590   1.801   2.036 -1.2988 -0.4302  0.3006
  172ME     S01 3250   4.024   0.222   2.310  0.1209 -0.0540  0.1681
  172ME     F02 3251   3.800   0.371   2.327 -0.3288  0.1217 -0.2476
  172ME     F03 3252   3.789   0.187   2.440 -0.3899  0.0837  0.0580
  172ME     F04 3253   3.903   0.360   2.505  0.0759  0.2496 -0.2577
  172ME     O05 3254   3.962   0.146   2.198  0.1565  0.5339  0.1085
  172ME     O06 3255   4.115   0.161   2.411  0.1550 -0.2746  0.1808
  172ME     N07 3256   4.107   0.351   2.237 -0.2103  0.4551  0.1640
  172ME     C08 3257   4.101   0.490   2.290  0.1038  0.7678 -0.1609
  172ME     C09 3258   4.214   0.324   2.142  0.1010  0.1528  0.5682
  172ME     C0A 3259   3.869   0.287   2.400  0.2987 -0.2102  0.8488
  172ME     C0B 3260   4.199   0.514   2.407 -0.4614 -0.3167  0.1234
  172ME     H0C 3261   4.122   0.557   2.206  0.6349  1.1862  0.2970
  172ME     H0D 3262   4.001   0.514   2.327 -0.1542  0.0598 -0.3806
  172ME     H0E 3263   4.193   0.230   2.092 -0.3926  0.5133  0.0881
  172ME     H0F 3264   4.311   0.314   2.190  0.5297  0.3601 -0.2549
  172ME     H10 3265   4.219   0.402   2.065 -0.4572 -1.4911 -1.1445
  172ME     H11 3266   4.192   0.620   2.431  1.2133 -0.1034 -0.2703
  172ME     H12 3267   4.182   0.461   2.501 -3.0764 -0.6562 -0.4968
  172ME     H13 3268   4.306   0.502   2.386 -0.1559  0.6266  1.1269
  173ME     S01 3269   3.070   2.424   4.308 -0.0004 -0.2661 -0.1199
  173ME     F02 3270   3.005   2.620   4.152  0.2382 -0.2780  0.3465
  173ME     F03 3271   3.104   2.468   4.044  0.1993 -0.0923  0.2624
  173ME     F04 3272   2.891   2.443   4.107  0.1375  0.6265  0.2401
  173ME     O05 3273   2.967   2.466   4.399 -0.3239 -0.0482  0.6217
  173ME     O06 3274   3.211   2.466   4.329  0.3305  0.6131 -0.0228
  173ME     N07 3275   3.066   2.256   4.287 -0.0622  0.2255 -0.2031
  173ME     C08 3276   2.963   2.176   4.366  0.6321 -0.2600 -0.3212
  173ME     C09 3277   3.132   2.196   4.170  0.5592  0.2309  0.1654
  173ME     C0A 3278   3.014   2.491   4.141  0.4226 -0.0400 -0.0523
  173ME     C0B 3279   2.826   2.183   4.298  0.1945  0.5297 -0.2734
  173ME     H0C 3280   3.004   2.075   4.378  0.2603 -0.5175 -1.1405
  173ME     H0D 3281   2.959   2.221   4.465  0.4098 -1.8454  0.4056
  173ME     H0E 3282   3.072   2.213   4.081 -0.7756 -0.7968  0.8418
  173ME     H0F 3283   3.144   2.089   4.183 -0.0228  0.2327  0.7403
  173ME     H10 3284   3.235   2.236   4.162  0.4060  0.4779 -0.5768
  173ME     H11 3285   2.755   2.128   4.359  0.7026  1.6209  1.3329
  173ME     H12 3286   2.790   2.285   4.282 -0.2642  0.9493  3.0395
  173ME     H13 3287   2.830   2.127   4.203 -0.8971  0.7996 -0.4762
  174ME     S01 3288   3.560   0.147   1.908 -0.2202 -0.1532 -0.0029
  174ME     F02 3289   3.472   0.204   2.150 -0.1600  0.2806 -0.0847
  174ME     F03 3290   3.670   0.105   2.154 -0.2533 -0.0377 -0.4119
  174ME     F04 3291   3.647   0.319   2.093 -0.0673  0.2805 -0.0598
  174ME     O05 3292   3.510   0.011   1.923  0.1903  0.3161 -0.1303
  174ME     O06 3293   3.683   0.189   1.840  0.0650  0.3507  0.1784
  174ME     N07 3294   3.438   0.239   1.849  0.2339  0.0863 -0.3999
  174ME     C08 3295   3.372   0.188   1.724 -0.0808  0.6721  0.1586
  174ME     C09 3296   3.423   0.380   1.895 -0.6731 -0.1627 -0.3041
  174ME     C0A 3297   3.592   0.197   2.090 -0.4745  0.1095 -0.3464
  174ME     C0B 3298   3.227   0.228   1.704  0.2822 -0.1077  0.4443
  174ME     H0C 3299   3.431   0.231   1.642 -2.2728  0.7296 -1.4573
  174ME     H0D 3300   3.382   0.079   1.720  1.5191  0.8292 -0.3286
  174ME     H0E 3301   3.380   0.384   1.995  1.3384  3.0786  0.5293
  174ME     H0F 3302   3.366   0.440   1.824  0.6223  0.9690 -0.4300
  174ME     H10 3303   3.520   0.434   1.898 -1.0880  0.6704 -1.3844
  174ME     H11 3304   3.157   0.186   1.775 -0.3305 -2.7317 -1.6095
  174ME     H12 3305   3.217   0.337   1.692 -0.3200 -0.2126 -0.0601
  174ME     H13 3306   3.195   0.179   1.611  0.8693 -1.2653  0.8448
  175ME     S01 3307   3.000   3.837   2.235  0.1573 -0.2076  0.1369
  175ME     F02 3308   2.977   3.821   1.967 -0.0045 -0.1695  0.0636
  175ME     F03 3309   2.927   4.022   2.049  0.0035  0.0528  0.4649
  175ME     F04 3310   3.133   3.959   2.035 -0.3663  0.1974  0.1080
  175ME     O05 3311   3.077   3.713   2.228 -0.5001  0.3307  0.1567
  175ME     O06 3312   2.858   3.839   2.266 -0.1329  0.3293 -0.4076
  175ME     N07 3313   3.074   3.940   2.342 -0.3272 -0.2364 -0.1535
  175ME     C08 3314   2.999   3.970   2.468  0.3856 -0.0593 -0.4091
  175ME     C09 3315   3.221   3.941   2.362  0.2488  0.1615  0.0133
  175ME     C0A 3316   3.007   3.917   2.061 -0.3051  0.0158  0.6749
  175ME     C0B 3317   2.986   3.844   2.556  0.0660 -0.3866  0.0615
  175ME     H0C 3318   3.047   4.049   2.528 -1.1113 -0.5950  1.5331
  175ME     H0D 3319   2.900   4.009   2.447  0.8310  0.8474 -0.8443
  175ME     H0E 3320   3.256   3.844   2.398  0.2473 -0.0826 -0.6466
  175ME     H0F 3321   3.256   4.025   2.423  1.3555  0.1132 -0.5479
  175ME     H10 3322   3.263   3.949   2.261 -1.2362  0.7519 -0.5785
  175ME     H11 3323   2.934   3.767   2.500 -1.1275 -0.4919  1.3015
  175ME     H12 3324   3.082   3.802   2.591 -0.1935 -0.2003  0.9852
  175ME     H13 3325   2.922   3.867   2.642  0.4323  1.8839 -0.2458
  176ME     S01 3326   2.781   1.485   2.959  0.0966 -0.1428  0.3681
  176ME     F02 3327   2.964   1.504   3.147  0.0427 -0.1746 -0.1812
  176ME     F03 3328   2.956   1.674   3.024  0.0133 -0.3058  0.0058
  176ME     F04 3329   2.800   1.648   3.174 -0.1008  0.2752  0.0849
  176ME     O05 3330   2.700   1.393   3.035  0.2683  0.1772 -0.1455
  176ME     O06 3331   2.877   1.440   2.859 -0.1201 -0.0336 -0.1214
  176ME     N07 3332   2.677   1.594   2.888  0.1255  0.1394  0.2258
  176ME     C08 3333   2.582   1.541   2.782 -0.0437 -0.1043 -0.0233
  176ME     C09 3334   2.681   1.745   2.889  0.5684  0.0999  0.4650
  176ME     C0A 3335   2.880   1.584   3.084  0.1325 -0.1365  0.3127
  176ME     C0B 3336   2.628   1.573   2.640  0.1922 -0.0541  0.2850
  176ME     H0C 3337   2.571   1.432   2.786  1.1321 -0.3021 -1.8884
  176ME     H0D 3338   2.482   1.582   2.794  0.1551  0.3296  0.1829
  176ME     H0E 3339   2.763   1.779   2.826  0.2750  0.1769  0.1270
  176ME     H0F 3340   2.701   1.782   2.990 -0.0442  1.0096  0.2633
  176ME     H10 3341   2.591   1.795   2.852  1.3139  0.9357 -0.2262
  176ME     H11 3342   2.721   1.524   2.613 -0.7446 -1.4642 -0.4341
  176ME     H12 3343   2.553   1.537   2.568 -0.3591  0.8075  0.4250
  176ME     H13 3344   2.633   1.682   2.627 -2.3907  0.1675  0.8404
  177ME     S01 3345   4.248   1.535   1.204  0.0084  0.1244 -0.0261
  177ME     F02 3346   4.262   1.768   1.326  0.0995 -0.0229  0.1577
  177ME     F03 3347   4.067   1.681   1.350 -0.5216 -0.2062 -0.1059
  177ME     F04 3348   4.239   1.601   1.458 -0.0881 -0.0201  0.4099
  177ME     O05 3349   4.254   1.609   1.079  0.9132 -0.1334  0.2230
  177ME     O06 3350   4.156   1.420   1.220  0.2029 -0.0138  0.6176
  177ME     N07 3351   4.401   1.478   1.244  0.3821 -0.6538 -0.0045
  177ME     C08 3352   4.519   1.576   1.232  0.2351  0.0688 -0.2264
  177ME     C09 3353   4.427   1.331   1.232 -0.3846  0.0374  0.1683
  177ME     C0A 3354   4.198   1.655   1.345 -0.3787  0.1558  0.3455
  177ME     C0B 3355   4.622   1.566   1.345  0.1573 -0.1639 -0.0005
  177ME     H0C 3356   4.573   1.552   1.139 -1.2254 -0.1238 -1.0378
  177ME     H0D 3357   4.484   1.679   1.228  0.8886  0.2336 -1.9846
  177ME     H0E 3358   4.465   1.310   1.132 -0.2369  0.6869  0.0838
  177ME     H0F 3359   4.340   1.268   1.247  0.0063 -0.5371  0.0328
  177ME     H10 3360   4.504   1.305   1.307  0.8966  1.3268 -0.6783
  177ME     H11 3361   4.659   1.464   1.347  1.3019  0.2400 -0.1560
  177ME     H12 3362   4.707   1.631   1.320 -0.5299  0.7940  0.1149
  177ME     H13 3363   4.581   1.590   1.444 -1.0374 -1.7619 -0.0913
  178ME     S01 3364   2.114   1.874   3.097 -0.1017  0.1039 -0.0471
  178ME     F02 3365   2.180   2.029   3.300 -0.0140  0.3764 -0.2304
  178ME     F03 3366   2.202   2.122   3.107  0.4760  0.4634  0.0431
  178ME     F04 3367   2.008   2.096   3.194  0.0116  0.1502  0.4197
  178ME     O05 3368   2.082   1.897   2.960 -0.2732 -0.1957  0.5069
  178ME     O06 3369   2.023   1.804   3.186 -0.6140 -0.2778 -0.1599
  178ME     N07 3370   2.261   1.797   3.101  0.6384 -0.0772  0.3314
  178ME     C08 3371   2.257   1.657   3.052 -0.1350  0.1904  0.3136
  178ME     C09 3372   2.389   1.869   3.106 -0.0835 -0.3149 -0.0537
  178ME     C0A 3373   2.129   2.043   3.180 -0.1292  0.3140 -0.0999
  178ME     C0B 3374   2.339   1.556   3.134 -0.0854  0.3075 -0.3045
  178ME     H0C 3375   2.154   1.622   3.041 -0.2408  0.7620 -0.5078
  178ME     H0D 3376   2.300   1.663   2.952  0.1134  0.5431  0.4403
  178ME     H0E 3377   2.387   1.960   3.166  1.5377  0.7925 -1.6022
  178ME     H0F 3378   2.417   1.894   3.003 -0.3105  0.2224  0.0094
  178ME     H10 3379   2.463   1.801   3.150 -1.5156 -1.8238  0.0614
  178ME     H11 3380   2.330   1.457   3.090  2.8740 -0.2241  0.2045
  178ME     H12 3381   2.444   1.586   3.141  0.0029  0.0266 -0.4148
  178ME     H13 3382   2.301   1.559   3.237  1.1288  0.7544  0.1348
  179ME     S01 3383   2.105   1.913   2.047 -0.2816  0.0666 -0.0379
  179ME     F02 3384   1.884   1.828   1.909  0.2708 -0.4500  0.0729
  179ME     F03 3385   1.842   1.945   2.092  0.0480 -0.1636 -0.3481
  179ME     F04 3386   1.912   2.054   1.925  0.2620 -0.3389  0.2277
  179ME     O05 3387   2.106   1.792   2.129 -0.0500  0.0866 -0.2027
  179ME     O06 3388   2.153   2.037   2.104  0.5578 -0.3261  0.5930
  179ME     N07 3389   2.197   1.879   1.912 -0.0293 -0.4515 -0.6087
  179ME     C08 3390   2.206   1.982   1.803 -0.0492  0.6851  0.1333
  179ME     C09 3391   2.300   1.779   1.921  0.3757  0.2558  0.3156
  179ME     C0A 3392   1.923   1.937   1.987  0.0138  0.3666 -0.2412
  179ME     C0B 3393   2.173   1.919   1.667  0.1996  0.4697  0.4975
  179ME     H0C 3394   2.142   2.069   1.823  0.9598  1.4996 -0.1284
  179ME     H0D 3395   2.306   2.025   1.794 -0.1911  0.8039 -0.9934
  179ME     H0E 3396   2.249   1.683   1.928  0.0749  0.2292 -1.7429
  179ME     H0F 3397   2.369   1.790   2.005  0.7975  1.4225 -0.1803
  179ME     H10 3398   2.363   1.779   1.830 -0.8193  1.3254 -0.5161
  179ME     H11 3399   2.071   1.881   1.672 -0.0444  0.9820 -0.5256
  179ME     H12 3400   2.175   1.978   1.574 -0.7924 -0.1735  0.0598
  179ME     H13 3401   2.234   1.828   1.654  0.0231  0.2726  1.0600
  180ME     S01 3402   2.882   1.515   0.262 -0.0899 -0.0331  0.1153
  180ME     F02 3403   2.941   1.315   0.076  0.1266  0.2445 -0.4956
  180ME     F03 3404   2.789   1.262   0.225 -0.1077  0.1254 -0.3401
  180ME     F04 3405   2.736   1.404   0.061  0.0037  0.0104 -0.4817
  180ME     O05 3406   3.010   1.482   0.325  0.0357 -0.0728  0.4193
  180ME     O06 3407   2.760   1.550   0.333 -0.2046 -0.4794 -0.2140
  180ME     N07 3408   2.915   1.641   0.150  0.5811  0.2585  0.8148
  180ME     C08 3409   2.901   1.785   0.189  0.0341 -0.4819 -0.1163
  180ME     C09 3410   2.966   1.616   0.011  0.1403  0.1002 -0.4056
  180ME     C0A 3411   2.836   1.364   0.150 -0.2918 -0.1436 -0.0295
  180ME     C0B 3412   3.036   1.847   0.228  0.1671 -0.3572 -0.8210
  180ME     H0C 3413   2.846   1.840   0.111  0.0285 -0.6056 -0.1990
  180ME     H0D 3414   2.839   1.783   0.278 -0.6015 -0.1974 -0.5459
  180ME     H0E 3415   2.887   1.585  -0.058  0.1492  0.6225 -0.6475
  180ME     H0F 3416   3.040   1.537   0.017  1.0933  1.1613  2.5039
  180ME     H10 3417   3.018   1.703  -0.032 -1.0365  0.5338 -0.9872
  180ME     H11 3418   3.059   1.834   0.334 -1.3471 -1.8480 -0.6507
  180ME     H12 3419   3.124   1.802   0.180  0.8026 -0.1105  0.0968
  180ME     H13 3420   3.027   1.952   0.199 -0.5460 -0.2185 -0.1233
  181ME     S01 3421   2.557   2.278   1.750 -0.0906 -0.2318 -0.2088
  181ME     F02 3422   2.562   2.155   1.977  0.5118 -0.1989  0.3168
  181ME     F03 3423   2.530   2.374   1.998  0.0695 -0.0306 -0.3716
  181ME     F04 3424   2.371   2.245   1.935  0.1055 -0.5201  0.1558
  181ME     O05 3425   2.539   2.419   1.714  0.2295  0.1921 -0.2888
  181ME     O06 3426   2.487   2.166   1.686  0.1442  0.4829  0.0871
  181ME     N07 3427   2.721   2.246   1.761 -0.0865  0.0261 -0.0947
  181ME     C08 3428   2.809   2.347   1.825 -0.0440 -0.2151 -0.0041
  181ME     C09 3429   2.789   2.157   1.659 -0.2495  0.4367  0.4906
  181ME     C0A 3430   2.504   2.264   1.930  0.3695  0.0949  0.2510
  181ME     C0B 3431   2.928   2.282   1.895 -0.2275  0.5994 -0.3398
  181ME     H0C 3432   2.839   2.416   1.744 -0.4396  0.2686  0.2602
  181ME     H0D 3433   2.750   2.411   1.891  1.4880  1.0550  0.1456
  181ME     H0E 3434   2.813   2.218   1.572  0.6803  1.4841  1.4568
  181ME     H0F 3435   2.725   2.073   1.633 -0.0909  0.5086 -0.1461
  181ME     H10 3436   2.883   2.112   1.693  0.1857  0.2084 -1.0101
  181ME     H11 3437   2.906   2.187   1.943  1.3519  1.0264  1.2930
  181ME     H12 3438   3.013   2.262   1.827 -0.3418 -2.5481  0.3366
  181ME     H13 3439   2.959   2.350   1.975 -0.1309 -0.9492  0.9732
  182ME     S01 3440   4.357   3.546   2.703  0.0114 -0.0818 -0.0694
  182ME     F02 3441   4.557   3.370   2.724  0.0083 -0.2984  0.2328
  182ME     F03 3442   4.521   3.489   2.907 -0.0110  0.0732  0.1450
  182ME     F04 3443   4.381   3.328   2.847  0.2927  0.0256  0.2219
  182ME     O05 3444   4.298   3.461   2.602  0.1539 -0.7251 -0.1303
  182ME     O06 3445   4.453   3.651   2.672 -0.2807  0.0899  0.0365
  182ME     N07 3446   4.241   3.603   2.800 -0.2348  0.0220  0.2868
  182ME     C08 3447   4.148   3.698   2.735 -0.3262  0.2416 -0.7428
  182ME     C09 3448   4.260   3.625   2.943 -0.2554 -0.3247 -0.0720
  182ME     C0A 3449   4.461   3.429   2.803 -0.6670 -0.2126  0.1126
  182ME     C0B 3450   4.185   3.846   2.769  0.4124 -0.0316 -0.5061
  182ME     H0C 3451   4.141   3.674   2.628 -0.1665  0.6156 -0.8381
  182ME     H0D 3452   4.047   3.679   2.772  0.5293 -0.5650  1.2589
  182ME     H0E 3453   4.282   3.532   2.995  1.4290  0.8641  1.4102
  182ME     H0F 3454   4.171   3.670   2.987 -0.1032 -1.6144  1.6049
  182ME     H10 3455   4.340   3.700   2.955  1.1127 -1.3502 -2.4884
  182ME     H11 3456   4.155   3.876   2.869  1.1524  1.0822 -0.6083
  182ME     H12 3457   4.288   3.874   2.741  0.5204 -0.1766 -0.2478
  182ME     H13 3458   4.125   3.907   2.700 -0.0427 -0.3904 -0.4296
  183ME     S01 3459   2.418   0.544   0.947 -0.4779  0.0057 -0.1138
  183ME     F02 3460   2.203   0.611   1.081  0.0221  0.3120 -0.3216
  183ME     F03 3461   2.159   0.485   0.909 -0.0156  0.3002 -0.2946
  183ME     F04 3462   2.240   0.403   1.097  0.0421 -0.2625 -0.0071
  183ME     O05 3463   2.504   0.532   1.065 -0.3728  0.5907 -0.2634
  183ME     O06 3464   2.411   0.669   0.871  0.0793 -0.2637 -0.5897
  183ME     N07 3465   2.458   0.417   0.845  0.4298 -0.4721 -0.1885
  183ME     C08 3466   2.603   0.400   0.815  0.0075  0.1848  0.1598
  183ME     C09 3467   2.364   0.304   0.817  0.1048  0.2129  0.3828
  183ME     C0A 3468   2.242   0.508   1.010  0.0267 -0.4499 -0.0034
  183ME     C0B 3469   2.665   0.289   0.900 -0.6867  0.1607  0.1729
  183ME     H0C 3470   2.610   0.381   0.707 -0.5095 -0.0861  0.1684
  183ME     H0D 3471   2.653   0.493   0.841  1.0732 -0.8976  2.0772
  183ME     H0E 3472   2.408   0.229   0.751 -0.5780 -0.0082  0.1698
  183ME     H0F 3473   2.276   0.343   0.766  0.3180 -0.0613 -0.2090
  183ME     H10 3474   2.333   0.252   0.908 -0.9244 -1.9369 -1.1342
  183ME     H11 3475   2.660   0.326   1.002 -1.4596 -0.0584  0.2246
  183ME     H12 3476   2.607   0.195   0.902 -0.5541  0.0805  0.2335
  183ME     H13 3477   2.765   0.261   0.866 -1.7084 -2.2876 -0.9839
  184ME     S01 3478   3.486   4.008   4.011  0.1383  0.3155  0.0123
  184ME     F02 3479   3.257   3.968   4.144  0.2260 -0.1523 -0.4818
  184ME     F03 3480   3.409   3.829   4.198 -0.0775 -0.1983 -0.1752
  184ME     F04 3481   3.427   4.032   4.268  0.4794 -0.3512 -0.2016
  184ME     O05 3482   3.617   3.947   4.014  0.0945 -0.0187  0.0676
  184ME     O06 3483   3.480   4.152   4.018  0.1666 -0.1962 -0.2095
  184ME     N07 3484   3.407   3.952   3.877  0.1820  0.4688 -0.2705
  184ME     C08 3485   3.414   3.804   3.843 -0.2954  0.4799  0.0335
  184ME     C09 3486   3.365   4.052   3.777 -0.0235 -0.3524  0.2612
  184ME     C0A 3487   3.390   3.957   4.165  0.5418 -0.1107  0.2182
  184ME     C0B 3488   3.529   3.785   3.741 -0.1205  0.6811 -0.0438
  184ME     H0C 3489   3.431   3.753   3.939  1.0833  1.8218  0.5342
  184ME     H0D 3490   3.319   3.774   3.799 -0.7190 -0.1100  1.3208
  184ME     H0E 3491   3.320   4.137   3.830 -0.2341  0.5592 -1.3332
  184ME     H0F 3492   3.292   4.004   3.711 -0.3020 -0.0417  0.3397
  184ME     H10 3493   3.453   4.089   3.722 -0.1764 -1.7647 -0.9669
  184ME     H11 3494   3.507   3.838   3.648 -0.9822 -1.6339 -1.1917
  184ME     H12 3495   3.627   3.819   3.779 -0.0657  0.5959 -0.1098
  184ME     H13 3496   3.538   3.678   3.720 -0.4810  0.7256 -0.4209
  185ME     S01 3497   3.377   4.185   1.490 -0.0175  0.2388 -0.4143
  185ME     F02 3498   3.409   3.989   1.299 -0.2039 -0.0745  0.0639
  185ME     F03 3499   3.213   4.076   1.310 -0.1673 -0.0550 -0.1012
  185ME     F04 3500   3.376   4.191   1.222 -0.0563 -0.0960 -0.2971
  185ME     O05 3501   3.288   4.303   1.496 -0.3096 -0.2017  0.2759
  185ME     O06 3502   3.521   4.195   1.494 -0.2540  0.3656  0.2887
  185ME     N07 3503   3.319   4.083   1.614 -0.4506  0.2993 -0.0329
  185ME     C08 3504   3.337   3.934   1.598 -0.2576 -0.1648 -0.2686
  185ME     C09 3505   3.314   4.137   1.749  0.1149  0.2584 -0.7093
  185ME     C0A 3506   3.340   4.103   1.322 -0.0368  0.2494  0.2469
  185ME     C0B 3507   3.481   3.883   1.630  0.0581 -0.0764 -0.0122
  185ME     H0C 3508   3.268   3.883   1.667  0.1051  0.6803  0.7156
  185ME     H0D 3509   3.307   3.903   1.497  1.1247 -1.2074 -0.3872
  185ME     H0E 3510   3.250   4.075   1.812 -0.7576  2.5715  0.7211
  185ME     H0F 3511   3.274   4.238   1.749 -1.0883 -0.1973  0.9046
  185ME     H10 3512   3.412   4.149   1.799 -0.2177 -0.7541  0.2066
  185ME     H11 3513   3.491   3.774   1.628 -1.5452 -0.2294  0.2499
  185ME     H12 3514   3.555   3.924   1.560 -0.3085  0.6718  0.0341
  185ME     H13 3515   3.518   3.918   1.728 -0.0318 -1.2281  0.4412
  186ME     S01 3516   2.695   0.944   0.541 -0.1822 -0.1921 -0.0067
  186ME     F02 3517   2.659   0.774   0.737 -0.1110 -0.0020  0.2304
  186ME     F03 3518   2.869   0.833   0.716  0.2065 -0.0526 -0.0403
  186ME     F04 3519   2.720   0.972   0.805 -0.0511  0.2308  0.0618
  186ME     O05 3520   2.665   0.831   0.453  0.1536 -0.4658 -0.2043
  186ME     O06 3521   2.805   1.036   0.515 -0.3262 -0.0461  0.7205
  186ME     N07 3522   2.557   1.038   0.554  0.1438 -0.4493 -0.0789
  186ME     C08 3523   2.531   1.130   0.444 -0.3642  0.2307  0.3491
  186ME     C09 3524   2.463   1.052   0.672  0.0383 -0.5440  0.4114
  186ME     C0A 3525   2.742   0.876   0.708  0.0881 -0.0265 -0.4477
  186ME     C0B 3526   2.555   1.278   0.474 -0.2657  0.1142 -0.1297
  186ME     H0C 3527   2.593   1.108   0.356  0.5949  2.6408  0.3871
  186ME     H0D 3528   2.427   1.119   0.414  0.2328 -1.8492 -1.0751
  186ME     H0E 3529   2.506   1.122   0.744  0.6607  0.2710 -0.7261
  186ME     H0F 3530   2.441   0.960   0.725 -1.0706 -0.0497  0.8226
  186ME     H10 3531   2.369   1.097   0.638  0.5426  0.5024  0.3841
  186ME     H11 3532   2.474   1.310   0.539 -0.1496 -0.2632  0.1996
  186ME     H12 3533   2.654   1.301   0.517  0.1358 -1.3746 -0.2418
  186ME     H13 3534   2.550   1.328   0.376  1.8157  1.1632  0.2619
  187ME     S01 3535   1.420   0.655   1.251 -0.0100  0.1712 -0.1066
  187ME     F02 3536   1.368   0.762   1.017 -0.1441  0.0868  0.0603
  187ME     F03 3537   1.526   0.615   1.004 -0.3670  0.2198 -0.2163
  187ME     F04 3538   1.326   0.542   1.033  0.0411 -0.1925  0.1880
  187ME     O05 3539   1.496   0.540   1.305  0.2905  0.1658  0.0736
  187ME     O06 3540   1.280   0.679   1.289  0.2482 -0.0570 -0.2595
  187ME     N07 3541   1.499   0.799   1.285 -0.1487 -0.0706  0.5976
  187ME     C08 3542   1.633   0.836   1.216  0.2193  0.1262 -0.2627
  187ME     C09 3543   1.482   0.840   1.427  0.3187 -0.4760 -0.1964
  187ME     C0A 3544   1.412   0.643   1.062 -0.0471  0.2582 -0.2293
  187ME     C0B 3545   1.745   0.755   1.269 -0.5351 -0.1920 -0.1787
  187ME     H0C 3546   1.616   0.822   1.108 -1.7016  0.2297 -0.0033
  187ME     H0D 3547   1.650   0.943   1.233 -0.4651  0.0608  0.9455
  187ME     H0E 3548   1.545   0.783   1.495 -0.1557 -0.4200  0.2872
  187ME     H0F 3549   1.378   0.838   1.457  0.5311  0.5383  0.6388
  187ME     H10 3550   1.511   0.946   1.428  1.7003 -0.8371  0.0158
  187ME     H11 3551   1.845   0.788   1.239 -0.0180 -0.0248  1.6624
  187ME     H12 3552   1.745   0.754   1.379 -0.6829  1.5817 -0.1388
  187ME     H13 3553   1.734   0.652   1.231 -0.3341  0.3109 -1.6471
  188ME     S01 3554   0.982   3.035   4.081 -0.0614  0.3507 -0.0849
  188ME     F02 3555   1.092   2.945   3.844  0.6064 -0.3028 -0.3560
  188ME     F03 3556   1.232   3.051   3.976 -0.3630 -0.0631  0.3816
  188ME     F04 3557   1.167   2.850   4.015  0.3061 -0.1179 -0.2453
  188ME     O05 3558   0.867   2.942   4.070 -0.3639  0.0322  0.0012
  188ME     O06 3559   0.978   3.176   4.039 -0.5407  0.1513  0.1615
  188ME     N07 3560   1.023   3.029   4.242 -0.3184  0.2497 -0.3190
  188ME     C08 3561   1.072   2.906   4.309 -0.3058 -0.1154 -0.1104
  188ME     C09 3562   0.972   3.134   4.336 -0.3331 -0.1559 -0.1254
  188ME     C0A 3563   1.125   2.970   3.973 -0.6943  0.0287  0.0691
  188ME     C0B 3564   0.969   2.802   4.344 -0.1037  0.3265 -0.3628
  188ME     H0C 3565   1.149   2.866   4.242  0.1977  1.2113 -0.3222
  188ME     H0D 3566   1.117   2.941   4.401 -0.5894  0.9192 -0.3567
  188ME     H0E 3567   0.979   3.231   4.288  2.4694  0.5731  1.6579
  188ME     H0F 3568   1.028   3.133   4.429  0.5540  0.7289 -0.6468
  188ME     H10 3569   0.868   3.113   4.366 -0.7361  1.9568 -0.0034
  188ME     H11 3570   1.023   2.717   4.387  0.2693  0.8046  0.1111
  188ME     H12 3571   0.897   2.838   4.418  1.5761  2.4178  0.3084
  188ME     H13 3572   0.920   2.773   4.250 -0.7526 -1.1460  0.4187
  189ME     S01 3573   2.153   1.969   0.433  0.1800 -0.0817  0.1618
  189ME     F02 3574   2.023   2.044   0.215  0.2429 -0.1166  0.1529
  189ME     F03 3575   2.235   2.015   0.185  0.0771 -0.1112  0.0572
  189ME     F04 3576   2.100   1.842   0.209  0.2193  0.1657 -0.4559
  189ME     O05 3577   2.276   1.900   0.456 -0.1141  0.0142 -0.4000
  189ME     O06 3578   2.027   1.915   0.476  0.1306 -0.1354  0.1776
  189ME     N07 3579   2.171   2.129   0.483  0.0837  0.4353 -0.6167
  189ME     C08 3580   2.153   2.151   0.629  0.1138  0.1063 -0.4405
  189ME     C09 3581   2.253   2.222   0.404 -0.1314 -0.1038 -0.0031
  189ME     C0A 3582   2.130   1.968   0.246 -0.2967 -0.3429 -0.6264
  189ME     C0B 3583   2.277   2.127   0.713 -0.1746  0.4526 -0.7895
  189ME     H0C 3584   2.122   2.253   0.653  0.3352  0.3588 -1.2290
  189ME     H0D 3585   2.071   2.086   0.661  0.8763  0.5353  2.5017
  189ME     H0E 3586   2.223   2.215   0.299  1.8851  0.8064 -0.6616
  189ME     H0F 3587   2.358   2.190   0.403  0.1370  0.7704 -0.5625
  189ME     H10 3588   2.246   2.324   0.443 -0.5435 -0.3194  0.4931
  189ME     H11 3589   2.309   2.022   0.716  0.2551  0.5934 -0.5125
  189ME     H12 3590   2.356   2.197   0.685  1.1501 -0.5431  0.3737
  189ME     H13 3591   2.246   2.153   0.815  1.3695 -1.8744  0.3091
  190ME     S01 3592   1.197   1.098   2.056 -0.0253  0.0110  0.0017
  190ME     F02 3593   1.241   1.361   2.035  0.1906  0.0432  0.1146
  190ME     F03 3594   1.235   1.260   1.841 -0.0052  0.1895  0.2737
  190ME     F04 3595   1.054   1.292   1.949 -0.4605 -0.1068  0.2485
  190ME     O05 3596   1.109   1.108   2.171 -0.1415  0.2737  0.0581
  190ME     O06 3597   1.343   1.078   2.068  0.1915 -0.1567 -0.1006
  190ME     N07 3598   1.140   0.983   1.948 -0.7587 -0.2515  0.3895
  190ME     C08 3599   1.206   0.848   1.952  0.5036  0.1236  0.7886
  190ME     C09 3600   1.004   0.999   1.897  0.4440  0.0142  0.6306
  190ME     C0A 3601   1.181   1.261   1.965 -0.6255  0.4675  0.3184
  190ME     C0B 3602   1.125   0.753   2.036  0.2051  0.1793 -0.1278
  190ME     H0C 3603   1.220   0.810   1.850  0.7329  1.9406  0.1179
  190ME     H0D 3604   1.308   0.850   1.989  0.6380 -1.3922  0.5345
  190ME     H0E 3605   0.975   0.916   1.833  0.7293  0.9282 -0.7136
  190ME     H0F 3606   0.998   1.085   1.829 -0.7013 -1.5754 -1.3363
  190ME     H10 3607   0.927   1.009   1.975 -0.2109  0.5444 -0.0719
  190ME     H11 3608   1.029   0.733   1.989  0.3251  0.2096 -0.3895
  190ME     H12 3609   1.171   0.655   2.054  0.2424  0.1645 -0.2963
  190ME     H13 3610   1.096   0.803   2.129  0.9289 -0.1440  0.2724
  191ME     S01 3611   1.936   1.179   3.071 -0.3468 -0.0444  0.0501
  191ME     F02 3612   1.871   1.339   3.263  0.2281 -0.3119  0.1551
  191ME     F03 3613   2.074   1.373   3.188 -0.1925  0.0402 -0.2085
  191ME     F04 3614   1.900   1.449   3.079  0.1647  0.3155 -0.0195
  191ME     O05 3615   2.045   1.171   2.972  0.2124  0.1486  0.1456
  191ME     O06 3616   1.794   1.168   3.031  0.0622 -0.3431  0.0094
  191ME     N07 3617   1.964   1.061   3.187  0.0012 -0.0724  0.5076
  191ME     C08 3618   1.904   0.929   3.170 -0.0894  0.0633 -0.3770
  191ME     C09 3619   2.092   1.072   3.261 -0.0606  0.0223 -0.2586
  191ME     C0A 3620   1.944   1.351   3.154 -0.3356  0.1539  0.5365
  191ME     C0B 3621   1.973   0.846   3.063  0.1522 -0.3467  0.4379
  191ME     H0C 3622   1.902   0.874   3.266 -0.9446  0.1396 -0.3403
  191ME     H0D 3623   1.797   0.940   3.149 -0.2684 -2.3764 -0.8508
  191ME     H0E 3624   2.093   1.007   3.349 -0.5960  1.9416  1.1945
  191ME     H0F 3625   2.099   1.172   3.302  0.9070  0.0604 -0.4975
  191ME     H10 3626   2.188   1.053   3.209  0.5557  1.1310  0.4496
  191ME     H11 3627   1.934   0.744   3.065 -0.6471 -0.0287  2.7004
  191ME     H12 3628   1.962   0.888   2.962  0.9364 -1.4141 -0.1116
  191ME     H13 3629   2.081   0.846   3.082  0.5383 -0.8023 -1.6138
  192ME     S01 3630   3.266   1.404   2.287 -0.0088  0.3426 -0.2589
  192ME     F02 3631   3.526   1.436   2.344 -0.1699  0.2996  0.2429
  192ME     F03 3632   3.478   1.235   2.278  0.1510 -0.0998 -0.0550
  192ME     F04 3633   3.483   1.395   2.136  0.1380  0.1709  0.0233
  192ME     O05 3634   3.257   1.536   2.232 -0.0364  0.1947  0.1157
  192ME     O06 3635   3.244   1.368   2.426 -0.3008 -0.4489 -0.1215
  192ME     N07 3636   3.180   1.301   2.193  0.3637  0.0675  0.4197
  192ME     C08 3637   3.031   1.331   2.172 -0.1147 -0.3185  0.6773
  192ME     C09 3638   3.242   1.206   2.102  0.1334  0.2727 -0.5604
  192ME     C0A 3639   3.450   1.362   2.261  0.4229 -0.2199 -0.2819
  192ME     C0B 3640   3.000   1.425   2.052  0.3199 -0.3223  0.3090
  192ME     H0C 3641   2.977   1.237   2.154  0.3760 -0.4511 -0.1251
  192ME     H0D 3642   2.994   1.380   2.262 -0.1832  0.9563 -0.0262
  192ME     H0E 3643   3.294   1.126   2.155  0.8427  0.4431 -0.9914
  192ME     H0F 3644   3.307   1.265   2.037  0.4278  0.9182  0.2986
  192ME     H10 3645   3.170   1.169   2.028  0.8357 -0.2938 -0.9571
  192ME     H11 3646   2.892   1.442   2.044  0.1711 -0.8899  1.0761
  192ME     H12 3647   3.046   1.524   2.069 -1.1624  0.3407  0.5350
  192ME     H13 3648   3.042   1.390   1.957  0.0111  1.7088 -0.5991
  193ME     S01 3649   2.882   0.896   1.223  0.4100  0.0542  0.2217
  193ME     F02 3650   3.104   0.754   1.210  0.1054  0.0885  0.3028
  193ME     F03 3651   3.115   0.912   1.365 -0.0467  0.2175 -0.3074
  193ME     F04 3652   2.997   0.735   1.402 -0.2068  0.0434 -0.0382
  193ME     O05 3653   2.921   0.944   1.091 -0.3670 -0.1377 -0.3364
  193ME     O06 3654   2.826   0.985   1.326  0.5007 -0.1946  0.5218
  193ME     N07 3655   2.772   0.775   1.196  0.4595  0.0130  0.0768
  193ME     C08 3656   2.808   0.636   1.164  0.1165 -0.0880 -0.3588
  193ME     C09 3657   2.639   0.820   1.156  0.1824 -0.2053 -0.0519
  193ME     C0A 3658   3.034   0.822   1.308  0.0753 -0.2481  0.0325
  193ME     C0B 3659   2.847   0.614   1.022 -0.1035  0.5698  0.0352
  193ME     H0C 3660   2.887   0.603   1.234 -0.2848  0.2751  0.2643
  193ME     H0D 3661   2.723   0.574   1.190 -0.4007  0.4043 -0.8781
  193ME     H0E 3662   2.607   0.908   1.211 -0.7197 -0.2796 -0.4397
  193ME     H0F 3663   2.570   0.739   1.181 -0.1951  0.3768  0.7978
  193ME     H10 3664   2.631   0.838   1.048  1.6814 -1.9644 -0.4950
  193ME     H11 3665   2.864   0.508   1.001 -0.3699  0.7699 -1.2387
  193ME     H12 3666   2.774   0.649   0.948 -0.2569  1.3507  0.5456
  193ME     H13 3667   2.942   0.663   0.997  1.9973 -3.2861  0.1817
  194ME     S01 3668   3.046   2.910   0.853 -0.1508 -0.1495  0.2989
  194ME     F02 3669   2.898   2.806   1.050  0.3967 -0.5561 -0.1827
  194ME     F03 3670   3.019   2.967   1.117  0.0687 -0.0369  0.1679
  194ME     F04 3671   2.840   3.013   0.999 -0.1975  0.3588  0.3054
  194ME     O05 3672   2.938   2.871   0.766 -0.0306 -0.0550 -0.0299
  194ME     O06 3673   3.161   2.827   0.884  0.1133  0.1191 -0.4838
  194ME     N07 3674   3.097   3.065   0.804 -0.1841  0.4859  0.3375
  194ME     C08 3675   3.128   3.087   0.659 -0.0134  0.4789  0.5998
  194ME     C09 3676   3.173   3.136   0.898 -0.0982 -0.0212  0.0683
  194ME     C0A 3677   2.943   2.928   1.018 -0.3435  0.6391 -0.0918
  194ME     C0B 3678   3.279   3.063   0.630  0.3203 -0.0591  0.1920
  194ME     H0C 3679   3.061   3.024   0.599 -0.9606  1.1917  0.8916
  194ME     H0D 3680   3.109   3.192   0.639  0.3229  0.2614 -0.9716
  194ME     H0E 3681   3.259   3.079   0.932 -0.2220 -0.3019 -0.0868
  194ME     H0F 3682   3.111   3.153   0.986 -0.6153 -0.2014 -0.2541
  194ME     H10 3683   3.211   3.233   0.864  0.2097 -0.1910 -0.0723
  194ME     H11 3684   3.340   3.147   0.666 -0.0721  0.0898  0.5112
  194ME     H12 3685   3.321   2.976   0.683  1.9965  1.5498  1.6027
  194ME     H13 3686   3.302   3.053   0.523 -0.1402  0.7187  0.0167
  195ME     S01 3687   4.328   3.251   1.026  0.0649 -0.2509 -0.2089
  195ME     F02 3688   4.125   3.402   0.949 -0.4930  0.3596 -0.0622
  195ME     F03 3689   4.268   3.363   0.788 -0.1044 -0.0838  0.3080
  195ME     F04 3690   4.131   3.206   0.847  0.6009  0.0718  0.2735
  195ME     O05 3691   4.409   3.153   0.954  0.1797  0.1813  0.2251
  195ME     O06 3692   4.251   3.211   1.142 -0.2679  0.0649 -0.0579
  195ME     N07 3693   4.423   3.378   1.066 -0.3041 -0.3786  0.1652
  195ME     C08 3694   4.557   3.361   1.123 -0.1544 -0.0080 -0.0193
  195ME     C09 3695   4.373   3.513   1.061 -0.2295  0.5226 -0.1383
  195ME     C0A 3696   4.207   3.309   0.892  0.1044 -0.0422 -0.2329
  195ME     C0B 3697   4.557   3.345   1.277  0.3175 -0.2542  0.3463
  195ME     H0C 3698   4.603   3.273   1.076  1.7770  0.8232  0.2549
  195ME     H0D 3699   4.618   3.448   1.097 -1.2651  0.9914  0.6969
  195ME     H0E 3700   4.350   3.542   0.959 -1.1164  0.6859  0.1025
  195ME     H0F 3701   4.453   3.579   1.097  0.4804 -0.1701 -0.4294
  195ME     H10 3702   4.280   3.521   1.120 -1.3094 -1.4091 -1.5261
  195ME     H11 3703   4.529   3.441   1.320  0.3465 -0.5200  0.9520
  195ME     H12 3704   4.486   3.265   1.303 -0.3625  0.5037  0.8732
  195ME     H13 3705   4.658   3.314   1.307  0.2759 -0.4866  0.2415
  196ME     S01 3706   3.937   3.205   3.601  0.3005  0.2747  0.2293
  196ME     F02 3707   3.994   3.221   3.349  0.0936 -0.2095  0.5216
  196ME     F03 3708   3.872   3.044   3.395  0.1424 -0.0143 -0.0471
  196ME     F04 3709   3.777   3.239   3.403 -0.1751 -0.0119 -0.2439
  196ME     O05 3710   3.834   3.139   3.679  0.0786  0.3065  0.1125
  196ME     O06 3711   3.958   3.351   3.605  0.1596  0.2224 -0.0947
  196ME     N07 3712   4.084   3.129   3.633  0.0239 -0.2344 -0.0995
  196ME     C08 3713   4.148   3.136   3.768  0.2234 -0.0855  0.0734
  196ME     C09 3714   4.131   3.019   3.551  0.2049 -0.1096 -0.3725
  196ME     C0A 3715   3.891   3.176   3.424 -0.2977  0.3536 -0.0760
  196ME     C0B 3716   4.089   3.032   3.869 -0.0669  0.4501  0.5167
  196ME     H0C 3717   4.256   3.117   3.752  0.8167  1.6972  1.8099
  196ME     H0D 3718   4.137   3.237   3.806 -0.0349 -0.4205  0.9088
  196ME     H0E 3719   4.067   2.933   3.569 -0.2027  0.1704 -0.4587
  196ME     H0F 3720   4.233   2.993   3.578  0.8647  1.4455 -1.2911
  196ME     H10 3721   4.127   3.043   3.443 -0.3542 -0.1214 -0.3556
  196ME     H11 3722   3.983   3.045   3.889 -0.3062 -0.5373 -0.0776
  196ME     H12 3723   4.104   2.929   3.833 -0.0177  0.9098 -0.7763
  196ME     H13 3724   4.139   3.045   3.967  0.5245 -1.3090  0.4677
  197ME     S01 3725   1.497   3.891   2.599  0.2486  0.2006 -0.2004
  197ME     F02 3726   1.699   3.709   2.626  0.0019 -0.0974  0.6430
  197ME     F03 3727   1.770   3.912   2.617  0.1973 -0.2983 -0.0645
  197ME     F04 3728   1.668   3.845   2.798 -0.2071 -0.3075 -0.1205
  197ME     O05 3729   1.475   4.010   2.681 -0.2160  0.3122  0.3782
  197ME     O06 3730   1.410   3.774   2.599 -0.6903 -0.1955  0.8543
  197ME     N07 3731   1.525   3.944   2.445  0.1112 -0.0694  0.4997
  197ME     C08 3732   1.426   4.042   2.383  0.3168 -0.7434  0.4861
  197ME     C09 3733   1.601   3.859   2.349 -0.1132 -0.6949 -0.5803
  197ME     C0A 3734   1.671   3.837   2.661  0.2353  0.2177  0.0129
  197ME     C0B 3735   1.317   3.964   2.312 -0.2180  0.1108 -0.0361
  197ME     H0C 3736   1.392   4.109   2.464 -1.0327 -0.6900 -0.1077
  197ME     H0D 3737   1.474   4.108   2.311 -0.6346  0.3641  0.8424
  197ME     H0E 3738   1.682   3.807   2.401 -0.8688 -1.6721 -0.3599
  197ME     H0F 3739   1.629   3.920   2.264  0.8340  0.1100  0.2997
  197ME     H10 3740   1.531   3.781   2.317 -1.1817 -0.2535  0.6197
  197ME     H11 3741   1.356   3.915   2.224 -1.4971  0.6696 -0.9430
  197ME     H12 3742   1.277   3.885   2.378 -0.7883 -0.3531 -0.9350
  197ME     H13 3743   1.237   4.033   2.279 -1.9742 -1.5543  0.5972
  198ME     S01 3744   3.212   1.250   0.743  0.0185  0.0382  0.2016
  198ME     F02 3745   2.949   1.224   0.729 -0.0200 -0.1632 -0.0627
  198ME     F03 3746   3.055   1.036   0.739 -0.3046 -0.3369 -0.0256
  198ME     F04 3747   3.030   1.161   0.921 -0.2884 -0.1222 -0.5068
  198ME     O05 3748   3.317   1.151   0.748  0.2495  0.2116 -0.3361
  198ME     O06 3749   3.215   1.367   0.830 -0.0889 -0.2987  0.0667
  198ME     N07 3750   3.201   1.306   0.582  0.2298 -0.0501 -0.1526
  198ME     C08 3751   3.141   1.214   0.476 -0.3267  0.2122  0.0427
  198ME     C09 3752   3.304   1.398   0.536 -0.1458 -0.0851 -0.3194
  198ME     C0A 3753   3.054   1.163   0.787  0.4668  0.1285  0.0035
  198ME     C0B 3754   3.223   1.086   0.452  0.4999 -0.5875  0.1167
  198ME     H0C 3755   3.034   1.195   0.491 -0.1996 -0.6796 -0.1445
  198ME     H0D 3756   3.144   1.269   0.382 -0.1145 -0.9125 -0.6037
  198ME     H0E 3757   3.329   1.465   0.618  0.6504 -0.5933 -0.1478
  198ME     H0F 3758   3.261   1.453   0.452 -0.9316 -0.3975 -0.1245
  198ME     H10 3759   3.395   1.348   0.501  0.0072  0.9344 -1.4284
  198ME     H11 3760   3.172   1.018   0.383  0.2710 -0.7261  0.4190
  198ME     H12 3761   3.322   1.113   0.412 -0.1094 -0.1733 -1.1569
  198ME     H13 3762   3.229   1.030   0.546 -0.9436 -0.0008  0.5799
  199ME     S01 3763   2.728   3.691   3.328  0.1618 -0.1196  0.1868
  199ME     F02 3764   2.729   3.490   3.143 -0.2958 -0.5633  0.1227
  199ME     F03 3765   2.887   3.473   3.295  0.1473  0.1198  0.3428
  199ME     F04 3766   2.680   3.434   3.342  0.0424  0.2065  0.1250
  199ME     O05 3767   2.736   3.681   3.473  0.2164 -0.0717  0.2637
  199ME     O06 3768   2.606   3.733   3.263 -0.1433  0.0822  0.3402
  199ME     N07 3769   2.857   3.784   3.281 -0.3145  0.3889 -0.3482
  199ME     C08 3770   2.894   3.787   3.136 -0.2803 -0.1054  0.2895
  199ME     C09 3771   2.889   3.902   3.362  0.2415 -0.1989 -0.0564
  199ME     C0A 3772   2.760   3.510   3.274  0.1424  0.3700 -0.2773
  199ME     C0B 3773   2.807   3.894   3.057  0.0424  0.1648  0.1709
  199ME     H0C 3774   3.000   3.816   3.128  0.1611 -1.8993 -0.5093
  199ME     H0D 3775   2.879   3.689   3.092 -1.2936  0.7152 -1.2605
  199ME     H0E 3776   2.913   3.872   3.464  0.9715 -0.4342 -0.3003
  199ME     H0F 3777   2.805   3.972   3.358  0.9619  0.6434 -0.5111
  199ME     H10 3778   2.973   3.957   3.318  0.6299 -0.3799  0.4537
  199ME     H11 3779   2.705   3.857   3.060 -0.1433  0.7937  2.3710
  199ME     H12 3780   2.816   3.996   3.097  1.2501  0.5638 -1.0810
  199ME     H13 3781   2.834   3.909   2.952 -0.7749 -0.5139 -0.1442
  200ME     S01 3782   2.793   2.532   3.782 -0.0421 -0.2559  0.3125
  200ME     F02 3783   2.807   2.463   3.528  0.0295  0.0009 -0.3866
  200ME     F03 3784   2.647   2.600   3.560  0.7909  0.3849 -0.4062
  200ME     F04 3785   2.854   2.666   3.565 -0.0144  0.2599 -0.3962
  200ME     O05 3786   2.708   2.624   3.862  0.1221  0.4197  0.4188
  200ME     O06 3787   2.938   2.520   3.804 -0.0636  0.1130 -0.0567
  200ME     N07 3788   2.730   2.378   3.796  0.1463  0.4336  0.0040
  200ME     C08 3789   2.818   2.260   3.834  0.3671  0.3680 -0.0826
  200ME     C09 3790   2.599   2.341   3.732  0.5987 -0.6053 -0.1118
  200ME     C0A 3791   2.772   2.569   3.600  0.0605 -0.0044  0.0874
  200ME     C0B 3792   2.899   2.208   3.714  0.2854  0.0873 -0.3132
  200ME     H0C 3793   2.883   2.287   3.919  0.2519 -0.8666  0.4133
  200ME     H0D 3794   2.754   2.176   3.862  0.4747  0.3083 -0.0178
  200ME     H0E 3795   2.612   2.335   3.624  0.8348 -1.0424 -0.0574
  200ME     H0F 3796   2.534   2.428   3.742  1.5088  0.1812 -0.9189
  200ME     H10 3797   2.554   2.249   3.771 -0.1894  0.6409  2.0179
  200ME     H11 3798   2.834   2.189   3.628  0.5932  1.7100 -0.9201
  200ME     H12 3799   2.969   2.285   3.677 -1.4870  1.1040 -1.6327
  200ME     H13 3800   2.956   2.118   3.740  0.3206  0.5264  1.1870
  201ME     S01 3801   4.053   0.057   3.586 -0.2730  0.2239 -0.2106
  201ME     F02 3802   4.213  -0.148   3.602 -0.0896 -0.1142 -0.4065
  201ME     F03 3803   4.098  -0.119   3.787  0.4784 -0.0699  0.0681
  201ME     F04 3804   4.011  -0.210   3.607  0.1285  0.0549  0.0990
  201ME     O05 3805   3.929   0.092   3.655 -0.4570 -0.0280 -0.1095
  201ME     O06 3806   4.059   0.045   3.441 -0.4587 -0.0872  0.6215
  201ME     N07 3807   4.170   0.160   3.632 -0.5542  0.2735  0.1827
  201ME     C08 3808   4.138   0.299   3.611 -0.0389 -0.1046 -0.2007
  201ME     C09 3809   4.256   0.127   3.751 -0.2621  0.1803  0.3672
  201ME     C0A 3810   4.094  -0.117   3.652  0.0584 -0.2886 -0.3461
  201ME     C0B 3811   4.261   0.385   3.594 -0.5475  0.0783  0.2639
  201ME     H0C 3812   4.078   0.303   3.518 -0.0720  0.3926 -0.1580
  201ME     H0D 3813   4.080   0.330   3.697  0.9621 -0.9478  0.7954
  201ME     H0E 3814   4.295   0.026   3.743 -0.3236  0.1642  0.2731
  201ME     H0F 3815   4.194   0.141   3.840  0.7645 -1.3461  1.3427
  201ME     H10 3816   4.348   0.187   3.749 -0.8312  1.0234 -0.9966
  201ME     H11 3817   4.304   0.403   3.692 -0.3588 -0.5420  0.2983
  201ME     H12 3818   4.340   0.331   3.539 -0.6823  0.1195  0.0302
  201ME     H13 3819   4.243   0.479   3.540  1.6468  0.5257  0.2635
  202ME     S01 3820   3.489   0.588   3.303 -0.3105 -0.1674 -0.5324
  202ME     F02 3821   3.279   0.456   3.404 -0.4535  0.4535 -0.2044
  202ME     F03 3822   3.244   0.535   3.199  0.2441 -0.0611  0.2630
  202ME     F04 3823   3.380   0.363   3.241  0.1428 -0.0222  0.4893
  202ME     O05 3824   3.452   0.692   3.400 -0.2745 -0.0517  0.5997
  202ME     O06 3825   3.523   0.618   3.165  0.1849  0.0437 -0.2252
  202ME     N07 3826   3.615   0.496   3.362 -0.1513 -0.2402 -0.5920
  202ME     C08 3827   3.746   0.572   3.357  0.4769  0.1199 -0.1262
  202ME     C09 3828   3.585   0.417   3.482  0.0178  0.0586 -0.2973
  202ME     C0A 3829   3.337   0.478   3.283  0.0218 -0.4843 -0.1897
  202ME     C0B 3830   3.874   0.479   3.365  0.2812  0.4898 -0.4503
  202ME     H0C 3831   3.745   0.629   3.263  1.1416  0.4074  0.0379
  202ME     H0D 3832   3.737   0.646   3.437 -0.9515  0.6114 -0.7282
  202ME     H0E 3833   3.502   0.347   3.472 -1.5541  1.6465  1.2158
  202ME     H0F 3834   3.565   0.480   3.568  0.5400 -0.9780  0.5893
  202ME     H10 3835   3.668   0.350   3.507 -0.1528 -0.3081 -0.7102
  202ME     H11 3836   3.962   0.537   3.336 -0.1522  1.2228 -0.3142
  202ME     H12 3837   3.894   0.438   3.465 -1.7788  0.9130  0.1552
  202ME     H13 3838   3.868   0.399   3.290  0.7821  0.3571 -0.3511
  203ME     S01 3839   3.696   2.629   3.690  0.0043 -0.0430 -0.1456
  203ME     F02 3840   3.578   2.862   3.658 -0.1454 -0.4472 -0.2125
  203ME     F03 3841   3.729   2.870   3.813 -0.1309  0.3535 -0.3948
  203ME     F04 3842   3.785   2.864   3.597 -0.1828 -0.3061 -0.3551
  203ME     O05 3843   3.672   2.592   3.551 -0.2988 -0.0469  0.1857
  203ME     O06 3844   3.590   2.611   3.786  0.1481 -0.1284 -0.2970
  203ME     N07 3845   3.838   2.572   3.752  0.3647 -0.2327 -0.0325
  203ME     C08 3846   3.964   2.633   3.708 -0.2140  0.6736  0.2881
  203ME     C09 3847   3.845   2.421   3.779  0.4904 -0.1599 -0.1326
  203ME     C0A 3848   3.700   2.817   3.693 -0.3775  0.5879 -0.1294
  203ME     C0B 3849   4.005   2.602   3.565  0.4425  0.0006 -0.0227
  203ME     H0C 3850   3.964   2.743   3.716  0.2943  0.8266 -1.6009
  203ME     H0D 3851   4.045   2.587   3.765 -0.2237  2.0096  1.4090
  203ME     H0E 3852   3.930   2.393   3.841  1.1403 -0.4938 -1.1608
  203ME     H0F 3853   3.847   2.370   3.682 -0.3694  0.5151 -0.5092
  203ME     H10 3854   3.754   2.385   3.830  1.0216 -1.4456 -0.0662
  203ME     H11 3855   4.111   2.628   3.562  0.3224  0.5029  0.0891
  203ME     H12 3856   4.001   2.495   3.540 -0.1021  0.1115 -0.4260
  203ME     H13 3857   3.951   2.661   3.489  1.2916 -0.4590 -0.9984
  204ME     S01 3858   1.988   0.719   0.012 -0.1273  0.2397  0.5779
  204ME     F02 3859   2.238   0.639   0.051 -0.0317  0.2293 -0.1898
  204ME     F03 3860   2.181   0.641  -0.155 -0.0452 -0.1509 -0.2319
  204ME     F04 3861   2.220   0.825  -0.062  0.1511 -0.3506 -0.0257
  204ME     O05 3862   1.910   0.771  -0.098 -0.8285  0.0851 -0.0882
  204ME     O06 3863   2.001   0.790   0.137  0.1944 -0.0202  0.2156
  204ME     N07 3864   1.933   0.565   0.041 -0.1381 -0.2579 -0.2850
  204ME     C08 3865   1.819   0.547   0.140  0.4256 -0.3729 -0.2401
  204ME     C09 3866   1.960   0.452  -0.054  0.1163 -0.0782  0.2364
  204ME     C0A 3867   2.171   0.702  -0.041 -0.0009 -0.1194 -0.4385
  204ME     C0B 3868   1.680   0.538   0.068  0.0026 -0.0162 -0.0085
  204ME     H0C 3869   1.837   0.456   0.200 -0.9274 -1.2337 -1.0929
  204ME     H0D 3870   1.818   0.626   0.215  0.0716 -0.0199 -0.6172
  204ME     H0E 3871   2.064   0.451  -0.086 -0.6282  0.6131 -2.3804
  204ME     H0F 3872   1.897   0.468  -0.142  1.9791  0.6660 -0.9899
  204ME     H10 3873   1.933   0.354  -0.010  1.8949  0.0083  1.5632
  204ME     H11 3874   1.605   0.507   0.141  0.4525 -0.1678  0.3919
  204ME     H12 3875   1.656   0.636   0.024 -1.6267 -0.5429 -0.3399
  204ME     H13 3876   1.690   0.458  -0.007 -0.7294 -0.4958  0.3967
  205ME     S01 3877   0.315   2.617   0.483 -0.0376  0.2805  0.2875
  205ME     F02 3878   0.387   2.798   0.319 -0.0573 -0.1170 -0.8491
  205ME     F03 3879   0.207   2.851   0.426 -0.3073  0.0888 -0.2189
  205ME     F04 3880   0.396   2.858   0.529 -0.2852  0.0890  0.1836
  205ME     O05 3881   0.454   2.580   0.484 -0.0079  0.2387  0.0201
  205ME     O06 3882   0.217   2.557   0.393 -0.1088 -0.2282  0.2499
  205ME     N07 3883   0.259   2.611   0.641  0.1105 -0.4794 -0.3291
  205ME     C08 3884   0.272   2.481   0.712 -0.5885 -0.4075  0.2159
  205ME     C09 3885   0.139   2.696   0.670 -0.0988  0.0844 -0.1808
  205ME     C0A 3886   0.325   2.797   0.436 -0.2436 -0.0576  0.2230
  205ME     C0B 3887   0.163   2.390   0.679  0.2918 -0.1890  0.5064
  205ME     H0C 3888   0.366   2.435   0.680 -0.3201 -0.3769  0.9367
  205ME     H0D 3889   0.281   2.511   0.817  0.5274  0.6098 -0.1588
  205ME     H0E 3890   0.056   2.673   0.603 -1.5461 -1.8891  2.2348
  205ME     H0F 3891   0.167   2.802   0.668 -0.8466  0.3170  0.9545
  205ME     H10 3892   0.107   2.678   0.774  0.2617 -0.2805 -0.1356
  205ME     H11 3893   0.163   2.376   0.571 -0.7023  1.0972  0.3260
  205ME     H12 3894   0.175   2.292   0.728  0.2481 -0.6333 -0.3576
  205ME     H13 3895   0.063   2.431   0.703  0.2045 -0.5255  0.7237
  206ME     S01 3896   2.017   2.453   1.125 -0.4804 -0.0793  0.2007
  206ME     F02 3897   1.793   2.588   1.052  0.1985  0.2618  0.4468
  206ME     F03 3898   1.771   2.370   1.030  0.0847  0.0824  0.0284
  206ME     F04 3899   1.781   2.466   1.226 -0.3169  0.0286 -0.1048
  206ME     O05 3900   2.033   2.319   1.189  0.1505 -0.2500 -0.3497
  206ME     O06 3901   2.073   2.573   1.190  0.1717 -0.0441  0.1269
  206ME     N07 3902   2.080   2.447   0.973  0.5192  0.1575  0.7036
  206ME     C08 3903   2.039   2.540   0.864  0.0132 -0.2644 -0.3415
  206ME     C09 3904   2.217   2.404   0.971 -0.4956  0.3683 -0.3185
  206ME     C0A 3905   1.825   2.468   1.100 -0.0030  0.0212 -0.9414
  206ME     C0B 3906   2.094   2.679   0.880 -0.0088  0.2204  0.2997
  206ME     H0C 3907   2.074   2.497   0.769  0.7583  0.6818 -0.5013
  206ME     H0D 3908   1.930   2.547   0.856 -0.0301 -0.4186  0.1112
  206ME     H0E 3909   2.282   2.484   1.006 -0.8390  0.7166 -0.4631
  206ME     H0F 3910   2.244   2.388   0.867 -0.2255 -1.0604 -0.0409
  206ME     H10 3911   2.229   2.306   1.020  0.5908  0.3421 -0.6291
  206ME     H11 3912   2.054   2.727   0.969  1.4113  1.3774  0.3265
  206ME     H12 3913   2.203   2.682   0.887  0.0867  0.0025 -0.9737
  206ME     H13 3914   2.069   2.741   0.792  0.7161  0.1181  0.0235
  207ME     S01 3915   1.353   3.671   4.016 -0.0450 -0.1102 -0.2645
  207ME     F02 3916   1.255   3.816   4.224 -0.0087  0.1024  0.6487
  207ME     F03 3917   1.218   3.608   4.243 -0.2621  0.0642 -0.3523
  207ME     F04 3918   1.416   3.677   4.274 -0.4097 -0.1012  0.8199
  207ME     O05 3919   1.420   3.541   4.005  0.5579 -0.5387 -0.2017
  207ME     O06 3920   1.425   3.795   3.978  0.3093  0.2253 -0.2921
  207ME     N07 3921   1.211   3.665   3.932 -0.0698 -0.0678  0.2371
  207ME     C08 3922   1.192   3.553   3.837  0.2340 -0.1150 -0.1115
  207ME     C09 3923   1.085   3.718   3.988 -0.4946 -0.5275  0.5038
  207ME     C0A 3924   1.306   3.696   4.201  0.3775 -0.0948  0.2912
  207ME     C0B 3925   1.124   3.432   3.907 -0.1853 -0.6557 -0.0549
  207ME     H0C 3926   1.127   3.590   3.756  0.4499  0.0680 -0.1995
  207ME     H0D 3927   1.286   3.528   3.788 -0.2030 -0.3312 -0.8614
  207ME     H0E 3928   1.101   3.821   4.021 -1.3630  0.0209 -0.7591
  207ME     H0F 3929   1.050   3.656   4.070 -1.2779 -1.2465 -0.3531
  207ME     H10 3930   1.007   3.735   3.912  0.1860 -0.1091 -0.1069
  207ME     H11 3931   1.053   3.463   3.983  0.1110  0.3866 -0.1915
  207ME     H12 3932   1.082   3.375   3.823  0.8547 -0.6723 -0.5751
  207ME     H13 3933   1.207   3.372   3.948  0.3644  0.0197 -0.1679
  208ME     S01 3934   0.299   2.409   1.639 -0.2657 -0.0834  0.2267
  208ME     F02 3935   0.485   2.396   1.448  0.3801  0.1285  0.2733
  208ME     F03 3936   0.518   2.549   1.600  0.6391  0.0168 -0.2179
  208ME     F04 3937   0.558   2.345   1.645  0.1400  0.0784  0.3691
  208ME     O05 3938   0.264   2.266   1.633 -0.0057 -0.1987 -0.0396
  208ME     O06 3939   0.219   2.504   1.561  0.1367  0.4624 -0.8630
  208ME     N07 3940   0.294   2.462   1.802  0.2564  0.5342  0.0027
  208ME     C08 3941   0.404   2.421   1.900  0.2027 -0.1419  0.2534
  208ME     C09 3942   0.162   2.478   1.864  0.5879 -0.0654 -0.2226
  208ME     C0A 3943   0.478   2.426   1.578  0.3784 -0.2691  0.0666
  208ME     C0B 3944   0.412   2.267   1.928  0.1022 -0.7327  0.1750
  208ME     H0C 3945   0.501   2.455   1.861  0.2128 -0.7416 -0.2568
  208ME     H0D 3946   0.385   2.469   1.996 -1.3797 -2.2065  1.0082
  208ME     H0E 3947   0.108   2.552   1.804  0.8137  0.0774 -0.2505
  208ME     H0F 3948   0.169   2.507   1.969 -1.6983  0.1833 -0.1154
  208ME     H10 3949   0.110   2.381   1.856 -0.0073  0.1476  0.9294
  208ME     H11 3950   0.318   2.229   1.968 -0.5154  0.2862 -0.2855
  208ME     H12 3951   0.431   2.215   1.833 -0.7289 -1.2050  0.2571
  208ME     H13 3952   0.499   2.246   1.991  0.6368  1.1453  0.0859
  209ME     S01 3953   0.874   0.253   2.044 -0.3672  0.2632  0.3044
  209ME     F02 3954   0.982   0.366   1.826  0.1644  0.1901  0.5038
  209ME     F03 3955   0.926   0.507   1.982 -0.1556 -0.1307 -0.0914
  209ME     F04 3956   1.103   0.376   2.003  0.0819 -0.0378 -0.1516
  209ME     O05 3957   0.948   0.130   2.014  0.2716  0.4171 -0.3544
  209ME     O06 3958   0.737   0.269   2.000  0.0552 -0.3350 -0.1535
  209ME     N07 3959   0.888   0.296   2.205  0.0700 -0.5422 -0.0591
  209ME     C08 3960   0.797   0.406   2.262 -0.0276 -0.0871 -0.0273
  209ME     C09 3961   0.934   0.193   2.304  0.0777  0.3510  0.3079
  209ME     C0A 3962   0.977   0.387   1.957 -0.0897  0.5323 -0.2393
  209ME     C0B 3963   0.663   0.351   2.311 -0.4465  0.4061 -0.3091
  209ME     H0C 3964   0.847   0.448   2.351 -0.4995  1.1568 -0.3409
  209ME     H0D 3965   0.792   0.484   2.186  0.0796  0.3492  0.4126
  209ME     H0E 3966   1.030   0.150   2.275  0.0231 -0.5578  1.4284
  209ME     H0F 3967   0.863   0.110   2.298 -1.3692  1.7118 -2.0907
  209ME     H10 3968   0.950   0.223   2.409 -0.4966  1.1103  0.1815
  209ME     H11 3969   0.611   0.295   2.234  2.2561  0.1747 -2.0486
  209ME     H12 3970   0.681   0.288   2.400  0.1756  1.6148  0.4410
  209ME     H13 3971   0.596   0.433   2.339 -0.4487  0.3514 -0.1559
  210ME     S01 3972   0.351   2.480   2.516 -0.2993  0.1210 -0.0829
  210ME     F02 3973   0.459   2.381   2.744  0.1020  0.0770 -0.1633
  210ME     F03 3974   0.605   2.440   2.593  0.0843  0.0851  0.1464
  210ME     F04 3975   0.497   2.590   2.717 -0.5519 -0.4929  0.0615
  210ME     O05 3976   0.386   2.603   2.444 -0.6687 -0.0154 -0.1916
  210ME     O06 3977   0.222   2.453   2.576 -0.1445 -0.0215  0.4875
  210ME     N07 3978   0.379   2.354   2.415  0.2378 -0.1285  0.3245
  210ME     C08 3979   0.325   2.355   2.278  0.1478  0.0682 -0.0313
  210ME     C09 3980   0.410   2.219   2.473 -0.6554  0.1863  0.0211
  210ME     C0A 3981   0.491   2.472   2.651  0.1848 -0.1556 -0.2117
  210ME     C0B 3982   0.187   2.293   2.267  0.1508  0.3515  0.6660
  210ME     H0C 3983   0.324   2.456   2.235 -2.5880  0.2348  0.3004
  210ME     H0D 3984   0.393   2.303   2.210 -0.5114 -0.8956  0.0395
  210ME     H0E 3985   0.437   2.153   2.391 -1.0693  0.2465 -0.1654
  210ME     H0F 3986   0.324   2.174   2.523  0.5179 -1.2095  0.8696
  210ME     H10 3987   0.488   2.213   2.551 -0.6369  0.8814  0.0521
  210ME     H11 3988   0.180   2.186   2.287  0.4633  0.4152  1.0956
  210ME     H12 3989   0.112   2.336   2.335 -0.3963 -1.1293  1.0134
  210ME     H13 3990   0.143   2.310   2.167  0.2656 -0.4513  0.4787
  211ME     S01 3991   4.221   3.301   1.668 -0.1259  0.0266 -0.2118
  211ME     F02 3992   4.459   3.390   1.747 -0.0802 -0.0219 -0.1971
  211ME     F03 3993   4.296   3.454   1.875 -0.0078 -0.3711 -0.5381
  211ME     F04 3994   4.371   3.244   1.884  0.0507  0.2929  0.0412
  211ME     O05 3995   4.091   3.272   1.731  0.1329 -0.3293 -0.3383
  211ME     O06 3996   4.295   3.197   1.600 -0.2556  0.4396 -0.2468
  211ME     N07 3997   4.206   3.427   1.562 -0.3352 -0.1542  0.1744
  211ME     C08 3998   4.175   3.395   1.421  0.3943  0.5888 -0.2185
  211ME     C09 3999   4.142   3.553   1.612 -0.3309 -0.0087  0.2900
  211ME     C0A 4000   4.344   3.349   1.801 -0.2261  0.3515 -0.2478
  211ME     C0B 4001   4.038   3.326   1.403 -0.0352 -0.2747  0.3349
  211ME     H0C 4002   4.191   3.479   1.352 -1.2320  0.3076 -0.9523
  211ME     H0D 4003   4.249   3.323   1.385 -0.1730 -0.2305  0.2596
  211ME     H0E 4004   4.041   3.523   1.642 -0.8670  0.4014 -1.0466
  211ME     H0F 4005   4.131   3.618   1.526 -0.3430 -1.2704 -0.6798
  211ME     H10 4006   4.209   3.599   1.686  0.7798  0.8901 -1.2581
  211ME     H11 4007   4.032   3.238   1.467  1.0784  0.2462  1.1825
  211ME     H12 4008   3.955   3.398   1.413  0.1202 -0.0310 -0.1164
  211ME     H13 4009   4.032   3.284   1.302  0.0460  0.8091 -0.1261
  212ME     S01 4010   1.094   4.045   0.286  0.5267  0.2776  0.0803
  212ME     F02 4011   0.928   4.144   0.466  0.1375  0.2484 -0.0437
  212ME     F03 4012   1.139   4.198   0.499 -0.1855  0.3382  0.1403
  212ME     F04 4013   1.021   4.296   0.349 -0.0211 -0.1382 -0.1827
  212ME     O05 4014   0.988   4.038   0.182  0.0659  0.1426 -0.0369
  212ME     O06 4015   1.131   3.926   0.369  0.7546  0.4431 -0.5482
  212ME     N07 4016   1.228   4.096   0.206 -0.1695  0.2438 -0.4265
  212ME     C08 4017   1.299   3.994   0.119 -0.3048 -0.5757  0.0405
  212ME     C09 4018   1.310   4.211   0.254  0.4148  0.0972 -0.2981
  212ME     C0A 4019   1.043   4.180   0.408  0.0785  0.2573  0.0040
  212ME     C0B 4020   1.435   3.945   0.172 -0.4695 -0.4362  0.1518
  212ME     H0C 4021   1.233   3.907   0.107 -0.0565 -0.6612 -0.6802
  212ME     H0D 4022   1.312   4.038   0.020 -0.8174  1.5881  0.8913
  212ME     H0E 4023   1.386   4.234   0.180  0.4975  0.2366 -0.1697
  212ME     H0F 4024   1.356   4.182   0.348 -0.6232 -0.9772 -0.1121
  212ME     H10 4025   1.257   4.306   0.271  0.4552 -0.3515  2.4502
  212ME     H11 4026   1.481   3.876   0.102 -0.7143 -1.1545  0.6984
  212ME     H12 4027   1.513   4.021   0.189  0.4857 -1.2987 -0.3475
  212ME     H13 4028   1.416   3.894   0.267 -0.8679 -0.9588 -0.2051
  213ME     S01 4029   1.224   1.882   2.676 -0.0617  0.0147  0.0519
  213ME     F02 4030   1.480   1.800   2.665  0.0039  0.4649  0.0535
  213ME     F03 4031   1.361   1.753   2.484  0.1190  0.0573 -0.2224
  213ME     F04 4032   1.430   1.953   2.520 -0.0152 -0.2288 -0.1458
  213ME     O05 4033   1.201   1.750   2.737  0.1761  0.0014 -0.3569
  213ME     O06 4034   1.129   1.952   2.590  0.0010  0.7069 -0.1246
  213ME     N07 4035   1.268   1.989   2.798  0.5104 -0.5747 -0.5251
  213ME     C08 4036   1.154   2.022   2.898  0.1518 -0.1165  0.6774
  213ME     C09 4037   1.378   2.094   2.776  0.3607 -0.0365  0.3788
  213ME     C0A 4038   1.384   1.845   2.581 -0.7698 -0.2291  0.3107
  213ME     C0B 4039   1.210   2.056   3.035  0.2214 -0.3029  0.7828
  213ME     H0C 4040   1.085   2.097   2.855  0.5088  0.1538  0.5704
  213ME     H0D 4041   1.088   1.937   2.913  1.0724 -1.0368 -0.3440
  213ME     H0E 4042   1.471   2.041   2.760 -0.3013 -0.7793 -1.1620
  213ME     H0F 4043   1.386   2.156   2.865 -1.0130  0.4006  0.2202
  213ME     H10 4044   1.354   2.158   2.689  0.2781 -0.2423  0.2509
  213ME     H11 4045   1.250   1.970   3.089  0.5099  0.8770  2.4812
  213ME     H12 4046   1.285   2.136   3.036 -0.5086  0.3708  2.1089
  213ME     H13 4047   1.124   2.090   3.094 -0.5909  0.0761 -0.5880
  214ME     S01 4048   1.694   3.512   1.460  0.0690 -0.1827 -0.3877
  214ME     F02 4049   1.427   3.501   1.484  0.3081 -0.2946 -0.0373
  214ME     F03 4050   1.509   3.330   1.373 -0.1082  0.4888 -0.3126
  214ME     F04 4051   1.532   3.338   1.591  0.2556 -0.0236 -0.0785
  214ME     O05 4052   1.702   3.603   1.575  0.4393  0.4264  0.1278
  214ME     O06 4053   1.688   3.555   1.321  0.1090 -0.0767 -0.0411
  214ME     N07 4054   1.820   3.406   1.473 -0.3316 -0.1542  0.4506
  214ME     C08 4055   1.941   3.447   1.400 -0.4642  0.5198 -0.2818
  214ME     C09 4056   1.841   3.329   1.600 -0.0803  0.0426 -0.0955
  214ME     C0A 4057   1.528   3.413   1.480 -0.4795 -0.1436 -0.3862
  214ME     C0B 4058   2.029   3.549   1.476  0.0710  0.1444 -0.1936
  214ME     H0C 4059   1.998   3.356   1.376 -0.3504  0.6261 -0.4162
  214ME     H0D 4060   1.924   3.490   1.302 -0.2417  0.1918 -0.4697
  214ME     H0E 4061   1.765   3.253   1.618  0.5511 -0.6498 -0.3058
  214ME     H0F 4062   1.829   3.397   1.683  1.1216  0.0464  0.0880
  214ME     H10 4063   1.943   3.290   1.613 -0.2378 -0.5364 -0.5444
  214ME     H11 4064   1.972   3.638   1.505 -0.5532 -0.2560 -0.1909
  214ME     H12 4065   2.065   3.503   1.569 -2.2749  0.8029  1.0654
  214ME     H13 4066   2.116   3.577   1.414 -0.8916  0.6592 -1.3561
  215ME     S01 4067   0.032   3.236   3.261 -0.0669 -0.0404  0.1190
  215ME     F02 4068   0.038   3.180   3.526 -0.1338  0.1105 -0.0202
  215ME     F03 4069   0.153   3.361   3.471  0.0231 -0.5375 -0.1870
  215ME     F04 4070  -0.069   3.366   3.473 -0.1058  0.1236  0.0927
  215ME     O05 4071   0.017   3.360   3.185 -0.1095 -0.2986  0.1416
  215ME     O06 4072  -0.065   3.127   3.244 -0.1515  0.4101  0.0826
  215ME     N07 4073   0.184   3.174   3.222  0.5728  0.1626 -0.0444
  215ME     C08 4074   0.227   3.175   3.077  0.2658 -0.3000 -0.1090
  215ME     C09 4075   0.247   3.074   3.315  0.2054  0.8652 -0.5218
  215ME     C0A 4076   0.041   3.290   3.444 -0.3647 -0.0920  0.1996
  215ME     C0B 4077   0.149   3.074   3.004  0.4067  0.1798 -0.1327
  215ME     H0C 4078   0.217   3.278   3.040  1.1020  0.7868  2.5278
  215ME     H0D 4079   0.334   3.152   3.068  0.3287 -0.5200  1.1276
  215ME     H0E 4080   0.251   3.115   3.416 -1.0759  1.5525 -0.7390
  215ME     H0F 4081   0.350   3.059   3.283 -0.1705 -0.6960 -1.0579
  215ME     H10 4082   0.193   2.978   3.310  0.2668  0.8189 -0.3341
  215ME     H11 4083   0.173   2.975   3.045  0.0305  0.0273 -0.2799
  215ME     H12 4084   0.040   3.089   3.005  0.3861  0.0073  0.8631
  215ME     H13 4085   0.186   3.067   2.900  0.3885  0.1622 -0.1381
  216ME     S01 4086   3.610   4.073   2.285  0.2898 -0.1328 -0.0714
  216ME     F02 4087   3.830   4.012   2.424 -0.0646 -0.0912  0.3464
  216ME     F03 4088   3.841   3.954   2.215  0.3461  0.2681 -0.0647
  216ME     F04 4089   3.861   4.164   2.272 -0.0596 -0.1060 -0.1052
  216ME     O05 4090   3.541   3.955   2.335  0.0624  0.0082  0.0809
  216ME     O06 4091   3.595   4.110   2.145 -0.3705 -0.1884 -0.3698
  216ME     N07 4092   3.561   4.209   2.371 -0.1531  0.1158 -0.0776
  216ME     C08 4093   3.593   4.194   2.518 -0.2133  0.0213 -0.1033
  216ME     C09 4094   3.436   4.283   2.332 -0.4794  0.1480 -0.0617
  216ME     C0A 4095   3.798   4.048   2.298 -0.2342  0.4069  0.0102
  216ME     C0B 4096   3.579   4.325   2.599 -0.0744 -0.0608 -0.8571
  216ME     H0C 4097   3.531   4.118   2.568  0.3980 -0.4791 -0.0939
  216ME     H0D 4098   3.698   4.168   2.528 -0.3488  0.0696  1.6834
  216ME     H0E 4099   3.436   4.379   2.383  1.3120  0.1065  0.0295
  216ME     H0F 4100   3.342   4.232   2.351  0.4988 -1.2308  1.1799
  216ME     H10 4101   3.438   4.308   2.225  3.3518  2.3439  0.4417
  216ME     H11 4102   3.611   4.413   2.543 -0.3837  0.5558 -0.0756
  216ME     H12 4103   3.475   4.347   2.628  0.1260  0.4232 -0.4879
  216ME     H13 4104   3.639   4.315   2.690 -1.5475 -0.4883  0.0756
  217ME     S01 4105   2.158   2.451   2.328 -0.0374  0.0853 -0.1123
  217ME     F02 4106   2.396   2.346   2.276  0.2747 -0.1145 -0.0190
  217ME     F03 4107   2.400   2.555   2.328  0.3575  0.1624 -0.1294
  217ME     F04 4108   2.365   2.413   2.482  0.1380 -0.0866 -0.0770
  217ME     O05 4109   2.111   2.582   2.363  0.2806 -0.3773  0.5392
  217ME     O06 4110   2.108   2.331   2.397 -0.2800 -0.3716 -0.8206
  217ME     N07 4111   2.134   2.423   2.165  0.3258 -0.1994 -0.0568
  217ME     C08 4112   2.197   2.511   2.066 -0.4944 -0.3580  0.4657
  217ME     C09 4113   2.016   2.350   2.114 -0.1350  0.2559 -0.2769
  217ME     C0A 4114   2.342   2.441   2.355  0.4797 -0.0201  0.8055
  217ME     C0B 4115   2.126   2.644   2.054  0.1953  0.1069 -0.1160
  217ME     H0C 4116   2.303   2.529   2.092 -0.7102  0.4482  0.7884
  217ME     H0D 4117   2.199   2.460   1.969  0.6267  1.4145 -0.4646
  217ME     H0E 4118   1.981   2.271   2.181 -1.7350  0.6298 -0.6497
  217ME     H0F 4119   2.039   2.291   2.026  1.3386 -1.3823  1.1549
  217ME     H10 4120   1.931   2.418   2.102  0.6504  1.4609  0.8208
  217ME     H11 4121   2.157   2.703   1.968 -1.8327  1.5448  0.0751
  217ME     H12 4122   2.018   2.624   2.046  0.2153  0.1555 -0.5092
  217ME     H13 4123   2.136   2.704   2.146  0.9300 -0.7445  0.3637
  218ME     S01 4124   1.550   1.387   2.493  0.0053  0.1323 -0.1816
  218ME     F02 4125   1.345   1.483   2.355  0.2850  0.1038 -0.0120
  218ME     F03 4126   1.490   1.382   2.228 -0.5174 -0.0498  0.3319
  218ME     F04 4127   1.354   1.262   2.344  0.2325 -0.2915 -0.0261
  218ME     O05 4128   1.625   1.501   2.450 -0.0583  0.1577  0.0320
  218ME     O06 4129   1.615   1.256   2.518 -0.4811  0.3287 -0.1520
  218ME     N07 4130   1.465   1.431   2.631 -0.4135 -0.1663 -0.1116
  218ME     C08 4131   1.545   1.494   2.742 -0.2654  0.8371  0.0337
  218ME     C09 4132   1.336   1.368   2.663  0.1224  0.1318 -0.4495
  218ME     C0A 4133   1.428   1.374   2.348 -1.0158 -0.3543  0.0252
  218ME     C0B 4134   1.602   1.389   2.835  0.5186  0.0611  0.0191
  218ME     H0C 4135   1.626   1.554   2.698  1.0120  0.6471  2.0367
  218ME     H0D 4136   1.482   1.563   2.797 -1.7239  0.4761 -1.1700
  218ME     H0E 4137   1.359   1.266   2.695 -0.2723  0.2395  0.1791
  218ME     H0F 4138   1.267   1.368   2.579  1.9294  0.8773 -1.9747
  218ME     H10 4139   1.285   1.418   2.746  1.1674  0.7874 -0.1871
  218ME     H11 4140   1.653   1.439   2.918 -0.4207 -0.7028  1.0720
  218ME     H12 4141   1.520   1.332   2.881 -0.5455  1.1944 -0.4703
  218ME     H13 4142   1.666   1.314   2.786 -1.0253 -0.9155 -0.5286
  219ME     S01 4143   0.827   0.287   0.421  0.0358 -0.0209  0.5058
  219ME     F02 4144   1.083   0.232   0.428  0.1180 -0.1571  0.2069
  219ME     F03 4145   1.045   0.433   0.356 -0.0434  0.0412  0.7800
  219ME     F04 4146   1.028   0.381   0.574 -0.1978  0.2237 -0.0096
  219ME     O05 4147   0.832   0.237   0.284  0.1561  0.1972  0.4139
  219ME     O06 4148   0.746   0.399   0.466 -0.2624  0.0357 -0.1138
  219ME     N07 4149   0.800   0.157   0.517 -0.1065  0.1992  0.1988
  219ME     C08 4150   0.852   0.137   0.654 -0.0914 -0.4090  0.3721
  219ME     C09 4151   0.693   0.059   0.476 -0.2738  0.3282  0.0683
  219ME     C0A 4152   1.010   0.337   0.447  0.0522 -0.0606 -0.0900
  219ME     C0B 4153   0.759   0.202   0.757 -0.1843 -0.0835 -0.3152
  219ME     H0C 4154   0.858   0.029   0.676  0.3167 -0.1907  1.3105
  219ME     H0D 4155   0.954   0.175   0.664 -0.2279 -0.4478  1.9629
  219ME     H0E 4156   0.690  -0.025   0.546  1.2514 -0.1049 -0.3659
  219ME     H0F 4157   0.723   0.014   0.381  0.9229  0.5311  0.3410
  219ME     H10 4158   0.595   0.108   0.468  0.0490  0.7800 -1.2179
  219ME     H11 4159   0.776   0.160   0.856  0.7761 -0.2248 -0.5365
  219ME     H12 4160   0.772   0.312   0.759  0.7201 -0.1988  1.6988
  219ME     H13 4161   0.654   0.189   0.726 -0.7534 -0.9563  1.8975
  220ME     S01 4162   0.233   3.841   1.400 -0.2938  0.0172  0.0113
  220ME     F02 4163   0.166   3.611   1.517  0.0005 -0.2887  0.1748
  220ME     F03 4164   0.027   3.780   1.562  0.2321  0.0715 -0.0378
  220ME     F04 4165   0.026   3.678   1.360  0.0407 -0.2399 -0.4823
  220ME     O05 4166   0.156   3.961   1.374 -0.1750  0.0424 -0.6540
  220ME     O06 4167   0.299   3.771   1.290 -0.4483  0.0277 -0.4119
  220ME     N07 4168   0.338   3.862   1.528  0.0048 -0.0958 -0.1923
  220ME     C08 4169   0.474   3.797   1.521  0.1233 -0.5890 -0.0111
  220ME     C09 4170   0.325   3.996   1.592  0.0183 -0.7724 -0.0124
  220ME     C0A 4171   0.103   3.716   1.467 -0.1644 -0.1536 -0.2217
  220ME     C0B 4172   0.559   3.834   1.646  0.0583  0.1509  0.0530
  220ME     H0C 4173   0.464   3.688   1.510  2.2423 -0.9448  1.1668
  220ME     H0D 4174   0.530   3.825   1.432 -0.2741 -2.1297 -0.7620
  220ME     H0E 4175   0.380   4.005   1.686 -0.1778 -0.3687  0.0636
  220ME     H0F 4176   0.222   4.017   1.616 -0.2087 -0.4589 -1.2112
  220ME     H10 4177   0.363   4.076   1.527  0.9982 -0.7795  0.5409
  220ME     H11 4178   0.598   3.935   1.633 -0.9870  0.5331 -0.2205
  220ME     H12 4179   0.512   3.817   1.744 -0.7484 -1.2328 -0.5572
  220ME     H13 4180   0.647   3.768   1.640  1.0909  1.6839 -2.1323
  221ME     S01 4181   1.586   4.250   4.146 -0.1897 -0.1101  0.1172
  221ME     F02 4182   1.412   4.116   4.004  0.1143  0.1515 -0.0704
  221ME     F03 4183   1.553   4.217   3.879 -0.0550  0.1178 -0.1903
  221ME     F04 4184   1.610   4.036   3.986  0.8666 -0.1138  0.1195
  221ME     O05 4185   1.729   4.266   4.140  0.1680  0.5288  0.2486
  221ME     O06 4186   1.522   4.179   4.260 -0.0653  0.2656 -0.2998
  221ME     N07 4187   1.516   4.401   4.134 -0.4177  0.1359  0.4972
  221ME     C08 4188   1.559   4.508   4.226  0.0868  0.1850 -0.1556
  221ME     C09 4189   1.384   4.418   4.067 -0.2006 -0.0359 -0.3271
  221ME     C0A 4190   1.537   4.149   3.992  0.0345 -0.0974  0.1036
  221ME     C0B 4191   1.505   4.493   4.367  0.1473  0.8462 -0.0294
  221ME     H0C 4192   1.669   4.507   4.225  0.0922  0.7270 -0.9028
  221ME     H0D 4193   1.528   4.606   4.190  0.3603  0.2527 -0.2049
  221ME     H0E 4194   1.313   4.368   4.132  0.1007  1.7056  1.3659
  221ME     H0F 4195   1.384   4.372   3.968  2.2864 -0.7750 -0.0161
  221ME     H10 4196   1.359   4.524   4.057 -1.5401 -0.2640  0.4827
  221ME     H11 4197   1.536   4.577   4.429  1.7924  0.7253 -0.6632
  221ME     H12 4198   1.395   4.487   4.370  0.2149 -0.3238  0.5105
  221ME     H13 4199   1.544   4.402   4.415 -0.5175  0.1487 -0.7928
  222ME     S01 4200   3.063   0.011   2.236  0.2470 -0.4852  0.0179
  222ME     F02 4201   3.086  -0.075   1.981 -0.0806 -0.2863  0.1446
  222ME     F03 4202   3.239   0.068   2.040 -0.2536 -0.0659  0.1648
  222ME     F04 4203   3.238  -0.141   2.105 -0.1409  0.2386 -0.0879
  222ME     O05 4204   3.161   0.072   2.327  0.1774  0.1351  0.2387
  222ME     O06 4205   2.988  -0.112   2.264 -0.5718 -0.0691 -0.0251
  222ME     N07 4206   2.949   0.120   2.198  0.1518 -0.0883  0.4138
  222ME     C08 4207   2.952   0.203   2.070  0.0630  0.1651  0.1460
  222ME     C09 4208   2.879   0.173   2.316  0.3014  0.3765  0.0094
  222ME     C0A 4209   3.162  -0.033   2.082 -0.3018 -0.2041 -0.3416
  222ME     C0B 4210   3.043   0.324   2.083  0.6751 -0.1180  0.0526
  222ME     H0C 4211   2.984   0.139   1.986  1.1250  0.9592 -0.0674
  222ME     H0D 4212   2.853   0.235   2.039  0.8149  0.0790 -2.5218
  222ME     H0E 4213   2.856   0.092   2.385  0.0371  0.4796  0.0442
  222ME     H0F 4214   2.785   0.220   2.285 -0.2169 -0.8708 -0.3606
  222ME     H10 4215   2.945   0.243   2.368 -0.6138 -0.1265  1.8928
  222ME     H11 4216   3.027   0.384   1.994  0.9739 -0.8963 -0.5287
  222ME     H12 4217   3.023   0.380   2.176 -0.6422 -0.8667  0.2266
  222ME     H13 4218   3.149   0.294   2.092  0.6291 -0.6036 -0.9780
  223ME     S01 4219   3.146   0.651   0.476 -0.0163 -0.2147  0.1093
  223ME     F02 4220   3.220   0.419   0.356  0.1167  0.2226  0.2103
  223ME     F03 4221   3.377   0.511   0.469  0.0130  0.1263 -0.0238
  223ME     F04 4222   3.214   0.416   0.573 -0.6175  0.2492  0.1309
  223ME     O05 4223   3.230   0.740   0.398  0.1726 -0.1737  0.3512
  223ME     O06 4224   3.103   0.678   0.614 -0.0256 -0.0255 -0.0350
  223ME     N07 4225   3.009   0.623   0.387  0.2135 -0.1440  0.0149
  223ME     C08 4226   2.921   0.509   0.426 -0.2823 -0.4694 -0.3204
  223ME     C09 4227   2.945   0.742   0.321 -0.0289  0.5332  0.2711
  223ME     C0A 4228   3.248   0.489   0.467 -0.3240 -0.4801  0.0297
  223ME     C0B 4229   2.829   0.526   0.553  0.2062 -0.3100 -0.0677
  223ME     H0C 4230   2.850   0.485   0.346 -1.0335  0.4090  0.0700
  223ME     H0D 4231   2.987   0.423   0.441  0.9548  0.2647 -1.4491
  223ME     H0E 4232   3.021   0.783   0.254 -0.6869  0.0486 -0.7881
  223ME     H0F 4233   2.926   0.814   0.401  0.6444  0.6471  0.3392
  223ME     H10 4234   2.858   0.713   0.261  1.3865  0.9456 -2.0741
  223ME     H11 4235   2.882   0.532   0.647 -0.0722  1.2104  0.0004
  223ME     H12 4236   2.759   0.611   0.546 -0.4775 -0.8845 -0.2532
  223ME     H13 4237   2.764   0.437   0.561  0.4319 -0.2008  3.4322
  224ME     S01 4238   0.175   0.459   1.356 -0.2098  0.0209 -0.0968
  224ME     F02 4239   0.189   0.634   1.566  0.5746  0.3968 -0.1173
  224ME     F03 4240   0.062   0.465   1.599 -0.0407  0.0112  0.3901
  224ME     F04 4241   0.276   0.445   1.609 -0.1683  0.0040 -0.2130
  224ME     O05 4242   0.164   0.311   1.352  0.5483  0.3940 -0.3143
  224ME     O06 4243   0.291   0.530   1.308  0.6540  0.3169 -0.0274
  224ME     N07 4244   0.037   0.526   1.295 -0.1488  0.1286 -0.1496
  224ME     C08 4245   0.020   0.531   1.146  0.5588 -0.2700 -0.6821
  224ME     C09 4246  -0.049   0.621   1.374 -0.0716 -0.1334  0.5102
  224ME     C0A 4247   0.175   0.503   1.542 -0.2590 -0.5521 -0.7546
  224ME     C0B 4248   0.083   0.659   1.083 -0.2286 -0.0470  0.2294
  224ME     H0C 4249   0.066   0.441   1.104  0.3799  0.4388 -2.4153
  224ME     H0D 4250  -0.088   0.526   1.130  0.8194 -0.4608 -2.4680
  224ME     H0E 4251   0.007   0.710   1.402 -1.0816  0.7314 -0.1606
  224ME     H0F 4252  -0.094   0.565   1.456 -0.8313 -1.6559 -0.9032
  224ME     H10 4253  -0.135   0.654   1.313  0.9646  0.2072 -0.7702
  224ME     H11 4254   0.085   0.651   0.974 -1.1221 -1.3354  0.2978
  224ME     H12 4255   0.029   0.751   1.106  0.3373  0.5341 -0.7075
  224ME     H13 4256   0.185   0.681   1.116  0.2619 -1.9799  0.0461
  225ME     S01 4257   1.031   2.557   3.341  0.0183 -0.4796 -0.0280
  225ME     F02 4258   1.128   2.345   3.227  0.0970  0.0816 -0.1355
  225ME     F03 4259   1.279   2.462   3.329  0.1465  0.1761 -0.1658
  225ME     F04 4260   1.145   2.332   3.439 -0.2462 -0.0487 -0.1249
  225ME     O05 4261   1.062   2.639   3.458 -0.4477 -0.2122 -0.4943
  225ME     O06 4262   0.906   2.478   3.336 -0.1387  0.1412  0.1882
  225ME     N07 4263   1.046   2.647   3.201 -0.2530 -0.3521  0.0523
  225ME     C08 4264   0.923   2.713   3.151  0.0557 -0.1506 -0.0632
  225ME     C09 4265   1.177   2.672   3.137 -0.1730 -0.1591  0.1729
  225ME     C0A 4266   1.158   2.416   3.334  0.1570  0.1699 -0.9325
  225ME     C0B 4267   0.897   2.839   3.233 -0.2946 -0.1073  0.3260
  225ME     H0C 4268   0.933   2.734   3.044 -1.4783  0.1161 -0.1564
  225ME     H0D 4269   0.843   2.640   3.157  0.8300 -0.9824  0.1852
  225ME     H0E 4270   1.249   2.715   3.207 -1.0942  1.6502  0.0437
  225ME     H0F 4271   1.159   2.740   3.054 -0.5824 -1.0975 -0.5183
  225ME     H10 4272   1.217   2.580   3.093 -0.9096 -0.8114  0.8298
  225ME     H11 4273   0.802   2.877   3.196  0.3300 -0.5853 -1.8162
  225ME     H12 4274   0.882   2.822   3.341  1.1815 -0.3910  0.4891
  225ME     H13 4275   0.979   2.910   3.222 -0.3966 -0.1732 -0.9912
  226ME     S01 4276   2.777   0.318   2.889 -0.1261  0.2414  0.0785
  226ME     F02 4277   2.651   0.403   2.683  0.1984  0.3181 -0.1091
  226ME     F03 4278   2.866   0.406   2.669 -0.0640 -0.1867  0.0680
  226ME     F04 4279   2.762   0.219   2.644  0.2293  0.2665  0.1572
  226ME     O05 4280   2.917   0.284   2.914 -0.0754 -0.1584  0.1878
  226ME     O06 4281   2.677   0.225   2.937  0.2609  0.4320  0.2006
  226ME     N07 4282   2.750   0.468   2.960  0.6155  0.1480  0.3159
  226ME     C08 4283   2.611   0.520   2.968  0.1524 -0.2469 -0.2306
  226ME     C09 4284   2.864   0.566   2.959  0.5329  0.5119 -0.3502
  226ME     C0A 4285   2.762   0.337   2.706 -0.4680 -0.1130  0.0445
  226ME     C0B 4286   2.592   0.633   3.079 -0.0551 -0.0001  0.0887
  226ME     H0C 4287   2.577   0.576   2.880  0.6229  0.4012 -0.0015
  226ME     H0D 4288   2.545   0.435   2.988  0.8547 -0.3915  1.5521
  226ME     H0E 4289   2.881   0.597   2.856  0.9058  0.7832 -0.2083
  226ME     H0F 4290   2.954   0.517   2.996 -0.8253 -0.7438  1.4212
  226ME     H10 4291   2.843   0.662   3.007 -0.1519 -0.2146  0.8571
  226ME     H11 4292   2.637   0.731   3.061 -2.2708  1.2614  1.2226
  226ME     H12 4293   2.485   0.656   3.087 -0.1204  0.0473 -0.8877
  226ME     H13 4294   2.631   0.600   3.177 -1.3827 -1.8286  0.0244
  227ME     S01 4295   0.831   2.206   1.165  0.0095  0.0829  0.2117
  227ME     F02 4296   0.643   2.055   1.278 -0.1548  0.5654  0.3442
  227ME     F03 4297   0.709   1.970   1.097 -0.2584 -0.2720  0.1770
  227ME     F04 4298   0.838   1.955   1.269 -0.0982 -0.0209 -0.4709
  227ME     O05 4299   0.733   2.281   1.087 -0.4881 -0.0906  0.6648
  227ME     O06 4300   0.966   2.188   1.113  0.0805 -0.2790 -0.1762
  227ME     N07 4301   0.843   2.288   1.308 -0.2333  0.3880  0.0066
  227ME     C08 4302   0.943   2.236   1.406  1.0308  0.2880  0.2528
  227ME     C09 4303   0.796   2.430   1.320 -0.3312  0.0001  0.0319
  227ME     C0A 4304   0.750   2.036   1.206  0.1034  0.2932  0.4649
  227ME     C0B 4305   1.069   2.324   1.423  0.2961  0.2148 -0.3894
  227ME     H0C 4306   0.887   2.233   1.501  1.6499  0.4173  0.6267
  227ME     H0D 4307   0.967   2.131   1.386 -0.4067  0.2256 -1.2560
  227ME     H0E 4308   0.777   2.448   1.426  1.4314 -0.2416  0.4104
  227ME     H0F 4309   0.697   2.435   1.274  0.3054 -1.1785 -1.5245
  227ME     H10 4310   0.868   2.500   1.275  0.9630 -0.4211  1.4002
  227ME     H11 4311   1.140   2.274   1.489 -0.9162 -1.1667 -0.1133
  227ME     H12 4312   1.116   2.351   1.327 -1.4975 -0.5841 -1.5306
  227ME     H13 4313   1.039   2.421   1.465  0.7604  0.3188 -0.2952
  228ME     S01 4314   0.808   1.865   3.151  0.0909  0.0277  0.2747
  228ME     F02 4315   0.949   1.732   3.338 -0.0491 -0.2582 -0.4362
  228ME     F03 4316   0.972   1.661   3.137 -0.4088 -0.1248  0.0584
  228ME     F04 4317   1.072   1.847   3.199  0.4875  0.1309  0.1924
  228ME     O05 4318   0.706   1.765   3.167 -0.2662  0.2430  0.1161
  228ME     O06 4319   0.837   1.928   3.020 -0.0239 -0.0751 -0.2318
  228ME     N07 4320   0.779   1.983   3.260 -0.2928  0.1024  0.4485
  228ME     C08 4321   0.645   2.033   3.275 -0.1224  0.5363  0.3574
  228ME     C09 4322   0.889   2.078   3.293  0.1878  0.3937  0.0520
  228ME     C0A 4323   0.961   1.770   3.212 -0.1874 -0.5224 -0.2848
  228ME     C0B 4324   0.612   2.066   3.418 -0.1413 -0.0138 -0.0830
  228ME     H0C 4325   0.631   2.121   3.211 -0.2396 -0.3675 -0.8733
  228ME     H0D 4326   0.575   1.955   3.244 -0.2825  0.4527  0.9296
  228ME     H0E 4327   0.861   2.162   3.357  1.5984  0.9399 -0.0229
  228ME     H0F 4328   0.933   2.111   3.199 -0.0643  0.5723 -0.0048
  228ME     H10 4329   0.970   2.029   3.349  0.2226  0.7111  0.2775
  228ME     H11 4330   0.506   2.088   3.427 -0.0640  0.2729  0.1385
  228ME     H12 4331   0.630   1.985   3.490  0.0772  1.4013  1.5066
  228ME     H13 4332   0.670   2.153   3.454  0.0050  0.0655 -0.5169
  229ME     S01 4333   1.199   0.069   1.365  0.0046 -0.3822  0.0997
  229ME     F02 4334   1.192   0.336   1.355 -0.5041 -0.2251 -0.2885
  229ME     F03 4335   1.360   0.257   1.465  0.2053 -0.2201  0.5015
  229ME     F04 4336   1.357   0.248   1.246  0.2750  0.0648 -0.0833
  229ME     O05 4337   1.310  -0.024   1.382  0.2691 -0.2119 -0.1172
  229ME     O06 4338   1.117   0.077   1.243 -0.1098  0.1724  0.4565
  229ME     N07 4339   1.104   0.056   1.501  0.1692  0.2105  0.1517
  229ME     C08 4340   1.045  -0.080   1.528 -0.1012  0.1243  0.3713
  229ME     C09 4341   1.131   0.136   1.624  0.1108 -0.2795 -0.0703
  229ME     C0A 4342   1.282   0.238   1.360 -0.4741  0.0019  0.0222
  229ME     C0B 4343   0.966  -0.141   1.412  0.1861  0.0907  0.8037
  229ME     H0C 4344   1.126  -0.144   1.566 -1.0117 -0.5715  1.1478
  229ME     H0D 4345   0.976  -0.060   1.609  0.8544  0.3610  1.1319
  229ME     H0E 4346   1.045   0.130   1.690  1.3372 -0.2871  1.5651
  229ME     H0F 4347   1.142   0.240   1.594  1.5600 -0.4384 -0.1456
  229ME     H10 4348   1.221   0.112   1.683 -0.3797  0.1875  0.8804
  229ME     H11 4349   1.019  -0.136   1.317 -1.9350  0.8673 -0.3860
  229ME     H12 4350   0.931  -0.245   1.421 -0.9008  0.4373  0.6390
  229ME     H13 4351   0.878  -0.078   1.393  0.4703  0.4000  0.5052
  230ME     S01 4352   3.141   0.876   3.872 -0.2224 -0.1222 -0.4636
  230ME     F02 4353   3.116   1.081   4.032 -0.0110 -0.2115  0.2666
  230ME     F03 4354   3.303   0.985   4.047  0.1121 -0.0659 -0.3971
  230ME     F04 4355   3.263   1.110   3.875 -0.0965  0.2652  0.2303
  230ME     O05 4356   3.054   0.939   3.777 -0.1576  0.4062  0.6297
  230ME     O06 4357   3.098   0.789   3.987  0.1156  0.0324  0.1439
  230ME     N07 4358   3.268   0.806   3.786 -0.2061 -0.3957 -0.1781
  230ME     C08 4359   3.409   0.822   3.819 -0.2639 -0.6369 -0.1260
  230ME     C09 4360   3.233   0.677   3.720 -0.2710  0.4286  0.1088
  230ME     C0A 4361   3.213   1.021   3.961  0.2866 -0.0419 -0.0404
  230ME     C0B 4362   3.456   0.722   3.922 -0.0751  0.2159  0.1281
  230ME     H0C 4363   3.462   0.800   3.725 -1.2765 -1.3345 -0.5423
  230ME     H0D 4364   3.432   0.925   3.846  0.1141 -0.4407 -1.1622
  230ME     H0E 4365   3.228   0.604   3.800 -0.2829  0.5017  0.1748
  230ME     H0F 4366   3.310   0.643   3.650  0.4268  2.2798 -0.0763
  230ME     H10 4367   3.139   0.686   3.663 -0.2413 -0.2158 -0.0403
  230ME     H11 4368   3.552   0.754   3.964  0.4243  0.3823 -1.1123
  230ME     H12 4369   3.380   0.703   4.000 -0.8029  0.4850 -0.5090
  230ME     H13 4370   3.470   0.625   3.873 -1.1652 -0.4625  1.1217
  231ME     S01 4371   1.786   1.767   1.095  0.1417 -0.1916 -0.0171
  231ME     F02 4372   1.672   1.557   0.966  0.0587  0.1303 -0.3103
  231ME     F03 4373   1.716   1.720   0.831  0.2670  0.1592 -0.1560
  231ME     F04 4374   1.873   1.591   0.903  0.0095 -0.4673  0.0049
  231ME     O05 4375   1.876   1.694   1.184 -0.4948 -0.2121  0.0904
  231ME     O06 4376   1.648   1.804   1.128 -0.0191 -0.1430  0.4382
  231ME     N07 4377   1.863   1.899   1.034 -0.5143 -0.3107  0.2413
  231ME     C08 4378   1.861   2.023   1.118  0.3102  0.2644 -0.0753
  231ME     C09 4379   1.978   1.886   0.936  0.2470  0.0041 -0.3655
  231ME     C0A 4380   1.758   1.654   0.939  0.3051  0.6392  0.1823
  231ME     C0B 4381   1.951   2.024   1.237 -0.1351  0.2445 -0.4914
  231ME     H0C 4382   1.884   2.112   1.058  0.0319 -0.3337 -1.0844
  231ME     H0D 4383   1.759   2.027   1.155  0.4748  0.6878  0.3408
  231ME     H0E 4384   1.942   1.851   0.839  0.2646 -2.8445  0.6330
  231ME     H0F 4385   2.055   1.822   0.979  0.3978  1.2011  1.2030
  231ME     H10 4386   2.026   1.984   0.921  1.9458 -0.9166 -1.1452
  231ME     H11 4387   2.054   2.052   1.213 -0.1834  0.8097 -0.0501
  231ME     H12 4388   1.915   2.093   1.315  0.9780 -0.9343  1.1133
  231ME     H13 4389   1.951   1.927   1.288 -0.5969  0.3505 -0.2874
  232ME     S01 4390   0.740   4.028   1.071  0.0270 -0.0328  0.1380
  232ME     F02 4391   0.632   4.094   0.841  0.0700 -0.2293 -0.1355
  232ME     F03 4392   0.784   4.236   0.906 -0.9841 -0.2327  0.3516
  232ME     F04 4393   0.845   4.036   0.831  0.1304 -0.0978  0.1654
  232ME     O05 4394   0.861   4.064   1.142  0.0358  0.2385 -0.3010
  232ME     O06 4395   0.703   3.888   1.039 -0.4509 -0.0840 -0.2993
  232ME     N07 4396   0.607   4.098   1.143 -0.5235 -0.0795  0.3053
  232ME     C08 4397   0.573   4.243   1.114  0.0694 -0.6130  0.3869
  232ME     C09 4398   0.553   4.053   1.279  0.0835  0.0270  0.1599
  232ME     C0A 4399   0.752   4.107   0.902  0.1438  0.2577  0.3308
  232ME     C0B 4400   0.669   4.342   1.182  0.4990 -0.2317 -0.6235
  232ME     H0C 4401   0.573   4.256   1.005 -0.7047  2.0426  0.6783
  232ME     H0D 4402   0.470   4.262   1.146  1.1105  2.6547  1.9281
  232ME     H0E 4403   0.632   4.057   1.354 -0.6447  1.5841  0.8643
  232ME     H0F 4404   0.528   3.947   1.267  0.4412 -0.0199 -0.1875
  232ME     H10 4405   0.463   4.109   1.310 -0.0834 -0.0759 -0.1346
  232ME     H11 4406   0.679   4.324   1.289 -1.0378  1.9496 -0.0876
  232ME     H12 4407   0.770   4.344   1.139  0.0219  0.9072 -1.6914
  232ME     H13 4408   0.626   4.442   1.170  0.2696  0.0362  2.1105
  233ME     S01 4409   2.730   1.766   1.752  0.2598 -0.0811  0.0213
  233ME     F02 4410   2.872   1.743   1.980  0.4765  0.0746 -0.0173
  233ME     F03 4411   2.794   1.943   1.942 -0.1560 -0.4197 -0.3592
  233ME     F04 4412   2.660   1.784   2.009 -0.1037 -0.3861 -0.1329
  233ME     O05 4413   2.826   1.842   1.673  0.1044  0.3399 -0.6178
  233ME     O06 4414   2.586   1.781   1.738 -0.2147  0.5895  0.1045
  233ME     N07 4415   2.769   1.600   1.739  0.1479 -0.1947  0.7053
  233ME     C08 4416   2.915   1.557   1.714 -0.1596 -0.1818  0.0377
  233ME     C09 4417   2.663   1.507   1.677 -0.1364 -0.2645  0.2231
  233ME     C0A 4418   2.767   1.811   1.933  0.0597 -0.1992 -0.1113
  233ME     C0B 4419   2.935   1.524   1.564 -0.1078 -0.7534  0.2404
  233ME     H0C 4420   2.983   1.635   1.751  0.2143 -1.7783  2.8744
  233ME     H0D 4421   2.936   1.466   1.770  1.4213 -0.4724 -1.0188
  233ME     H0E 4422   2.684   1.407   1.714  0.9585  0.1287  0.6774
  233ME     H0F 4423   2.676   1.501   1.569  0.4278 -0.9467  0.3231
  233ME     H10 4424   2.562   1.531   1.714  0.0944  0.4055  0.4248
  233ME     H11 4425   3.041   1.521   1.537  0.2423  1.0901  1.3058
  233ME     H12 4426   2.888   1.428   1.537 -2.0641  0.6536 -1.5714
  233ME     H13 4427   2.884   1.602   1.506  0.0573 -1.0632 -0.3232
  234ME     S01 4428   2.643   1.371   3.997 -0.4068  0.4124  0.0879
  234ME     F02 4429   2.383   1.350   4.031 -0.7203  0.2805 -0.1829
  234ME     F03 4430   2.472   1.193   3.901  0.5374  0.1718  0.1789
  234ME     F04 4431   2.500   1.185   4.114 -0.0435 -0.3124  0.1071
  234ME     O05 4432   2.647   1.453   4.115 -0.0299 -0.2282 -0.0728
  234ME     O06 4433   2.646   1.434   3.867 -0.0421 -0.1636 -0.1184
  234ME     N07 4434   2.774   1.263   4.009 -0.1621  0.2880 -0.0977
  234ME     C08 4435   2.864   1.279   4.122  0.1652  0.1052  0.6163
  234ME     C09 4436   2.821   1.189   3.889 -0.0938  0.4830  0.2704
  234ME     C0A 4437   2.487   1.266   4.013  0.1551  0.2819  0.4155
  234ME     C0B 4438   2.973   1.377   4.088  0.2497 -0.0122 -0.0075
  234ME     H0C 4439   2.810   1.314   4.211 -1.4141 -1.0911  0.1564
  234ME     H0D 4440   2.904   1.181   4.142  0.5453 -0.1833 -1.4020
  234ME     H0E 4441   2.738   1.139   3.840  0.9252 -0.8368 -0.1286
  234ME     H0F 4442   2.897   1.118   3.922 -0.7405  0.1589  1.0959
  234ME     H10 4443   2.877   1.253   3.820  0.5680  0.3880  0.7125
  234ME     H11 4444   3.047   1.339   4.017  0.9660  1.6774 -0.1837
  234ME     H12 4445   2.922   1.466   4.050 -1.0111 -0.6710  0.1168
  234ME     H13 4446   3.035   1.402   4.175 -0.3978 -1.0041  0.7516
  235ME     S01 4447   1.871   0.066   3.429 -0.0969 -0.1262 -0.2325
  235ME     F02 4448   1.616   0.031   3.462  0.1443  0.2491 -0.0972
  235ME     F03 4449   1.724  -0.159   3.486 -0.2573 -0.1218 -0.2972
  235ME     F04 4450   1.734  -0.005   3.647 -0.0202  0.0501  0.3063
  235ME     O05 4451   1.855   0.196   3.491  0.2800  0.1722 -0.3127
  235ME     O06 4452   1.858   0.058   3.285  0.3072 -0.4069 -0.1889
  235ME     N07 4453   2.013  -0.006   3.478  0.1911  0.5825 -0.0600
  235ME     C08 4454   2.046  -0.139   3.418  0.3072 -0.2921 -0.4109
  235ME     C09 4455   2.130   0.087   3.502  0.1070 -0.3257 -0.2518
  235ME     C0A 4456   1.729  -0.027   3.513 -0.0658 -0.3312  0.2691
  235ME     C0B 4457   2.153  -0.209   3.497  0.1994  0.3726 -0.0337
  235ME     H0C 4458   1.952  -0.196   3.416 -0.0329  0.2167  0.4928
  235ME     H0D 4459   2.079  -0.121   3.316  1.0627  1.8984  0.1958
  235ME     H0E 4460   2.169   0.124   3.407  0.8450 -0.3920  0.0265
  235ME     H0F 4461   2.202   0.043   3.571 -0.0423 -0.9189 -0.4719
  235ME     H10 4462   2.096   0.175   3.558 -1.0369 -1.3477  0.6911
  235ME     H11 4463   2.252  -0.162   3.491  0.4959 -0.0417  1.3621
  235ME     H12 4464   2.127  -0.236   3.600 -0.3241 -1.0045 -0.5226
  235ME     H13 4465   2.170  -0.310   3.457 -0.0721  0.5272 -0.5430
  236ME     S01 4466   1.886   2.690   4.096 -0.2488  0.0363 -0.1701
  236ME     F02 4467   1.753   2.917   4.065 -0.0160  0.3857 -0.2434
  236ME     F03 4468   1.913   2.897   3.922 -0.2963 -0.0392 -0.3976
  236ME     F04 4469   1.730   2.784   3.902 -0.1441 -0.1517  0.2642
  236ME     O05 4470   1.774   2.622   4.161  0.6113 -0.5142 -0.3159
  236ME     O06 4471   1.992   2.757   4.174  0.0059 -0.0320  0.1381
  236ME     N07 4472   1.964   2.584   3.991  0.1027 -0.0435  0.1305
  236ME     C08 4473   2.034   2.467   4.049 -0.3615 -0.0973 -0.3796
  236ME     C09 4474   1.927   2.570   3.848  0.2674  0.0566 -0.6829
  236ME     C0A 4475   1.818   2.829   3.988 -0.2840 -0.4128  0.5501
  236ME     C0B 4476   1.944   2.347   4.058 -0.2184  0.1807  0.0631
  236ME     H0C 4477   2.127   2.445   3.995  0.5374  0.4177  0.9318
  236ME     H0D 4478   2.064   2.495   4.150  1.1766  1.1514 -1.1534
  236ME     H0E 4479   1.942   2.665   3.796  0.2799  0.0708 -0.6530
  236ME     H0F 4480   1.822   2.543   3.840  0.2754 -0.0957 -0.2749
  236ME     H10 4481   1.985   2.491   3.799 -1.7018 -0.0070 -3.0171
  236ME     H11 4482   1.850   2.374   4.105 -1.2289 -1.8986 -0.6863
  236ME     H12 4483   1.921   2.305   3.959  0.5863 -0.7799  0.2654
  236ME     H13 4484   1.992   2.262   4.111 -0.0359  0.4703  0.3646
  237ME     S01 4485   0.267   3.569   0.120  0.3485 -0.5431 -0.0262
  237ME     F02 4486   0.415   3.621   0.335 -0.1083  0.4594  0.2177
  237ME     F03 4487   0.485   3.464   0.213 -0.0718  0.4115 -0.1403
  237ME     F04 4488   0.509   3.672   0.150  0.0704  0.2144 -0.0923
  237ME     O05 4489   0.305   3.553  -0.019 -0.3896  0.2365 -0.3451
  237ME     O06 4490   0.194   3.684   0.164 -0.0344  0.5513 -0.0394
  237ME     N07 4491   0.191   3.432   0.177 -0.4745 -0.3834 -0.3810
  237ME     C08 4492   0.233   3.304   0.123  0.2608  0.4951 -0.2328
  237ME     C09 4493   0.043   3.446   0.211 -0.6435  0.0401 -0.5165
  237ME     C0A 4494   0.430   3.581   0.209 -0.2009  0.1298 -0.4539
  237ME     C0B 4495   0.189   3.186   0.211  0.4148 -0.0367 -0.3787
  237ME     H0C 4496   0.188   3.291   0.023 -0.6596 -0.7145  0.3179
  237ME     H0D 4497   0.341   3.293   0.118  0.2053  0.5657 -2.1505
  237ME     H0E 4498  -0.016   3.433   0.120  0.3519  0.0071 -1.1673
  237ME     H0F 4499   0.017   3.544   0.252  0.3340  0.5616 -1.1128
  237ME     H10 4500   0.016   3.372   0.287  1.4538 -0.7762 -0.5377
  237ME     H11 4501   0.237   3.190   0.308 -1.1176  0.4741  0.3820
  237ME     H12 4502   0.080   3.176   0.225  0.4770 -1.1469 -0.6581
  237ME     H13 4503   0.229   3.096   0.162 -0.3382 -1.0336  0.8270
  238ME     S01 4504   0.744   3.015   0.308 -0.1783 -0.1567  0.0139
  238ME     F02 4505   0.669   3.269   0.329  0.1952  0.1340 -0.1435
  238ME     F03 4506   0.523   3.123   0.400  0.0509  0.0447 -0.2003
  238ME     F04 4507   0.699   3.168   0.519  0.0566 -0.0700 -0.2566
  238ME     O05 4508   0.886   3.048   0.316  0.3138  0.0077 -0.3497
  238ME     O06 4509   0.672   3.013   0.181 -0.1082  0.3639 -0.1477
  238ME     N07 4510   0.716   2.868   0.384  0.1161  0.1394  0.1179
  238ME     C08 4511   0.707   2.864   0.534  0.1475  0.2279 -0.3173
  238ME     C09 4512   0.724   2.735   0.312  0.1864 -0.2178 -0.2929
  238ME     C0A 4513   0.653   3.151   0.397  0.0133  0.1343 -0.1979
  238ME     C0B 4514   0.848   2.880   0.598 -0.7206  0.0702  0.2703
  238ME     H0C 4515   0.638   2.941   0.569  0.3907  0.1960  0.2441
  238ME     H0D 4516   0.670   2.766   0.566  1.5151 -0.1393  0.2112
  238ME     H0E 4517   0.826   2.698   0.319 -0.0880 -0.7628  0.9726
  238ME     H0F 4518   0.697   2.755   0.208  1.7732 -1.1545 -0.9127
  238ME     H10 4519   0.655   2.664   0.360  0.2707 -0.0409  0.0865
  238ME     H11 4520   0.889   2.979   0.578  0.7285 -0.5099  0.3342
  238ME     H12 4521   0.835   2.859   0.705  0.0523  1.1753  0.5830
  238ME     H13 4522   0.914   2.802   0.556 -0.5905 -0.5942  1.6859
  239ME     S01 4523   2.731   3.354   2.085 -0.2249 -0.1036  0.0026
  239ME     F02 4524   2.939   3.474   2.209  0.0128 -0.0607  0.0564
  239ME     F03 4525   2.847   3.591   2.045  0.0639  0.3861  0.0668
  239ME     F04 4526   2.750   3.573   2.240 -0.3103  0.0423  0.3619
  239ME     O05 4527   2.596   3.399   2.075  0.0532  0.1980 -0.4312
  239ME     O06 4528   2.770   3.245   2.174  0.3324  0.4387  0.2225
  239ME     N07 4529   2.785   3.309   1.935  0.2987  0.0985  0.0570
  239ME     C08 4530   2.717   3.199   1.862 -0.1319 -0.4155 -0.4275
  239ME     C09 4531   2.906   3.369   1.872 -0.2221  0.4291 -0.5929
  239ME     C0A 4532   2.824   3.507   2.148  0.3766  0.0059 -0.2359
  239ME     C0B 4533   2.794   3.070   1.873  0.3934 -0.0580 -0.6699
  239ME     H0C 4534   2.614   3.189   1.899 -0.1086 -0.1073 -0.2787
  239ME     H0D 4535   2.710   3.227   1.756  0.2718  0.1949 -0.2985
  239ME     H0E 4536   2.977   3.386   1.952 -1.5912 -1.8871  1.1591
  239ME     H0F 4537   2.885   3.464   1.822 -1.5721  0.0680 -0.7459
  239ME     H10 4538   2.952   3.300   1.800 -1.4587 -0.3623 -0.6554
  239ME     H11 4539   2.793   3.032   1.975  1.6882  0.1086 -0.5820
  239ME     H12 4540   2.747   2.985   1.822  1.0509 -0.5054 -0.5430
  239ME     H13 4541   2.899   3.078   1.841  0.4907 -1.1071 -0.6094
  240ME     S01 4542   2.830   2.431   2.315  0.0187  0.1571 -0.1229
  240ME     F02 4543   2.792   2.521   2.557  0.0945  0.0696 -0.3974
  240ME     F03 4544   2.996   2.545   2.488  0.1133 -0.0298  0.1417
  240ME     F04 4545   2.843   2.680   2.419  0.2762 -0.4659 -0.3250
  240ME     O05 4546   2.926   2.462   2.210 -0.1550 -0.2300  0.3582
  240ME     O06 4547   2.686   2.440   2.296 -0.3531 -0.2783  0.0623
  240ME     N07 4548   2.869   2.282   2.376  0.4247  0.3727 -0.2872
  240ME     C08 4549   2.844   2.165   2.291  0.3073 -0.0496  0.4154
  240ME     C09 4550   2.886   2.253   2.516  0.1663  0.4576  0.3750
  240ME     C0A 4551   2.868   2.551   2.452 -0.1580  0.3564  0.0184
  240ME     C0B 4552   2.721   2.092   2.328 -0.6046  0.1525 -0.0147
  240ME     H0C 4553   2.843   2.193   2.185  0.5586 -0.2414  0.3625
  240ME     H0D 4554   2.925   2.093   2.299  0.5094  0.0933 -0.3243
  240ME     H0E 4555   2.930   2.154   2.527  0.0670  0.1653 -1.7684
  240ME     H0F 4556   2.790   2.265   2.566 -0.0488  0.6196 -0.0751
  240ME     H10 4557   2.953   2.326   2.565  0.3748 -0.1538  1.0082
  240ME     H11 4558   2.729   2.059   2.432  1.7234  1.7134  0.3288
  240ME     H12 4559   2.633   2.156   2.315 -1.1009 -0.4396  0.3607
  240ME     H13 4560   2.710   2.005   2.261 -0.0806 -0.7776  1.0764
  241ME     S01 4561   1.570   1.325   1.373 -0.1213  0.3211 -0.0275
  241ME     F02 4562   1.822   1.290   1.465 -0.2766  0.2605  0.4012
  241ME     F03 4563   1.760   1.173   1.290  0.1033  0.0612 -0.2328
  241ME     F04 4564   1.809   1.384   1.267 -0.2573 -0.0289 -0.3253
  241ME     O05 4565   1.524   1.226   1.472  0.4624 -0.0849 -0.1679
  241ME     O06 4566   1.516   1.337   1.239  0.4690  0.2994 -0.0715
  241ME     N07 4567   1.555   1.481   1.442  0.1515  0.3690  0.2690
  241ME     C08 4568   1.603   1.505   1.578 -0.0861  0.1610 -0.1641
  241ME     C09 4569   1.450   1.575   1.384  0.5924 -0.0522 -0.3748
  241ME     C0A 4570   1.753   1.293   1.347 -0.0524  0.3182  0.0474
  241ME     C0B 4571   1.494   1.495   1.685 -0.2502  0.0081  0.2192
  241ME     H0C 4572   1.680   1.430   1.598 -0.1729  0.0284 -0.3228
  241ME     H0D 4573   1.646   1.604   1.588 -1.3592  0.6202  0.9692
  241ME     H0E 4574   1.464   1.588   1.277  0.7427 -1.0673 -0.4897
  241ME     H0F 4575   1.459   1.671   1.434  1.0472 -0.4779  0.3775
  241ME     H10 4576   1.349   1.536   1.406  0.1726  1.4275  0.3935
  241ME     H11 4577   1.427   1.581   1.686  1.1292  1.1092 -0.3952
  241ME     H12 4578   1.428   1.408   1.668 -1.0518  0.5822  0.3398
  241ME     H13 4579   1.543   1.488   1.782 -0.4859  1.5264  0.4608
  242ME     S01 4580   0.247   4.330   3.594 -0.1684  0.3319 -0.1599
  242ME     F02 4581   0.220   4.436   3.844  0.1722  0.1033 -0.0594
  242ME     F03 4582   0.199   4.224   3.842  0.1185 -0.3006  0.2200
  242ME     F04 4583   0.397   4.310   3.808 -0.3380 -0.1290  0.4296
  242ME     O05 4584   0.112   4.372   3.556  0.0123 -0.0892  0.1895
  242ME     O06 4585   0.299   4.201   3.550  0.0349  0.0181 -0.4166
  242ME     N07 4586   0.356   4.446   3.543  0.0567 -0.7790  0.1265
  242ME     C08 4587   0.451   4.411   3.435  0.2554 -0.4065  0.0383
  242ME     C09 4588   0.317   4.591   3.558 -0.4993 -0.1105  0.2110
  242ME     C0A 4589   0.265   4.326   3.783 -0.6015  0.1439 -0.2076
  242ME     C0B 4590   0.395   4.411   3.292  0.2027 -0.3784 -0.7081
  242ME     H0C 4591   0.532   4.485   3.439 -1.0950  1.0855  0.2620
  242ME     H0D 4592   0.498   4.316   3.463 -0.4549 -0.3213  1.6108
  242ME     H0E 4593   0.229   4.608   3.497  0.6303 -0.0240 -1.4311
  242ME     H0F 4594   0.400   4.653   3.523  0.2323 -0.0534  1.9892
  242ME     H10 4595   0.294   4.618   3.662  0.3544 -1.4840  0.7692
  242ME     H11 4596   0.332   4.499   3.278 -0.4085 -0.9331 -1.5052
  242ME     H12 4597   0.480   4.408   3.222  0.1988 -0.0598 -0.7243
  242ME     H13 4598   0.333   4.320   3.284 -0.7335  0.1695  0.2178
  243ME     S01 4599   3.661   0.362   0.666  0.0824 -0.3198  0.0678
  243ME     F02 4600   3.852   0.534   0.576 -0.0879  0.4152  0.1992
  243ME     F03 4601   3.902   0.326   0.543  0.3182 -0.2903  0.1675
  243ME     F04 4602   3.752   0.420   0.423  0.0942  0.0557  0.1189
  243ME     O05 4603   3.580   0.483   0.667 -0.2492  0.0083  0.1741
  243ME     O06 4604   3.732   0.315   0.785 -0.1179  0.0863  0.6155
  243ME     N07 4605   3.568   0.235   0.605 -0.1997  0.1281 -0.3043
  243ME     C08 4606   3.452   0.195   0.689  0.3491 -0.4047 -0.1158
  243ME     C09 4607   3.642   0.128   0.539  0.1486  0.0289  0.1757
  243ME     C0A 4608   3.801   0.412   0.547 -0.4954 -0.0395 -0.2578
  243ME     C0B 4609   3.347   0.111   0.627  0.0718 -0.2503 -0.0853
  243ME     H0C 4610   3.478   0.138   0.780  0.6151 -1.3075 -0.7489
  243ME     H0D 4611   3.410   0.289   0.724 -0.5950 -0.5591 -0.8378
  243ME     H0E 4612   3.711   0.095   0.617 -0.1179 -0.9993 -0.0163
  243ME     H0F 4613   3.700   0.166   0.455 -1.2710 -1.5386 -1.5372
  243ME     H10 4614   3.578   0.041   0.519  0.6515 -0.2039 -0.4060
  243ME     H11 4615   3.258   0.115   0.691 -0.4714 -0.0932 -0.8389
  243ME     H12 4616   3.319   0.162   0.534 -1.8931  1.0166  1.1513
  243ME     H13 4617   3.379   0.011   0.598 -1.5914 -0.4362 -1.3758
  244ME     S01 4618   2.526   3.100   1.472 -0.2075 -0.1586 -0.0535
  244ME     F02 4619   2.309   3.231   1.393 -0.0622 -0.1988  0.2105
  244ME     F03 4620   2.446   3.188   1.227 -0.0485 -0.2411 -0.2059
  244ME     F04 4621   2.321   3.028   1.314 -0.0894  0.2551 -0.0559
  244ME     O05 4622   2.460   3.008   1.568 -0.1947 -0.4921 -0.2749
  244ME     O06 4623   2.573   3.233   1.505 -0.2625  0.1775  0.1165
  244ME     N07 4624   2.650   3.021   1.396 -0.3495  0.0850 -0.2459
  244ME     C08 4625   2.778   3.000   1.479 -0.1697  0.1048 -0.7581
  244ME     C09 4626   2.643   2.969   1.260 -0.0987  0.7114  0.4508
  244ME     C0A 4627   2.394   3.141   1.343 -0.0811  0.3368  0.2851
  244ME     C0B 4628   2.795   2.851   1.515 -0.0020  0.1270 -0.2946
  244ME     H0C 4629   2.867   3.030   1.421  1.0161 -0.5717  0.6969
  244ME     H0D 4630   2.769   3.064   1.566 -0.5967 -1.2082  0.1775
  244ME     H0E 4631   2.636   3.050   1.188 -0.7913  0.5264  0.3039
  244ME     H0F 4632   2.548   2.917   1.247 -0.3117  1.1349  0.3045
  244ME     H10 4633   2.724   2.898   1.239 -0.3186  0.8132 -0.7291
  244ME     H11 4634   2.722   2.818   1.589 -1.6828  0.6115 -1.6955
  244ME     H12 4635   2.780   2.783   1.430  1.3137  0.6925 -0.9876
  244ME     H13 4636   2.894   2.835   1.561  0.2390 -0.1917 -0.9199
  245ME     S01 4637   0.888   1.058   2.671  0.4275 -0.0073  0.1925
  245ME     F02 4638   1.122   1.089   2.784  0.1838  0.1425  0.1262
  245ME     F03 4639   1.121   1.120   2.572  0.4442 -0.1241  0.2562
  245ME     F04 4640   1.046   1.275   2.703 -0.3479 -0.2874 -0.1277
  245ME     O05 4641   0.923   0.921   2.647  0.0558 -0.0108  0.2220
  245ME     O06 4642   0.804   1.132   2.573  0.0548 -0.2462  0.1854
  245ME     N07 4643   0.816   1.064   2.823  0.2126  0.0556  0.2707
  245ME     C08 4644   0.736   0.946   2.857  0.0507  0.8674 -0.3661
  245ME     C09 4645   0.777   1.193   2.871 -0.2173  0.1432  0.4777
  245ME     C0A 4646   1.055   1.139   2.686 -0.8048  0.1750  0.3637
  245ME     C0B 4647   0.605   0.938   2.787  0.2568  0.4344  0.6606
  245ME     H0C 4648   0.799   0.857   2.847  0.5128  1.0411  0.8601
  245ME     H0D 4649   0.714   0.949   2.964 -1.4828 -1.2050 -0.5994
  245ME     H0E 4650   0.861   1.261   2.885 -0.5688  0.4894  0.9213
  245ME     H0F 4651   0.726   1.185   2.967 -0.9614 -1.0810 -0.0036
  245ME     H10 4652   0.702   1.235   2.801  1.8767 -0.2220 -2.0420
  245ME     H11 4653   0.615   0.934   2.679  0.6631 -1.6463  0.7544
  245ME     H12 4654   0.541   0.857   2.825  0.7390  0.8335  2.3817
  245ME     H13 4655   0.546   1.027   2.810 -0.5512 -0.0714  0.5486
  246ME     S01 4656   3.811   2.104   3.493 -0.3638  0.1280 -0.2036
  246ME     F02 4657   3.766   1.843   3.505  0.2106 -0.0885 -0.1201
  246ME     F03 4658   3.950   1.896   3.390  0.0177 -0.1782  0.1751
  246ME     F04 4659   3.944   1.901   3.611  0.2712 -0.1496 -0.3183
  246ME     O05 4660   3.931   2.182   3.472 -0.3597  0.0411  0.2530
  246ME     O06 4661   3.733   2.109   3.615 -0.0321 -0.2837 -0.3575
  246ME     N07 4662   3.709   2.122   3.362  0.4157 -0.0403  0.1076
  246ME     C08 4663   3.592   2.215   3.370  0.0313 -0.0136 -0.7341
  246ME     C09 4664   3.730   2.051   3.233  0.6740  0.3080 -0.1364
  246ME     C0A 4665   3.873   1.922   3.497  0.0269 -0.4939 -0.1070
  246ME     C0B 4666   3.462   2.133   3.391 -0.1735 -0.2010 -0.1029
  246ME     H0C 4667   3.609   2.286   3.452 -1.3564 -0.1661 -0.3154
  246ME     H0D 4668   3.589   2.280   3.283 -2.1971  0.6608 -0.1639
  246ME     H0E 4669   3.836   2.063   3.207  0.9070 -1.3547 -0.0451
  246ME     H0F 4670   3.677   2.095   3.149  1.8863  0.1606 -0.9995
  246ME     H10 4671   3.701   1.945   3.241 -0.1372  0.6242  1.1495
  246ME     H11 4672   3.379   2.204   3.398 -0.7892 -0.8038 -1.2121
  246ME     H12 4673   3.443   2.061   3.310  0.1414  1.0103 -1.2591
  246ME     H13 4674   3.469   2.077   3.486 -1.0516 -0.8612 -0.4190
  247ME     S01 4675   0.757   0.538   1.612 -0.1896 -0.1111  0.0362
  247ME     F02 4676   0.524   0.484   1.494 -0.2122  0.3419 -0.0204
  247ME     F03 4677   0.526   0.682   1.576  0.1796  0.0381  0.1221
  247ME     F04 4678   0.634   0.640   1.398 -0.0094 -0.2899  0.0498
  247ME     O05 4679   0.825   0.454   1.514 -0.3320  0.1965 -0.0099
  247ME     O06 4680   0.714   0.490   1.742 -0.7688 -0.2747 -0.1874
  247ME     N07 4681   0.847   0.669   1.637 -0.1028  0.1277 -0.0835
  247ME     C08 4682   0.996   0.646   1.659  0.0609 -0.3221 -0.2060
  247ME     C09 4683   0.803   0.809   1.606 -0.0309 -0.5409 -0.5570
  247ME     C0A 4684   0.598   0.589   1.514 -0.4218  0.1839  0.3656
  247ME     C0B 4685   1.085   0.685   1.539  0.7573 -0.2928 -0.0352
  247ME     H0C 4686   1.027   0.704   1.748  0.3011  0.5873 -0.8726
  247ME     H0D 4687   1.013   0.541   1.681  0.5445 -0.1460  0.2939
  247ME     H0E 4688   0.809   0.837   1.501 -1.3424  1.0195 -0.2326
  247ME     H0F 4689   0.869   0.877   1.660 -1.1687 -0.2941  0.5296
  247ME     H10 4690   0.704   0.832   1.647  0.9394  2.2519  0.2988
  247ME     H11 4691   1.187   0.693   1.575  1.0377 -1.4798 -0.5259
  247ME     H12 4692   1.078   0.610   1.458 -0.9646 -0.0211 -0.1717
  247ME     H13 4693   1.053   0.780   1.494  1.1850  0.4114  1.1450
  248ME     S01 4694   3.652   3.779   2.862  0.1765  0.0400 -0.1348
  248ME     F02 4695   3.809   3.951   2.726  0.0777 -0.4319  0.0345
  248ME     F03 4696   3.638   4.043   2.828  0.1761 -0.1219  0.2983
  248ME     F04 4697   3.811   3.980   2.941 -0.0863  0.0287 -0.2021
  248ME     O05 4698   3.603   3.790   3.003  0.3882  0.2399  0.0215
  248ME     O06 4699   3.749   3.678   2.825  0.2997 -0.0588 -0.0954
  248ME     N07 4700   3.524   3.771   2.759  0.0076 -0.1266  0.1792
  248ME     C08 4701   3.545   3.793   2.613 -0.2116  0.0970 -0.0886
  248ME     C09 4702   3.409   3.682   2.792  0.2525 -0.0365  0.1033
  248ME     C0A 4703   3.733   3.950   2.835  0.2481  0.6094  0.2852
  248ME     C0B 4704   3.620   3.680   2.540  0.2519  0.0049  0.1967
  248ME     H0C 4705   3.442   3.799   2.575 -0.5988 -0.8586  0.7770
  248ME     H0D 4706   3.580   3.895   2.597 -1.8601  0.4746 -1.4388
  248ME     H0E 4707   3.321   3.716   2.738 -0.9385  0.0741  2.0503
  248ME     H0F 4708   3.389   3.689   2.899 -0.3244 -1.2373  0.0871
  248ME     H10 4709   3.428   3.574   2.776  0.1921 -0.0010 -0.2173
  248ME     H11 4710   3.727   3.701   2.547  0.2835 -0.8927  3.1697
  248ME     H12 4711   3.599   3.583   2.586 -2.7662  1.0050  1.0027
  248ME     H13 4712   3.592   3.680   2.434  0.8282  2.2658  0.0184
  249ME     S01 4713   0.672   1.624   0.067 -0.0150  0.1652 -0.0559
  249ME     F02 4714   0.473   1.448   0.109 -0.0693 -0.3293  0.1263
  249ME     F03 4715   0.680   1.378   0.159 -0.0913  0.0273  0.4959
  249ME     F04 4716   0.572   1.511   0.291 -0.0515 -0.1940  0.2801
  249ME     O05 4717   0.679   1.572  -0.072  0.2887  0.3963  0.1423
  249ME     O06 4718   0.791   1.664   0.142 -0.2569  0.0637 -0.2960
  249ME     N07 4719   0.565   1.755   0.066 -0.0641 -0.1851 -0.3524
  249ME     C08 4720   0.611   1.870  -0.011  0.3936  0.3726 -0.0546
  249ME     C09 4721   0.473   1.775   0.180 -0.0285  0.4438 -0.1195
  249ME     C0A 4722   0.595   1.479   0.162 -0.2718 -0.2287 -0.7779
  249ME     C0B 4723   0.689   1.972   0.076 -0.0271 -0.0739 -0.3073
  249ME     H0C 4724   0.667   1.839  -0.101 -0.0386 -1.4836  0.2993
  249ME     H0D 4725   0.522   1.921  -0.046 -0.0353  0.4330  1.1372
  249ME     H0E 4726   0.407   1.855   0.146  0.3610  0.4439 -0.8909
  249ME     H0F 4727   0.520   1.808   0.273 -0.8795 -1.7786  1.1475
  249ME     H10 4728   0.407   1.688   0.197  1.8542 -0.8587  0.7093
  249ME     H11 4729   0.627   2.008   0.158 -0.7669  0.4963 -1.1125
  249ME     H12 4730   0.778   1.926   0.121 -0.9402  0.5999  2.2922
  249ME     H13 4731   0.728   2.051   0.010  1.8823 -0.0896  0.7396
  250ME     S01 4732   0.058   0.384   3.205 -0.0315 -0.2190 -0.0961
  250ME     F02 4733   0.041   0.646   3.170  0.0402 -0.1749  0.0545
  250ME     F03 4734  -0.128   0.538   3.092 -0.0497 -0.0129  0.0157
  250ME     F04 4735  -0.110   0.569   3.307 -0.2217 -0.4126 -0.1238
  250ME     O05 4736   0.146   0.406   3.321 -1.0665  0.6148  0.2915
  250ME     O06 4737   0.102   0.364   3.068 -0.1829 -0.4393 -0.2727
  250ME     N07 4738  -0.048   0.264   3.245 -0.2511  0.3771 -0.2775
  250ME     C08 4739   0.007   0.134   3.283  0.0361  0.3123  0.6310
  250ME     C09 4740  -0.186   0.253   3.183 -0.3456  0.4911 -0.4817
  250ME     C0A 4741  -0.042   0.543   3.194  0.7718  0.3809  0.1240
  250ME     C0B 4742   0.040   0.044   3.165 -0.5328 -0.2621  0.5874
  250ME     H0C 4743   0.098   0.152   3.341  0.2636  1.3722 -0.0366
  250ME     H0D 4744  -0.061   0.085   3.353  0.8587 -1.7687  0.0034
  250ME     H0E 4745  -0.177   0.232   3.076 -0.1248  2.1645 -0.7910
  250ME     H0F 4746  -0.239   0.347   3.195 -1.8529 -0.3473 -0.3969
  250ME     H10 4747  -0.249   0.174   3.228  1.4469 -1.0762 -0.6602
  250ME     H11 4748   0.100   0.094   3.089 -2.2614 -0.0539 -0.6510
  250ME     H12 4749   0.099  -0.044   3.193 -1.1846 -0.7519  0.4158
  250ME     H13 4750  -0.052   0.008   3.117  0.2344 -1.3151 -0.1188
  251ME     S01 4751   2.301   0.454   3.358 -0.0357  0.0688  0.1393
  251ME     F02 4752   2.313   0.669   3.528  0.1431 -0.3173  0.0608
  251ME     F03 4753   2.496   0.628   3.418 -0.2310  0.5606 -0.4752
  251ME     F04 4754   2.332   0.720   3.316 -0.3313  0.1558 -0.2295
  251ME     O05 4755   2.312   0.367   3.477 -0.1058 -0.3227  0.3105
  251ME     O06 4756   2.368   0.423   3.230 -0.1077  0.2407 -0.3808
  251ME     N07 4757   2.140   0.473   3.323  0.2090 -0.0127  0.0092
  251ME     C08 4758   2.058   0.566   3.406  0.0180 -0.0515  0.7767
  251ME     C09 4759   2.072   0.366   3.250 -0.4807  0.5421 -0.0568
  251ME     C0A 4760   2.364   0.630   3.411  0.0966  0.3177 -0.0446
  251ME     C0B 4761   2.020   0.514   3.542  0.0895 -0.1610  0.4535
  251ME     H0C 4762   2.102   0.667   3.408 -0.1848  0.0566 -0.0441
  251ME     H0D 4763   1.963   0.585   3.355 -0.9741  1.3189  3.0493
  251ME     H0E 4764   2.137   0.309   3.184  0.4487  1.3031  0.1958
  251ME     H0F 4765   1.997   0.415   3.187  1.3196  1.6908 -1.3531
  251ME     H10 4766   2.015   0.296   3.313  0.8650 -1.7069 -1.2393
  251ME     H11 4767   1.959   0.424   3.531 -0.2153  0.3155 -2.3026
  251ME     H12 4768   2.103   0.489   3.609  0.2579  1.3130  0.8209
  251ME     H13 4769   1.959   0.594   3.586 -0.3866 -0.2871  0.0324
  252ME     S01 4770   3.047   0.959   2.730 -0.0529  0.3555 -0.0466
  252ME     F02 4771   3.250   0.811   2.639  0.3255 -0.3745  0.2749
  252ME     F03 4772   3.288   0.895   2.834 -0.0736 -0.1541  0.1292
  252ME     F04 4773   3.151   0.729   2.809 -0.0427  0.0474  0.0656
  252ME     O05 4774   3.007   0.983   2.869 -0.2428 -0.0459  0.1651
  252ME     O06 4775   2.960   0.906   2.625  0.0925  0.1600  0.1829
  252ME     N07 4776   3.116   1.098   2.678  0.4724  0.0272  0.3194
  252ME     C08 4777   3.023   1.214   2.662  0.3523 -0.8688  0.0826
  252ME     C09 4778   3.240   1.106   2.596 -0.0823  0.0579 -0.0234
  252ME     C0A 4779   3.195   0.842   2.753 -0.5886  0.2741 -0.2952
  252ME     C0B 4780   2.951   1.212   2.527 -0.2915 -0.1408  0.2089
  252ME     H0C 4781   2.949   1.217   2.744 -0.3095  0.6848 -0.5480
  252ME     H0D 4782   3.077   1.308   2.673  0.6566 -0.8831 -1.2732
  252ME     H0E 4783   3.324   1.050   2.637  0.4963  1.3720  0.6405
  252ME     H0F 4784   3.275   1.209   2.601  0.8803 -0.0969 -2.6609
  252ME     H10 4785   3.218   1.083   2.490  1.1180 -1.0796 -0.0346
  252ME     H11 4786   3.032   1.206   2.455 -0.9336 -1.6744 -0.4106
  252ME     H12 4787   2.887   1.123   2.515  1.5442 -1.2329 -1.6970
  252ME     H13 4788   2.893   1.303   2.505 -1.3764 -0.8059  0.2652
  253ME     S01 4789   2.709   0.995   4.286 -0.2779  0.0406 -0.2565
  253ME     F02 4790   2.969   1.022   4.308 -0.0442 -0.1069 -0.0544
  253ME     F03 4791   2.874   0.993   4.498  0.0563 -0.0735 -0.0816
  253ME     F04 4792   2.895   0.828   4.370 -0.5905 -0.3001  0.1216
  253ME     O05 4793   2.727   0.961   4.144  0.1298 -0.1937  0.3032
  253ME     O06 4794   2.675   1.131   4.326  0.0882 -0.1047  0.2309
  253ME     N07 4795   2.606   0.891   4.359 -0.3049  0.5325  0.0646
  253ME     C08 4796   2.579   0.906   4.506  0.2933  0.2050  0.1186
  253ME     C09 4797   2.574   0.758   4.300 -0.2180  0.2307  0.9253
  253ME     C0A 4798   2.872   0.958   4.369 -0.0448  0.0623  0.4409
  253ME     C0B 4799   2.430   0.885   4.550  0.0619  0.3396 -0.3656
  253ME     H0C 4800   2.647   0.839   4.561 -1.6796 -1.1660  0.9270
  253ME     H0D 4801   2.616   1.005   4.534 -0.8097  1.0795 -1.4513
  253ME     H0E 4802   2.661   0.727   4.243  0.4706  1.9810  1.0000
  253ME     H0F 4803   2.497   0.777   4.225 -1.5668  0.4786  2.3309
  253ME     H10 4804   2.543   0.683   4.374 -0.8536 -0.9782 -0.5302
  253ME     H11 4805   2.422   0.899   4.658  1.2593  1.8627 -0.4608
  253ME     H12 4806   2.356   0.946   4.496  1.1305  1.5842 -0.4622
  253ME     H13 4807   2.402   0.782   4.523  0.7665  0.3175 -1.0218
  254ME     S01 4808   1.186   3.264   1.665 -0.0931  0.5006  0.1974
  254ME     F02 4809   1.056   3.036   1.636 -0.1423  0.5128 -0.3693
  254ME     F03 4810   1.170   3.042   1.819  0.2465  0.0780 -0.0677
  254ME     F04 4811   0.983   3.144   1.792 -0.0544  0.2793 -0.4162
  254ME     O05 4812   1.289   3.215   1.574  0.2663  0.2419 -0.1136
  254ME     O06 4813   1.216   3.342   1.787 -0.3501 -0.3294 -0.0027
  254ME     N07 4814   1.082   3.355   1.579 -0.1994  0.0938  0.0398
  254ME     C08 4815   1.010   3.294   1.457 -0.1567  0.2657 -0.3143
  254ME     C09 4816   1.100   3.504   1.588  0.2922  0.4905  0.4057
  254ME     C0A 4817   1.095   3.113   1.735  0.4723 -0.1571 -0.0191
  254ME     C0B 4818   1.097   3.276   1.330  0.0999  0.1806 -0.0968
  254ME     H0C 4819   0.972   3.195   1.485  2.1032 -0.7634 -0.7785
  254ME     H0D 4820   0.926   3.358   1.430  0.0678  0.5663 -0.3023
  254ME     H0E 4821   1.091   3.543   1.690 -2.5081 -1.5110  0.9821
  254ME     H0F 4822   1.024   3.552   1.527  1.1357 -0.9388 -1.8228
  254ME     H10 4823   1.197   3.537   1.547  0.4768  0.1841  0.5892
  254ME     H11 4824   1.159   3.186   1.331 -0.9954 -0.5977 -0.9258
  254ME     H12 4825   1.040   3.273   1.237  0.3132 -0.0838 -0.2202
  254ME     H13 4826   1.160   3.366   1.320 -0.5116  0.5024 -1.1201
  255ME     S01 4827   1.501   1.660   3.670 -0.2678  0.1420  0.0419
  255ME     F02 4828   1.371   1.431   3.696 -0.1040 -0.2403 -0.4029
  255ME     F03 4829   1.267   1.602   3.781 -0.1707 -0.5177  0.3639
  255ME     F04 4830   1.268   1.572   3.566 -0.2070  0.1408 -0.5634
  255ME     O05 4831   1.461   1.797   3.702 -0.2703  0.1906 -0.4044
  255ME     O06 4832   1.562   1.622   3.542 -0.5409 -0.1200 -0.0233
  255ME     N07 4833   1.606   1.607   3.786  0.2755  0.5394  0.2344
  255ME     C08 4834   1.555   1.568   3.924 -0.3929 -0.6527  0.5649
  255ME     C09 4835   1.738   1.684   3.793 -0.2597  0.2319 -0.2784
  255ME     C0A 4836   1.338   1.559   3.678 -0.0584  0.1964 -0.5519
  255ME     C0B 4837   1.613   1.435   3.972  0.2012  0.0251  0.4515
  255ME     H0C 4838   1.566   1.654   3.992  0.1774  0.1757 -0.5546
  255ME     H0D 4839   1.448   1.549   3.920 -0.0946 -2.3916  0.2441
  255ME     H0E 4840   1.780   1.685   3.693 -0.9654 -1.5836 -0.6267
  255ME     H0F 4841   1.817   1.641   3.856 -0.4346  0.1536 -0.1125
  255ME     H10 4842   1.723   1.787   3.828 -0.6820 -0.3791  1.3950
  255ME     H11 4843   1.720   1.435   3.952 -0.0049  1.5662 -0.7617
  255ME     H12 4844   1.600   1.423   4.080 -0.5784 -0.0630  0.3510
  255ME     H13 4845   1.561   1.352   3.920  0.8596 -0.0077 -0.1674
  256ME     S01 4846   3.681   1.121   0.321  0.0391 -0.0458  0.1057
  256ME     F02 4847   3.863   1.311   0.377  0.4637 -0.1426 -0.4936
  256ME     F03 4848   3.946   1.115   0.325  0.1180  0.0808  0.3771
  256ME     F04 4849   3.859   1.251   0.171  0.1069 -0.1183 -0.4254
  256ME     O05 4850   3.681   1.006   0.232 -0.1877  0.1794 -0.0956
  256ME     O06 4851   3.590   1.230   0.309 -0.2124  0.0422  0.0114
  256ME     N07 4852   3.686   1.066   0.479 -0.3072  0.1212 -0.3268
  256ME     C08 4853   3.694   0.920   0.506 -0.1157 -0.6499 -0.2272
  256ME     C09 4854   3.619   1.148   0.588  0.4713  0.0023  0.1814
  256ME     C0A 4855   3.846   1.206   0.299 -0.0720  0.1710  0.1050
  256ME     C0B 4856   3.558   0.856   0.505 -0.1717  0.1967 -0.0837
  256ME     H0C 4857   3.764   0.872   0.436  0.4369  0.1032 -0.1931
  256ME     H0D 4858   3.745   0.912   0.602 -0.2978  1.0574  0.0245
  256ME     H0E 4859   3.514   1.161   0.562  0.5851  0.7913  0.0986
  256ME     H0F 4860   3.656   1.250   0.576 -1.8985  0.8816  0.0802
  256ME     H10 4861   3.635   1.107   0.689  1.5929  1.4674  0.6157
  256ME     H11 4862   3.515   0.868   0.406  0.3071 -0.5104 -0.3762
  256ME     H12 4863   3.561   0.752   0.541  0.4233  0.6064  1.0766
  256ME     H13 4864   3.494   0.911   0.576  0.3186 -0.5486  0.9571
  257ME     S01 4865   3.570   1.956   4.334 -0.1302  0.4078 -0.3392
  257ME     F02 4866   3.306   2.008   4.331  0.3877 -0.0193 -0.3162
  257ME     F03 4867   3.395   1.938   4.143 -0.4126  0.4530 -0.3683
  257ME     F04 4868   3.353   1.793   4.301  0.1353 -0.4355 -0.1803
  257ME     O05 4869   3.645   1.838   4.293 -0.1894  0.1376  0.0090
  257ME     O06 4870   3.557   1.992   4.474 -0.3082 -0.1718 -0.1310
  257ME     N07 4871   3.630   2.086   4.254  0.4515  0.1902  0.2246
  257ME     C08 4872   3.780   2.091   4.237 -0.3433 -0.2423 -0.1002
  257ME     C09 4873   3.572   2.223   4.273  0.2094  0.1964  0.0235
  257ME     C0A 4874   3.391   1.921   4.273  0.2047 -0.1412  0.8272
  257ME     C0B 4875   3.851   2.136   4.366  0.2384 -0.4509  0.2240
  257ME     H0C 4876   3.817   1.993   4.202  0.2159  0.1925 -0.7324
  257ME     H0D 4877   3.797   2.162   4.156 -1.3905  0.0233 -0.0923
  257ME     H0E 4878   3.564   2.249   4.379 -1.9358 -0.7513  0.1281
  257ME     H0F 4879   3.467   2.220   4.242  0.1377 -0.0458  0.2965
  257ME     H10 4880   3.618   2.301   4.211 -0.9652  1.9165  1.2403
  257ME     H11 4881   3.820   2.078   4.452  1.4993 -0.7009  0.5236
  257ME     H12 4882   3.960   2.130   4.351  0.1763  0.5084 -0.6550
  257ME     H13 4883   3.829   2.241   4.391  0.6837 -0.4461  0.5962
  258ME     S01 4884   4.043   1.660   3.158 -0.1113  0.0683 -0.0481
  258ME     F02 4885   4.160   1.671   2.913  0.0620  0.1815 -0.0831
  258ME     F03 4886   4.299   1.705   3.079 -0.1533  0.4440 -0.3590
  258ME     F04 4887   4.231   1.505   3.040  0.1162 -0.1397 -0.0318
  258ME     O05 4888   3.979   1.791   3.138 -0.2775 -0.4245  0.1791
  258ME     O06 4889   4.104   1.624   3.289  0.1231 -0.0515 -0.1239
  258ME     N07 4890   3.934   1.546   3.118  0.1630 -0.0373  0.2022
  258ME     C08 4891   3.861   1.471   3.224 -0.3103  0.2669 -0.1323
  258ME     C09 4892   3.859   1.557   2.987  0.2795 -0.1561 -0.3795
  258ME     C0A 4893   4.196   1.632   3.040  0.5141 -0.1821  0.1688
  258ME     C0B 4894   3.768   1.560   3.307 -0.1247 -0.0564 -0.3949
  258ME     H0C 4895   3.802   1.393   3.173  0.4426  0.4577 -1.3200
  258ME     H0D 4896   3.925   1.414   3.291 -1.8588 -0.1707  1.0123
  258ME     H0E 4897   3.807   1.463   2.965  0.5731 -0.3439 -0.2701
  258ME     H0F 4898   3.924   1.584   2.904 -1.4264 -1.0434 -2.0445
  258ME     H10 4899   3.785   1.638   2.985  0.4571  0.0529  0.8681
  258ME     H11 4900   3.823   1.621   3.378 -0.9099  0.8704 -0.5723
  258ME     H12 4901   3.718   1.635   3.242  1.5661  0.4086 -1.1797
  258ME     H13 4902   3.693   1.497   3.358 -0.6199  0.2759 -0.6983
  259ME     S01 4903   3.625   1.162   3.439 -0.2676  0.0149  0.1616
  259ME     F02 4904   3.470   0.960   3.520  0.1297  0.2358  0.3604
  259ME     F03 4905   3.509   0.953   3.300 -0.1860  0.0624  0.2033
  259ME     F04 4906   3.668   0.899   3.450 -0.1117  0.3357  0.3358
  259ME     O05 4907   3.511   1.247   3.464  0.0304 -0.0647 -0.4793
  259ME     O06 4908   3.707   1.168   3.320 -0.4109 -0.3830  0.6266
  259ME     N07 4909   3.727   1.165   3.576 -0.2584 -0.0031 -0.1567
  259ME     C08 4910   3.687   1.090   3.699 -0.8389  0.2344  0.2231
  259ME     C09 4911   3.819   1.282   3.592 -0.1117  0.3924 -0.2710
  259ME     C0A 4912   3.562   0.980   3.424  0.1337 -0.6029  0.3359
  259ME     C0B 4913   3.590   1.176   3.786 -0.1805 -0.1744  0.1152
  259ME     H0C 4914   3.636   0.995   3.678 -0.3164 -0.0855  0.4077
  259ME     H0D 4915   3.779   1.074   3.755  1.0938  0.3208 -2.8330
  259ME     H0E 4916   3.768   1.373   3.620 -1.1940 -0.6500  1.2341
  259ME     H0F 4917   3.872   1.295   3.498 -0.6675  0.1153 -0.6207
  259ME     H10 4918   3.900   1.260   3.664 -0.5217  0.8301  0.3238
  259ME     H11 4919   3.567   1.123   3.878 -0.6652 -0.0013  0.0907
  259ME     H12 4920   3.634   1.274   3.809 -1.6143  0.3438  0.6821
  259ME     H13 4921   3.498   1.196   3.730 -0.4390 -1.7264 -0.0419
  260ME     S01 4922   1.078   0.593   4.244 -0.1361 -0.0783  0.3994
  260ME     F02 4923   1.056   0.848   4.338  0.1893  0.0469 -0.2260
  260ME     F03 4924   0.869   0.750   4.292 -0.1542  0.7062 -0.3684
  260ME     F04 4925   0.971   0.700   4.471 -0.1233  0.0002 -0.2074
  260ME     O05 4926   1.082   0.657   4.111 -0.3796  0.6841  0.2966
  260ME     O06 4927   1.005   0.467   4.263 -0.4543 -0.1162  0.3838
  260ME     N07 4928   1.230   0.577   4.307  0.1347 -0.3283  0.4285
  260ME     C08 4929   1.251   0.546   4.453 -0.0342 -0.4326  0.2102
  260ME     C09 4930   1.323   0.507   4.207  0.8106  0.1503  0.2601
  260ME     C0A 4931   0.989   0.733   4.343 -0.2503 -0.1871  0.0816
  260ME     C0B 4932   1.230   0.402   4.488 -0.0561 -0.0196 -0.2617
  260ME     H0C 4933   1.356   0.573   4.476 -0.7037  2.3677  0.1918
  260ME     H0D 4934   1.190   0.613   4.513 -0.0949  0.6346 -1.0099
  260ME     H0E 4935   1.423   0.499   4.249  0.8682 -1.0129 -0.0826
  260ME     H0F 4936   1.330   0.566   4.116  0.2885  1.4711  1.0638
  260ME     H10 4937   1.291   0.408   4.170  1.2445 -0.0771  0.4986
  260ME     H11 4938   1.286   0.336   4.421  0.4212  1.2628 -1.1265
  260ME     H12 4939   1.257   0.370   4.590  0.0442  3.0859  0.7228
  260ME     H13 4940   1.122   0.387   4.473 -0.1621  0.6564 -0.1493
  261ME     S01 4941   2.224   3.228   4.197 -0.1128  0.3159  0.2102
  261ME     F02 4942   2.058   3.090   4.354  0.0510  0.0464  0.1985
  261ME     F03 4943   2.022   3.058   4.136  0.2866  0.1316  0.1242
  261ME     F04 4944   2.193   2.965   4.240 -0.1060  0.5142  0.0944
  261ME     O05 4945   2.294   3.183   4.076  0.1496 -0.0560  0.1316
  261ME     O06 4946   2.286   3.262   4.322 -0.8240 -0.0258  0.0544
  261ME     N07 4947   2.116   3.354   4.153 -0.2527 -0.2362  0.3671
  261ME     C08 4948   1.979   3.363   4.213 -0.1395  0.0410 -0.3455
  261ME     C09 4949   2.166   3.473   4.080  0.4714 -0.0299 -0.3022
  261ME     C0A 4950   2.116   3.075   4.230 -0.0310  0.5204  0.3553
  261ME     C0B 4951   1.980   3.417   4.352  0.0392 -0.2386  0.5281
  261ME     H0C 4952   1.914   3.425   4.149  0.7291  1.6284  0.2856
  261ME     H0D 4953   1.935   3.263   4.219  1.2993 -0.6745 -1.2634
  261ME     H0E 4954   2.076   3.522   4.041 -0.3340 -0.8974  0.4416
  261ME     H0F 4955   2.235   3.437   4.004 -0.2273 -0.5790 -0.6846
  261ME     H10 4956   2.216   3.542   4.150 -0.4999  0.6659 -0.2769
  261ME     H11 4957   2.023   3.517   4.356  1.0103 -0.6387  0.4100
  261ME     H12 4958   1.875   3.421   4.384 -0.4652  2.5648 -1.3033
  261ME     H13 4959   2.032   3.341   4.412  0.9043 -0.0498  0.0270
  262ME     S01 4960   3.292   3.357   2.563  0.0471 -0.0060  0.0313
  262ME     F02 4961   3.231   3.475   2.338  0.3423 -0.0719  0.3273
  262ME     F03 4962   3.109   3.548   2.503  0.1639  0.3805  0.2843
  262ME     F04 4963   3.318   3.612   2.478 -0.6381 -0.3143 -0.0543
  262ME     O05 4964   3.238   3.238   2.497 -0.3114 -0.2610 -0.5386
  262ME     O06 4965   3.254   3.400   2.701 -0.0935  0.3441  0.2876
  262ME     N07 4966   3.458   3.347   2.553  0.2595  0.0173 -0.1953
  262ME     C08 4967   3.516   3.336   2.418 -0.5048 -0.3889 -0.2294
  262ME     C09 4968   3.536   3.278   2.657 -0.3618 -0.1991 -0.3073
  262ME     C0A 4969   3.231   3.509   2.467  0.1637 -0.0252 -0.2712
  262ME     C0B 4970   3.673   3.344   2.413 -0.0410  0.3603  0.1383
  262ME     H0C 4971   3.479   3.249   2.362  1.1181 -1.5459  0.4592
  262ME     H0D 4972   3.484   3.424   2.362  0.3974  0.5251  0.6578
  262ME     H0E 4973   3.521   3.170   2.661 -0.1473 -0.2478 -0.7579
  262ME     H0F 4974   3.491   3.311   2.751  1.2783  0.5972  0.2365
  262ME     H10 4975   3.642   3.310   2.659 -0.5536  0.4227 -0.0540
  262ME     H11 4976   3.715   3.430   2.465  1.0392 -0.3146  0.4074
  262ME     H12 4977   3.726   3.253   2.446  0.4798  1.1406  1.4664
  262ME     H13 4978   3.713   3.356   2.311 -1.1703 -1.1729 -0.5128
  263ME     S01 4979   1.983   3.202   1.991  0.0299  0.1372  0.1360
  263ME     F02 4980   2.066   2.979   2.109 -0.4688  0.0761  0.1294
  263ME     F03 4981   1.873   2.956   2.013  0.0828  0.5808  0.2577
  263ME     F04 4982   2.055   2.962   1.896  0.4737 -0.3720  0.2195
  263ME     O05 4983   1.920   3.237   2.119 -0.1502  0.0598  0.4418
  263ME     O06 4984   1.922   3.235   1.862 -0.2714 -0.1828 -0.0764
  263ME     N07 4985   2.136   3.264   1.988 -0.3176 -0.2257  0.4705
  263ME     C08 4986   2.245   3.204   1.903  1.0061 -0.3888  0.1160
  263ME     C09 4987   2.158   3.407   2.024 -0.4598  0.2578 -0.4231
  263ME     C0A 4988   1.993   3.010   2.006 -0.2324  0.5473 -0.1397
  263ME     C0B 4989   2.227   3.244   1.758  0.0298  0.3272 -0.3202
  263ME     H0C 4990   2.342   3.238   1.943  0.8498 -0.9009  0.9363
  263ME     H0D 4991   2.244   3.096   1.916  1.2474 -0.3031  0.8661
  263ME     H0E 4992   2.111   3.426   2.120 -1.4283 -1.8945 -0.4384
  263ME     H0F 4993   2.111   3.469   1.948  0.0134  0.2365 -0.7348
  263ME     H10 4994   2.265   3.434   2.026 -0.5012  0.3693  0.5736
  263ME     H11 4995   2.307   3.211   1.691  0.5004  0.6298  0.0888
  263ME     H12 4996   2.134   3.202   1.719 -0.0457  1.0145 -0.9106
  263ME     H13 4997   2.226   3.354   1.749 -1.0855  0.3342 -0.1537
  264ME     S01 4998   3.276   3.610   3.218  0.0545 -0.0224 -0.1323
  264ME     F02 4999   3.375   3.725   3.438 -0.0342  0.4120  0.1502
  264ME     F03 5000   3.388   3.843   3.259  0.0096  0.2035 -0.2354
  264ME     F04 5001   3.193   3.821   3.358 -0.0751  0.1429 -0.0552
  264ME     O05 5002   3.198   3.673   3.116 -0.1353  0.0092  0.1578
  264ME     O06 5003   3.223   3.506   3.305  0.2222  0.0038  0.2182
  264ME     N07 5004   3.417   3.550   3.149 -0.3381 -0.3772 -0.0389
  264ME     C08 5005   3.544   3.548   3.226 -0.2717  0.2635 -0.2390
  264ME     C09 5006   3.406   3.437   3.055  0.3526 -0.1155  0.4400
  264ME     C0A 5007   3.311   3.759   3.328  0.4749  0.3076 -0.0323
  264ME     C0B 5008   3.542   3.440   3.341 -0.0559  0.0414 -0.1204
  264ME     H0C 5009   3.632   3.545   3.160 -0.5757  0.9490 -0.6776
  264ME     H0D 5010   3.556   3.646   3.271  1.8835  0.8423 -1.9181
  264ME     H0E 5011   3.326   3.458   2.983  0.5135  0.1476  0.3358
  264ME     H0F 5012   3.390   3.343   3.107  0.1885 -0.0631  0.4838
  264ME     H10 5013   3.505   3.436   3.007  0.7484  0.5211  1.2319
  264ME     H11 5014   3.538   3.340   3.299  0.5286 -0.1196  0.1937
  264ME     H12 5015   3.634   3.449   3.400 -0.1023  1.4353 -0.2474
  264ME     H13 5016   3.457   3.460   3.409 -0.2542 -0.2332 -0.2870
  265ME     S01 5017   0.421   2.618   4.336 -0.0319  0.1642 -0.0102
  265ME     F02 5018   0.331   2.845   4.423  0.0863  0.0714  0.3396
  265ME     F03 5019   0.209   2.765   4.267 -0.2605  0.3051 -0.2486
  265ME     F04 5020   0.204   2.684   4.467 -0.1648  0.0061 -0.2430
  265ME     O05 5021   0.345   2.516   4.265  0.0918  0.3063 -0.0852
  265ME     O06 5022   0.493   2.592   4.461  0.5031 -0.0597  0.0905
  265ME     N07 5023   0.529   2.687   4.228 -0.3040  0.5927 -0.2946
  265ME     C08 5024   0.643   2.599   4.188 -0.2018 -0.1499 -0.1476
  265ME     C09 5025   0.552   2.832   4.227 -0.1580  0.2811  0.1542
  265ME     C0A 5026   0.279   2.736   4.377  0.1991  0.6294 -0.3020
  265ME     C0B 5027   0.701   2.628   4.047 -0.4607  0.0496  0.4344
  265ME     H0C 5028   0.716   2.595   4.270 -1.6173  0.4200  1.1653
  265ME     H0D 5029   0.610   2.496   4.175  0.0500 -0.4064  1.1725
  265ME     H0E 5030   0.599   2.863   4.321  0.9803 -1.3008  0.1149
  265ME     H0F 5031   0.454   2.877   4.210 -0.9981 -1.3759  0.5611
  265ME     H10 5032   0.624   2.863   4.149  0.2026  1.0159  0.7703
  265ME     H11 5033   0.622   2.641   3.972 -0.5890 -1.7635  0.2403
  265ME     H12 5034   0.766   2.716   4.033 -0.0339 -0.1340  1.2793
  265ME     H13 5035   0.763   2.543   4.013 -0.7275 -0.5016  1.3171
  266ME     S01 5036   2.231   3.624   2.999 -0.0091  0.3698 -0.0545
  266ME     F02 5037   2.272   3.792   3.205 -0.1234  0.5922  0.0354
  266ME     F03 5038   2.242   3.897   3.008 -0.2612 -0.3312  0.1072
  266ME     F04 5039   2.071   3.814   3.114  0.2737  0.0174  0.0296
  266ME     O05 5040   2.195   3.642   2.860  0.1153  0.0182 -0.5147
  266ME     O06 5041   2.156   3.529   3.080 -0.4190  0.1201 -0.0094
  266ME     N07 5042   2.390   3.587   3.007 -0.1366 -0.1922 -0.8549
  266ME     C08 5043   2.496   3.692   2.979  0.0378  0.0184 -0.0994
  266ME     C09 5044   2.428   3.441   2.990 -0.0784  0.1042 -0.6258
  266ME     C0A 5045   2.203   3.791   3.085  0.1890 -0.1038  0.0455
  266ME     C0B 5046   2.499   3.717   2.826  0.3547  0.3128  0.3784
  266ME     H0C 5047   2.474   3.782   3.038  1.5596 -0.6896  1.5870
  266ME     H0D 5048   2.590   3.653   3.016  1.8329  3.1191 -1.1861
  266ME     H0E 5049   2.373   3.375   3.057  0.2795  0.2424 -0.1964
  266ME     H0F 5050   2.533   3.422   3.016 -0.4916 -2.6769 -0.7610
  266ME     H10 5051   2.416   3.407   2.886  0.5314 -1.7256 -0.1176
  266ME     H11 5052   2.588   3.773   2.797  0.7785 -1.2900 -1.5867
  266ME     H12 5053   2.489   3.626   2.765 -1.0284  0.7030 -0.0108
  266ME     H13 5054   2.412   3.779   2.800 -0.8302 -0.9582  1.2661
  267ME     S01 5055   3.887   4.227   0.864 -0.1056 -0.2625 -0.0404
  267ME     F02 5056   3.986   4.447   0.743  0.2701 -0.0027  0.6071
  267ME     F03 5057   4.119   4.366   0.900  0.4272  0.2085 -0.2102
  267ME     F04 5058   4.099   4.268   0.708 -0.0122  0.0500  0.1108
  267ME     O05 5059   3.939   4.120   0.951 -0.3175  0.0275  0.2688
  267ME     O06 5060   3.821   4.203   0.734  0.2278 -0.3122 -0.3305
  267ME     N07 5061   3.784   4.324   0.946 -0.0704  0.2719 -0.1523
  267ME     C08 5062   3.644   4.282   0.968 -0.4130  0.0013 -0.2432
  267ME     C09 5063   3.845   4.410   1.057  0.1795  0.0018  0.4162
  267ME     C0A 5064   4.032   4.335   0.802  0.1737  0.0455 -0.1495
  267ME     C0B 5065   3.554   4.380   1.053 -0.2482 -0.0659  0.2111
  267ME     H0C 5066   3.598   4.270   0.869 -0.3404 -0.3111 -0.2407
  267ME     H0D 5067   3.645   4.183   1.015 -0.9871 -0.6593 -1.6034
  267ME     H0E 5068   3.937   4.456   1.022 -0.5853  1.1198 -0.1621
  267ME     H0F 5069   3.866   4.352   1.147  0.4011  0.6593  0.7886
  267ME     H10 5070   3.780   4.495   1.080 -0.7982 -0.2414 -1.2961
  267ME     H11 5071   3.451   4.345   1.048 -0.3574  0.4985 -1.8615
  267ME     H12 5072   3.583   4.377   1.159 -0.4121  0.4806  0.2726
  267ME     H13 5073   3.565   4.484   1.021  1.6185 -0.5933 -0.9872
  268ME     S01 5074   0.287   1.799   4.141 -0.2817 -0.1243  0.1608
  268ME     F02 5075   0.040   1.850   4.044  0.4506  0.6121 -0.0515
  268ME     F03 5076   0.154   2.027   4.107 -0.0286  0.1854 -0.7020
  268ME     F04 5077   0.203   1.925   3.922 -0.1635  0.2241  0.0526
  268ME     O05 5078   0.263   1.841   4.275  0.0529  0.5306 -0.3624
  268ME     O06 5079   0.414   1.810   4.072  0.6077  0.6226 -0.1249
  268ME     N07 5080   0.235   1.644   4.136 -0.0353 -0.2409 -0.3972
  268ME     C08 5081   0.228   1.588   3.998  0.6151  0.0124 -0.0500
  268ME     C09 5082   0.281   1.553   4.246 -0.0715  0.1679  0.3658
  268ME     C0A 5083   0.162   1.908   4.046 -0.0952  0.1558 -0.4271
  268ME     C0B 5084   0.177   1.445   3.991  0.3624  0.3480  0.4026
  268ME     H0C 5085   0.160   1.652   3.941  0.5095 -0.1940 -0.1538
  268ME     H0D 5086   0.328   1.593   3.954  0.8306 -1.2773  0.2700
  268ME     H0E 5087   0.383   1.521   4.224 -0.8301 -2.6711  0.7827
  268ME     H0F 5088   0.215   1.467   4.251 -0.3057  0.2839 -0.7060
  268ME     H10 5089   0.280   1.598   4.347 -0.5462  1.2507 -0.1110
  268ME     H11 5090   0.076   1.433   4.031 -0.1563 -0.7013 -1.1655
  268ME     H12 5091   0.170   1.410   3.887  0.7851  0.7366  0.2416
  268ME     H13 5092   0.239   1.375   4.049  2.5333  1.7356 -0.1835
  269ME     S01 5093   4.328   1.624   2.544  0.1773 -0.0114 -0.0674
  269ME     F02 5094   4.416   1.553   2.294  0.1089  0.0812 -0.3227
  269ME     F03 5095   4.352   1.390   2.417 -0.0901  0.3253 -0.5045
  269ME     F04 5096   4.208   1.522   2.329 -0.0921  0.6263  0.2657
  269ME     O05 5097   4.470   1.655   2.572  0.3496  0.3284 -0.2544
  269ME     O06 5098   4.249   1.547   2.641  0.6548  0.0933  0.2689
  269ME     N07 5099   4.254   1.770   2.503 -0.1968 -0.1148 -0.2721
  269ME     C08 5100   4.286   1.839   2.373 -0.0135  0.0735  0.2261
  269ME     C09 5101   4.188   1.853   2.609  0.6903 -0.2492 -0.1880
  269ME     C0A 5102   4.327   1.516   2.387 -0.1392  0.0176 -0.0793
  269ME     C0B 5103   4.408   1.923   2.378 -0.2733  0.0293  0.0258
  269ME     H0C 5104   4.300   1.762   2.295  0.3184  1.7568 -1.4054
  269ME     H0D 5105   4.197   1.899   2.356 -0.2469  0.0645  1.3929
  269ME     H0E 5106   4.127   1.788   2.672  0.0267  0.5800  0.0453
  269ME     H0F 5107   4.115   1.918   2.560  0.4447 -0.4492 -0.0872
  269ME     H10 5108   4.255   1.906   2.678  0.8231  0.3551 -0.7705
  269ME     H11 5109   4.501   1.866   2.387 -0.1279  0.3110  0.3089
  269ME     H12 5110   4.417   1.984   2.288  0.6480 -0.6003 -0.3147
  269ME     H13 5111   4.388   1.990   2.463 -0.5498  0.2525 -0.2139
  270ME     S01 5112   0.073   3.922   0.834  0.0544  0.0695  0.0824
  270ME     F02 5113   0.002   4.099   1.017  0.2500  0.0609 -0.0617
  270ME     F03 5114  -0.159   3.964   0.954  0.4375 -0.3051 -0.3337
  270ME     F04 5115  -0.003   3.889   1.086  0.4441  0.0668  0.1853
  270ME     O05 5116   0.011   4.008   0.734 -0.1382 -0.0012  0.3836
  270ME     O06 5117   0.073   3.779   0.825 -0.1025 -0.1643 -0.2125
  270ME     N07 5118   0.230   3.968   0.859  0.4153  0.0188  0.0273
  270ME     C08 5119   0.301   3.926   0.985  0.2120 -0.3086 -0.1009
  270ME     C09 5120   0.314   4.011   0.743  0.0898  0.0178  0.0139
  270ME     C0A 5121  -0.031   3.971   0.986  0.2054  0.5176 -0.2648
  270ME     C0B 5122   0.391   3.803   0.970 -0.1558 -0.1018  0.0121
  270ME     H0C 5123   0.365   4.007   1.025  0.2249 -0.4778  0.2286
  270ME     H0D 5124   0.226   3.916   1.064 -1.4066  0.2970 -1.5343
  270ME     H0E 5125   0.355   3.922   0.695  0.0873 -0.5246  0.9930
  270ME     H0F 5126   0.401   4.066   0.780 -0.7379  1.5859 -0.3368
  270ME     H10 5127   0.257   4.067   0.668  0.6751  0.2097 -0.2922
  270ME     H11 5128   0.336   3.708   0.969  0.2722 -0.3940  1.9780
  270ME     H12 5129   0.454   3.807   0.880 -0.5219 -0.0328 -0.2448
  270ME     H13 5130   0.456   3.791   1.057  2.0984  0.2991 -1.5888
  271ME     S01 5131   0.161   0.786   2.618 -0.3343 -0.1417  0.1606
  271ME     F02 5132   0.294   0.598   2.493  0.0880 -0.2552 -0.0649
  271ME     F03 5133   0.354   0.803   2.432 -0.6274 -0.1913  0.0739
  271ME     F04 5134   0.419   0.717   2.627 -0.0057  0.0643  0.4133
  271ME     O05 5135   0.060   0.763   2.518 -0.2656  0.1625  0.0400
  271ME     O06 5136   0.196   0.919   2.673 -0.0290 -0.0529  0.0433
  271ME     N07 5137   0.115   0.689   2.745  0.0948  0.1497 -0.4203
  271ME     C08 5138  -0.015   0.715   2.811  0.1334 -0.4418  0.3104
  271ME     C09 5139   0.216   0.606   2.814  0.3525  0.3881  0.1082
  271ME     C0A 5140   0.317   0.724   2.536 -0.2634 -0.1845 -0.3186
  271ME     C0B 5141  -0.013   0.831   2.915  0.3580  0.1469  0.1086
  271ME     H0C 5142  -0.092   0.733   2.735  0.5549 -0.0659 -0.0290
  271ME     H0D 5143  -0.037   0.622   2.864 -0.0917 -0.2154  0.6217
  271ME     H0E 5144   0.295   0.666   2.860  0.5834  1.0017 -1.0757
  271ME     H0F 5145   0.267   0.546   2.739  0.1686 -0.1033  0.3708
  271ME     H10 5146   0.173   0.536   2.888 -1.2478  0.5740 -0.6286
  271ME     H11 5147  -0.005   0.925   2.861 -1.7603 -0.3327 -1.1342
  271ME     H12 5148  -0.112   0.839   2.963  0.2257  0.2918 -0.1842
  271ME     H13 5149   0.065   0.826   2.992  0.0409  2.2823  0.5761
  272ME     S01 5150   1.007   0.274   3.107  0.2051  0.5373 -0.0322
  272ME     F02 5151   1.190   0.422   2.977 -0.2100 -0.4383  0.1872
  272ME     F03 5152   1.028   0.533   3.082 -0.2208  0.0834  0.1728
  272ME     F04 5153   1.190   0.437   3.198  0.3950 -0.1978 -0.3515
  272ME     O05 5154   1.106   0.169   3.108 -0.0838 -0.1943  0.4578
  272ME     O06 5155   0.901   0.279   3.007 -0.1299  0.0856  0.1180
  272ME     N07 5156   0.941   0.277   3.259  0.8172  0.4231 -0.1124
  272ME     C08 5157   0.873   0.404   3.307  0.3675 -0.3703 -0.1280
  272ME     C09 5158   0.888   0.149   3.311  0.3050 -0.7817  0.1592
  272ME     C0A 5159   1.112   0.428   3.092 -0.1496  0.2775  0.0714
  272ME     C0B 5160   0.749   0.449   3.234 -0.0120  0.0795 -0.1044
  272ME     H0C 5161   0.850   0.392   3.414  0.6989  0.8732  0.0887
  272ME     H0D 5162   0.946   0.486   3.306 -1.5856  1.3918 -0.1993
  272ME     H0E 5163   0.871   0.162   3.418  0.0957 -0.2276  0.0574
  272ME     H0F 5164   0.965   0.072   3.308  1.6760  0.5761 -0.0781
  272ME     H10 5165   0.797   0.114   3.261 -0.3466  0.9206  0.1150
  272ME     H11 5166   0.777   0.485   3.135  0.9543  0.8006  0.4134
  272ME     H12 5167   0.673   0.370   3.227  0.8324 -0.7744  0.1818
  272ME     H13 5168   0.697   0.526   3.293 -1.1910 -0.4897 -0.3929
  273ME     S01 5169   1.914   3.033   3.057 -0.4910 -0.2239 -0.0905
  273ME     F02 5170   1.856   2.780   3.011 -0.2071  0.1134  0.1679
  273ME     F03 5171   1.872   2.825   3.222  0.5167 -0.0312 -0.3503
  273ME     F04 5172   1.699   2.891   3.117 -0.2003  0.5626  0.1118
  273ME     O05 5173   1.926   3.114   3.179  0.1656 -0.4835  0.2258
  273ME     O06 5174   1.837   3.081   2.941  0.0460  0.2267  0.1773
  273ME     N07 5175   2.067   2.990   2.997  0.4437  0.1976  0.0383
  273ME     C08 5176   2.123   3.075   2.887  0.2646  0.1679 -0.1511
  273ME     C09 5177   2.171   2.948   3.101  0.3522  0.2424 -0.2500
  273ME     C0A 5178   1.828   2.869   3.104 -0.0650  0.0436  0.2833
  273ME     C0B 5179   2.157   3.219   2.939  0.2642  0.3343 -0.2351
  273ME     H0C 5180   2.218   3.029   2.858  0.3496  0.1040  0.2263
  273ME     H0D 5181   2.056   3.074   2.801  0.5549  0.9497 -0.3873
  273ME     H0E 5182   2.210   3.039   3.147 -1.4713  1.0687 -0.2994
  273ME     H0F 5183   2.250   2.895   3.048 -0.0050 -0.8047  0.2653
  273ME     H10 5184   2.127   2.880   3.175  0.4590  0.1678 -0.2559
  273ME     H11 5185   2.184   3.283   2.855 -0.6061  1.4338  0.3077
  273ME     H12 5186   2.075   3.264   2.998  0.1918 -0.2853  0.1389
  273ME     H13 5187   2.244   3.221   3.006 -1.2279  0.3309  1.7653
  274ME     S01 5188   3.953   1.177   2.046  0.3291 -0.0402  0.1813
  274ME     F02 5189   3.827   1.053   2.242 -0.3179 -0.1057  0.3463
  274ME     F03 5190   3.987   1.182   2.310  0.0761  0.2539 -0.2403
  274ME     F04 5191   3.799   1.263   2.241  0.0486 -0.1755  0.1824
  274ME     O05 5192   4.050   1.068   2.040  0.0535  0.3228  0.0603
  274ME     O06 5193   3.988   1.314   2.018 -0.2676 -0.1453 -0.3811
  274ME     N07 5194   3.821   1.139   1.949  0.1734  0.1263 -0.0111
  274ME     C08 5195   3.846   1.126   1.801  0.1055 -0.6741 -0.6623
  274ME     C09 5196   3.683   1.177   1.989  0.8087 -0.2193  0.2704
  274ME     C0A 5197   3.890   1.166   2.220 -0.6146  0.2115  0.5600
  274ME     C0B 5198   3.852   1.256   1.726 -0.1689 -0.5987  0.1285
  274ME     H0C 5199   3.942   1.073   1.793  0.5499  0.1454 -0.7487
  274ME     H0D 5200   3.770   1.060   1.758 -0.8070 -0.3466  0.4090
  274ME     H0E 5201   3.611   1.142   1.915  0.6349  0.7398 -0.0121
  274ME     H0F 5202   3.676   1.285   1.985  0.3610 -0.2384  0.4570
  274ME     H10 5203   3.648   1.145   2.088 -1.5127  0.2686 -0.3570
  274ME     H11 5204   3.943   1.310   1.756 -2.2273  2.6899  0.7815
  274ME     H12 5205   3.841   1.227   1.621 -0.0776  0.4111 -0.1686
  274ME     H13 5206   3.764   1.315   1.754  1.0009  0.5544  1.5151
  275ME     S01 5207   0.597   4.287   1.694 -0.0592 -0.3543  0.0924
  275ME     F02 5208   0.637   4.112   1.891 -0.0529 -0.3335 -0.0987
  275ME     F03 5209   0.815   4.212   1.830  0.1524  0.1447 -0.4551
  275ME     F04 5210   0.675   4.316   1.954  0.2844 -0.0508 -0.2494
  275ME     O05 5211   0.456   4.264   1.729 -0.0045  0.0596  0.1524
  275ME     O06 5212   0.661   4.221   1.578  0.0994 -0.3522 -0.4092
  275ME     N07 5213   0.625   4.451   1.684 -0.1423 -0.4996 -0.5936
  275ME     C08 5214   0.515   4.532   1.620  0.1552 -0.5253 -0.0799
  275ME     C09 5215   0.769   4.501   1.685 -0.2871 -0.3318 -0.0664
  275ME     C0A 5216   0.688   4.228   1.852  0.0635  0.6873 -0.2417
  275ME     C0B 5217   0.513   4.525   1.470  0.0734  0.3172  0.0498
  275ME     H0C 5218   0.419   4.505   1.666  0.2752 -2.1075 -0.7500
  275ME     H0D 5219   0.534   4.636   1.647 -0.1809 -0.9770  2.0546
  275ME     H0E 5220   0.769   4.610   1.684  1.8188 -0.3201 -0.7043
  275ME     H0F 5221   0.812   4.474   1.588 -0.5647 -0.0096 -0.2818
  275ME     H10 5222   0.832   4.461   1.765  0.7464  0.9381 -0.2442
  275ME     H11 5223   0.602   4.575   1.432 -0.4684  0.4963 -1.0059
  275ME     H12 5224   0.510   4.424   1.427 -1.0025  0.2258  0.3436
  275ME     H13 5225   0.421   4.573   1.435  0.0373  0.1903 -0.0277
  276ME     S01 5226   0.417   1.341   2.975  0.0566 -0.3990 -0.2325
  276ME     F02 5227   0.518   1.540   2.838  0.1998 -0.0821 -0.1132
  276ME     F03 5228   0.503   1.573   3.056 -0.0115  0.1079  0.4824
  276ME     F04 5229   0.655   1.444   2.975 -0.3833  0.0571  0.1920
  276ME     O05 5230   0.439   1.304   3.112 -0.8546 -0.2429  0.5287
  276ME     O06 5231   0.444   1.252   2.858  0.2436 -0.3173 -0.0347
  276ME     N07 5232   0.254   1.395   2.962 -0.5267  0.3889  0.2932
  276ME     C08 5233   0.148   1.289   2.978  0.0575  0.1993 -0.2359
  276ME     C09 5234   0.219   1.511   2.879  0.2305 -0.0372  0.3934
  276ME     C0A 5235   0.531   1.485   2.962  0.0403  0.0789 -0.0840
  276ME     C0B 5236   0.107   1.217   2.846 -0.1322 -0.4164 -0.2548
  276ME     H0C 5237   0.175   1.213   3.053 -2.5147  0.9304  1.4906
  276ME     H0D 5238   0.061   1.342   3.016 -0.9037 -1.1359 -0.5125
  276ME     H0E 5239   0.234   1.487   2.773  0.4124 -1.5159  0.7464
  276ME     H0F 5240   0.276   1.597   2.914  2.1661 -0.8639 -0.6481
  276ME     H10 5241   0.113   1.533   2.897 -0.3887 -0.7532 -2.1685
  276ME     H11 5242   0.070   1.292   2.776  1.7200 -0.5249 -1.3605
  276ME     H12 5243   0.190   1.160   2.803 -0.3865 -0.3018 -0.9052
  276ME     H13 5244   0.022   1.151   2.868 -0.4624 -0.1071 -0.5675
  277ME     S01 5245   3.177   2.587   3.363 -0.2982  0.2860  0.2078
  277ME     F02 5246   3.392   2.615   3.211 -0.4193 -0.0293  0.1122
  277ME     F03 5247   3.427   2.480   3.373  0.1830 -0.0120  0.1741
  277ME     F04 5248   3.310   2.416   3.201 -0.0129 -0.1800  0.0407
  277ME     O05 5249   3.136   2.487   3.458  0.3428 -0.2009 -0.4636
  277ME     O06 5250   3.090   2.621   3.251  0.0875  0.0566 -0.2046
  277ME     N07 5251   3.218   2.726   3.439  0.0788  0.0090  0.4027
  277ME     C08 5252   3.306   2.720   3.556  0.0074 -0.3798  0.7780
  277ME     C09 5253   3.115   2.834   3.436 -0.4449 -0.1286  0.0300
  277ME     C0A 5254   3.339   2.519   3.285  0.8262  0.1117  0.7161
  277ME     C0B 5255   3.235   2.681   3.690 -0.2791 -0.2585 -0.3786
  277ME     H0C 5256   3.392   2.655   3.536  0.3630  0.5022 -0.5942
  277ME     H0D 5257   3.344   2.821   3.564 -3.1153  0.8554  0.6905
  277ME     H0E 5258   3.086   2.867   3.336  1.0596  2.3205  0.3422
  277ME     H0F 5259   3.156   2.919   3.492 -0.2675  0.0375 -0.3458
  277ME     H10 5260   3.026   2.802   3.492 -0.0918 -0.9938  0.1014
  277ME     H11 5261   3.191   2.581   3.693 -0.8531  0.0147  1.3155
  277ME     H12 5262   3.299   2.681   3.779 -1.7569  0.2059  0.7172
  277ME     H13 5263   3.157   2.755   3.713  0.4213  0.4223 -0.1786
  278ME     S01 5264   1.330   2.305   2.141  0.0487  0.0808 -0.0694
  278ME     F02 5265   1.199   2.182   2.341  0.0547 -0.0047 -0.5869
  278ME     F03 5266   1.319   2.360   2.397 -0.1818 -0.2601 -0.2689
  278ME     F04 5267   1.140   2.386   2.292  0.2217  0.0525 -0.3397
  278ME     O05 5268   1.380   2.441   2.129  0.4924 -0.1120 -0.0424
  278ME     O06 5269   1.235   2.239   2.047 -0.3273  0.3864  0.2037
  278ME     N07 5270   1.462   2.205   2.152  0.4840 -0.2898  0.1137
  278ME     C08 5271   1.557   2.211   2.033  0.5094 -0.3835  0.0043
  278ME     C09 5272   1.509   2.133   2.270  0.0092  0.1922  0.1695
  278ME     C0A 5273   1.240   2.307   2.305  0.2255 -0.2636  0.0955
  278ME     C0B 5274   1.681   2.293   2.070 -0.1978  0.3962  0.6090
  278ME     H0C 5275   1.590   2.111   2.003 -0.0855 -0.6040  0.0783
  278ME     H0D 5276   1.506   2.263   1.953  0.0228  0.6062  0.9389
  278ME     H0E 5277   1.563   2.206   2.330  0.2028  0.0949  0.1152
  278ME     H0F 5278   1.582   2.060   2.236  0.2086 -0.1892  1.4004
  278ME     H10 5279   1.429   2.092   2.333  0.3050 -0.4697  0.1227
  278ME     H11 5280   1.746   2.292   1.983  1.2491  1.3741  1.6584
  278ME     H12 5281   1.659   2.397   2.097  0.3422  0.4488  0.8378
  278ME     H13 5282   1.735   2.239   2.149 -0.7534 -1.1910 -0.0621
  279ME     S01 5283   2.926   3.945   0.286 -0.1476 -0.2050 -0.1375
  279ME     F02 5284   2.683   3.871   0.201  0.0257 -0.0110 -0.4504
  279ME     F03 5285   2.841   3.874   0.048 -0.0972  0.1280  0.0285
  279ME     F04 5286   2.826   3.711   0.182  0.3046  0.1484  0.1144
  279ME     O05 5287   2.899   3.890   0.419 -0.2750  0.3211 -0.2317
  279ME     O06 5288   2.905   4.086   0.247  0.0903  0.2455 -0.1287
  279ME     N07 5289   3.084   3.897   0.252  0.3617  0.4274  0.6474
  279ME     C08 5290   3.184   3.953   0.343 -0.3334 -0.4033  0.3338
  279ME     C09 5291   3.133   3.838   0.120 -0.8391  0.2430  0.1563
  279ME     C0A 5292   2.813   3.848   0.172  0.6476  0.2142  0.2888
  279ME     C0B 5293   3.257   4.084   0.298  0.1112  0.2469  0.3760
  279ME     H0C 5294   3.144   3.960   0.445  1.0676 -1.6927  0.9802
  279ME     H0D 5295   3.265   3.881   0.342  0.2619  0.2756 -1.3573
  279ME     H0E 5296   3.069   3.757   0.085 -2.2061  0.2825  2.4483
  279ME     H0F 5297   3.228   3.790   0.146 -0.3332  0.9442 -0.3994
  279ME     H10 5298   3.154   3.914   0.044 -0.3111  1.5497  1.5848
  279ME     H11 5299   3.301   4.068   0.199 -0.2436 -1.2726  0.4641
  279ME     H12 5300   3.189   4.170   0.301 -1.5000 -0.9395 -1.1560
  279ME     H13 5301   3.339   4.112   0.366 -0.4592 -1.1099  1.6474
  280ME     S01 5302   2.935   3.993   1.101 -0.1408  0.2000 -0.0135
  280ME     F02 5303   2.777   3.833   0.957 -0.4624  0.0326 -0.0006
  280ME     F03 5304   2.927   3.940   0.838  0.1100 -0.1378 -0.3430
  280ME     F04 5305   2.980   3.764   0.968  0.5998 -0.1007 -0.2071
  280ME     O05 5306   3.076   4.025   1.076 -0.1031 -0.2872  0.0505
  280ME     O06 5307   2.881   3.920   1.217  0.1237  0.1466  0.7144
  280ME     N07 5308   2.846   4.134   1.081 -0.3911 -0.3597 -0.4347
  280ME     C08 5309   2.706   4.126   1.030 -0.1312  0.1376  0.4350
  280ME     C09 5310   2.879   4.240   1.174 -0.2596  0.0291 -0.1043
  280ME     C0A 5311   2.902   3.878   0.955  0.3517  0.2084  0.1069
  280ME     C0B 5312   2.600   4.076   1.133  0.0461  0.1733 -0.3237
  280ME     H0C 5313   2.686   4.229   0.994  0.8048 -0.2870 -1.3506
  280ME     H0D 5314   2.701   4.070   0.936 -1.3677  0.6213  0.1983
  280ME     H0E 5315   2.987   4.241   1.190 -0.4041 -0.1438  0.9318
  280ME     H0F 5316   2.828   4.221   1.268  0.7755 -0.2154  0.4186
  280ME     H10 5317   2.847   4.339   1.139 -0.7108 -0.5120 -1.2582
  280ME     H11 5318   2.496   4.093   1.106  0.2674  2.9125  0.3454
  280ME     H12 5319   2.612   3.969   1.155 -0.6561  0.3440  0.9169
  280ME     H13 5320   2.622   4.115   1.234 -0.1337 -0.1314 -0.1670
  281ME     S01 5321   2.684   2.535   1.368 -0.0298  0.1178 -0.0584
  281ME     F02 5322   2.620   2.273   1.399 -0.1605 -0.4755  0.2093
  281ME     F03 5323   2.652   2.342   1.196  0.5276 -0.1936  0.4201
  281ME     F04 5324   2.820   2.311   1.325  0.4759  0.1118  0.0854
  281ME     O05 5325   2.749   2.608   1.260 -0.0175  0.1888 -0.0341
  281ME     O06 5326   2.733   2.535   1.506 -0.4129  0.2985 -0.4943
  281ME     N07 5327   2.520   2.576   1.374  0.3193  0.0178  0.0955
  281ME     C08 5328   2.426   2.557   1.257 -0.1555 -0.3016  0.6172
  281ME     C09 5329   2.476   2.680   1.473  0.1822  0.7061 -0.0196
  281ME     C0A 5330   2.693   2.354   1.320 -0.0954  0.3460 -0.1724
  281ME     C0B 5331   2.404   2.686   1.179 -0.2575  0.3909  0.9274
  281ME     H0C 5332   2.466   2.475   1.196 -0.5611  1.1051 -1.5904
  281ME     H0D 5333   2.330   2.523   1.296 -0.2232 -1.3026 -0.3808
  281ME     H0E 5334   2.369   2.697   1.472  0.1664  0.7351  1.0138
  281ME     H0F 5335   2.512   2.778   1.444 -0.2551  1.1592  0.9295
  281ME     H10 5336   2.520   2.666   1.573  0.6110 -0.8645 -0.4049
  281ME     H11 5337   2.354   2.759   1.243  0.0957  1.6767 -0.2491
  281ME     H12 5338   2.498   2.731   1.143  0.1616 -0.7927  0.5206
  281ME     H13 5339   2.345   2.660   1.091  2.5963 -0.8580 -0.7030
  282ME     S01 5340   3.471   0.854   2.286 -0.1063  0.3987  0.2239
  282ME     F02 5341   3.483   0.624   2.151  0.0125  0.0683 -0.4525
  282ME     F03 5342   3.346   0.619   2.321  0.3535  0.1325 -0.1086
  282ME     F04 5343   3.288   0.717   2.138  0.2942 -0.0248 -0.1114
  282ME     O05 5344   3.351   0.929   2.318  0.1921  0.0444  0.1281
  282ME     O06 5345   3.568   0.894   2.183  0.1427 -0.4641 -0.3602
  282ME     N07 5346   3.546   0.822   2.424  0.1504 -0.1459 -0.3423
  282ME     C08 5347   3.625   0.696   2.432  0.0043 -0.0635  0.0824
  282ME     C09 5348   3.597   0.939   2.511  0.1322  0.2861  0.5280
  282ME     C0A 5349   3.390   0.693   2.219 -0.1796 -0.0947 -0.8158
  282ME     C0B 5350   3.772   0.713   2.392  0.1582 -0.0301 -0.0491
  282ME     H0C 5351   3.628   0.666   2.538  1.3455  2.4398  0.7848
  282ME     H0D 5352   3.578   0.613   2.379 -1.3754  1.1621 -0.6403
  282ME     H0E 5353   3.521   1.016   2.515 -1.8024 -1.5277 -0.1281
  282ME     H0F 5354   3.690   0.974   2.465 -0.4328  0.6594 -0.3377
  282ME     H10 5355   3.622   0.910   2.614  1.3199  0.6944  0.3604
  282ME     H11 5356   3.814   0.614   2.376 -1.7676 -0.8201 -0.3342
  282ME     H12 5357   3.788   0.778   2.304 -0.0139 -0.0706 -0.1103
  282ME     H13 5358   3.833   0.758   2.472 -0.7702 -1.2419  1.3586
  283ME     S01 5359   2.320   4.252   0.155 -0.1003 -0.2228  0.1525
  283ME     F02 5360   2.556   4.166   0.256 -0.0604 -0.6971 -0.2046
  283ME     F03 5361   2.565   4.339   0.122 -0.4217 -0.1952  0.1485
  283ME     F04 5362   2.492   4.363   0.325  0.2985  0.0642  0.1208
  283ME     O05 5363   2.281   4.378   0.088 -0.0787 -0.1993 -0.1297
  283ME     O06 5364   2.245   4.204   0.271 -0.0833  0.3555  0.3384
  283ME     N07 5365   2.325   4.126   0.043  0.7420 -0.2704 -0.2807
  283ME     C08 5366   2.439   4.122  -0.053 -0.0313  0.0385 -0.3733
  283ME     C09 5367   2.193   4.065   0.000 -0.0062  0.0815  0.1599
  283ME     C0A 5368   2.495   4.284   0.218  0.0911  0.4662 -0.0724
  283ME     C0B 5369   2.424   4.216  -0.177  0.2394  0.0675 -0.2704
  283ME     H0C 5370   2.535   4.140  -0.002 -0.9157 -0.0610  1.3717
  283ME     H0D 5371   2.439   4.019  -0.090 -1.7957 -0.3367  0.5928
  283ME     H0E 5372   2.214   3.976  -0.060 -0.3318  0.3419 -0.3407
  283ME     H0F 5373   2.139   4.134  -0.064  0.2405  0.2400  0.1220
  283ME     H10 5374   2.122   4.033   0.078 -0.0964 -0.1671 -0.0226
  283ME     H11 5375   2.362   4.165  -0.250  0.1689 -0.8082  0.3818
  283ME     H12 5376   2.379   4.314  -0.157  0.2197 -0.2875  1.5177
  283ME     H13 5377   2.526   4.232  -0.214  0.9618 -2.5754  0.4714
  284ME     S01 5378   1.526   0.361   0.435 -0.0532  0.0896  0.1685
  284ME     F02 5379   1.417   0.147   0.339 -0.1444  0.2049  0.6523
  284ME     F03 5380   1.543   0.105   0.512 -0.2787  0.2659 -0.1126
  284ME     F04 5381   1.351   0.197   0.548  0.0021  0.3095  0.4142
  284ME     O05 5382   1.412   0.450   0.413 -0.3340 -0.3912  0.2221
  284ME     O06 5383   1.632   0.338   0.336 -0.0141 -0.4326  0.3374
  284ME     N07 5384   1.607   0.411   0.574 -0.3685 -0.3934  0.0077
  284ME     C08 5385   1.553   0.378   0.710  0.2340  0.0786 -0.1050
  284ME     C09 5386   1.676   0.546   0.566 -0.1117 -0.1183 -0.4544
  284ME     C0A 5387   1.450   0.192   0.461 -0.2917  0.6337 -0.1355
  284ME     C0B 5388   1.419   0.449   0.746 -0.0488 -0.2929  0.1920
  284ME     H0C 5389   1.542   0.269   0.713  0.8444  0.0367  0.5772
  284ME     H0D 5390   1.626   0.404   0.786 -0.1432 -1.4819  0.8093
  284ME     H0E 5391   1.615   0.619   0.619 -0.6450  0.2510 -1.5622
  284ME     H0F 5392   1.678   0.578   0.461  0.1883  0.5700 -0.2403
  284ME     H10 5393   1.780   0.550   0.602  0.1333  0.9277 -1.2423
  284ME     H11 5394   1.440   0.554   0.763  1.7311 -0.6751  0.3592
  284ME     H12 5395   1.351   0.443   0.659 -0.5610  0.7769  0.5176
  284ME     H13 5396   1.370   0.403   0.834  1.1232 -0.2916  0.8440
  285ME     S01 5397   3.941   4.342   2.930  0.2090  0.1021  0.1089
  285ME     F02 5398   3.817   4.537   2.790 -0.0129  0.5628  0.1073
  285ME     F03 5399   3.782   4.540   3.003  0.1744  0.0074  0.6149
  285ME     F04 5400   3.975   4.602   2.930 -0.1836 -0.0008 -0.0730
  285ME     O05 5401   3.827   4.254   2.904  0.5686  0.2752  0.3090
  285ME     O06 5402   4.007   4.354   3.059  0.1881 -0.0938 -0.1495
  285ME     N07 5403   4.063   4.317   2.820  0.2768 -0.2405 -0.2610
  285ME     C08 5404   4.054   4.360   2.676  0.1364  0.4432  0.0935
  285ME     C09 5405   4.139   4.198   2.849 -0.5191 -0.1155  0.3337
  285ME     C0A 5406   3.873   4.518   2.909  0.3076 -0.0712 -0.3027
  285ME     C0B 5407   3.974   4.267   2.581  0.0833  0.3219 -0.3858
  285ME     H0C 5408   4.010   4.461   2.674 -0.3888  0.2031 -1.4978
  285ME     H0D 5409   4.153   4.362   2.632 -0.0954  0.0848 -0.4529
  285ME     H0E 5410   4.075   4.110   2.847 -0.6511 -0.0242  0.5855
  285ME     H0F 5411   4.177   4.203   2.951 -0.6812  0.1220  0.3811
  285ME     H10 5412   4.224   4.187   2.780 -1.1892  0.5737 -0.6102
  285ME     H11 5413   3.870   4.261   2.613 -0.0101  1.9149 -0.3178
  285ME     H12 5414   3.973   4.304   2.477  1.9374 -1.6034 -1.1251
  285ME     H13 5415   4.017   4.166   2.583 -0.2321  0.2013  0.3167
  286ME     S01 5416   2.037   0.477   2.865 -0.0424  0.3279 -0.2037
  286ME     F02 5417   2.196   0.702   2.848 -0.1279 -0.2705 -0.0215
  286ME     F03 5418   2.212   0.590   3.031 -0.1300  0.0158  0.3449
  286ME     F04 5419   2.307   0.513   2.858  0.3652 -0.3724  0.7376
  286ME     O05 5420   1.926   0.556   2.908 -0.1504  0.3475  0.2541
  286ME     O06 5421   2.066   0.348   2.927  0.3884 -0.0496 -0.0311
  286ME     N07 5422   2.034   0.452   2.704  0.0171  0.3649  0.0997
  286ME     C08 5423   2.100   0.550   2.606 -0.2572  0.0559 -0.3636
  286ME     C09 5424   1.949   0.345   2.641 -0.8355 -0.1349 -0.4429
  286ME     C0A 5425   2.195   0.579   2.901 -0.0616 -0.1619  0.1365
  286ME     C0B 5426   2.014   0.673   2.582 -0.3923 -0.1044 -0.1778
  286ME     H0C 5427   2.201   0.577   2.641 -0.1014  1.1791 -1.6586
  286ME     H0D 5428   2.115   0.499   2.511  0.0592 -2.1717  0.8315
  286ME     H0E 5429   1.857   0.395   2.614 -0.5396 -0.4659 -2.0749
  286ME     H0F 5430   1.921   0.274   2.719 -1.2062 -0.9331 -1.2918
  286ME     H10 5431   2.006   0.295   2.561  1.3273 -0.8056  1.4585
  286ME     H11 5432   1.908   0.653   2.566 -0.3793  0.4614 -0.9964
  286ME     H12 5433   2.033   0.752   2.656  0.4770 -0.7351  0.2883
  286ME     H13 5434   2.042   0.725   2.490  0.6177  0.7218  0.5798
  287ME     S01 5435   1.645   2.798   3.537 -0.1271  0.1439  0.0769
  287ME     F02 5436   1.765   2.563   3.581 -0.1876  0.3340  0.1899
  287ME     F03 5437   1.575   2.545   3.476  0.1162  0.0175 -0.2251
  287ME     F04 5438   1.747   2.621   3.367 -0.3271  0.3313 -0.2412
  287ME     O05 5439   1.779   2.859   3.551  0.2833 -0.0775 -0.0471
  287ME     O06 5440   1.558   2.795   3.656  0.1964  0.6571 -0.1589
  287ME     N07 5441   1.569   2.877   3.409 -0.4556  0.2071  0.2477
  287ME     C08 5442   1.426   2.835   3.382  0.1371  0.0214 -0.1390
  287ME     C09 5443   1.611   3.014   3.374  0.0845 -0.1476  0.4975
  287ME     C0A 5444   1.685   2.621   3.489  0.0670  0.2902  0.0014
  287ME     C0B 5445   1.321   2.920   3.458  0.3187  0.0257  0.1677
  287ME     H0C 5446   1.410   2.846   3.274  0.6277  0.3451 -0.1803
  287ME     H0D 5447   1.416   2.728   3.394  0.7103 -0.2090 -1.6388
  287ME     H0E 5448   1.717   3.015   3.352 -0.1225 -0.2362 -0.5801
  287ME     H0F 5449   1.591   3.085   3.453  1.3010 -1.4109  1.9628
  287ME     H10 5450   1.565   3.050   3.280  0.9434  0.3753  0.2717
  287ME     H11 5451   1.330   2.918   3.566 -0.7533  1.7296  0.3139
  287ME     H12 5452   1.331   3.025   3.428 -0.4496  0.2608  0.7233
  287ME     H13 5453   1.220   2.884   3.433  0.8164 -0.9450 -0.4757
  288ME     S01 5454   2.914   4.280   3.348 -0.2820 -0.0990  0.4891
  288ME     F02 5455   3.055   4.145   3.545  0.0742  0.2996 -0.2058
  288ME     F03 5456   3.172   4.276   3.427  0.3361 -0.4861 -0.4101
  288ME     F04 5457   3.034   4.356   3.576 -0.2067  0.0016 -0.4868
  288ME     O05 5458   2.794   4.264   3.425 -0.2010  0.0682 -0.2345
  288ME     O06 5459   2.948   4.193   3.235 -0.1239  0.0343 -0.2025
  288ME     N07 5460   2.915   4.439   3.297  0.3404 -0.8280  0.2000
  288ME     C08 5461   3.040   4.510   3.259 -0.4063  0.4620 -0.5847
  288ME     C09 5462   2.793   4.486   3.234  0.0784 -0.0257 -0.1677
  288ME     C0A 5463   3.055   4.262   3.481  0.4421 -0.2818  0.2480
  288ME     C0B 5464   3.121   4.445   3.147 -0.1917  0.0335 -0.3486
  288ME     H0C 5465   3.027   4.617   3.235 -0.4282  0.0723 -2.3264
  288ME     H0D 5466   3.103   4.509   3.348 -0.4090  1.2751 -0.5661
  288ME     H0E 5467   2.771   4.423   3.148 -0.8745  0.1562 -0.0538
  288ME     H0F 5468   2.809   4.589   3.202  0.1069  0.8616  2.6256
  288ME     H10 5469   2.710   4.486   3.306  0.7706 -0.8437  0.6495
  288ME     H11 5470   3.135   4.338   3.162  0.5282  0.0454 -0.8674
  288ME     H12 5471   3.087   4.454   3.043  0.0525  0.1972 -0.4151
  288ME     H13 5472   3.220   4.490   3.158  0.5504 -1.6378  0.0680
  289ME     S01 5473   0.432   2.560   3.131 -0.1172 -0.1764  0.1191
  289ME     F02 5474   0.373   2.821   3.163 -0.4801  0.3298  0.0973
  289ME     F03 5475   0.241   2.714   3.022 -0.0870 -0.3307  0.0251
  289ME     F04 5476   0.217   2.676   3.233 -0.5034 -0.0012  0.0606
  289ME     O05 5477   0.547   2.618   3.072 -0.1571 -0.3650 -0.0852
  289ME     O06 5478   0.360   2.449   3.073 -0.1234  0.3520  0.3150
  289ME     N07 5479   0.463   2.519   3.289  0.0659  0.1347 -0.0354
  289ME     C08 5480   0.509   2.626   3.382  0.0946  0.1236 -0.2018
  289ME     C09 5481   0.509   2.377   3.313  0.3409  0.3606  0.0641
  289ME     C0A 5482   0.308   2.701   3.136  0.4125  0.0767  0.6663
  289ME     C0B 5483   0.502   2.588   3.530  0.1496 -0.4285  0.1522
  289ME     H0C 5484   0.613   2.651   3.356 -0.2782  0.1421 -1.7332
  289ME     H0D 5485   0.449   2.716   3.363 -0.1906  0.3922  1.8709
  289ME     H0E 5486   0.617   2.366   3.298  0.0037 -0.8946 -1.6729
  289ME     H0F 5487   0.456   2.309   3.246  0.2802  0.6022 -0.1346
  289ME     H10 5488   0.490   2.342   3.415  1.6640  1.1437  0.5828
  289ME     H11 5489   0.591   2.533   3.559  0.7708  0.3688 -0.2016
  289ME     H12 5490   0.499   2.679   3.592 -0.3458 -0.2346 -0.1497
  289ME     H13 5491   0.409   2.534   3.551 -0.7028  0.6245 -0.7953
  290ME     S01 5492   2.312   3.388   3.654  0.1427 -0.1795 -0.1027
  290ME     F02 5493   2.576   3.404   3.660  0.2060  0.1773  0.4756
  290ME     F03 5494   2.493   3.235   3.762  0.0674 -0.0291 -0.1953
  290ME     F04 5495   2.496   3.239   3.550 -0.1259  0.8749  0.4267
  290ME     O05 5496   2.318   3.490   3.756  0.2372 -0.1338 -0.1167
  290ME     O06 5497   2.224   3.270   3.665  0.1330 -0.2485  0.0359
  290ME     N07 5498   2.283   3.463   3.509 -0.5947 -0.3708 -0.3986
  290ME     C08 5499   2.159   3.428   3.440  0.3945  0.6121 -0.0035
  290ME     C09 5500   2.396   3.515   3.426  0.1598 -0.0145  0.0579
  290ME     C0A 5501   2.481   3.313   3.658 -0.1586 -0.6541 -0.2183
  290ME     C0B 5502   2.179   3.310   3.340  0.0455  0.1015 -0.1834
  290ME     H0C 5503   2.079   3.400   3.510  0.7090  0.9923  0.5113
  290ME     H0D 5504   2.125   3.509   3.375 -0.3237 -0.0920 -0.5170
  290ME     H0E 5505   2.355   3.581   3.350  1.4460 -0.3708 -0.9577
  290ME     H0F 5506   2.445   3.432   3.376 -0.9838 -1.2518  0.9364
  290ME     H10 5507   2.467   3.575   3.485  0.6584 -0.0259 -0.5388
  290ME     H11 5508   2.243   3.331   3.254  0.6157 -1.4760 -0.1660
  290ME     H12 5509   2.217   3.216   3.383 -0.0789 -0.4781 -1.3211
  290ME     H13 5510   2.081   3.272   3.309 -0.8026  0.3443  2.1287
  291ME     S01 5511   3.990   3.624   0.481 -0.6884  0.1705  0.0684
  291ME     F02 5512   4.085   3.388   0.573 -0.3626  0.1286 -0.0061
  291ME     F03 5513   3.919   3.378   0.428  0.4001 -0.2450 -0.0488
  291ME     F04 5514   4.116   3.420   0.360 -0.0318  0.2702  0.0564
  291ME     O05 5515   3.873   3.630   0.570 -0.5536  0.5236 -0.1075
  291ME     O06 5516   3.992   3.684   0.350 -0.3132  0.4708  0.1841
  291ME     N07 5517   4.117   3.687   0.565 -0.4477  0.0996  0.4833
  291ME     C08 5518   4.094   3.789   0.673 -0.1813  0.1056 -0.5270
  291ME     C09 5519   4.247   3.696   0.495 -0.0578 -0.6396 -0.3514
  291ME     C0A 5520   4.031   3.438   0.460  0.2472  0.1668 -0.0758
  291ME     C0B 5521   4.075   3.931   0.616 -0.1871 -0.0841 -0.8011
  291ME     H0C 5522   4.005   3.755   0.728  0.0583  0.5227  0.1126
  291ME     H0D 5523   4.185   3.788   0.733  0.1687 -0.5247 -1.0599
  291ME     H0E 5524   4.327   3.739   0.554  0.8482 -0.0693 -1.9468
  291ME     H0F 5525   4.238   3.755   0.404 -0.2391  0.0076  0.0834
  291ME     H10 5526   4.284   3.596   0.470 -0.2578 -0.8900  0.3568
  291ME     H11 5527   4.061   4.000   0.700  0.2659  0.3614 -1.0898
  291ME     H12 5528   4.160   3.972   0.560  0.5495  0.2627  0.5408
  291ME     H13 5529   3.986   3.939   0.551 -1.4252 -0.0822  0.8486
  292ME     S01 5530   1.317   1.329   4.355 -0.1052 -0.3900 -0.0311
  292ME     F02 5531   1.412   1.550   4.238 -0.3023 -0.3328  0.4175
  292ME     F03 5532   1.319   1.594   4.433 -0.0784  0.3116 -0.2447
  292ME     F04 5533   1.517   1.501   4.426  0.0620 -0.2028  0.2294
  292ME     O05 5534   1.297   1.297   4.496 -0.8168 -0.5588 -0.1178
  292ME     O06 5535   1.399   1.241   4.270  0.5021  0.2127 -0.1592
  292ME     N07 5536   1.163   1.347   4.284 -0.0213  0.1776  0.1843
  292ME     C08 5537   1.137   1.431   4.164  0.3368 -0.1130  0.1480
  292ME     C09 5538   1.075   1.222   4.289 -0.4976  0.0840 -0.2914
  292ME     C0A 5539   1.395   1.507   4.362 -0.0961  0.4241  0.2554
  292ME     C0B 5540   1.192   1.378   4.037 -0.2548 -0.2475 -0.1571
  292ME     H0C 5541   1.028   1.442   4.161  0.1964 -0.8968  1.9495
  292ME     H0D 5542   1.176   1.531   4.181  1.4016 -0.5412  0.2867
  292ME     H0E 5543   1.067   1.174   4.386 -0.6363 -1.3309 -1.0001
  292ME     H0F 5544   1.111   1.148   4.218 -0.0132 -0.4731  0.5241
  292ME     H10 5545   0.971   1.244   4.260 -0.5471  2.1846  1.3115
  292ME     H11 5546   1.162   1.442   3.954 -0.7466  0.2624  0.4145
  292ME     H12 5547   1.301   1.368   4.031 -0.1320 -0.0535  1.4625
  292ME     H13 5548   1.147   1.280   4.017  0.8757 -0.9047  0.4767
  293ME     S01 5549   0.270   1.005   4.233 -0.1406  0.1852 -0.2705
  293ME     F02 5550   0.294   1.239   4.348 -0.0595 -0.2422  0.0577
  293ME     F03 5551   0.088   1.169   4.349  0.0251 -0.0590 -0.6642
  293ME     F04 5552   0.236   1.086   4.487  0.1011  0.0370 -0.0292
  293ME     O05 5553   0.384   0.926   4.281  0.0577  0.1742 -0.0226
  293ME     O06 5554   0.269   1.092   4.115 -0.0418 -0.1402 -0.2110
  293ME     N07 5555   0.145   0.900   4.207  0.2590 -0.4291 -0.0480
  293ME     C08 5556   0.085   0.845   4.329 -0.4424 -0.0697  0.3450
  293ME     C09 5557   0.149   0.805   4.092  0.1014 -0.4861  0.3026
  293ME     C0A 5558   0.216   1.134   4.364  0.4340  0.7585 -0.2727
  293ME     C0B 5559   0.164   0.719   4.379  0.0093 -0.5021 -0.2920
  293ME     H0C 5560   0.074   0.918   4.411 -0.2672 -0.6059  0.8495
  293ME     H0D 5561  -0.016   0.812   4.302 -0.1776  0.2889 -1.0956
  293ME     H0E 5562   0.140   0.865   4.002 -2.4601 -0.0981  0.7573
  293ME     H0F 5563   0.055   0.749   4.092  0.0204 -0.3515  0.3562
  293ME     H10 5564   0.240   0.744   4.097  0.1136 -0.5618 -0.9294
  293ME     H11 5565   0.137   0.691   4.480 -1.2886  0.3090 -0.3988
  293ME     H12 5566   0.149   0.633   4.312  0.9014 -1.5710  0.8799
  293ME     H13 5567   0.272   0.740   4.384  0.2459 -1.6469 -0.5101
  294ME     S01 5568   1.747   0.937   1.671  0.3452 -0.2578 -0.0152
  294ME     F02 5569   1.996   0.850   1.701  0.1245 -0.2357 -0.2816
  294ME     F03 5570   1.977   1.065   1.709 -0.2538 -0.4551  0.1590
  294ME     F04 5571   1.910   0.947   1.876 -0.3355  0.4548  0.1737
  294ME     O05 5572   1.716   0.797   1.692 -0.0265  0.0091 -0.5365
  294ME     O06 5573   1.752   0.990   1.534 -0.1061  0.0753 -0.1317
  294ME     N07 5574   1.649   1.031   1.764  0.3222  0.3230 -0.0597
  294ME     C08 5575   1.697   1.165   1.810  0.4772  0.0676 -0.3648
  294ME     C09 5576   1.505   1.005   1.748 -0.1172 -0.5148 -0.4038
  294ME     C0A 5577   1.919   0.952   1.743  0.4124  0.2830  0.1568
  294ME     C0B 5578   1.610   1.220   1.921  0.2881  0.0073 -0.0448
  294ME     H0C 5579   1.799   1.154   1.848  0.8833 -1.5808 -1.8443
  294ME     H0D 5580   1.693   1.233   1.725 -0.2999  0.6185  0.1117
  294ME     H0E 5581   1.447   1.048   1.830 -0.2052 -0.6230 -0.4094
  294ME     H0F 5582   1.489   0.897   1.752  1.2157 -0.7394 -0.8555
  294ME     H10 5583   1.463   1.040   1.653  0.1853  0.8342 -0.0506
  294ME     H11 5584   1.517   1.261   1.881 -0.1641 -1.2131 -0.2578
  294ME     H12 5585   1.586   1.152   2.004 -1.7770  2.2373  1.2337
  294ME     H13 5586   1.666   1.302   1.970 -0.4803  0.7658 -0.4268
  295ME     S01 5587   0.969   3.522   2.280  0.0326  0.1475  0.1231
  295ME     F02 5588   1.202   3.633   2.342 -0.2199  0.0758 -0.1557
  295ME     F03 5589   1.132   3.687   2.141 -0.2451 -0.1217 -0.1713
  295ME     F04 5590   1.038   3.771   2.311  0.2001 -0.3346 -0.0560
  295ME     O05 5591   0.864   3.549   2.182 -0.1208  0.3642  0.2400
  295ME     O06 5592   0.949   3.515   2.424 -0.3502 -0.5271 -0.1600
  295ME     N07 5593   1.051   3.381   2.243 -0.1695  0.1735  0.8524
  295ME     C08 5594   0.969   3.254   2.247  0.0743 -0.0912  0.2593
  295ME     C09 5595   1.167   3.385   2.151 -0.6346  0.3130  0.1198
  295ME     C0A 5596   1.094   3.663   2.268  0.1453 -0.0081 -0.1480
  295ME     C0B 5597   0.896   3.216   2.122 -0.0130  0.4039 -0.2963
  295ME     H0C 5598   1.048   3.183   2.276 -0.1347 -1.2809 -1.9863
  295ME     H0D 5599   0.903   3.256   2.334 -0.1584 -0.8325  0.1090
  295ME     H0E 5600   1.208   3.287   2.131 -0.2153  0.6742 -0.8230
  295ME     H0F 5601   1.251   3.441   2.192 -1.3048  1.0435  0.5280
  295ME     H10 5602   1.136   3.431   2.056 -0.8274  1.1147  0.5643
  295ME     H11 5603   0.806   3.276   2.108 -1.3640 -1.0332  1.9595
  295ME     H12 5604   0.961   3.199   2.035 -0.3606  0.6416 -0.6019
  295ME     H13 5605   0.853   3.117   2.139 -0.7069  0.4975 -1.4627
  296ME     S01 5606   1.756   2.805   2.499  0.1747 -0.1765 -0.1154
  296ME     F02 5607   2.011   2.848   2.423 -0.4363 -0.1914 -0.1341
  296ME     F03 5608   1.867   2.999   2.347  0.4306 -0.1502  0.3177
  296ME     F04 5609   1.928   2.994   2.557  0.5264  0.2876  0.0381
  296ME     O05 5610   1.625   2.866   2.478  0.2404 -0.0916  0.1592
  296ME     O06 5611   1.790   2.750   2.627  0.0980  0.0741  0.1550
  296ME     N07 5612   1.773   2.680   2.388  0.0842  0.2538  0.3068
  296ME     C08 5613   1.762   2.541   2.444  0.2336 -0.2015  0.2510
  296ME     C09 5614   1.731   2.702   2.249 -0.3300 -0.1804  0.2929
  296ME     C0A 5615   1.900   2.921   2.451 -0.0033  0.2941  0.4399
  296ME     C0B 5616   1.613   2.491   2.460  0.1467 -0.2600 -0.1176
  296ME     H0C 5617   1.811   2.474   2.373  0.4203  1.1467 -0.9129
  296ME     H0D 5618   1.816   2.526   2.538 -0.1920 -0.0029  0.5308
  296ME     H0E 5619   1.762   2.623   2.181  1.2044  0.8899 -0.3069
  296ME     H0F 5620   1.765   2.799   2.210  1.0363 -0.3858  0.9415
  296ME     H10 5621   1.622   2.711   2.244 -0.2323  0.3650 -1.1217
  296ME     H11 5622   1.561   2.552   2.534 -1.8343  0.2367 -1.8726
  296ME     H12 5623   1.550   2.506   2.371 -0.1564 -0.5116  0.0578
  296ME     H13 5624   1.613   2.386   2.490 -0.2757 -0.0484  0.6207
  297ME     S01 5625   2.377   0.263   2.513  0.1376 -0.3195 -0.4627
  297ME     F02 5626   2.346   0.020   2.625  0.3836 -0.0632  0.1134
  297ME     F03 5627   2.432   0.170   2.750  0.0896  0.2314  0.2335
  297ME     F04 5628   2.219   0.189   2.711  0.0649 -0.1298 -0.0332
  297ME     O05 5629   2.499   0.210   2.458  0.0098 -0.1086  0.0991
  297ME     O06 5630   2.362   0.397   2.568  0.2168 -0.4570  0.2199
  297ME     N07 5631   2.249   0.236   2.405  0.0261  0.0221 -0.5347
  297ME     C08 5632   2.252   0.317   2.279  0.1157  0.5608 -0.2917
  297ME     C09 5633   2.202   0.099   2.393 -0.0149 -0.1315 -0.3605
  297ME     C0A 5634   2.339   0.150   2.658  0.3058  0.6392 -0.4807
  297ME     C0B 5635   2.343   0.255   2.175 -0.0004  0.5688  0.5463
  297ME     H0C 5636   2.149   0.316   2.239  0.7688 -0.2892 -1.9895
  297ME     H0D 5637   2.277   0.421   2.300  0.9555  0.0795  1.1600
  297ME     H0E 5638   2.122   0.102   2.319 -0.9344  0.6078  0.6518
  297ME     H0F 5639   2.156   0.059   2.483  0.3306 -1.0892 -0.6054
  297ME     H10 5640   2.279   0.028   2.360 -0.8866 -1.1465 -0.2405
  297ME     H11 5641   2.312   0.155   2.144 -1.1384  0.6461  1.4082
  297ME     H12 5642   2.345   0.321   2.087 -0.9324 -1.2744 -0.8947
  297ME     H13 5643   2.447   0.246   2.211 -0.2309 -1.5306  0.7707
  298ME     S01 5644   2.977   2.878   2.791  0.0514  0.1150 -0.0135
  298ME     F02 5645   3.060   2.695   2.960 -0.3446 -0.0997 -0.7643
  298ME     F03 5646   2.841   2.702   2.946  0.2903 -0.0104 -0.1120
  298ME     F04 5647   2.966   2.617   2.789 -0.0223 -0.2941 -0.1271
  298ME     O05 5648   2.991   2.982   2.893  0.5431  0.1467 -0.1940
  298ME     O06 5649   2.861   2.876   2.701 -0.4446  0.0533 -0.1655
  298ME     N07 5650   3.117   2.871   2.706 -0.3356  0.4969  0.5140
  298ME     C08 5651   3.250   2.870   2.773 -0.1148  0.1057  0.2087
  298ME     C09 5652   3.113   2.875   2.559 -0.0220  0.3242 -0.1917
  298ME     C0A 5653   2.955   2.712   2.878  0.0193  0.2544 -0.3768
  298ME     C0B 5654   3.333   2.997   2.754 -0.3939 -0.1108  0.7012
  298ME     H0C 5655   3.236   2.850   2.880  0.6130 -1.9623 -0.0545
  298ME     H0D 5656   3.308   2.790   2.727 -0.5123  0.2319 -0.5120
  298ME     H0E 5657   3.101   2.977   2.522 -0.5437  1.1369  2.0941
  298ME     H0F 5658   3.034   2.809   2.523 -0.9655  0.1482  2.0989
  298ME     H10 5659   3.207   2.832   2.522  0.4452 -0.4654  1.8310
  298ME     H11 5660   3.348   3.003   2.646  0.5163  1.6979  0.9110
  298ME     H12 5661   3.278   3.089   2.781  0.7124  0.5594  0.6998
  298ME     H13 5662   3.428   2.993   2.809 -0.6310 -0.8375  1.0537
  299ME     S01 5663   2.807   3.443   2.683 -0.2983 -0.1162  0.3179
  299ME     F02 5664   3.026   3.576   2.768 -0.1353 -0.4536  0.0412
  299ME     F03 5665   2.837   3.655   2.852 -0.0700 -0.2462  0.0237
  299ME     F04 5666   2.925   3.466   2.925  0.3873  0.2328 -0.0759
  299ME     O05 5667   2.795   3.540   2.575 -0.3451  0.1557  0.4771
  299ME     O06 5668   2.689   3.388   2.748 -0.1461  0.1962 -0.1923
  299ME     N07 5669   2.902   3.322   2.620 -0.1875 -0.1657  0.0105
  299ME     C08 5670   2.864   3.258   2.493  0.1296 -0.3112  0.6306
  299ME     C09 5671   2.966   3.225   2.712 -0.1430  0.2973  0.3443
  299ME     C0A 5672   2.903   3.541   2.814  0.3943 -0.2228 -0.3356
  299ME     C0B 5673   2.749   3.152   2.502 -0.1142  0.0876  0.6399
  299ME     H0C 5674   2.828   3.338   2.425 -0.6215 -0.8951  0.3367
  299ME     H0D 5675   2.951   3.209   2.449 -0.0925 -0.5698  0.4803
  299ME     H0E 5676   3.034   3.156   2.662  0.9031  1.2283  0.4606
  299ME     H0F 5677   2.887   3.163   2.755 -1.8523  2.1760  0.0205
  299ME     H10 5678   3.028   3.273   2.790 -0.9017  0.7209  0.6957
  299ME     H11 5679   2.723   3.106   2.406 -0.9921 -0.9192  1.3513
  299ME     H12 5680   2.761   3.069   2.572  0.0517 -0.7540 -0.3714
  299ME     H13 5681   2.655   3.198   2.535 -0.0890  0.1515  0.6227
  300ME     S01 5682   0.801   1.798   3.716 -0.0897 -0.0151  0.2064
  300ME     F02 5683   1.021   1.933   3.781 -0.2442 -0.0518 -0.2987
  300ME     F03 5684   1.055   1.791   3.627  0.2107 -0.0016 -0.0880
  300ME     F04 5685   0.948   1.976   3.583 -0.1135  0.2677 -0.1765
  300ME     O05 5686   0.756   1.715   3.606 -0.6576  0.3554  0.2356
  300ME     O06 5687   0.734   1.919   3.756  0.2314  0.1968  0.3013
  300ME     N07 5688   0.825   1.708   3.853  0.4719 -0.3063  0.0019
  300ME     C08 5689   0.699   1.677   3.931  0.2762  0.6042 -0.0337
  300ME     C09 5690   0.920   1.597   3.854  0.4664 -0.0301 -0.1240
  300ME     C0A 5691   0.969   1.876   3.673  0.0265 -0.1676  0.0759
  300ME     C0B 5692   0.621   1.550   3.895  0.1595  0.2766  0.0474
  300ME     H0C 5693   0.732   1.670   4.036  0.7750 -0.3013 -0.2463
  300ME     H0D 5694   0.633   1.764   3.930 -1.1255 -0.4513  0.1744
  300ME     H0E 5695   0.943   1.575   3.958 -2.5648 -0.0440  0.5713
  300ME     H0F 5696   1.014   1.623   3.804  0.9707 -1.6320 -0.0442
  300ME     H10 5697   0.881   1.503   3.812  0.5440  0.2175 -0.7534
  300ME     H11 5698   0.688   1.465   3.908  0.4256  0.4381 -0.2693
  300ME     H12 5699   0.531   1.532   3.956  0.2850 -0.6914 -0.0450
  300ME     H13 5700   0.595   1.553   3.788 -1.2225  0.1121  0.3648
  301ME     S01 5701   0.388   2.314   3.946  0.3241 -0.1873  0.0983
  301ME     F02 5702   0.370   2.110   3.768 -0.0587  0.2018 -0.1490
  301ME     F03 5703   0.314   2.305   3.690 -0.2868  0.0533 -0.0325
  301ME     F04 5704   0.521   2.267   3.714 -0.1269 -0.4786 -0.1499
  301ME     O05 5705   0.250   2.337   3.969  0.3454 -0.3044 -0.5585
  301ME     O06 5706   0.483   2.421   3.950  0.0372 -0.0773 -0.1736
  301ME     N07 5707   0.438   2.192   4.049  0.0554  0.4298  0.0214
  301ME     C08 5708   0.567   2.122   4.005  0.0517  0.8166  0.1479
  301ME     C09 5709   0.414   2.220   4.193  0.2771  0.4772 -0.0217
  301ME     C0A 5710   0.396   2.242   3.767 -0.4778  0.1137 -0.6234
  301ME     C0B 5711   0.695   2.195   4.042  0.4783 -0.0207  0.2273
  301ME     H0C 5712   0.572   2.021   4.049  0.0623  0.6377 -0.2649
  301ME     H0D 5713   0.567   2.101   3.898  0.8284  1.3390  0.0383
  301ME     H0E 5714   0.478   2.300   4.230  3.0150 -1.3390 -0.6588
  301ME     H0F 5715   0.443   2.133   4.252 -1.3612 -0.2299 -0.2366
  301ME     H10 5716   0.306   2.235   4.207  0.5538  1.4251  1.2238
  301ME     H11 5717   0.700   2.222   4.148 -0.1598 -0.7289  0.4436
  301ME     H12 5718   0.788   2.141   4.018  1.1906  0.5840  1.5769
  301ME     H13 5719   0.694   2.288   3.984 -0.9003 -0.6370 -0.7626
  302ME     S01 5720   2.229   0.209   3.994 -0.2185  0.0550  0.2217
  302ME     F02 5721   2.094   0.288   3.773 -0.0197 -0.1177 -0.0300
  302ME     F03 5722   2.276   0.403   3.809  0.2286  0.3053  0.0085
  302ME     F04 5723   2.287   0.202   3.735  0.0534  0.1919  0.0796
  302ME     O05 5724   2.180   0.324   4.072  0.2747  0.3459  0.4406
  302ME     O06 5725   2.363   0.155   4.011 -0.1448  0.1621 -0.3622
  302ME     N07 5726   2.124   0.081   4.005 -0.6025  0.2041  0.1754
  302ME     C08 5727   2.127  -0.025   3.897 -0.0633  0.1991 -0.0805
  302ME     C09 5728   2.057   0.052   4.139 -0.4761  0.7804  0.0616
  302ME     C0A 5729   2.221   0.283   3.818  0.2226 -0.0281 -0.3363
  302ME     C0B 5730   1.988  -0.036   3.829 -0.0453 -0.6353 -0.2810
  302ME     H0C 5731   2.207  -0.018   3.822  0.8722 -0.6146  0.8236
  302ME     H0D 5732   2.147  -0.121   3.944 -0.6672  0.4700  0.7397
  302ME     H0E 5733   1.988   0.131   4.170 -0.4821  0.4521  0.8975
  302ME     H0F 5734   2.129   0.057   4.220 -0.5229  1.1601  0.0781
  302ME     H10 5735   2.007  -0.046   4.149 -0.6963  0.9938  1.1205
  302ME     H11 5736   1.915  -0.039   3.910 -2.2772 -0.4332 -2.2329
  302ME     H12 5737   1.963   0.051   3.767 -1.3730 -0.4881  0.4527
  302ME     H13 5738   1.988  -0.133   3.775  1.0685 -0.2370 -1.0300
  303ME     S01 5739   1.252   1.879   1.168 -0.1346  0.2545 -0.0123
  303ME     F02 5740   1.324   2.091   1.020  0.2353 -0.1211  0.2854
  303ME     F03 5741   1.264   2.149   1.219 -0.1891 -0.0666 -0.6796
  303ME     F04 5742   1.453   2.044   1.185 -0.1448  0.3087  0.2742
  303ME     O05 5743   1.111   1.891   1.122 -0.4564  0.0767 -0.2916
  303ME     O06 5744   1.283   1.846   1.304  0.0711 -0.1540  0.4745
  303ME     N07 5745   1.326   1.765   1.069  0.3242  0.3232 -0.0419
  303ME     C08 5746   1.395   1.803   0.938  0.1824  0.0480  0.0621
  303ME     C09 5747   1.268   1.629   1.060 -0.0549 -0.1432 -0.5423
  303ME     C0A 5748   1.327   2.053   1.150  0.1120 -0.0058  0.3710
  303ME     C0B 5749   1.295   1.830   0.827  0.3330  0.1779  0.3816
  303ME     H0C 5750   1.455   1.895   0.946  1.7677 -0.8466 -1.2422
  303ME     H0D 5751   1.459   1.720   0.907  0.3674  0.1335  0.2179
  303ME     H0E 5752   1.266   1.589   1.162 -0.5144 -1.5735 -1.0976
  303ME     H0F 5753   1.335   1.561   1.008  0.7610  0.4925 -0.3414
  303ME     H10 5754   1.168   1.633   1.015  0.4467 -0.4780 -1.7207
  303ME     H11 5755   1.245   1.926   0.842  0.6476  0.2745  0.8082
  303ME     H12 5756   1.345   1.824   0.729 -0.7774 -0.2401 -0.1803
  303ME     H13 5757   1.220   1.749   0.821  0.0012  0.4861  0.3609
  304ME     S01 5758   3.351   1.382   4.204 -0.2338  0.1906 -0.0746
  304ME     F02 5759   3.600   1.426   4.129  0.0540 -0.0934 -0.1181
  304ME     F03 5760   3.471   1.597   4.104 -0.0914  0.2282 -0.1701
  304ME     F04 5761   3.538   1.531   4.305  0.4090 -0.3497 -0.6667
  304ME     O05 5762   3.329   1.323   4.073 -0.2434  0.1428  0.3790
  304ME     O06 5763   3.259   1.471   4.272  0.0660  0.0072  0.2254
  304ME     N07 5764   3.388   1.262   4.314  0.1145 -0.6527 -0.0790
  304ME     C08 5765   3.279   1.175   4.347  0.1779 -0.2992 -0.0588
  304ME     C09 5766   3.528   1.208   4.317 -0.3273  0.1143  0.1821
  304ME     C0A 5767   3.499   1.492   4.186 -0.1506  0.0659  0.3660
  304ME     C0B 5768   3.243   1.182   4.494 -0.2018  0.1809  0.3392
  304ME     H0C 5769   3.195   1.205   4.283  0.0931  1.0232  0.6654
  304ME     H0D 5770   3.311   1.071   4.340  0.5166 -0.2786  1.0322
  304ME     H0E 5771   3.558   1.178   4.217  0.5502 -1.3064  0.8704
  304ME     H0F 5772   3.520   1.122   4.383 -2.8905 -0.1034 -0.3530
  304ME     H10 5773   3.597   1.279   4.365  0.3162 -1.2471  1.2805
  304ME     H11 5774   3.224   1.280   4.538 -0.1828 -0.0450  0.8568
  304ME     H12 5775   3.161   1.115   4.524  1.1794 -1.7527 -0.1549
  304ME     H13 5776   3.331   1.141   4.545  0.2550  0.5302 -0.1612
  305ME     S01 5777   3.392   3.527   1.407 -0.1140 -0.4582  0.1200
  305ME     F02 5778   3.639   3.561   1.513  0.0035 -0.3972 -0.1465
  305ME     F03 5779   3.633   3.540   1.300  0.0333  0.0641 -0.4682
  305ME     F04 5780   3.583   3.730   1.381  0.1667  0.0055 -0.0687
  305ME     O05 5781   3.309   3.624   1.480 -0.4454  0.4794 -0.0864
  305ME     O06 5782   3.411   3.389   1.448  0.7237  0.8488 -0.6150
  305ME     N07 5783   3.341   3.528   1.251  0.2491  0.2794  0.0611
  305ME     C08 5784   3.340   3.659   1.180  0.0647  0.3127 -0.1926
  305ME     C09 5785   3.261   3.417   1.201  0.5092  0.0621 -0.1487
  305ME     C0A 5786   3.573   3.598   1.403 -0.1760 -0.3453  0.2786
  305ME     C0B 5787   3.205   3.734   1.187 -0.2600  0.1337 -0.0251
  305ME     H0C 5788   3.429   3.714   1.212 -0.4899  1.0740  0.0639
  305ME     H0D 5789   3.368   3.634   1.077  1.2482 -0.1777  0.2421
  305ME     H0E 5790   3.314   3.325   1.223 -0.8245 -0.3676  1.3713
  305ME     H0F 5791   3.248   3.429   1.094 -1.1399  0.1439  0.0364
  305ME     H10 5792   3.159   3.420   1.244 -0.0967 -0.4822 -1.5305
  305ME     H11 5793   3.213   3.832   1.139 -0.6635 -0.6858 -1.7966
  305ME     H12 5794   3.127   3.672   1.141 -0.6786  0.7411 -0.1318
  305ME     H13 5795   3.176   3.755   1.291  0.0508  0.1228  0.0646
  306ME     S01 5796   0.591   2.797   0.914 -0.1790  0.1916  0.0350
[truncated: 124,508 more chars]
