# Supplementary material for: Asymmetric sulfonamide design enabling high-voltage sodium-ion pouch cells in wide temperature
Source: Nat Commun. 2026 Mar 24;17:4378. doi: 10.1038/s41467-026-70592-z (PMC13184103; doi:10.1038/s41467-026-70592-z)
Supplement: Supplementary file 3 — Supplementary Data [file 41467_2026_70592_MOESM3_ESM.zip › Supplementary Data files/Supplementary Data 1/forcefield/DETMSA.xyz]

22
 energy: -44.303555371816 gnorm: 0.000588231671 xtb: 6.6.1 (8d0f1dd)
S           -0.39460389031722        0.27734620279911        0.72135278350806
F           -1.63086286709804        0.78905585564336       -1.60377676158177
F           -1.74902695180952       -1.26845299343391       -0.98213301745943
F           -2.98807520225610        0.21957608608477       -0.02373464052642
O           -0.64549606283031       -0.67228254729273        1.75027136197668
O           -0.41858621893113        1.67214394611127        0.99550231427623
N            0.94075540479360       -0.11436561132720       -0.10147633816322
C            1.30275168144761       -1.50871978604031       -0.24028098739900
C            1.56669062051201        0.90559286198489       -0.92439871748517
C           -1.79102179403524       -0.00675387484251       -0.54273564774302
C            2.72011116257324       -1.78927961692694        0.24485077239894
C            2.55825346867905        1.74194742923343       -0.12474557250426
H            0.59095667289798       -2.06423596203527        0.37027215868629
H            1.18836990688063       -1.81871009015928       -1.28613420931692
H            2.05943796326444        0.40871534015463       -1.76328170468022
H            0.78444072419693        1.55799238235755       -1.31786044836622
H            3.45348870550999       -1.28193887108329       -0.37636421822460
H            2.83201672314371       -1.45427111871828        1.27213183630076
H            2.91098307685242       -2.85806469428241        0.20213090690331
H            2.03485688509871        2.23777583224036        0.68735497862416
H            3.34545530129839        1.12006795767017        0.29130610401963
H            3.00530469012885        2.49456127186252       -0.76875095324377
