# Supplementary material for: Asymmetric sulfonamide design enabling high-voltage sodium-ion pouch cells in wide temperature
Source: Nat Commun. 2026 Mar 24;17:4378. doi: 10.1038/s41467-026-70592-z (PMC13184103; doi:10.1038/s41467-026-70592-z)
Supplement: Supplementary file 3 — Supplementary Data [file 41467_2026_70592_MOESM3_ESM.zip › Supplementary Data files/Supplementary Data 1/forcefield/DMTMSA.xyz]

16
 energy: -37.969658487091 gnorm: 0.000618748792 xtb: 6.6.1 (8d0f1dd)
S            0.20368574424415       -0.80278513600150       -0.26980390030394
F           -1.24424999925821        1.42408497709188       -0.59981972198935
F           -2.37408727337707       -0.21029489279141        0.24860489647600
F           -0.95652538383709        0.87799327566203        1.46213593705318
O           -0.02493135778843       -1.06782670270901       -1.64720024447577
O            0.17470607547088       -1.85025780082804        0.69012216642195
N            1.57750015766907        0.05758298152739       -0.09906474689043
C           -1.19513051116883        0.38893846964592        0.24145691072746
C            1.84502916765987        1.08298145097462       -1.07865118257116
C            2.07663123086233        0.26958346601910        1.23845590337338
H            1.46304918741063        2.05893827401866       -0.76404014069283
H            1.36346782572888        0.78377926436389       -2.00563861097626
H            2.92109691262100        1.15367442942001       -1.23818186996675
H            3.16639628267808        0.29736327032621        1.21227214447999
H            1.75227417937797       -0.57192747895849        1.84529473141053
H            1.70208776170675        1.20197215223875        1.67235772792398
