# Supplementary material for: Asymmetric sulfonamide design enabling high-voltage sodium-ion pouch cells in wide temperature
Source: Nat Commun. 2026 Mar 24;17:4378. doi: 10.1038/s41467-026-70592-z (PMC13184103; doi:10.1038/s41467-026-70592-z)
Supplement: Supplementary file 3 — Supplementary Data [file 41467_2026_70592_MOESM3_ESM.zip › Supplementary Data files/Supplementary Data 1/forcefield/EMTMSA.xyz]

19
 energy: -41.136810746178 gnorm: 0.000919488323 xtb: 6.6.1 (8d0f1dd)
S           -0.23347041352570        0.70180272412130        0.47588659723048
F           -1.66413430669951       -1.53440442018471        0.10661332410089
F           -2.66286506276655        0.24495602459142       -0.60187163537975
F           -1.02002848636861       -0.60060385508764       -1.72258806077154
O           -0.73181973540730        0.73715135700326        1.80653797743273
O           -0.09363112527133        1.89570705314626       -0.28246727212763
N            1.15056785238168       -0.15127068752013        0.42694819651173
C            1.91379660422014       -0.13929755842018       -0.80594546145343
C            1.23429002901461       -1.31866276484227        1.27235553186468
C           -1.48847817666521       -0.35550589044653       -0.49508434520506
C            3.39953927427685        0.07650575673333       -0.54348322651350
H            1.75500665090768       -1.07517799640812       -1.35646604010438
H            1.52281114332915        0.68968495944756       -1.39575883105449
H            0.54412401703149       -1.17237923835202        2.09894529729096
H            2.24525270354141       -1.41334807881458        1.66694600227834
H            0.96950183824181       -2.23125077452375        0.72926922606680
H            3.54425095589484        0.98499725191743        0.03399628654222
H            3.82838586998766       -0.75999596791525        0.00167625888029
H            3.92190036787675        0.17489210555475       -1.49090982558926
