# Supplementary material for: Asymmetric sulfonamide design enabling high-voltage sodium-ion pouch cells in wide temperature
Source: Nat Commun. 2026 Mar 24;17:4378. doi: 10.1038/s41467-026-70592-z (PMC13184103; doi:10.1038/s41467-026-70592-z)
Supplement: Supplementary file 3 — Supplementary Data [file 41467_2026_70592_MOESM3_ESM.zip › Supplementary Data files/Supplementary Data 2.txt]

DMTMSA

0 1
 C                 -1.27412974   -0.43406651   -0.00006135
 C                  2.01541948   -0.69923618    1.24998920
 H                  1.71018795   -1.74738150    1.33774959
 H                  3.10624236   -0.64210076    1.25244613
 H                  1.63782404   -0.13461591    2.09919157
 F                 -2.44270473    0.19922572   -0.00040714
 F                 -1.19667048   -1.21465898    1.08674427
 F                 -1.19621964   -1.21500300   -1.08657925
 S                  0.15774454    0.80986585    0.00007305
 O                  0.05192847    1.49090639    1.27782449
 O                  0.05195953    1.49118348   -1.27752493
 C                  2.01550819   -0.69896583   -1.25008563
 H                  1.63783878   -0.13426789   -2.09920316
 H                  3.10632809   -0.64163685   -1.25255497
 H                  1.71045518   -1.74714115   -1.33803820
 N                  1.53081044   -0.09998442   -0.00000437


EMTMSA

0 1
 C                  1.31848415    0.66556523    0.22274537
 C                 -1.60982041   -1.04218317    1.44638378
 H                 -1.69730849   -0.21878701    2.15967741
 H                 -2.57555503   -1.54642232    1.35569875
 H                 -0.88028350   -1.76023059    1.81321022
 F                  2.60577069    0.51899557   -0.07857988
 F                  0.86886481    1.80324045   -0.32226583
 F                  1.18609489    0.75231075    1.55367773
 S                  0.32107934   -0.80839908   -0.42658465
 O                  0.89520606   -1.95248838    0.26105591
 O                  0.34504818   -0.65606820   -1.87113970
 N                 -1.20967121   -0.56685376    0.11572227
 C                 -2.19637782    0.19049827   -0.68311241
 C                 -2.58614495    1.53768580   -0.07651083
 H                 -3.07691081   -0.45334784   -0.78311988
 H                 -1.78149633    0.31958641   -1.68146410
 H                 -3.32663944    2.02124344   -0.71919410
 H                 -3.03335040    1.42688580    0.91420152
 H                 -1.72348008    2.20156864    0.00443541


DETMSA

0 1
 C                  1.47759746   -0.13755841    0.68116618
 F                  1.18006160   -1.34286344    1.18594212
 F                  2.78263139   -0.08431088    0.42395736
 F                  1.17541552    0.79096547    1.59415459
 S                  0.50342937    0.15016770   -0.91796808
 O                  0.90197329   -0.96470919   -1.76273369
 O                  0.76164632    1.53703666   -1.27025254
 C                 -1.73099953   -1.32934309   -0.54318732
 C                 -2.35948829   -1.76569806    0.77792359
 H                 -0.98572268   -2.05318734   -0.86875517
 H                 -2.48843555   -1.28051699   -1.33344270
 H                 -2.81871859   -2.75016576    0.65253877
 H                 -1.60756938   -1.83697550    1.56640638
 H                 -3.14131344   -1.07648688    1.10582535
 C                 -1.92156816    1.20710688   -0.33775751
 C                 -1.92220327    1.84424014    1.04953498
 H                 -2.92810774    0.88118333   -0.61163930
 H                 -1.60675326    1.93525554   -1.08552633
 H                 -2.63135574    2.67708070    1.06535354
 H                 -2.21589730    1.13060626    1.82210471
 H                 -0.93713218    2.23887532    1.30166406
 N                 -1.07226095   -0.00479669   -0.46653089


FSI-

0 2
 F                  2.35847011    0.47942849    1.10937438
 S                  1.44800401   -0.05173193   -0.09353173
 O                  1.76019290   -1.44196814   -0.27939763
 O                  1.50760548    0.93952011   -1.12864763
 S                 -1.44840978    0.05191480   -0.09344234
 O                 -1.76212227    1.44208975   -0.27764509
 O                 -1.50676208   -0.93839061   -1.12951470
 N                  0.00013100    0.00099712    0.79221931
 F                 -2.35688532   -0.48164122    1.10925787


NaFSI

0 1
 N                 -0.00023163   -0.95372160    0.59220302
 S                 -1.41620401   -0.34773017    0.17815318
 O                 -2.46997780   -1.04813308    0.85401288
 O                 -1.47409075    1.12575302    0.13305522
 S                  1.41604962   -0.34844407    0.17818560
 O                  1.47519113    1.12507598    0.13512540
 O                  2.46957339   -1.05068678    0.85249833
 F                 -1.55152950   -0.73669339   -1.40788256
 F                  1.55016670   -0.73521675   -1.40854406
 Na                 0.00098082    2.71326884   -0.02695789


Na+-EMTMSA

1 1
 C                  0.38316483    1.52438228   -0.01736798
 C                 -1.60130968   -0.95572346   -1.73969829
 H                 -2.22659045   -0.08808025   -1.95236492
 H                 -0.76500909   -0.98773816   -2.43438403
 H                 -2.18598200   -1.86933653   -1.85493753
 F                 -0.10525684    1.96837179   -1.16823266
 F                 -0.36855528    1.94683998    0.98956524
 F                  1.63469926    1.94149193    0.14217443
 S                  0.38715057   -0.38043142   -0.04562136
 O                  0.84520523   -0.78931417    1.29400583
 O                  1.31511554   -0.73118872   -1.13675652
 C                 -2.07525147   -1.15266068    0.76776270
 C                 -3.18215019   -0.10838647    0.84670298
 H                 -2.48590908   -2.14958074    0.58825665
 H                 -1.50689701   -1.20084812    1.69561799
 H                 -3.84939868   -0.37035107    1.67107543
 H                 -2.78647590    0.88962962    1.04293223
 H                 -3.78570018   -0.07600066   -0.06225799
 N                 -1.09810149   -0.92987874   -0.34558181
 Na                 2.92790841   -1.63123823    0.39828387
