# Supplementary material for: Asymmetric sulfonamide design enabling high-voltage sodium-ion pouch cells in wide temperature
Source: Nat Commun. 2026 Mar 24;17:4378. doi: 10.1038/s41467-026-70592-z (PMC13184103; doi:10.1038/s41467-026-70592-z)
Supplement: Supplementary file 7 — Source data [file 41467_2026_70592_MOESM7_ESM.xlsx]

## Sheet: Fig. 1d
DMTMSA		DETMSA		EMTMSA
Temperature (°C)	DSC/(mW/mg)	Temperature (°C)	DSC/(mW/mg)	Temperature (°C)	DSC/(mW/mg)
-168.48	0.02969	-168.751	0.02337	-168.625	0.09724
-168.38	0.02997	-168.651	0.02366	-168.525	0.09804
-168.28	0.03026	-168.551	0.0239	-168.425	0.09864
-168.18	0.03051	-168.451	0.02412	-168.325	0.09921
-168.08	0.03074	-168.351	0.02434	-168.225	0.09975
-167.98	0.03097	-168.251	0.02453	-168.125	0.10027
-167.88	0.03122	-168.151	0.02474	-168.025	0.10076
-167.78	0.03147	-168.051	0.02494	-167.925	0.10121
-167.68	0.03172	-167.951	0.02513	-167.825	0.10166
-167.58	0.03195	-167.851	0.02531	-167.725	0.10208
-167.48	0.03217	-167.751	0.02549	-167.625	0.10249
-167.38	0.03237	-167.651	0.02566	-167.525	0.10289
-167.28	0.03255	-167.551	0.02584	-167.425	0.10327
-167.18	0.03272	-167.451	0.02601	-167.325	0.10365
-167.08	0.03289	-167.351	0.02619	-167.225	0.10401
-166.98	0.03305	-167.251	0.02636	-167.125	0.10437
-166.88	0.03322	-167.151	0.02652	-167.025	0.10471
-166.78	0.03339	-167.051	0.02669	-166.925	0.10505
-166.68	0.03356	-166.951	0.02685	-166.825	0.10537
-166.58	0.03372	-166.851	0.02701	-166.725	0.10569
-166.48	0.03388	-166.751	0.02717	-166.625	0.10601
-166.38	0.03402	-166.651	0.02733	-166.525	0.10632
-166.28	0.03418	-166.551	0.02748	-166.425	0.10662
-166.18	0.03435	-166.451	0.02764	-166.325	0.10693
-166.08	0.03449	-166.351	0.02779	-166.225	0.10723
-165.98	0.03462	-166.251	0.02794	-166.125	0.10752
-165.88	0.03474	-166.151	0.02809	-166.025	0.10779
-165.78	0.03487	-166.051	0.02824	-165.925	0.10813
-165.68	0.03501	-165.951	0.02838	-165.825	0.10846
-165.58	0.03516	-165.851	0.02853	-165.725	0.10878
-165.48	0.03532	-165.751	0.02868	-165.625	0.1091
-165.38	0.03547	-165.651	0.02882	-165.525	0.10941
-165.28	0.03562	-165.551	0.02897	-165.425	0.10972
-165.18	0.03575	-165.451	0.02911	-165.325	0.11002
-165.08	0.03587	-165.351	0.02926	-165.225	0.11032
-164.98	0.03599	-165.251	0.0294	-165.125	0.11061
-164.88	0.03609	-165.151	0.02955	-165.025	0.1109
-164.78	0.0362	-165.051	0.02969	-164.925	0.11119
-164.68	0.03629	-164.951	0.02984	-164.825	0.11147
-164.58	0.03639	-164.851	0.02999	-164.725	0.11175
-164.48	0.03649	-164.751	0.03013	-164.625	0.11203
-164.38	0.03662	-164.651	0.03027	-164.525	0.11231
-164.28	0.03676	-164.551	0.03042	-164.425	0.11258
-164.18	0.0369	-164.451	0.03056	-164.325	0.11285
-164.08	0.03704	-164.351	0.0307	-164.225	0.11312
-163.98	0.03718	-164.251	0.03085	-164.125	0.11339
-163.88	0.0373	-164.151	0.031	-164.025	0.11365
-163.78	0.03741	-164.051	0.03114	-163.925	0.1139
-163.68	0.0375	-163.951	0.03128	-163.825	0.11415
-163.58	0.03758	-163.851	0.03143	-163.725	0.1144
-163.48	0.03767	-163.751	0.03157	-163.625	0.11465
-163.38	0.03776	-163.651	0.03171	-163.525	0.1149
-163.28	0.03786	-163.551	0.03186	-163.425	0.11514
-163.18	0.03795	-163.451	0.032	-163.325	0.11538
-163.08	0.03804	-163.351	0.03214	-163.225	0.11562
-162.98	0.03814	-163.251	0.03227	-163.125	0.11586
-162.88	0.03825	-163.151	0.03241	-163.025	0.1161
-162.78	0.03837	-163.051	0.03256	-162.925	0.11633
-162.68	0.03847	-162.951	0.03271	-162.825	0.11657
-162.58	0.03857	-162.851	0.03285	-162.725	0.1168
-162.48	0.03865	-162.751	0.033	-162.625	0.11703
-162.38	0.03872	-162.651	0.03314	-162.525	0.11726
-162.28	0.03878	-162.551	0.03329	-162.425	0.11749
-162.18	0.03885	-162.451	0.03343	-162.325	0.11771
-162.08	0.03894	-162.351	0.03357	-162.225	0.11794
-161.98	0.03903	-162.251	0.03372	-162.125	0.11816
-161.88	0.03913	-162.151	0.03386	-162.025	0.11838
-161.78	0.03922	-162.051	0.03401	-161.925	0.1186
-161.68	0.03932	-161.951	0.03415	-161.825	0.11881
-161.58	0.03942	-161.851	0.03429	-161.725	0.11903
-161.48	0.03952	-161.751	0.03443	-161.625	0.11925
-161.38	0.0396	-161.651	0.03457	-161.525	0.11946
-161.28	0.03968	-161.551	0.03472	-161.425	0.11968
-161.18	0.03975	-161.451	0.03486	-161.325	0.11989
-161.08	0.03982	-161.351	0.035	-161.225	0.1201
-160.98	0.0399	-161.251	0.03514	-161.125	0.12031
-160.88	0.03998	-161.151	0.03528	-161.025	0.12053
-160.78	0.04006	-161.051	0.03542	-160.925	0.12074
-160.68	0.04013	-160.951	0.03556	-160.825	0.12095
-160.58	0.04021	-160.851	0.0357	-160.725	0.12116
-160.48	0.04029	-160.751	0.03584	-160.625	0.12137
-160.38	0.04038	-160.651	0.03598	-160.525	0.12158
-160.28	0.04047	-160.551	0.03612	-160.425	0.12179
-160.18	0.04054	-160.451	0.03626	-160.325	0.122
-160.08	0.04059	-160.351	0.0364	-160.225	0.12221
-159.98	0.04064	-160.251	0.03654	-160.125	0.12243
-159.88	0.04069	-160.151	0.03668	-160.025	0.12264
-159.78	0.04075	-160.051	0.03681	-159.925	0.12285
-159.68	0.04083	-159.951	0.03695	-159.825	0.12307
-159.58	0.04092	-159.851	0.03709	-159.725	0.12329
-159.48	0.04101	-159.751	0.03723	-159.625	0.12351
-159.38	0.0411	-159.651	0.03737	-159.525	0.12373
-159.28	0.04118	-159.551	0.03751	-159.425	0.12395
-159.18	0.04124	-159.451	0.03765	-159.325	0.12417
-159.08	0.0413	-159.351	0.03779	-159.225	0.1244
-158.98	0.04134	-159.251	0.03793	-159.125	0.12463
-158.88	0.04139	-159.151	0.03807	-159.025	0.12486
-158.78	0.04143	-159.051	0.03821	-158.925	0.12509
-158.68	0.0415	-158.951	0.03835	-158.825	0.12533
-158.58	0.04159	-158.851	0.03849	-158.725	0.12557
-158.48	0.04169	-158.751	0.03863	-158.625	0.12582
-158.38	0.04178	-158.651	0.03877	-158.525	0.12608
-158.28	0.04186	-158.551	0.03891	-158.425	0.12634
-158.18	0.04192	-158.451	0.03905	-158.325	0.12662
-158.08	0.04198	-158.351	0.03919	-158.225	0.1269
-157.98	0.04206	-158.251	0.03933	-158.125	0.12718
-157.88	0.04213	-158.151	0.03947	-158.025	0.12748
-157.78	0.04221	-158.051	0.03962	-157.925	0.12779
-157.68	0.0423	-157.951	0.03976	-157.825	0.1281
-157.58	0.04237	-157.851	0.0399	-157.725	0.1284
-157.48	0.04244	-157.751	0.04004	-157.625	0.12869
-157.38	0.0425	-157.651	0.04019	-157.525	0.12889
-157.28	0.04257	-157.551	0.04033	-157.425	0.12881
-157.18	0.04263	-157.451	0.04047	-157.325	0.12838
-157.08	0.0427	-157.351	0.04062	-157.225	0.12795
-156.98	0.04277	-157.251	0.04076	-157.125	0.12752
-156.88	0.04284	-157.151	0.04091	-157.025	0.12709
-156.78	0.04291	-157.051	0.04105	-156.925	0.12667
-156.68	0.04299	-156.951	0.04119	-156.825	0.12624
-156.58	0.04306	-156.851	0.04134	-156.725	0.12581
-156.48	0.04314	-156.751	0.04148	-156.625	0.12538
-156.38	0.04321	-156.651	0.04163	-156.525	0.12496
-156.28	0.04327	-156.551	0.04177	-156.425	0.12453
-156.18	0.04332	-156.451	0.04192	-156.325	0.1241
-156.08	0.04336	-156.351	0.04206	-156.225	0.12368
-155.98	0.04339	-156.251	0.04221	-156.125	0.12325
-155.88	0.04344	-156.151	0.04235	-156.025	0.12282
-155.78	0.0435	-156.051	0.04249	-155.925	0.1224
-155.68	0.04356	-155.951	0.04264	-155.825	0.12197
-155.58	0.04362	-155.851	0.04278	-155.725	0.12154
-155.48	0.04369	-155.751	0.04293	-155.625	0.12112
-155.38	0.04376	-155.651	0.04307	-155.525	0.1207
-155.28	0.04384	-155.551	0.04321	-155.425	0.12028
-155.18	0.04391	-155.451	0.04336	-155.325	0.11986
-155.08	0.04397	-155.351	0.0435	-155.225	0.11944
-154.98	0.044	-155.251	0.04364	-155.125	0.11902
-154.88	0.04403	-155.151	0.04378	-155.025	0.1186
-154.78	0.04406	-155.051	0.04393	-154.925	0.11817
-154.68	0.04409	-154.951	0.04407	-154.825	0.11776
-154.58	0.04414	-154.851	0.04421	-154.725	0.11733
-154.48	0.04418	-154.751	0.04436	-154.625	0.11691
-154.38	0.04424	-154.651	0.0445	-154.525	0.11648
-154.28	0.04429	-154.551	0.04465	-154.425	0.11605
-154.18	0.04435	-154.451	0.04479	-154.325	0.11562
-154.08	0.04441	-154.351	0.04493	-154.225	0.11519
-153.98	0.04447	-154.251	0.04507	-154.125	0.11476
-153.88	0.04452	-154.151	0.04521	-154.025	0.11432
-153.78	0.04457	-154.051	0.04536	-153.925	0.11389
-153.68	0.04464	-153.951	0.0455	-153.825	0.11345
-153.58	0.04471	-153.851	0.04564	-153.725	0.11301
-153.48	0.04478	-153.751	0.04578	-153.625	0.11256
-153.38	0.04485	-153.651	0.04592	-153.525	0.11211
-153.28	0.0449	-153.551	0.04606	-153.425	0.11165
-153.18	0.04495	-153.451	0.04621	-153.325	0.11119
-153.08	0.045	-153.351	0.04635	-153.225	0.11072
-152.98	0.04505	-153.251	0.04649	-153.125	0.11025
-152.88	0.0451	-153.151	0.04663	-153.025	0.10977
-152.78	0.04515	-153.051	0.04678	-152.925	0.10929
-152.68	0.04522	-152.951	0.04692	-152.825	0.1088
-152.58	0.04529	-152.851	0.04706	-152.725	0.1083
-152.48	0.04536	-152.751	0.04721	-152.625	0.10779
-152.38	0.04541	-152.651	0.04735	-152.525	0.10728
-152.28	0.04543	-152.551	0.04749	-152.425	0.10676
-152.18	0.04545	-152.451	0.04764	-152.325	0.10624
-152.08	0.04547	-152.351	0.04778	-152.225	0.1057
-151.98	0.0455	-152.251	0.04793	-152.125	0.10517
-151.88	0.04557	-152.151	0.04807	-152.025	0.10464
-151.78	0.04564	-152.051	0.04822	-151.925	0.10416
-151.68	0.04571	-151.951	0.04836	-151.825	0.10384
-151.58	0.04578	-151.851	0.04851	-151.725	0.10394
-151.48	0.04584	-151.751	0.04865	-151.625	0.10414
-151.38	0.04589	-151.651	0.0488	-151.525	0.10434
-151.28	0.04593	-151.551	0.04895	-151.425	0.10454
-151.18	0.04596	-151.451	0.0491	-151.325	0.10474
-151.08	0.046	-151.351	0.04925	-151.225	0.10495
-150.98	0.04605	-151.251	0.04939	-151.125	0.10515
-150.88	0.0461	-151.151	0.04954	-151.025	0.10535
-150.78	0.04614	-151.051	0.04969	-150.925	0.10556
-150.68	0.04619	-150.951	0.04984	-150.825	0.10576
-150.58	0.04623	-150.851	0.05	-150.725	0.10597
-150.48	0.04626	-150.751	0.05015	-150.625	0.10618
-150.38	0.0463	-150.651	0.0503	-150.525	0.10639
-150.28	0.04635	-150.551	0.05045	-150.425	0.1066
-150.18	0.0464	-150.451	0.0506	-150.325	0.10681
-150.08	0.04644	-150.351	0.05076	-150.225	0.10702
-149.98	0.04648	-150.251	0.05091	-150.125	0.10723
-149.88	0.04653	-150.151	0.05107	-150.025	0.10745
-149.78	0.04657	-150.051	0.05123	-149.925	0.10766
-149.68	0.04661	-149.951	0.05139	-149.825	0.10787
-149.58	0.04665	-149.851	0.05154	-149.725	0.10809
-149.48	0.0467	-149.751	0.0517	-149.625	0.1083
-149.38	0.04676	-149.651	0.05184	-149.525	0.10852
-149.28	0.0468	-149.551	0.05198	-149.425	0.10874
-149.18	0.04685	-149.451	0.05213	-149.325	0.10896
-149.08	0.04689	-149.351	0.05227	-149.225	0.10917
-148.98	0.04692	-149.251	0.05241	-149.125	0.10939
-148.88	0.04695	-149.151	0.05255	-149.025	0.10961
-148.78	0.04698	-149.051	0.05269	-148.925	0.10983
-148.68	0.04699	-148.951	0.05284	-148.825	0.11005
-148.58	0.04701	-148.851	0.05298	-148.725	0.11027
-148.48	0.04703	-148.751	0.05312	-148.625	0.1105
-148.38	0.04705	-148.651	0.05327	-148.525	0.11072
-148.28	0.04708	-148.551	0.05341	-148.425	0.11095
-148.18	0.04712	-148.451	0.05355	-148.325	0.11117
-148.08	0.04715	-148.351	0.05369	-148.225	0.11139
-147.98	0.04717	-148.251	0.05384	-148.125	0.11162
-147.88	0.0472	-148.151	0.05398	-148.025	0.11185
-147.78	0.04724	-148.051	0.05412	-147.925	0.11208
-147.68	0.04728	-147.951	0.05427	-147.825	0.11231
-147.58	0.04731	-147.851	0.05441	-147.725	0.11254
-147.48	0.04733	-147.751	0.05456	-147.625	0.11277
-147.38	0.04735	-147.651	0.05471	-147.525	0.11301
-147.28	0.04736	-147.551	0.05485	-147.425	0.11324
-147.18	0.04738	-147.451	0.055	-147.325	0.11347
-147.08	0.0474	-147.351	0.05515	-147.225	0.1137
-146.98	0.04743	-147.251	0.0553	-147.125	0.11394
-146.88	0.04745	-147.151	0.05545	-147.025	0.11418
-146.78	0.04746	-147.051	0.0556	-146.925	0.11442
-146.68	0.04748	-146.951	0.05575	-146.825	0.11465
-146.58	0.04751	-146.851	0.05591	-146.725	0.11489
-146.48	0.04755	-146.751	0.05606	-146.625	0.11513
-146.38	0.04761	-146.651	0.05622	-146.525	0.11536
-146.28	0.04766	-146.551	0.05637	-146.425	0.1156
-146.18	0.04771	-146.451	0.05653	-146.325	0.11585
-146.08	0.04775	-146.351	0.05669	-146.225	0.11609
-145.98	0.04779	-146.251	0.05685	-146.125	0.11633
-145.88	0.04782	-146.151	0.05701	-146.025	0.11657
-145.78	0.04786	-146.051	0.05718	-145.925	0.11681
-145.68	0.0479	-145.951	0.05734	-145.825	0.11706
-145.58	0.04794	-145.851	0.05751	-145.725	0.1173
-145.48	0.048	-145.751	0.05768	-145.625	0.11755
-145.38	0.04806	-145.651	0.05786	-145.525	0.1178
-145.28	0.04813	-145.551	0.05803	-145.425	0.11805
-145.18	0.04819	-145.451	0.05821	-145.325	0.11829
-145.08	0.04824	-145.351	0.05839	-145.225	0.11854
-144.98	0.04829	-145.251	0.05858	-145.125	0.11879
-144.88	0.04834	-145.151	0.05877	-145.025	0.11905
-144.78	0.04839	-145.051	0.05896	-144.925	0.1193
-144.68	0.04845	-144.951	0.05915	-144.825	0.11955
-144.58	0.04851	-144.851	0.05935	-144.725	0.11981
-144.48	0.04856	-144.751	0.05955	-144.625	0.12006
-144.38	0.04862	-144.651	0.05975	-144.525	0.12032
-144.28	0.04869	-144.551	0.05996	-144.425	0.12058
-144.18	0.04879	-144.451	0.06017	-144.325	0.12084
-144.08	0.04889	-144.351	0.06039	-144.225	0.1211
-143.98	0.04899	-144.251	0.06061	-144.125	0.12136
-143.88	0.04908	-144.151	0.06083	-144.025	0.12162
-143.78	0.04919	-144.051	0.06106	-143.925	0.12189
-143.68	0.04933	-143.951	0.0613	-143.825	0.12216
-143.58	0.04948	-143.851	0.06154	-143.725	0.12242
-143.48	0.04962	-143.751	0.06179	-143.625	0.12269
-143.38	0.04973	-143.651	0.06204	-143.525	0.12296
-143.28	0.04984	-143.551	0.0623	-143.425	0.12323
-143.18	0.04995	-143.451	0.06256	-143.325	0.12351
-143.08	0.05009	-143.351	0.06283	-143.225	0.12378
-142.98	0.05024	-143.251	0.06311	-143.125	0.12406
-142.88	0.05041	-143.151	0.06339	-143.025	0.12433
-142.78	0.05059	-143.051	0.06368	-142.925	0.12461
-142.68	0.05078	-142.951	0.06398	-142.825	0.12489
-142.58	0.05097	-142.851	0.06429	-142.725	0.12518
-142.48	0.05116	-142.751	0.0646	-142.625	0.12546
-142.38	0.05136	-142.651	0.06493	-142.525	0.12575
-142.28	0.05155	-142.551	0.06526	-142.425	0.12603
-142.18	0.05175	-142.451	0.06559	-142.325	0.12633
-142.08	0.05197	-142.351	0.06594	-142.225	0.12662
-141.98	0.0522	-142.251	0.06629	-142.125	0.12692
-141.88	0.05245	-142.151	0.06665	-142.025	0.12722
-141.78	0.0527	-142.051	0.06702	-141.925	0.12753
-141.68	0.05296	-141.951	0.06739	-141.825	0.12784
-141.58	0.05322	-141.851	0.06778	-141.725	0.12815
-141.48	0.05349	-141.751	0.06818	-141.625	0.12847
-141.38	0.05376	-141.651	0.06858	-141.525	0.12879
-141.28	0.05401	-141.551	0.069	-141.425	0.12911
-141.18	0.05428	-141.451	0.06943	-141.325	0.12944
-141.08	0.05456	-141.351	0.06987	-141.225	0.12978
-140.98	0.05483	-141.251	0.07032	-141.125	0.13012
-140.88	0.05509	-141.151	0.07078	-141.025	0.13047
-140.78	0.05533	-141.051	0.07125	-140.925	0.13083
-140.68	0.05558	-140.951	0.07173	-140.825	0.13119
-140.58	0.05584	-140.851	0.07222	-140.725	0.13155
-140.48	0.05611	-140.751	0.07272	-140.625	0.13193
-140.38	0.05638	-140.651	0.07323	-140.525	0.13231
-140.28	0.05666	-140.551	0.07375	-140.425	0.1327
-140.18	0.05693	-140.451	0.07428	-140.325	0.1331
-140.08	0.05716	-140.351	0.07482	-140.225	0.13351
-139.98	0.05739	-140.251	0.07537	-140.125	0.13392
-139.88	0.0576	-140.151	0.07593	-140.025	0.13434
-139.78	0.05781	-140.051	0.0765	-139.925	0.13478
-139.68	0.05801	-139.951	0.07708	-139.825	0.13522
-139.58	0.05822	-139.851	0.07766	-139.725	0.13567
-139.48	0.05845	-139.751	0.07826	-139.625	0.13614
-139.38	0.05867	-139.651	0.07886	-139.525	0.13661
-139.28	0.05887	-139.551	0.07947	-139.425	0.13709
-139.18	0.05908	-139.451	0.08009	-139.325	0.13759
-139.08	0.05929	-139.351	0.08071	-139.225	0.13809
-138.98	0.05948	-139.251	0.08135	-139.125	0.13862
-138.88	0.05964	-139.151	0.08198	-139.025	0.13915
-138.78	0.05978	-139.051	0.08263	-138.925	0.13969
-138.68	0.05993	-138.951	0.08327	-138.825	0.14025
-138.58	0.06009	-138.851	0.08393	-138.725	0.14082
-138.48	0.06024	-138.751	0.08458	-138.625	0.14141
-138.38	0.06037	-138.651	0.08524	-138.525	0.14201
-138.28	0.0605	-138.551	0.08591	-138.425	0.14263
-138.18	0.06063	-138.451	0.08658	-138.325	0.14326
-138.08	0.06074	-138.351	0.08727	-138.225	0.1439
-137.98	0.06082	-138.251	0.08796	-138.125	0.14456
-137.88	0.06087	-138.151	0.08865	-138.025	0.14524
-137.78	0.06092	-138.051	0.08935	-137.925	0.14593
-137.68	0.06099	-137.951	0.09004	-137.825	0.14663
-137.58	0.06109	-137.851	0.09074	-137.725	0.14735
-137.48	0.06119	-137.751	0.09144	-137.625	0.14809
-137.38	0.06127	-137.651	0.09213	-137.525	0.14884
-137.28	0.06135	-137.551	0.09283	-137.425	0.1496
-137.18	0.0614	-137.451	0.09353	-137.325	0.15039
-137.08	0.06145	-137.351	0.09423	-137.225	0.15119
-136.98	0.06148	-137.251	0.09493	-137.125	0.152
-136.88	0.0615	-137.151	0.09562	-137.025	0.15283
-136.78	0.06153	-137.051	0.09632	-136.925	0.15367
-136.68	0.06156	-136.951	0.09701	-136.825	0.15452
-136.58	0.06157	-136.851	0.0977	-136.725	0.15539
-136.48	0.06159	-136.751	0.0984	-136.625	0.15627
-136.38	0.0616	-136.651	0.09909	-136.525	0.15716
-136.28	0.06162	-136.551	0.09977	-136.425	0.15806
-136.18	0.06163	-136.451	0.10046	-136.325	0.15898
-136.08	0.06163	-136.351	0.10114	-136.225	0.15991
-135.98	0.06163	-136.251	0.10182	-136.125	0.16085
-135.88	0.06163	-136.151	0.1025	-136.025	0.1618
-135.78	0.06163	-136.051	0.10317	-135.925	0.16276
-135.68	0.06164	-135.951	0.10384	-135.825	0.16373
-135.58	0.06165	-135.851	0.10451	-135.725	0.1647
-135.48	0.06167	-135.751	0.10517	-135.625	0.16568
-135.38	0.06167	-135.651	0.10583	-135.525	0.16667
-135.28	0.06167	-135.551	0.10649	-135.425	0.16766
-135.18	0.06167	-135.451	0.10715	-135.325	0.16866
-135.08	0.06167	-135.351	0.1078	-135.225	0.16966
-134.98	0.06168	-135.251	0.10844	-135.125	0.17066
-134.88	0.06169	-135.151	0.10909	-135.025	0.17166
-134.78	0.0617	-135.051	0.10973	-134.925	0.17266
-134.68	0.06171	-134.951	0.11036	-134.825	0.17366
-134.58	0.06172	-134.851	0.11099	-134.725	0.17466
-134.48	0.06173	-134.751	0.11162	-134.625	0.17566
-134.38	0.06174	-134.651	0.11224	-134.525	0.17665
-134.28	0.06175	-134.551	0.11286	-134.425	0.17764
-134.18	0.06176	-134.451	0.11348	-134.325	0.17863
-134.08	0.06179	-134.351	0.11409	-134.225	0.17961
-133.98	0.06182	-134.251	0.11469	-134.125	0.18058
-133.88	0.06185	-134.151	0.1153	-134.025	0.18155
-133.78	0.06187	-134.051	0.11589	-133.925	0.18251
-133.68	0.06188	-133.951	0.11649	-133.825	0.18345
-133.58	0.06188	-133.851	0.11708	-133.725	0.18439
-133.48	0.06189	-133.751	0.11766	-133.625	0.18531
-133.38	0.06191	-133.651	0.11824	-133.525	0.18623
-133.28	0.06193	-133.551	0.11882	-133.425	0.18713
-133.18	0.06196	-133.451	0.11939	-133.325	0.18802
-133.08	0.06198	-133.351	0.11995	-133.225	0.18889
-132.98	0.06199	-133.251	0.12051	-133.125	0.18975
-132.88	0.06201	-133.151	0.12107	-133.025	0.1906
-132.78	0.06204	-133.051	0.12162	-132.925	0.19143
-132.68	0.06208	-132.951	0.12217	-132.825	0.19225
-132.58	0.06212	-132.851	0.12271	-132.725	0.19304
-132.48	0.06216	-132.751	0.12325	-132.625	0.19383
-132.38	0.0622	-132.651	0.12378	-132.525	0.19459
-132.28	0.06223	-132.551	0.1243	-132.425	0.19534
-132.18	0.06225	-132.451	0.12482	-132.325	0.19607
-132.08	0.06228	-132.351	0.12533	-132.225	0.19678
-131.98	0.0623	-132.251	0.12584	-132.125	0.19748
-131.88	0.06233	-132.151	0.12634	-132.025	0.19816
-131.78	0.06237	-132.051	0.12684	-131.925	0.19882
-131.68	0.06242	-131.951	0.12732	-131.825	0.19945
-131.58	0.06247	-131.851	0.12781	-131.725	0.20007
-131.48	0.06252	-131.751	0.12828	-131.625	0.20067
-131.38	0.06256	-131.651	0.12875	-131.525	0.20126
-131.28	0.0626	-131.551	0.12921	-131.425	0.20182
-131.18	0.06262	-131.451	0.12966	-131.325	0.20236
-131.08	0.06264	-131.351	0.1301	-131.225	0.20289
-130.98	0.06267	-131.251	0.13054	-131.125	0.20339
-130.88	0.0627	-131.151	0.13097	-131.025	0.20388
-130.78	0.06275	-131.051	0.13139	-130.925	0.20435
-130.68	0.06279	-130.951	0.13181	-130.825	0.2048
-130.58	0.06283	-130.851	0.13221	-130.725	0.20523
-130.48	0.06286	-130.751	0.13262	-130.625	0.20564
-130.38	0.0629	-130.651	0.13301	-130.525	0.20604
-130.28	0.06293	-130.551	0.13339	-130.425	0.20642
-130.18	0.06295	-130.451	0.13376	-130.325	0.20678
-130.08	0.06297	-130.351	0.13413	-130.225	0.20713
-129.98	0.06298	-130.251	0.13449	-130.125	0.20746
-129.88	0.063	-130.151	0.13483	-130.025	0.20778
-129.78	0.06303	-130.051	0.13517	-129.925	0.20808
-129.68	0.06307	-129.951	0.13549	-129.825	0.20836
-129.58	0.06311	-129.851	0.13581	-129.725	0.20864
-129.48	0.06316	-129.751	0.13612	-129.625	0.2089
-129.38	0.06322	-129.651	0.13641	-129.525	0.20915
-129.28	0.06327	-129.551	0.1367	-129.425	0.20938
-129.18	0.0633	-129.451	0.13698	-129.325	0.20961
-129.08	0.06335	-129.351	0.13724	-129.225	0.20982
-128.98	0.0634	-129.251	0.1375	-129.125	0.21002
-128.88	0.06345	-129.151	0.13775	-129.025	0.21021
-128.78	0.0635	-129.051	0.13799	-128.925	0.21039
-128.68	0.06355	-128.951	0.13822	-128.825	0.21056
-128.58	0.0636	-128.851	0.13844	-128.725	0.21072
-128.48	0.06364	-128.751	0.13865	-128.625	0.21087
-128.38	0.06368	-128.651	0.13886	-128.525	0.21101
-128.28	0.06373	-128.551	0.13905	-128.425	0.21114
-128.18	0.06378	-128.451	0.13924	-128.325	0.21127
-128.08	0.06382	-128.351	0.13941	-128.225	0.21139
-127.98	0.06386	-128.251	0.13958	-128.125	0.2115
-127.88	0.06389	-128.151	0.13974	-128.025	0.21161
-127.78	0.06394	-128.051	0.13989	-127.925	0.21171
-127.68	0.06401	-127.951	0.14004	-127.825	0.2118
-127.58	0.06408	-127.851	0.14017	-127.725	0.21189
-127.48	0.06414	-127.751	0.1403	-127.625	0.21197
-127.38	0.06419	-127.651	0.14042	-127.525	0.21204
-127.28	0.06423	-127.551	0.14054	-127.425	0.21212
-127.18	0.06427	-127.451	0.14064	-127.325	0.21218
-127.08	0.06431	-127.351	0.14075	-127.225	0.21225
-126.98	0.06435	-127.251	0.14084	-127.125	0.21231
-126.88	0.06439	-127.151	0.14093	-127.025	0.21236
-126.78	0.06442	-127.051	0.14102	-126.925	0.21242
-126.68	0.06447	-126.951	0.1411	-126.825	0.21247
-126.58	0.06454	-126.851	0.14117	-126.725	0.21251
-126.48	0.0646	-126.751	0.14124	-126.625	0.21256
-126.38	0.06465	-126.651	0.14131	-126.525	0.2126
-126.28	0.0647	-126.551	0.14137	-126.425	0.21264
-126.18	0.06476	-126.451	0.14143	-126.325	0.21268
-126.08	0.06484	-126.351	0.14149	-126.225	0.21272
-125.98	0.06492	-126.251	0.14154	-126.125	0.21276
-125.88	0.06499	-126.151	0.1416	-126.025	0.21279
-125.78	0.06506	-126.051	0.14165	-125.925	0.21283
-125.68	0.06511	-125.951	0.14169	-125.825	0.21286
-125.58	0.06518	-125.851	0.14174	-125.725	0.2129
-125.48	0.06526	-125.751	0.14178	-125.625	0.21293
-125.38	0.06535	-125.651	0.14183	-125.525	0.21297
-125.28	0.06545	-125.551	0.14187	-125.425	0.213
-125.18	0.06555	-125.451	0.14191	-125.325	0.21304
-125.08	0.06564	-125.351	0.14195	-125.225	0.21308
-124.98	0.0657	-125.251	0.14199	-125.125	0.21311
-124.88	0.06575	-125.151	0.14203	-125.025	0.21315
-124.78	0.0658	-125.051	0.14207	-124.925	0.21319
-124.68	0.06585	-124.951	0.14211	-124.825	0.21323
-124.58	0.06592	-124.851	0.14214	-124.725	0.21327
-124.48	0.06599	-124.751	0.14218	-124.625	0.21331
-124.38	0.06604	-124.651	0.14222	-124.525	0.21335
-124.28	0.06609	-124.551	0.14226	-124.425	0.2134
-124.18	0.06615	-124.451	0.14229	-124.325	0.21344
-124.08	0.06623	-124.351	0.14233	-124.225	0.21349
-123.98	0.06632	-124.251	0.14237	-124.125	0.21353
-123.88	0.06641	-124.151	0.14241	-124.025	0.21358
-123.78	0.06649	-124.051	0.14245	-123.925	0.21362
-123.68	0.06656	-123.951	0.14249	-123.825	0.21366
-123.58	0.06664	-123.851	0.14252	-123.725	0.21371
-123.48	0.06671	-123.751	0.14256	-123.625	0.21376
-123.38	0.06678	-123.651	0.1426	-123.525	0.21381
-123.28	0.06684	-123.551	0.14264	-123.425	0.21386
-123.18	0.06689	-123.451	0.14268	-123.325	0.21391
-123.08	0.06695	-123.351	0.14272	-123.225	0.21396
-122.98	0.06703	-123.251	0.14276	-123.125	0.21401
-122.88	0.06711	-123.151	0.1428	-123.025	0.21406
-122.78	0.0672	-123.051	0.14284	-122.925	0.21411
-122.68	0.06729	-122.951	0.14288	-122.825	0.21416
-122.58	0.06739	-122.851	0.14293	-122.725	0.21421
-122.48	0.06749	-122.751	0.14297	-122.625	0.21426
-122.38	0.06759	-122.651	0.14301	-122.525	0.21431
-122.28	0.06767	-122.551	0.14305	-122.425	0.21436
-122.18	0.06774	-122.451	0.1431	-122.325	0.21442
-122.08	0.06781	-122.351	0.14314	-122.225	0.21447
-121.98	0.06789	-122.251	0.14318	-122.125	0.21452
-121.88	0.06799	-122.151	0.14323	-122.025	0.21457
-121.78	0.0681	-122.051	0.14327	-121.925	0.21463
-121.68	0.06818	-121.951	0.14331	-121.825	0.21468
-121.58	0.06824	-121.851	0.14336	-121.725	0.21473
-121.48	0.06831	-121.751	0.1434	-121.625	0.21479
-121.38	0.06839	-121.651	0.14345	-121.525	0.21484
-121.28	0.06849	-121.551	0.14349	-121.425	0.21489
-121.18	0.0686	-121.451	0.14354	-121.325	0.21494
-121.08	0.0687	-121.351	0.14359	-121.225	0.21498
-120.98	0.06879	-121.251	0.14363	-121.125	0.21503
-120.88	0.06888	-121.151	0.14368	-121.025	0.21508
-120.78	0.06899	-121.051	0.14373	-120.925	0.21513
-120.68	0.0691	-120.951	0.14378	-120.825	0.21518
-120.58	0.06921	-120.851	0.14383	-120.725	0.21523
-120.48	0.06932	-120.751	0.14389	-120.625	0.21527
-120.38	0.06944	-120.651	0.14394	-120.525	0.21532
-120.28	0.06955	-120.551	0.14399	-120.425	0.21536
-120.18	0.06966	-120.451	0.14404	-120.325	0.21541
-120.08	0.06978	-120.351	0.1441	-120.225	0.21545
-119.98	0.0699	-120.251	0.14415	-120.125	0.2155
-119.88	0.07001	-120.151	0.14421	-120.025	0.21554
-119.78	0.07011	-120.051	0.14427	-119.925	0.21559
-119.68	0.07021	-119.951	0.14433	-119.825	0.21563
-119.58	0.0703	-119.851	0.14439	-119.725	0.21568
-119.48	0.0704	-119.751	0.14444	-119.625	0.21572
-119.38	0.07051	-119.651	0.1445	-119.525	0.21576
-119.28	0.07062	-119.551	0.14456	-119.425	0.2158
-119.18	0.07071	-119.451	0.14462	-119.325	0.21584
-119.08	0.07079	-119.351	0.14469	-119.225	0.21588
-118.98	0.07089	-119.251	0.14475	-119.125	0.21592
-118.88	0.07101	-119.151	0.14481	-119.025	0.21596
-118.78	0.07114	-119.051	0.14488	-118.925	0.216
-118.68	0.07127	-118.951	0.14494	-118.825	0.21604
-118.58	0.07139	-118.851	0.14501	-118.725	0.21607
-118.48	0.07149	-118.751	0.14507	-118.625	0.21611
-118.38	0.07158	-118.651	0.14514	-118.525	0.21614
-118.28	0.07166	-118.551	0.1452	-118.425	0.21617
-118.18	0.07175	-118.451	0.14527	-118.325	0.2162
-118.08	0.07185	-118.351	0.14534	-118.225	0.21624
-117.98	0.07196	-118.251	0.1454	-118.125	0.21627
-117.88	0.07209	-118.151	0.14547	-118.025	0.21631
-117.78	0.07221	-118.051	0.14554	-117.925	0.21634
-117.68	0.07232	-117.951	0.1456	-117.825	0.21637
-117.58	0.07242	-117.851	0.14567	-117.725	0.21641
-117.48	0.0725	-117.751	0.14573	-117.625	0.21644
-117.38	0.07256	-117.651	0.14579	-117.525	0.21647
-117.28	0.07262	-117.551	0.14586	-117.425	0.2165
-117.18	0.07268	-117.451	0.14592	-117.325	0.21653
-117.08	0.07276	-117.351	0.14599	-117.225	0.21656
-116.98	0.07285	-117.251	0.14605	-117.125	0.2166
-116.88	0.07296	-117.151	0.14611	-117.025	0.21663
-116.78	0.07305	-117.051	0.14618	-116.925	0.21666
-116.68	0.07312	-116.951	0.14624	-116.825	0.21669
-116.58	0.07318	-116.851	0.1463	-116.725	0.21672
-116.48	0.07324	-116.751	0.14637	-116.625	0.21675
-116.38	0.0733	-116.651	0.14643	-116.525	0.21679
-116.28	0.07335	-116.551	0.14649	-116.425	0.21682
-116.18	0.07339	-116.451	0.14656	-116.325	0.21685
-116.08	0.07344	-116.351	0.14662	-116.225	0.21688
-115.98	0.0735	-116.251	0.14668	-116.125	0.21691
-115.88	0.07356	-116.151	0.14675	-116.025	0.21695
-115.78	0.07362	-116.051	0.14681	-115.925	0.21698
-115.68	0.07367	-115.951	0.14687	-115.825	0.21702
-115.58	0.0737	-115.851	0.14694	-115.725	0.21706
-115.48	0.07372	-115.751	0.147	-115.625	0.2171
-115.38	0.07374	-115.651	0.14706	-115.525	0.21713
-115.28	0.07376	-115.551	0.14713	-115.425	0.21718
-115.18	0.07376	-115.451	0.14719	-115.325	0.21722
-115.08	0.07376	-115.351	0.14726	-115.225	0.21726
-114.98	0.07375	-115.251	0.14732	-115.125	0.2173
-114.88	0.07373	-115.151	0.14739	-115.025	0.21734
-114.78	0.07372	-115.051	0.14745	-114.925	0.21739
-114.68	0.07372	-114.951	0.14752	-114.825	0.21743
-114.58	0.0737	-114.851	0.14758	-114.725	0.21748
-114.48	0.07368	-114.751	0.14765	-114.625	0.21753
-114.38	0.07365	-114.651	0.14771	-114.525	0.21757
-114.28	0.07363	-114.551	0.14778	-114.425	0.21762
-114.18	0.07362	-114.451	0.14784	-114.325	0.21767
-114.08	0.07361	-114.351	0.14791	-114.225	0.21772
-113.98	0.07359	-114.251	0.14797	-114.125	0.21777
-113.88	0.07356	-114.151	0.14804	-114.025	0.21782
-113.78	0.07353	-114.051	0.1481	-113.925	0.21787
-113.68	0.07351	-113.951	0.14817	-113.825	0.21792
-113.58	0.07349	-113.851	0.14823	-113.725	0.21797
-113.48	0.07347	-113.751	0.14829	-113.625	0.21802
-113.38	0.07344	-113.651	0.14835	-113.525	0.21808
-113.28	0.07341	-113.551	0.14842	-113.425	0.21814
-113.18	0.07336	-113.451	0.14848	-113.325	0.21819
-113.08	0.07332	-113.351	0.14854	-113.225	0.21825
-112.98	0.07327	-113.251	0.1486	-113.125	0.21831
-112.88	0.07322	-113.151	0.14866	-113.025	0.21837
-112.78	0.07315	-113.051	0.14872	-112.925	0.21843
-112.68	0.0731	-112.951	0.14878	-112.825	0.2185
-112.58	0.07306	-112.851	0.14884	-112.725	0.21856
-112.48	0.07302	-112.751	0.1489	-112.625	0.21863
-112.38	0.07297	-112.651	0.14896	-112.525	0.2187
-112.28	0.07292	-112.551	0.14901	-112.425	0.21877
-112.18	0.07285	-112.451	0.14907	-112.325	0.21883
-112.08	0.07279	-112.351	0.14913	-112.225	0.2189
-111.98	0.07274	-112.251	0.14919	-112.125	0.21897
-111.88	0.0727	-112.151	0.14925	-112.025	0.21905
-111.78	0.07267	-112.051	0.1493	-111.925	0.21912
-111.68	0.07263	-111.951	0.14936	-111.825	0.2192
-111.58	0.07257	-111.851	0.14942	-111.725	0.21928
-111.48	0.07251	-111.751	0.14947	-111.625	0.21936
-111.38	0.07245	-111.651	0.14953	-111.525	0.21944
-111.28	0.07238	-111.551	0.14958	-111.425	0.21952
-111.18	0.07232	-111.451	0.14964	-111.325	0.21961
-111.08	0.07228	-111.351	0.14969	-111.225	0.21969
-110.98	0.07224	-111.251	0.14974	-111.125	0.21978
-110.88	0.0722	-111.151	0.1498	-111.025	0.21987
-110.78	0.07214	-111.051	0.14985	-110.925	0.21996
-110.68	0.07207	-110.951	0.1499	-110.825	0.22006
-110.58	0.072	-110.851	0.14996	-110.725	0.22015
-110.48	0.07193	-110.751	0.15001	-110.625	0.22025
-110.38	0.07185	-110.651	0.15006	-110.525	0.22034
-110.28	0.07177	-110.551	0.15011	-110.425	0.22044
-110.18	0.0717	-110.451	0.15016	-110.325	0.22054
-110.08	0.07163	-110.351	0.1502	-110.225	0.22064
-109.98	0.07157	-110.251	0.15025	-110.125	0.22074
-109.88	0.0715	-110.151	0.1503	-110.025	0.22085
-109.78	0.07143	-110.051	0.15035	-109.925	0.22095
-109.68	0.07136	-109.951	0.15039	-109.825	0.22105
-109.58	0.07127	-109.851	0.15044	-109.725	0.22116
-109.48	0.07118	-109.751	0.15048	-109.625	0.22127
-109.38	0.07109	-109.651	0.15053	-109.525	0.22138
-109.28	0.071	-109.551	0.15057	-109.425	0.22149
-109.18	0.07093	-109.451	0.15061	-109.325	0.2216
-109.08	0.07089	-109.351	0.15065	-109.225	0.22171
-108.98	0.07085	-109.251	0.15069	-109.125	0.22183
-108.88	0.0708	-109.151	0.15072	-109.025	0.22194
-108.78	0.07074	-109.051	0.15076	-108.925	0.22206
-108.68	0.07067	-108.951	0.1508	-108.825	0.22217
-108.58	0.07061	-108.851	0.15083	-108.725	0.22229
-108.48	0.07054	-108.751	0.15087	-108.625	0.22241
-108.38	0.07048	-108.651	0.1509	-108.525	0.22253
-108.28	0.07041	-108.551	0.15093	-108.425	0.22265
-108.18	0.07033	-108.451	0.15096	-108.325	0.22277
-108.08	0.07026	-108.351	0.15099	-108.225	0.22289
-107.98	0.0702	-108.251	0.15101	-108.125	0.22302
-107.88	0.07016	-108.151	0.15104	-108.025	0.22314
-107.78	0.07012	-108.051	0.15107	-107.925	0.22326
-107.68	0.07008	-107.951	0.15109	-107.825	0.22338
-107.58	0.07003	-107.851	0.15112	-107.725	0.22351
-107.48	0.06999	-107.751	0.15114	-107.625	0.22363
-107.38	0.06996	-107.651	0.15116	-107.525	0.22375
-107.28	0.06993	-107.551	0.15118	-107.425	0.22387
-107.18	0.06991	-107.451	0.1512	-107.325	0.22399
-107.08	0.06991	-107.351	0.15122	-107.225	0.22411
-106.98	0.06991	-107.251	0.15123	-107.125	0.22422
-106.88	0.06992	-107.151	0.15125	-107.025	0.22434
-106.78	0.06992	-107.051	0.15126	-106.925	0.22445
-106.68	0.06992	-106.951	0.15128	-106.825	0.22456
-106.58	0.06993	-106.851	0.15129	-106.725	0.22467
-106.48	0.06993	-106.751	0.1513	-106.625	0.22478
-106.38	0.06996	-106.651	0.15131	-106.525	0.22488
-106.28	0.07	-106.551	0.15132	-106.425	0.22499
-106.18	0.07005	-106.451	0.15133	-106.325	0.22508
-106.08	0.0701	-106.351	0.15134	-106.225	0.22518
-105.98	0.07014	-106.251	0.15135	-106.125	0.22527
-105.88	0.07017	-106.151	0.15136	-106.025	0.22536
-105.78	0.07021	-106.051	0.15137	-105.925	0.22545
-105.68	0.07027	-105.951	0.15137	-105.825	0.22554
-105.58	0.07035	-105.851	0.15138	-105.725	0.22562
-105.48	0.07044	-105.751	0.15138	-105.625	0.22569
-105.38	0.07053	-105.651	0.15139	-105.525	0.22576
-105.28	0.07063	-105.551	0.15139	-105.425	0.22583
-105.18	0.07074	-105.451	0.15139	-105.325	0.2259
-105.08	0.07085	-105.351	0.15139	-105.225	0.22595
-104.98	0.07096	-105.251	0.1514	-105.125	0.22601
-104.88	0.0711	-105.151	0.15139	-105.025	0.22606
-104.78	0.07126	-105.051	0.15139	-104.925	0.22611
-104.68	0.07144	-104.951	0.15139	-104.825	0.22615
-104.58	0.07162	-104.851	0.15139	-104.725	0.22619
-104.48	0.0718	-104.751	0.15138	-104.625	0.22623
-104.38	0.07197	-104.651	0.15138	-104.525	0.22626
-104.28	0.07215	-104.551	0.15137	-104.425	0.22628
-104.18	0.07235	-104.451	0.15136	-104.325	0.2263
-104.08	0.07256	-104.351	0.15135	-104.225	0.22631
-103.98	0.07278	-104.251	0.15135	-104.125	0.22632
-103.88	0.073	-104.151	0.15134	-104.025	0.22632
-103.78	0.07324	-104.051	0.15133	-103.925	0.22632
-103.68	0.07349	-103.951	0.15131	-103.825	0.22631
-103.58	0.07379	-103.851	0.1513	-103.725	0.2263
-103.48	0.07411	-103.751	0.15129	-103.625	0.22629
-103.38	0.07446	-103.651	0.15127	-103.525	0.22626
-103.28	0.07482	-103.551	0.15126	-103.425	0.22623
-103.18	0.07516	-103.451	0.15124	-103.325	0.2262
-103.08	0.07548	-103.351	0.15122	-103.225	0.22616
-102.98	0.07583	-103.251	0.15121	-103.125	0.22611
-102.88	0.07622	-103.151	0.15119	-103.025	0.22606
-102.78	0.07663	-103.051	0.15117	-102.925	0.226
-102.68	0.07704	-102.951	0.15115	-102.825	0.22594
-102.58	0.07745	-102.851	0.15113	-102.725	0.22587
-102.48	0.07787	-102.751	0.15111	-102.625	0.2258
-102.38	0.0783	-102.651	0.15109	-102.525	0.22572
-102.28	0.07876	-102.551	0.15107	-102.425	0.22563
-102.18	0.07927	-102.451	0.15105	-102.325	0.22554
-102.08	0.0798	-102.351	0.15103	-102.225	0.22545
-101.98	0.08032	-102.251	0.15101	-102.125	0.22535
-101.88	0.08084	-102.151	0.15098	-102.025	0.22524
-101.78	0.08136	-102.051	0.15096	-101.925	0.22513
-101.68	0.08188	-101.951	0.15094	-101.825	0.22502
-101.58	0.08242	-101.851	0.15092	-101.725	0.2249
-101.48	0.08295	-101.751	0.1509	-101.625	0.22477
-101.38	0.0835	-101.651	0.15088	-101.525	0.22465
-101.28	0.08406	-101.551	0.15086	-101.425	0.22452
-101.18	0.08466	-101.451	0.15084	-101.325	0.22439
-101.08	0.08528	-101.351	0.15082	-101.225	0.22425
-100.98	0.08593	-101.251	0.1508	-101.125	0.22411
-100.88	0.08659	-101.151	0.15079	-101.025	0.22396
-100.78	0.08725	-101.051	0.15077	-100.925	0.22382
-100.68	0.08792	-100.951	0.15075	-100.825	0.22367
-100.58	0.08858	-100.851	0.15074	-100.725	0.22351
-100.48	0.08923	-100.751	0.15072	-100.625	0.22336
-100.38	0.08988	-100.651	0.15071	-100.525	0.2232
-100.28	0.09053	-100.551	0.1507	-100.425	0.22304
-100.18	0.09119	-100.451	0.15069	-100.325	0.22288
-100.08	0.09185	-100.351	0.15068	-100.225	0.22273
-99.98	0.09252	-100.251	0.15068	-100.125	0.22257
-99.88	0.09318	-100.151	0.15067	-100.025	0.22242
-99.78	0.09384	-100.051	0.15067	-99.925	0.22226
-99.68	0.0945	-99.951	0.15067	-99.825	0.22211
-99.58	0.09515	-99.851	0.15067	-99.725	0.22196
-99.48	0.09579	-99.751	0.15067	-99.625	0.22181
-99.38	0.09643	-99.651	0.15067	-99.525	0.22167
-99.28	0.09708	-99.551	0.15068	-99.425	0.22153
-99.18	0.09773	-99.451	0.15069	-99.325	0.22139
-99.08	0.09838	-99.351	0.1507	-99.225	0.22126
-98.98	0.09901	-99.251	0.15072	-99.125	0.22113
-98.88	0.09961	-99.151	0.15074	-99.025	0.22101
-98.78	0.10021	-99.051	0.15076	-98.925	0.2209
-98.68	0.1008	-98.951	0.15078	-98.825	0.2208
-98.58	0.10138	-98.851	0.15081	-98.725	0.2207
-98.48	0.10197	-98.751	0.15084	-98.625	0.22061
-98.38	0.10254	-98.651	0.15088	-98.525	0.22052
-98.28	0.10309	-98.551	0.15092	-98.425	0.22045
-98.18	0.10361	-98.451	0.15096	-98.325	0.22038
-98.08	0.10412	-98.351	0.15101	-98.225	0.22032
-97.98	0.10461	-98.251	0.15106	-98.125	0.22027
-97.88	0.1051	-98.151	0.15112	-98.025	0.22024
-97.78	0.10558	-98.051	0.15118	-97.925	0.22021
-97.68	0.10605	-97.951	0.15124	-97.825	0.2202
-97.58	0.10649	-97.851	0.15132	-97.725	0.2202
-97.48	0.10692	-97.751	0.15139	-97.625	0.22021
-97.38	0.10733	-97.651	0.15147	-97.525	0.22024
-97.28	0.10772	-97.551	0.15156	-97.425	0.22028
-97.18	0.10808	-97.451	0.15165	-97.325	0.22034
-97.08	0.10842	-97.351	0.15175	-97.225	0.22041
-96.98	0.10872	-97.251	0.15185	-97.125	0.2205
-96.88	0.10901	-97.151	0.15196	-97.025	0.22061
-96.78	0.10926	-97.051	0.15208	-96.925	0.22074
-96.68	0.1095	-96.951	0.1522	-96.825	0.22088
-96.58	0.10973	-96.851	0.15232	-96.725	0.22105
-96.48	0.10995	-96.751	0.15246	-96.625	0.22123
-96.38	0.11016	-96.651	0.1526	-96.525	0.22144
-96.28	0.11036	-96.551	0.15274	-96.425	0.22167
-96.18	0.11051	-96.451	0.1529	-96.325	0.22192
-96.08	0.11063	-96.351	0.15306	-96.225	0.22219
-95.98	0.11073	-96.251	0.15322	-96.125	0.22248
-95.88	0.11081	-96.151	0.1534	-96.025	0.22281
-95.78	0.11088	-96.051	0.15358	-95.925	0.22315
-95.68	0.11094	-95.951	0.15376	-95.825	0.22352
-95.58	0.11097	-95.851	0.15396	-95.725	0.22391
-95.48	0.11097	-95.751	0.15416	-95.625	0.22433
-95.38	0.11094	-95.651	0.15437	-95.525	0.22478
-95.28	0.11088	-95.551	0.15458	-95.425	0.22526
-95.18	0.1108	-95.451	0.1548	-95.325	0.22576
-95.08	0.11073	-95.351	0.15503	-95.225	0.22628
-94.98	0.11064	-95.251	0.15527	-95.125	0.22684
-94.88	0.11054	-95.151	0.15551	-95.025	0.22742
-94.78	0.11041	-95.051	0.15576	-94.925	0.22803
-94.68	0.11026	-94.951	0.15602	-94.825	0.22867
-94.58	0.1101	-94.851	0.15628	-94.725	0.22933
-94.48	0.10991	-94.751	0.15655	-94.625	0.23002
-94.38	0.10971	-94.651	0.15683	-94.525	0.23073
-94.28	0.10949	-94.551	0.15711	-94.425	0.23147
-94.18	0.10926	-94.451	0.1574	-94.325	0.23223
-94.08	0.10905	-94.351	0.15769	-94.225	0.23303
-93.98	0.10883	-94.251	0.15799	-94.125	0.23384
-93.88	0.10859	-94.151	0.1583	-94.025	0.23469
-93.78	0.10833	-94.051	0.15861	-93.925	0.23555
-93.68	0.10805	-93.951	0.15893	-93.825	0.23644
-93.58	0.10774	-93.851	0.15925	-93.725	0.23736
-93.48	0.10741	-93.751	0.15958	-93.625	0.23829
-93.38	0.10709	-93.651	0.15991	-93.525	0.23924
-93.28	0.10678	-93.551	0.16024	-93.425	0.24022
-93.18	0.10649	-93.451	0.16058	-93.325	0.24121
-93.08	0.1062	-93.351	0.16093	-93.225	0.24222
-92.98	0.1059	-93.251	0.16127	-93.125	0.24326
-92.88	0.10558	-93.151	0.16162	-93.025	0.24431
-92.78	0.10524	-93.051	0.16197	-92.925	0.24537
-92.68	0.1049	-92.951	0.16232	-92.825	0.24645
-92.58	0.10455	-92.851	0.16268	-92.725	0.24754
-92.48	0.10419	-92.751	0.16303	-92.625	0.24865
-92.38	0.10382	-92.651	0.16339	-92.525	0.24976
-92.28	0.10343	-92.551	0.16375	-92.425	0.25089
-92.18	0.10305	-92.451	0.16411	-92.325	0.25203
-92.08	0.10269	-92.351	0.16447	-92.225	0.25317
-91.98	0.10235	-92.251	0.16483	-92.125	0.25432
-91.88	0.10202	-92.151	0.16518	-92.025	0.25547
-91.78	0.10171	-92.051	0.16554	-91.925	0.25663
-91.68	0.10139	-91.951	0.1659	-91.825	0.25779
-91.58	0.10109	-91.851	0.16625	-91.725	0.25894
-91.48	0.10081	-91.751	0.1666	-91.625	0.2601
-91.38	0.10054	-91.651	0.16695	-91.525	0.26125
-91.28	0.10028	-91.551	0.1673	-91.425	0.26241
-91.18	0.10001	-91.451	0.16765	-91.325	0.26355
-91.08	0.09975	-91.351	0.16799	-91.225	0.26469
-90.98	0.09951	-91.251	0.16832	-91.125	0.26582
-90.88	0.09931	-91.151	0.16865	-91.025	0.26694
-90.78	0.09913	-91.051	0.16898	-90.925	0.26804
-90.68	0.09897	-90.951	0.16931	-90.825	0.26914
-90.58	0.09882	-90.851	0.16963	-90.725	0.27022
-90.48	0.09866	-90.751	0.16995	-90.625	0.27128
-90.38	0.0985	-90.651	0.17026	-90.525	0.27233
-90.28	0.09835	-90.551	0.17056	-90.425	0.27337
-90.18	0.0982	-90.451	0.17086	-90.325	0.27438
-90.08	0.09806	-90.351	0.17116	-90.225	0.27538
-89.98	0.09793	-90.251	0.17145	-90.125	0.27635
-89.88	0.09782	-90.151	0.17173	-90.025	0.2773
-89.78	0.09772	-90.051	0.17201	-89.925	0.27823
-89.68	0.09764	-89.951	0.17228	-89.825	0.27914
-89.58	0.09758	-89.851	0.17255	-89.725	0.28003
-89.48	0.09753	-89.751	0.17281	-89.625	0.28088
-89.38	0.0975	-89.651	0.17307	-89.525	0.28171
-89.28	0.09747	-89.551	0.17332	-89.425	0.28252
-89.18	0.09746	-89.451	0.17356	-89.325	0.28329
-89.08	0.09746	-89.351	0.1738	-89.225	0.28404
-88.98	0.09746	-89.251	0.17404	-89.125	0.28477
-88.88	0.09748	-89.151	0.17426	-89.025	0.28546
-88.78	0.0975	-89.051	0.17449	-88.925	0.28612
-88.68	0.09752	-88.951	0.1747	-88.825	0.28675
-88.58	0.09756	-88.851	0.17491	-88.725	0.28735
-88.48	0.0976	-88.751	0.17512	-88.625	0.28792
-88.38	0.09766	-88.651	0.17532	-88.525	0.28846
-88.28	0.09772	-88.551	0.17552	-88.425	0.28896
-88.18	0.09778	-88.451	0.17571	-88.325	0.28944
-88.08	0.09785	-88.351	0.17589	-88.225	0.28988
-87.98	0.09792	-88.251	0.17607	-88.125	0.29029
-87.88	0.098	-88.151	0.17625	-88.025	0.29067
-87.78	0.09805	-88.051	0.17642	-87.925	0.29101
-87.68	0.09807	-87.951	0.17658	-87.825	0.29132
-87.58	0.09803	-87.851	0.17675	-87.725	0.2916
-87.48	0.09797	-87.751	0.1769	-87.625	0.29185
-87.38	0.0979	-87.651	0.17705	-87.525	0.29207
-87.28	0.09785	-87.551	0.1772	-87.425	0.29225
-87.18	0.09784	-87.451	0.17734	-87.325	0.29241
-87.08	0.09785	-87.351	0.17748	-87.225	0.29253
-86.98	0.09786	-87.251	0.17761	-87.125	0.29262
-86.88	0.09789	-87.151	0.17774	-87.025	0.29268
-86.78	0.09792	-87.051	0.17786	-86.925	0.29271
-86.68	0.09795	-86.951	0.17798	-86.825	0.29271
-86.58	0.09798	-86.851	0.1781	-86.725	0.29268
-86.48	0.09801	-86.751	0.17821	-86.625	0.29261
-86.38	0.09804	-86.651	0.17832	-86.525	0.29252
-86.28	0.09807	-86.551	0.17842	-86.425	0.2924
-86.18	0.0981	-86.451	0.17852	-86.325	0.29225
-86.08	0.09813	-86.351	0.17861	-86.225	0.29207
-85.98	0.09816	-86.251	0.1787	-86.125	0.29187
-85.88	0.09819	-86.151	0.17879	-86.025	0.29163
-85.78	0.0982	-86.051	0.17887	-85.925	0.29137
-85.68	0.09823	-85.951	0.17895	-85.825	0.29108
-85.58	0.09826	-85.851	0.17903	-85.725	0.29077
-85.48	0.0983	-85.751	0.1791	-85.625	0.29044
-85.38	0.09835	-85.651	0.17916	-85.525	0.29008
-85.28	0.09839	-85.551	0.17922	-85.425	0.28969
-85.18	0.09843	-85.451	0.17928	-85.325	0.28928
-85.08	0.09846	-85.351	0.17934	-85.225	0.28885
-84.98	0.09848	-85.251	0.17939	-85.125	0.2884
-84.88	0.09849	-85.151	0.17943	-85.025	0.28792
-84.78	0.09851	-85.051	0.17948	-84.925	0.28743
-84.68	0.09853	-84.951	0.17952	-84.825	0.28692
-84.58	0.09856	-84.851	0.17955	-84.725	0.28638
-84.48	0.09858	-84.751	0.17958	-84.625	0.28583
-84.38	0.09861	-84.651	0.17961	-84.525	0.28526
-84.28	0.09864	-84.551	0.17963	-84.425	0.28468
-84.18	0.09869	-84.451	0.17965	-84.325	0.28407
-84.08	0.09874	-84.351	0.17966	-84.225	0.28345
-83.98	0.0988	-84.251	0.17967	-84.125	0.28282
-83.88	0.09885	-84.151	0.17967	-84.025	0.28217
-83.78	0.09889	-84.051	0.17968	-83.925	0.28151
-83.68	0.09893	-83.951	0.17967	-83.825	0.28083
-83.58	0.09899	-83.851	0.17966	-83.725	0.28014
-83.48	0.09905	-83.751	0.17965	-83.625	0.27944
-83.38	0.09912	-83.651	0.17963	-83.525	0.27873
-83.28	0.0992	-83.551	0.17961	-83.425	0.27801
-83.18	0.09928	-83.451	0.17958	-83.325	0.27728
-83.08	0.09935	-83.351	0.17956	-83.225	0.27654
-82.98	0.09943	-83.251	0.17952	-83.125	0.27579
-82.88	0.09949	-83.151	0.17948	-83.025	0.27503
-82.78	0.09953	-83.051	0.17944	-82.925	0.27428
-82.68	0.09956	-82.951	0.17939	-82.825	0.27351
-82.58	0.09958	-82.851	0.17934	-82.725	0.27274
-82.48	0.09961	-82.751	0.17928	-82.625	0.27197
-82.38	0.09965	-82.651	0.17922	-82.525	0.2712
-82.28	0.09971	-82.551	0.17915	-82.425	0.27042
-82.18	0.09977	-82.451	0.17909	-82.325	0.26965
-82.08	0.09984	-82.351	0.17901	-82.225	0.26888
-81.98	0.0999	-82.251	0.17894	-82.125	0.26811
-81.88	0.09996	-82.151	0.17886	-82.025	0.26734
-81.78	0.10003	-82.051	0.17877	-81.925	0.26658
-81.68	0.10009	-81.951	0.17869	-81.825	0.26582
-81.58	0.10016	-81.851	0.17859	-81.725	0.26506
-81.48	0.10022	-81.751	0.1785	-81.625	0.26432
-81.38	0.10028	-81.651	0.1784	-81.525	0.26358
-81.28	0.10033	-81.551	0.1783	-81.425	0.26285
-81.18	0.10038	-81.451	0.17819	-81.325	0.26214
-81.08	0.10045	-81.351	0.17808	-81.225	0.26144
-80.98	0.10054	-81.251	0.17798	-81.125	0.26075
-80.88	0.10061	-81.151	0.17786	-81.025	0.26007
-80.78	0.10068	-81.051	0.17775	-80.925	0.25941
-80.68	0.10074	-80.951	0.17763	-80.825	0.25877
-80.58	0.1008	-80.851	0.17751	-80.725	0.25814
-80.48	0.10086	-80.751	0.17739	-80.625	0.25754
-80.38	0.10092	-80.651	0.17727	-80.525	0.25695
-80.28	0.10097	-80.551	0.17714	-80.425	0.25638
-80.18	0.10103	-80.451	0.17702	-80.325	0.25583
-80.08	0.10109	-80.351	0.17689	-80.225	0.2553
-79.98	0.10117	-80.251	0.17676	-80.125	0.25479
-79.88	0.10125	-80.151	0.17663	-80.025	0.25431
-79.78	0.10134	-80.051	0.17651	-79.925	0.25384
-79.68	0.10142	-79.951	0.17638	-79.825	0.2534
-79.58	0.1015	-79.851	0.17625	-79.725	0.25298
-79.48	0.10159	-79.751	0.17612	-79.625	0.25258
-79.38	0.10167	-79.651	0.17599	-79.525	0.25221
-79.28	0.10176	-79.551	0.17587	-79.425	0.25186
-79.18	0.10186	-79.451	0.17574	-79.325	0.25154
-79.08	0.10196	-79.351	0.17562	-79.225	0.25124
-78.98	0.10206	-79.251	0.1755	-79.125	0.25096
-78.88	0.10215	-79.151	0.17538	-79.025	0.25071
-78.78	0.10222	-79.051	0.17526	-78.925	0.25047
-78.68	0.10228	-78.951	0.17515	-78.825	0.25026
-78.58	0.10232	-78.851	0.17504	-78.725	0.25007
-78.48	0.10237	-78.751	0.17493	-78.625	0.2499
-78.38	0.10245	-78.651	0.17482	-78.525	0.24975
-78.28	0.10255	-78.551	0.17472	-78.425	0.24962
-78.18	0.10265	-78.451	0.17462	-78.325	0.24951
-78.08	0.10275	-78.351	0.17453	-78.225	0.24942
-77.98	0.10283	-78.251	0.17443	-78.125	0.24934
-77.88	0.10293	-78.151	0.17435	-78.025	0.24929
-77.78	0.10305	-78.051	0.17426	-77.925	0.24925
-77.68	0.10318	-77.951	0.17419	-77.825	0.24923
-77.58	0.10331	-77.851	0.17411	-77.725	0.24922
-77.48	0.10342	-77.751	0.17404	-77.625	0.24923
-77.38	0.1035	-77.651	0.17397	-77.525	0.24924
-77.28	0.10357	-77.551	0.17391	-77.425	0.24927
-77.18	0.10366	-77.451	0.17385	-77.325	0.24931
-77.08	0.10377	-77.351	0.1738	-77.225	0.24937
-76.98	0.10389	-77.251	0.17375	-77.125	0.24943
-76.88	0.10401	-77.151	0.1737	-77.025	0.24951
-76.78	0.10411	-77.051	0.17366	-76.925	0.24959
-76.68	0.1042	-76.951	0.17362	-76.825	0.24969
-76.58	0.10426	-76.851	0.17359	-76.725	0.24979
-76.48	0.10432	-76.751	0.17356	-76.625	0.24991
-76.38	0.10439	-76.651	0.17354	-76.525	0.25002
-76.28	0.10447	-76.551	0.17352	-76.425	0.25015
-76.18	0.10458	-76.451	0.1735	-76.325	0.25029
-76.08	0.10468	-76.351	0.17349	-76.225	0.25043
-75.98	0.1048	-76.251	0.17348	-76.125	0.25057
-75.88	0.10493	-76.151	0.17347	-76.025	0.25073
-75.78	0.10507	-76.051	0.17346	-75.925	0.25089
-75.68	0.10521	-75.951	0.17346	-75.825	0.25105
-75.58	0.10535	-75.851	0.17347	-75.725	0.25122
-75.48	0.10547	-75.751	0.17347	-75.625	0.2514
-75.38	0.10558	-75.651	0.17348	-75.525	0.25157
-75.28	0.1057	-75.551	0.17349	-75.425	0.25175
-75.18	0.10581	-75.451	0.17351	-75.325	0.25193
-75.08	0.10592	-75.351	0.17353	-75.225	0.25212
-74.98	0.10603	-75.251	0.17355	-75.125	0.25231
-74.88	0.10615	-75.151	0.17357	-75.025	0.2525
-74.78	0.10628	-75.051	0.17359	-74.925	0.25269
-74.68	0.1064	-74.951	0.17362	-74.825	0.25288
-74.58	0.1065	-74.851	0.17365	-74.725	0.25308
-74.48	0.1066	-74.751	0.17368	-74.625	0.25328
-74.38	0.10672	-74.651	0.17371	-74.525	0.25348
-74.28	0.10685	-74.551	0.17375	-74.425	0.25368
-74.18	0.10698	-74.451	0.17378	-74.325	0.25388
-74.08	0.10709	-74.351	0.17382	-74.225	0.25408
-73.98	0.1072	-74.251	0.17386	-74.125	0.25429
-73.88	0.10732	-74.151	0.1739	-74.025	0.25449
-73.78	0.10744	-74.051	0.17394	-73.925	0.2547
-73.68	0.10754	-73.951	0.17398	-73.825	0.2549
-73.58	0.10763	-73.851	0.17402	-73.725	0.2551
-73.48	0.10773	-73.751	0.17407	-73.625	0.25531
-73.38	0.10783	-73.651	0.17411	-73.525	0.25551
-73.28	0.10792	-73.551	0.17416	-73.425	0.2557
-73.18	0.10801	-73.451	0.1742	-73.325	0.2559
-73.08	0.10812	-73.351	0.17425	-73.225	0.2561
-72.98	0.10823	-73.251	0.17429	-73.125	0.25629
-72.88	0.10835	-73.151	0.17434	-73.025	0.25649
-72.78	0.10845	-73.051	0.17438	-72.925	0.25668
-72.68	0.10856	-72.951	0.17443	-72.825	0.25687
-72.58	0.10868	-72.851	0.17448	-72.725	0.25707
-72.48	0.10883	-72.751	0.17452	-72.625	0.25725
-72.38	0.10898	-72.651	0.17457	-72.525	0.25744
-72.28	0.10911	-72.551	0.17462	-72.425	0.25762
-72.18	0.10923	-72.451	0.17467	-72.325	0.25781
-72.08	0.10937	-72.351	0.17472	-72.225	0.25799
-71.98	0.10952	-72.251	0.17476	-72.125	0.25817
-71.88	0.10968	-72.151	0.17481	-72.025	0.25835
-71.78	0.10983	-72.051	0.17486	-71.925	0.25854
-71.68	0.10999	-71.951	0.17491	-71.825	0.25872
-71.58	0.11017	-71.851	0.17496	-71.725	0.2589
-71.48	0.11038	-71.751	0.17501	-71.625	0.25908
-71.38	0.11061	-71.651	0.17506	-71.525	0.25926
-71.28	0.11085	-71.551	0.17511	-71.425	0.25943
-71.18	0.11108	-71.451	0.17516	-71.325	0.25961
-71.08	0.11132	-71.351	0.17521	-71.225	0.25978
-70.98	0.11157	-71.251	0.17526	-71.125	0.25995
-70.88	0.11183	-71.151	0.17531	-71.025	0.26012
-70.78	0.11207	-71.051	0.17536	-70.925	0.26029
-70.68	0.11233	-70.951	0.17541	-70.825	0.26046
-70.58	0.11259	-70.851	0.17546	-70.725	0.26062
-70.48	0.11288	-70.751	0.17551	-70.625	0.26079
-70.38	0.11318	-70.651	0.17557	-70.525	0.26095
-70.28	0.1135	-70.551	0.17562	-70.425	0.26111
-70.18	0.11383	-70.451	0.17567	-70.325	0.26127
-70.08	0.11419	-70.351	0.17572	-70.225	0.26142
-69.98	0.11458	-70.251	0.17577	-70.125	0.26158
-69.88	0.11499	-70.151	0.17582	-70.025	0.26173
-69.78	0.11543	-70.051	0.17587	-69.925	0.26188
-69.68	0.11589	-69.951	0.17592	-69.825	0.26202
-69.58	0.11635	-69.851	0.17597	-69.725	0.26217
-69.48	0.11683	-69.751	0.17603	-69.625	0.26231
-69.38	0.11731	-69.651	0.17608	-69.525	0.26245
-69.28	0.11779	-69.551	0.17613	-69.425	0.26258
-69.18	0.11831	-69.451	0.17618	-69.325	0.26272
-69.08	0.11887	-69.351	0.17623	-69.225	0.26285
-68.98	0.11947	-69.251	0.17628	-69.125	0.26298
-68.88	0.12011	-69.151	0.17634	-69.025	0.26311
-68.78	0.12075	-69.051	0.17639	-68.925	0.26324
-68.68	0.12138	-68.951	0.17644	-68.825	0.26336
-68.58	0.12201	-68.851	0.17649	-68.725	0.26348
-68.48	0.12266	-68.751	0.17654	-68.625	0.2636
-68.38	0.1234	-68.651	0.17659	-68.525	0.26372
-68.28	0.12425	-68.551	0.17664	-68.425	0.26383
-68.18	0.12518	-68.451	0.17669	-68.325	0.26395
-68.08	0.12616	-68.351	0.17674	-68.225	0.26406
-67.98	0.12718	-68.251	0.17679	-68.125	0.26416
-67.88	0.12825	-68.151	0.17684	-68.025	0.26427
-67.78	0.12938	-68.051	0.17689	-67.925	0.26437
-67.68	0.13062	-67.951	0.17695	-67.825	0.26447
-67.58	0.13195	-67.851	0.177	-67.725	0.26457
-67.48	0.13336	-67.751	0.17705	-67.625	0.26466
-67.38	0.13483	-67.651	0.17709	-67.525	0.26476
-67.28	0.13639	-67.551	0.17714	-67.425	0.26485
-67.18	0.13806	-67.451	0.17719	-67.325	0.26494
-67.08	0.13985	-67.351	0.17724	-67.225	0.26503
-66.98	0.14177	-67.251	0.17729	-67.125	0.26512
-66.88	0.14379	-67.151	0.17734	-67.025	0.26521
-66.78	0.14592	-67.051	0.17739	-66.925	0.26529
-66.68	0.14818	-66.951	0.17743	-66.825	0.26538
-66.58	0.1506	-66.851	0.17748	-66.725	0.26547
-66.48	0.15319	-66.751	0.17753	-66.625	0.26555
-66.38	0.15594	-66.651	0.17758	-66.525	0.26564
-66.28	0.15891	-66.551	0.17762	-66.425	0.26572
-66.18	0.16208	-66.451	0.17767	-66.325	0.2658
-66.08	0.16549	-66.351	0.17772	-66.225	0.26588
-65.98	0.16914	-66.251	0.17777	-66.125	0.26597
-65.88	0.17306	-66.151	0.17781	-66.025	0.26605
-65.78	0.17727	-66.051	0.17786	-65.925	0.26613
-65.68	0.18179	-65.951	0.17791	-65.825	0.26621
-65.58	0.18663	-65.851	0.17796	-65.725	0.26629
-65.48	0.19184	-65.751	0.17801	-65.625	0.26637
-65.38	0.19742	-65.651	0.17805	-65.525	0.26645
-65.28	0.2034	-65.551	0.1781	-65.425	0.26653
-65.18	0.20982	-65.451	0.17815	-65.325	0.2666
-65.08	0.2167	-65.351	0.1782	-65.225	0.26668
-64.98	0.2241	-65.251	0.17824	-65.125	0.26676
-64.88	0.23206	-65.151	0.17829	-65.025	0.26684
-64.78	0.24062	-65.051	0.17834	-64.925	0.26691
-64.68	0.24982	-64.951	0.17839	-64.825	0.26699
-64.58	0.25972	-64.851	0.17844	-64.725	0.26706
-64.48	0.27036	-64.751	0.17849	-64.625	0.26714
-64.38	0.28183	-64.651	0.17853	-64.525	0.26721
-64.28	0.29418	-64.551	0.17858	-64.425	0.26729
-64.18	0.30748	-64.451	0.17863	-64.325	0.26736
-64.08	0.32184	-64.351	0.17868	-64.225	0.26744
-63.98	0.33735	-64.251	0.17873	-64.125	0.26751
-63.88	0.35411	-64.151	0.17878	-64.025	0.26758
-63.78	0.3722	-64.051	0.17883	-63.925	0.26766
-63.68	0.39173	-63.951	0.17887	-63.825	0.26773
-63.58	0.41282	-63.851	0.17892	-63.725	0.2678
-63.48	0.43566	-63.751	0.17897	-63.625	0.26787
-63.38	0.46036	-63.651	0.17902	-63.525	0.26794
-63.28	0.48714	-63.551	0.17907	-63.425	0.26801
-63.18	0.51618	-63.451	0.17912	-63.325	0.26808
-63.08	0.54768	-63.351	0.17917	-63.225	0.26815
-62.98	0.58189	-63.251	0.17922	-63.125	0.26822
-62.88	0.61907	-63.151	0.17927	-63.025	0.26829
-62.78	0.65959	-63.051	0.17932	-62.925	0.26836
-62.68	0.70372	-62.951	0.17936	-62.825	0.26843
-62.58	0.75186	-62.851	0.17941	-62.725	0.26849
-62.48	0.8045	-62.751	0.17946	-62.625	0.26856
-62.38	0.8621	-62.651	0.17951	-62.525	0.26863
-62.28	0.92519	-62.551	0.17956	-62.425	0.2687
-62.18	0.99432	-62.451	0.17961	-62.325	0.26876
-62.08	1.07026	-62.351	0.17966	-62.225	0.26883
-61.98	1.15388	-62.251	0.17971	-62.125	0.2689
-61.88	1.24604	-62.151	0.17976	-62.025	0.26897
-61.78	1.34794	-62.051	0.1798	-61.925	0.26903
-61.68	1.46071	-61.951	0.17985	-61.825	0.2691
-61.58	1.58586	-61.851	0.1799	-61.725	0.26917
-61.48	1.72555	-61.751	0.17995	-61.625	0.26923
-61.38	1.88174	-61.651	0.18	-61.525	0.2693
-61.28	2.05716	-61.551	0.18005	-61.425	0.26937
-61.18	2.25545	-61.451	0.1801	-61.325	0.26943
-61.08	2.48117	-61.351	0.18014	-61.225	0.2695
-60.98	2.73943	-61.251	0.18019	-61.125	0.26957
-60.88	3.03604	-61.151	0.18024	-61.025	0.26963
-60.78	3.37817	-61.051	0.18029	-60.925	0.2697
-60.68	3.76556	-60.951	0.18034	-60.825	0.26977
-60.58	4.13357	-60.851	0.18039	-60.725	0.26984
-60.48	4.51732	-60.751	0.18044	-60.625	0.2699
-60.38	4.91722	-60.651	0.18049	-60.525	0.26997
-60.28	5.30418	-60.551	0.18054	-60.425	0.27003
-60.18	5.6268	-60.451	0.18058	-60.325	0.2701
-60.08	5.80066	-60.351	0.18063	-60.225	0.27016
-59.98	5.68847	-60.251	0.18068	-60.125	0.27023
-59.88	5.10848	-60.151	0.18073	-60.025	0.27029
-59.78	3.97808	-60.051	0.18078	-59.925	0.27036
-59.68	2.53802	-59.951	0.18083	-59.825	0.27043
-59.58	1.28867	-59.851	0.18088	-59.725	0.27049
-59.48	0.55188	-59.751	0.18093	-59.625	0.27056
-59.38	0.25753	-59.651	0.18098	-59.525	0.27063
-59.28	0.17835	-59.551	0.18103	-59.425	0.2707
-59.18	0.1646	-59.451	0.18108	-59.325	0.27076
-59.08	0.1636	-59.351	0.18112	-59.225	0.27083
-58.98	0.16364	-59.251	0.18117	-59.125	0.2709
-58.88	0.16368	-59.151	0.18122	-59.025	0.27097
-58.78	0.16372	-59.051	0.18127	-58.925	0.27104
-58.68	0.16375	-58.951	0.18132	-58.825	0.27111
-58.58	0.16379	-58.851	0.18137	-58.725	0.27118
-58.48	0.16385	-58.751	0.18142	-58.625	0.27125
-58.38	0.16393	-58.651	0.18147	-58.525	0.27132
-58.28	0.16399	-58.551	0.18152	-58.425	0.27139
-58.18	0.16403	-58.451	0.18157	-58.325	0.27146
-58.08	0.16406	-58.351	0.18162	-58.225	0.27153
-57.98	0.1641	-58.251	0.18168	-58.125	0.2716
-57.88	0.16413	-58.151	0.18173	-58.025	0.27166
-57.78	0.16415	-58.051	0.18178	-57.925	0.27173
-57.68	0.16418	-57.951	0.18183	-57.825	0.2718
-57.58	0.1642	-57.851	0.18188	-57.725	0.27187
-57.48	0.16422	-57.751	0.18193	-57.625	0.27194
-57.38	0.16425	-57.651	0.18198	-57.525	0.27201
-57.28	0.1643	-57.551	0.18204	-57.425	0.27208
-57.18	0.16435	-57.451	0.18209	-57.325	0.27215
-57.08	0.16439	-57.351	0.18214	-57.225	0.27222
-56.98	0.16444	-57.251	0.18219	-57.125	0.27228
-56.88	0.16448	-57.151	0.18225	-57.025	0.27235
-56.78	0.16453	-57.051	0.1823	-56.925	0.27242
-56.68	0.16458	-56.951	0.18235	-56.825	0.27249
-56.58	0.16463	-56.851	0.18241	-56.725	0.27256
-56.48	0.16468	-56.751	0.18246	-56.625	0.27264
-56.38	0.16472	-56.651	0.18252	-56.525	0.27271
-56.28	0.16476	-56.551	0.18258	-56.425	0.27278
-56.18	0.1648	-56.451	0.18263	-56.325	0.27286
-56.08	0.16483	-56.351	0.18269	-56.225	0.27293
-55.98	0.16486	-56.251	0.18275	-56.125	0.27301
-55.88	0.1649	-56.151	0.18281	-56.025	0.27308
-55.78	0.16494	-56.051	0.18287	-55.925	0.27316
-55.68	0.16497	-55.951	0.18293	-55.825	0.27323
-55.58	0.16501	-55.851	0.18299	-55.725	0.2733
-55.48	0.16504	-55.751	0.18305	-55.625	0.27337
-55.38	0.16508	-55.651	0.18311	-55.525	0.27345
-55.28	0.16512	-55.551	0.18317	-55.425	0.27352
-55.18	0.16517	-55.451	0.18324	-55.325	0.2736
-55.08	0.16522	-55.351	0.1833	-55.225	0.27367
-54.98	0.16526	-55.251	0.18337	-55.125	0.27375
-54.88	0.1653	-55.151	0.18343	-55.025	0.27382
-54.78	0.16535	-55.051	0.1835	-54.925	0.2739
-54.68	0.16541	-54.951	0.18357	-54.825	0.27397
-54.58	0.16548	-54.851	0.18364	-54.725	0.27405
-54.48	0.16553	-54.751	0.1837	-54.625	0.27412
-54.38	0.16557	-54.651	0.18377	-54.525	0.27419
-54.28	0.1656	-54.551	0.18384	-54.425	0.27427
-54.18	0.16563	-54.451	0.18391	-54.325	0.27434
-54.08	0.16566	-54.351	0.18398	-54.225	0.27442
-53.98	0.16569	-54.251	0.18406	-54.125	0.27449
-53.88	0.16572	-54.151	0.18413	-54.025	0.27457
-53.78	0.16575	-54.051	0.1842	-53.925	0.27464
-53.68	0.16577	-53.951	0.18428	-53.825	0.27471
-53.58	0.1658	-53.851	0.18435	-53.725	0.27479
-53.48	0.16583	-53.751	0.18443	-53.625	0.27486
-53.38	0.16585	-53.651	0.18451	-53.525	0.27494
-53.28	0.16588	-53.551	0.18458	-53.425	0.27501
-53.18	0.16591	-53.451	0.18466	-53.325	0.27508
-53.08	0.16595	-53.351	0.18474	-53.225	0.27516
-52.98	0.16599	-53.251	0.18482	-53.125	0.27523
-52.88	0.16602	-53.151	0.1849	-53.025	0.2753
-52.78	0.16605	-53.051	0.18498	-52.925	0.27538
-52.68	0.16608	-52.951	0.18506	-52.825	0.27545
-52.58	0.16611	-52.851	0.18514	-52.725	0.27552
-52.48	0.16614	-52.751	0.18522	-52.625	0.2756
-52.38	0.16618	-52.651	0.18531	-52.525	0.27567
-52.28	0.16622	-52.551	0.18539	-52.425	0.27575
-52.18	0.16627	-52.451	0.18547	-52.325	0.27583
-52.08	0.16632	-52.351	0.18555	-52.225	0.2759
-51.98	0.16636	-52.251	0.18564	-52.125	0.27598
-51.88	0.1664	-52.151	0.18572	-52.025	0.27605
-51.78	0.16645	-52.051	0.1858	-51.925	0.27612
-51.68	0.1665	-51.951	0.18588	-51.825	0.2762
-51.58	0.16655	-51.851	0.18596	-51.725	0.27627
-51.48	0.1666	-51.751	0.18604	-51.625	0.27635
-51.38	0.16665	-51.651	0.18612	-51.525	0.27643
-51.28	0.1667	-51.551	0.1862	-51.425	0.2765
-51.18	0.16674	-51.451	0.18628	-51.325	0.27657
-51.08	0.16678	-51.351	0.18636	-51.225	0.27665
-50.98	0.16682	-51.251	0.18643	-51.125	0.27672
-50.88	0.16686	-51.151	0.18651	-51.025	0.2768
-50.78	0.16689	-51.051	0.18658	-50.925	0.27687
-50.68	0.16692	-50.951	0.18665	-50.825	0.27694
-50.58	0.16692	-50.851	0.18672	-50.725	0.27702
-50.48	0.1669	-50.751	0.18679	-50.625	0.27709
-50.38	0.16687	-50.651	0.18685	-50.525	0.27716
-50.28	0.16687	-50.551	0.18692	-50.425	0.27724
-50.18	0.16691	-50.451	0.18698	-50.325	0.27731
-50.08	0.16698	-50.351	0.18704	-50.225	0.27738
-49.98	0.16705	-50.251	0.1871	-50.125	0.27745
-49.88	0.16711	-50.151	0.18716	-50.025	0.27753
-49.78	0.16716	-50.051	0.18722	-49.925	0.2776
-49.68	0.16722	-49.951	0.18727	-49.825	0.27768
-49.58	0.16726	-49.851	0.18733	-49.725	0.27775
-49.48	0.1673	-49.751	0.18738	-49.625	0.27783
-49.38	0.16733	-49.651	0.18743	-49.525	0.2779
-49.28	0.16735	-49.551	0.18748	-49.425	0.27798
-49.18	0.16738	-49.451	0.18753	-49.325	0.27805
-49.08	0.1674	-49.351	0.18758	-49.225	0.27812
-48.98	0.16743	-49.251	0.18763	-49.125	0.2782
-48.88	0.16747	-49.151	0.18768	-49.025	0.27828
-48.78	0.16752	-49.051	0.18773	-48.925	0.27835
-48.68	0.16756	-48.951	0.18778	-48.825	0.27843
-48.58	0.1676	-48.851	0.18783	-48.725	0.2785
-48.48	0.16763	-48.751	0.18787	-48.625	0.27858
-48.38	0.16765	-48.651	0.18792	-48.525	0.27865
-48.28	0.16766	-48.551	0.18797	-48.425	0.27873
-48.18	0.16768	-48.451	0.18802	-48.325	0.27881
-48.08	0.16771	-48.351	0.18806	-48.225	0.27889
-47.98	0.16775	-48.251	0.18811	-48.125	0.27896
-47.88	0.16782	-48.151	0.18816	-48.025	0.27904
-47.78	0.1679	-48.051	0.18821	-47.925	0.27912
-47.68	0.16797	-47.951	0.18825	-47.825	0.2792
-47.58	0.16801	-47.851	0.1883	-47.725	0.27928
-47.48	0.16804	-47.751	0.18835	-47.625	0.27936
-47.38	0.16807	-47.651	0.18839	-47.525	0.27944
-47.28	0.16808	-47.551	0.18844	-47.425	0.27952
-47.18	0.16808	-47.451	0.18848	-47.325	0.2796
-47.08	0.16808	-47.351	0.18853	-47.225	0.27968
-46.98	0.1681	-47.251	0.18857	-47.125	0.27976
-46.88	0.16818	-47.151	0.18862	-47.025	0.27984
-46.78	0.16827	-47.051	0.18866	-46.925	0.27992
-46.68	0.16835	-46.951	0.18871	-46.825	0.28
-46.58	0.16838	-46.851	0.18875	-46.725	0.28008
-46.48	0.16838	-46.751	0.1888	-46.625	0.28017
-46.38	0.16838	-46.651	0.18884	-46.525	0.28025
-46.28	0.16842	-46.551	0.18889	-46.425	0.28034
-46.18	0.16848	-46.451	0.18893	-46.325	0.28043
-46.08	0.16854	-46.351	0.18897	-46.225	0.28052
-45.98	0.16862	-46.251	0.18901	-46.125	0.2806
-45.88	0.16869	-46.151	0.18906	-46.025	0.2807
-45.78	0.16875	-46.051	0.1891	-45.925	0.28079
-45.68	0.1688	-45.951	0.18914	-45.825	0.28089
-45.58	0.16884	-45.851	0.18919	-45.725	0.28099
-45.48	0.16889	-45.751	0.18923	-45.625	0.28109
-45.38	0.16894	-45.651	0.18927	-45.525	0.28119
-45.28	0.16901	-45.551	0.18931	-45.425	0.2813
-45.18	0.16908	-45.451	0.18936	-45.325	0.28141
-45.08	0.16915	-45.351	0.1894	-45.225	0.28151
-44.98	0.1692	-45.251	0.18944	-45.125	0.28163
-44.88	0.16926	-45.151	0.18948	-45.025	0.28174
-44.78	0.1693	-45.051	0.18952	-44.925	0.28186
-44.68	0.16934	-44.951	0.18956	-44.825	0.28198
-44.58	0.16938	-44.851	0.1896	-44.725	0.28211
-44.48	0.16944	-44.751	0.18964	-44.625	0.28224
-44.38	0.16951	-44.651	0.18967	-44.525	0.28237
-44.28	0.16958	-44.551	0.18971	-44.425	0.28251
-44.18	0.16965	-44.451	0.18975	-44.325	0.28266
-44.08	0.1697	-44.351	0.18978	-44.225	0.2828
-43.98	0.16973	-44.251	0.18982	-44.125	0.28295
-43.88	0.16976	-44.151	0.18986	-44.025	0.2831
-43.78	0.16979	-44.051	0.18989	-43.925	0.28326
-43.68	0.16985	-43.951	0.18992	-43.825	0.28342
-43.58	0.16994	-43.851	0.18996	-43.725	0.28359
-43.48	0.17003	-43.751	0.18999	-43.625	0.28376
-43.38	0.17009	-43.651	0.19002	-43.525	0.28393
-43.28	0.17013	-43.551	0.19005	-43.425	0.2841
-43.18	0.17018	-43.451	0.19008	-43.325	0.28427
-43.08	0.17024	-43.351	0.19011	-43.225	0.28444
-42.98	0.17033	-43.251	0.19014	-43.125	0.2846
-42.88	0.17043	-43.151	0.19017	-43.025	0.28477
-42.78	0.17052	-43.051	0.1902	-42.925	0.28492
-42.68	0.17063	-42.951	0.19022	-42.825	0.28506
-42.58	0.17072	-42.851	0.19025	-42.725	0.28519
-42.48	0.1708	-42.751	0.19028	-42.625	0.28531
-42.38	0.17085	-42.651	0.1903	-42.525	0.28542
-42.28	0.17087	-42.551	0.19032	-42.425	0.28552
-42.18	0.1709	-42.451	0.19035	-42.325	0.2856
-42.08	0.17094	-42.351	0.19037	-42.225	0.28568
-41.98	0.17102	-42.251	0.19039	-42.125	0.28576
-41.88	0.17112	-42.151	0.19041	-42.025	0.28583
-41.78	0.17125	-42.051	0.19043	-41.925	0.2859
-41.68	0.17139	-41.951	0.19045	-41.825	0.28596
-41.58	0.17153	-41.851	0.19047	-41.725	0.28603
-41.48	0.17167	-41.751	0.19049	-41.625	0.28609
-41.38	0.17181	-41.651	0.19051	-41.525	0.28615
-41.28	0.17195	-41.551	0.19053	-41.425	0.28622
-41.18	0.17211	-41.451	0.19055	-41.325	0.28628
-41.08	0.17228	-41.351	0.19056	-41.225	0.28634
-40.98	0.17245	-41.251	0.19058	-41.125	0.28639
-40.88	0.17264	-41.151	0.1906	-41.025	0.28645
-40.78	0.17284	-41.051	0.19061	-40.925	0.2865
-40.68	0.17308	-40.951	0.19063	-40.825	0.28655
-40.58	0.17333	-40.851	0.19064	-40.725	0.28661
-40.48	0.17359	-40.751	0.19066	-40.625	0.28666
-40.38	0.17384	-40.651	0.19068	-40.525	0.28671
-40.28	0.17407	-40.551	0.19069	-40.425	0.28676
-40.18	0.17429	-40.451	0.19071	-40.325	0.28681
-40.08	0.17449	-40.351	0.19073	-40.225	0.28685
-39.98	0.17466	-40.251	0.19075	-40.125	0.28689
-39.88	0.1748	-40.151	0.19076	-40.025	0.28694
-39.78	0.1749	-40.051	0.19078	-39.925	0.28698
-39.68	0.175	-39.951	0.1908	-39.825	0.28701
-39.58	0.17507	-39.851	0.19083	-39.725	0.28705
-39.48	0.17511	-39.751	0.19085	-39.625	0.28708
-39.38	0.17513	-39.651	0.19087	-39.525	0.28711
-39.28	0.17509	-39.551	0.1909	-39.425	0.28713
-39.18	0.17503	-39.451	0.19092	-39.325	0.28716
-39.08	0.17496	-39.351	0.19095	-39.225	0.28718
-38.98	0.17491	-39.251	0.19098	-39.125	0.28719
-38.88	0.17486	-39.151	0.19101	-39.025	0.2872
-38.78	0.1748	-39.051	0.19104	-38.925	0.28721
-38.68	0.17475	-38.951	0.19108	-38.825	0.28722
-38.58	0.17471	-38.851	0.19112	-38.725	0.28721
-38.48	0.1747	-38.751	0.19116	-38.625	0.28721
-38.38	0.1747	-38.651	0.1912	-38.525	0.28719
-38.28	0.1747	-38.551	0.19124	-38.425	0.28718
-38.18	0.17471	-38.451	0.19128	-38.325	0.28716
-38.08	0.17474	-38.351	0.19133	-38.225	0.28714
-37.98	0.17477	-38.251	0.19138	-38.125	0.28711
-37.88	0.1748	-38.151	0.19142	-38.025	0.28708
-37.78	0.17483	-38.051	0.19147	-37.925	0.28704
-37.68	0.17487	-37.951	0.19153	-37.825	0.287
-37.58	0.1749	-37.851	0.19158	-37.725	0.28696
-37.48	0.17495	-37.751	0.19163	-37.625	0.28692
-37.38	0.17499	-37.651	0.19168	-37.525	0.28688
-37.28	0.17503	-37.551	0.19174	-37.425	0.28685
-37.18	0.17506	-37.451	0.19179	-37.325	0.28682
-37.08	0.17511	-37.351	0.19185	-37.225	0.2868
-36.98	0.17517	-37.251	0.1919	-37.125	0.28679
-36.88	0.17523	-37.151	0.19196	-37.025	0.28679
-36.78	0.17527	-37.051	0.19202	-36.925	0.2868
-36.68	0.17532	-36.951	0.19207	-36.825	0.28683
-36.58	0.17536	-36.851	0.19213	-36.725	0.28686
-36.48	0.17541	-36.751	0.19219	-36.625	0.2869
-36.38	0.17545	-36.651	0.19225	-36.525	0.28695
-36.28	0.17549	-36.551	0.1923	-36.425	0.287
-36.18	0.17552	-36.451	0.19236	-36.325	0.28705
-36.08	0.17554	-36.351	0.19242	-36.225	0.28711
-35.98	0.17556	-36.251	0.19248	-36.125	0.28717
-35.88	0.17557	-36.151	0.19254	-36.025	0.28723
-35.78	0.17558	-36.051	0.1926	-35.925	0.28729
-35.68	0.17558	-35.951	0.19265	-35.825	0.28735
-35.58	0.17558	-35.851	0.19271	-35.725	0.28741
-35.48	0.17558	-35.751	0.19277	-35.625	0.28748
-35.38	0.17557	-35.651	0.19283	-35.525	0.28754
-35.28	0.17554	-35.551	0.19289	-35.425	0.2876
-35.18	0.1755	-35.451	0.19296	-35.325	0.28766
-35.08	0.17545	-35.351	0.19302	-35.225	0.28773
-34.98	0.17539	-35.251	0.19308	-35.125	0.28779
-34.88	0.17531	-35.151	0.19314	-35.025	0.28785
-34.78	0.17526	-35.051	0.1932	-34.925	0.28791
-34.68	0.17526	-34.951	0.19327	-34.825	0.28797
-34.58	0.17527	-34.851	0.19333	-34.725	0.28803
-34.48	0.17527	-34.751	0.19339	-34.625	0.28809
-34.38	0.17524	-34.651	0.19345	-34.525	0.28815
-34.28	0.17519	-34.551	0.19352	-34.425	0.28821
-34.18	0.17513	-34.451	0.19358	-34.325	0.28827
-34.08	0.17506	-34.351	0.19364	-34.225	0.28833
-33.98	0.17501	-34.251	0.1937	-34.125	0.28838
-33.88	0.17496	-34.151	0.19377	-34.025	0.28844
-33.78	0.17491	-34.051	0.19383	-33.925	0.2885
-33.68	0.17486	-33.951	0.1939	-33.825	0.28856
-33.58	0.17482	-33.851	0.19396	-33.725	0.28862
-33.48	0.17478	-33.751	0.19402	-33.625	0.28867
-33.38	0.17474	-33.651	0.19409	-33.525	0.28873
-33.28	0.1747	-33.551	0.19415	-33.425	0.28879
-33.18	0.17467	-33.451	0.19422	-33.325	0.28885
-33.08	0.17463	-33.351	0.19429	-33.225	0.28891
-32.98	0.1746	-33.251	0.19435	-33.125	0.28897
-32.88	0.17459	-33.151	0.19442	-33.025	0.28903
-32.78	0.17458	-33.051	0.19449	-32.925	0.28909
-32.68	0.17459	-32.951	0.19456	-32.825	0.28915
-32.58	0.1746	-32.851	0.19463	-32.725	0.28921
-32.48	0.17461	-32.751	0.19469	-32.625	0.28927
-32.38	0.17462	-32.651	0.19476	-32.525	0.28933
-32.28	0.17463	-32.551	0.19483	-32.425	0.2894
-32.18	0.17465	-32.451	0.19491	-32.325	0.28946
-32.08	0.17468	-32.351	0.19498	-32.225	0.28952
-31.98	0.17472	-32.251	0.19505	-32.125	0.28958
-31.88	0.17477	-32.151	0.19512	-32.025	0.28964
-31.78	0.17482	-32.051	0.19519	-31.925	0.2897
-31.68	0.17487	-31.951	0.19527	-31.825	0.28977
-31.58	0.17489	-31.851	0.19534	-31.725	0.28982
-31.48	0.1749	-31.751	0.19542	-31.625	0.28988
-31.38	0.1749	-31.651	0.19549	-31.525	0.28994
-31.28	0.17489	-31.551	0.19557	-31.425	0.29
-31.18	0.17489	-31.451	0.19565	-31.325	0.29006
-31.08	0.17491	-31.351	0.19572	-31.225	0.29012
-30.98	0.17494	-31.251	0.1958	-31.125	0.29018
-30.88	0.17498	-31.151	0.19588	-31.025	0.29024
-30.78	0.17503	-31.051	0.19596	-30.925	0.2903
-30.68	0.17507	-30.951	0.19603	-30.825	0.29036
-30.58	0.17511	-30.851	0.19611	-30.725	0.29041
-30.48	0.17516	-30.751	0.19619	-30.625	0.29048
-30.38	0.1752	-30.651	0.19627	-30.525	0.29054
-30.28	0.17523	-30.551	0.19635	-30.425	0.2906
-30.18	0.17526	-30.451	0.19643	-30.325	0.29066
-30.08	0.17527	-30.351	0.19651	-30.225	0.29072
-29.98	0.17528	-30.251	0.19659	-30.125	0.29078
-29.88	0.17529	-30.151	0.19667	-30.025	0.29084
-29.78	0.17531	-30.051	0.19675	-29.925	0.2909
-29.68	0.17533	-29.951	0.19683	-29.825	0.29096
-29.58	0.17535	-29.851	0.19691	-29.725	0.29102
-29.48	0.17539	-29.751	0.19699	-29.625	0.29109
-29.38	0.17546	-29.651	0.19707	-29.525	0.29115
-29.28	0.17553	-29.551	0.19715	-29.425	0.29121
-29.18	0.17559	-29.451	0.19723	-29.325	0.29128
-29.08	0.17565	-29.351	0.19731	-29.225	0.29134
-28.98	0.1757	-29.251	0.19739	-29.125	0.29141
-28.88	0.17574	-29.151	0.19747	-29.025	0.29147
-28.78	0.17578	-29.051	0.19754	-28.925	0.29153
-28.68	0.17581	-28.951	0.19762	-28.825	0.2916
-28.58	0.17584	-28.851	0.1977	-28.725	0.29167
-28.48	0.17586	-28.751	0.19777	-28.625	0.29173
-28.38	0.17591	-28.651	0.19785	-28.525	0.2918
-28.28	0.17597	-28.551	0.19792	-28.425	0.29187
-28.18	0.17604	-28.451	0.198	-28.325	0.29193
-28.08	0.17611	-28.351	0.19807	-28.225	0.292
-27.98	0.17615	-28.251	0.19814	-28.125	0.29207
-27.88	0.17616	-28.151	0.19822	-28.025	0.29214
-27.78	0.17613	-28.051	0.19829	-27.925	0.29221
-27.68	0.17608	-27.951	0.19836	-27.825	0.29227
-27.58	0.17605	-27.851	0.19842	-27.725	0.29234
-27.48	0.17604	-27.751	0.19849	-27.625	0.29241
-27.38	0.17604	-27.651	0.19856	-27.525	0.29248
-27.28	0.17606	-27.551	0.19863	-27.425	0.29254
-27.18	0.17609	-27.451	0.19869	-27.325	0.29261
-27.08	0.17613	-27.351	0.19875	-27.225	0.29268
-26.98	0.17617	-27.251	0.19881	-27.125	0.29275
-26.88	0.17621	-27.151	0.19887	-27.025	0.29282
-26.78	0.17625	-27.051	0.19893	-26.925	0.29289
-26.68	0.17631	-26.951	0.19899	-26.825	0.29296
-26.58	0.17638	-26.851	0.19905	-26.725	0.29303
-26.48	0.17643	-26.751	0.1991	-26.625	0.2931
-26.38	0.17646	-26.651	0.19915	-26.525	0.29318
-26.28	0.17648	-26.551	0.19921	-26.425	0.29325
-26.18	0.17651	-26.451	0.19926	-26.325	0.29333
-26.08	0.17654	-26.351	0.1993	-26.225	0.29341
-25.98	0.17659	-26.251	0.19935	-26.125	0.2935
-25.88	0.17665	-26.151	0.1994	-26.025	0.29359
-25.78	0.17671	-26.051	0.19944	-25.925	0.29369
-25.68	0.17677	-25.951	0.19949	-25.825	0.29379
-25.58	0.1768	-25.851	0.19953	-25.725	0.29389
-25.48	0.17682	-25.751	0.19957	-25.625	0.294
-25.38	0.17684	-25.651	0.19961	-25.525	0.29411
-25.28	0.17685	-25.551	0.19964	-25.425	0.29419
-25.18	0.17689	-25.451	0.19968	-25.325	0.29425
-25.08	0.17695	-25.351	0.19971	-25.225	0.29432
-24.98	0.17702	-25.251	0.19974	-25.125	0.29438
-24.88	0.1771	-25.151	0.19977	-25.025	0.29445
-24.78	0.17716	-25.051	0.1998	-24.925	0.29451
-24.68	0.17721	-24.951	0.19982	-24.825	0.29457
-24.58	0.17724	-24.851	0.19985	-24.725	0.29464
-24.48	0.17727	-24.751	0.19987	-24.625	0.2947
-24.38	0.17728	-24.651	0.1999	-24.525	0.29476
-24.28	0.17726	-24.551	0.19992	-24.425	0.29482
-24.18	0.17722	-24.451	0.19994	-24.325	0.29488
-24.08	0.1772	-24.351	0.19996	-24.225	0.29494
-23.98	0.1772	-24.251	0.19997	-24.125	0.295
-23.88	0.17723	-24.151	0.19999	-24.025	0.29506
-23.78	0.17728	-24.051	0.20001	-23.925	0.29513
-23.68	0.17733	-23.951	0.20002	-23.825	0.29519
-23.58	0.17739	-23.851	0.20003	-23.725	0.29525
-23.48	0.17744	-23.751	0.20004	-23.625	0.29531
-23.38	0.1775	-23.651	0.20006	-23.525	0.29537
-23.28	0.17755	-23.551	0.20006	-23.425	0.29543
-23.18	0.17759	-23.451	0.20007	-23.325	0.29549
-23.08	0.17761	-23.351	0.20008	-23.225	0.29555
-22.98	0.17761	-23.251	0.20009	-23.125	0.29561
-22.88	0.17759	-23.151	0.2001	-23.025	0.29567
-22.78	0.17757	-23.051	0.2001	-22.925	0.29572
-22.68	0.17757	-22.951	0.20011	-22.825	0.29578
-22.58	0.17758	-22.851	0.20011	-22.725	0.29584
-22.48	0.17761	-22.751	0.20011	-22.625	0.2959
-22.38	0.17765	-22.651	0.20012	-22.525	0.29595
-22.28	0.17769	-22.551	0.20012	-22.425	0.29601
-22.18	0.17773	-22.451	0.20012	-22.325	0.29606
-22.08	0.17777	-22.351	0.20013	-22.225	0.29612
-21.98	0.17781	-22.251	0.20013	-22.125	0.29617
-21.88	0.17786	-22.151	0.20013	-22.025	0.29622
-21.78	0.17791	-22.051	0.20013	-21.925	0.29627
-21.68	0.17797	-21.951	0.20013	-21.825	0.29633
-21.58	0.17801	-21.851	0.20013	-21.725	0.29638
-21.48	0.17804	-21.751	0.20013	-21.625	0.29643
-21.38	0.17805	-21.651	0.20013	-21.525	0.29648
-21.28	0.17805	-21.551	0.20013	-21.425	0.29654
-21.18	0.17804	-21.451	0.20013	-21.325	0.29659
-21.08	0.17801	-21.351	0.20013	-21.225	0.29664
-20.98	0.17797	-21.251	0.20012	-21.125	0.29669
-20.88	0.17792	-21.151	0.20012	-21.025	0.29674
-20.78	0.17788	-21.051	0.20012	-20.925	0.29678
-20.68	0.17787	-20.951	0.20011	-20.825	0.29683
-20.58	0.17788	-20.851	0.20011	-20.725	0.29687
-20.48	0.17789	-20.751	0.2001	-20.625	0.29691
-20.38	0.17789	-20.651	0.2001	-20.525	0.29695
-20.28	0.17788	-20.551	0.20009	-20.425	0.29699
-20.18	0.17789	-20.451	0.20008	-20.325	0.29702
-20.08	0.17789	-20.351	0.20008	-20.225	0.29705
-19.98	0.17789	-20.251	0.20007	-20.125	0.29707
-19.88	0.17786	-20.151	0.20006	-20.025	0.29709
-19.78	0.17782	-20.051	0.20005	-19.925	0.2971
-19.68	0.17777	-19.951	0.20004	-19.825	0.29712
-19.58	0.17774	-19.851	0.20003	-19.725	0.29716
-19.48	0.1777	-19.751	0.20001	-19.625	0.29722
-19.38	0.17766	-19.651	0.2	-19.525	0.29728
-19.28	0.17761	-19.551	0.19999	-19.425	0.29733
-19.18	0.17756	-19.451	0.19998	-19.325	0.2974
-19.08	0.1775	-19.351	0.19996	-19.225	0.29746
-18.98	0.17741	-19.251	0.19995	-19.125	0.29752
-18.88	0.17728	-19.151	0.19994	-19.025	0.29758
-18.78	0.17717	-19.051	0.19992	-18.925	0.29764
-18.68	0.1771	-18.951	0.19991	-18.825	0.29771
-18.58	0.17707	-18.851	0.19989	-18.725	0.29777
-18.48	0.17705	-18.751	0.19988	-18.625	0.29783
-18.38	0.17702	-18.651	0.19986	-18.525	0.29789
-18.28	0.17698	-18.551	0.19985	-18.425	0.29796
-18.18	0.17693	-18.451	0.19983	-18.325	0.29802
-18.08	0.17689	-18.351	0.19981	-18.225	0.29809
-17.98	0.17687	-18.251	0.1998	-18.125	0.29815
-17.88	0.17688	-18.151	0.19978	-18.025	0.29821
-17.78	0.17691	-18.051	0.19976	-17.925	0.29828
-17.68	0.17695	-17.951	0.19975	-17.825	0.29834
-17.58	0.17698	-17.851	0.19973	-17.725	0.29841
-17.48	0.177	-17.751	0.19971	-17.625	0.29847
-17.38	0.17701	-17.651	0.1997	-17.525	0.29854
-17.28	0.177	-17.551	0.19968	-17.425	0.2986
-17.18	0.177	-17.451	0.19966	-17.325	0.29866
-17.08	0.17703	-17.351	0.19965	-17.225	0.29873
-16.98	0.17707	-17.251	0.19963	-17.125	0.2988
-16.88	0.17712	-17.151	0.19962	-17.025	0.29886
-16.78	0.17716	-17.051	0.1996	-16.925	0.29893
-16.68	0.1772	-16.951	0.19959	-16.825	0.299
-16.58	0.17724	-16.851	0.19958	-16.725	0.29906
-16.48	0.17729	-16.751	0.19956	-16.625	0.29913
-16.38	0.17734	-16.651	0.19955	-16.525	0.2992
-16.28	0.1774	-16.551	0.19954	-16.425	0.29926
-16.18	0.17745	-16.451	0.19953	-16.325	0.29933
-16.08	0.17748	-16.351	0.19951	-16.225	0.2994
-15.98	0.17749	-16.251	0.1995	-16.125	0.29946
-15.88	0.17751	-16.151	0.19949	-16.025	0.29952
-15.78	0.17753	-16.051	0.19948	-15.925	0.29959
-15.68	0.17757	-15.951	0.19947	-15.825	0.29965
-15.58	0.17764	-15.851	0.19946	-15.725	0.29971
-15.48	0.17775	-15.751	0.19946	-15.625	0.29977
-15.38	0.1779	-15.651	0.19945	-15.525	0.29983
-15.28	0.17804	-15.551	0.19945	-15.425	0.29988
-15.18	0.17817	-15.451	0.19944	-15.325	0.29994
-15.08	0.17829	-15.351	0.19944	-15.225	0.29999
-14.98	0.1784	-15.251	0.19944	-15.125	0.30004
-14.88	0.17849	-15.151	0.19944	-15.025	0.3001
-14.78	0.17855	-15.051	0.19944	-14.925	0.30015
-14.68	0.17856	-14.951	0.19944	-14.825	0.3002
-14.58	0.17853	-14.851	0.19944	-14.725	0.30025
-14.48	0.17847	-14.751	0.19945	-14.625	0.3003
-14.38	0.1784	-14.651	0.19945	-14.525	0.30035
-14.28	0.17832	-14.551	0.19946	-14.425	0.30039
-14.18	0.17824	-14.451	0.19947	-14.325	0.30044
-14.08	0.17815	-14.351	0.19948	-14.225	0.30048
-13.98	0.17805	-14.251	0.19949	-14.125	0.30052
-13.88	0.17796	-14.151	0.1995	-14.025	0.30056
-13.78	0.17792	-14.051	0.19951	-13.925	0.3006
-13.68	0.1779	-13.951	0.19953	-13.825	0.30064
-13.58	0.1779	-13.851	0.19954	-13.725	0.30067
-13.48	0.17792	-13.751	0.19956	-13.625	0.3007
-13.38	0.17796	-13.651	0.19958	-13.525	0.30073
-13.28	0.17801	-13.551	0.1996	-13.425	0.30076
-13.18	0.17807	-13.451	0.19963	-13.325	0.30079
-13.08	0.17815	-13.351	0.19965	-13.225	0.30081
-12.98	0.17827	-13.251	0.19968	-13.125	0.30084
-12.88	0.17838	-13.151	0.1997	-13.025	0.30086
-12.78	0.17844	-13.051	0.19973	-12.925	0.30088
-12.68	0.17844	-12.951	0.19976	-12.825	0.30089
-12.58	0.17841	-12.851	0.1998	-12.725	0.30091
-12.48	0.1784	-12.751	0.19983	-12.625	0.30092
-12.38	0.17842	-12.651	0.19987	-12.525	0.30093
-12.28	0.17845	-12.551	0.1999	-12.425	0.30094
-12.18	0.17849	-12.451	0.19994	-12.325	0.30095
-12.08	0.17853	-12.351	0.19998	-12.225	0.30096
-11.98	0.17858	-12.251	0.20002	-12.125	0.30096
-11.88	0.17862	-12.151	0.20006	-12.025	0.30097
-11.78	0.17866	-12.051	0.20011	-11.925	0.30097
-11.68	0.1787	-11.951	0.20016	-11.825	0.30097
-11.58	0.17873	-11.851	0.2002	-11.725	0.30098
-11.48	0.17874	-11.751	0.20025	-11.625	0.30098
-11.38	0.17875	-11.651	0.2003	-11.525	0.30098
-11.28	0.17875	-11.551	0.20035	-11.425	0.30098
-11.18	0.17875	-11.451	0.2004	-11.325	0.30098
-11.08	0.17875	-11.351	0.20045	-11.225	0.30098
-10.98	0.17878	-11.251	0.20051	-11.125	0.30097
-10.88	0.17883	-11.151	0.20056	-11.025	0.30097
-10.78	0.17893	-11.051	0.20062	-10.925	0.30097
-10.68	0.17908	-10.951	0.20067	-10.825	0.30097
-10.58	0.17923	-10.851	0.20073	-10.725	0.30097
-10.48	0.17933	-10.751	0.20079	-10.625	0.30097
-10.38	0.17939	-10.651	0.20085	-10.525	0.30096
-10.28	0.17944	-10.551	0.2009	-10.425	0.30096
-10.18	0.17949	-10.451	0.20096	-10.325	0.30096
-10.08	0.17955	-10.351	0.20102	-10.225	0.30097
-9.98	0.17961	-10.251	0.20108	-10.125	0.30097
-9.88	0.17966	-10.151	0.20114	-10.025	0.30096
-9.78	0.17968	-10.051	0.2012	-9.925	0.30096
-9.68	0.17968	-9.95101	0.20127	-9.825	0.30096
-9.58	0.1797	-9.85101	0.20133	-9.725	0.30096
-9.48	0.17974	-9.75101	0.20139	-9.625	0.30096
-9.38	0.1798	-9.65101	0.20145	-9.525	0.30097
-9.28	0.17986	-9.55101	0.20152	-9.425	0.30097
-9.18	0.17991	-9.45101	0.20158	-9.325	0.30097
-9.08	0.17996	-9.35101	0.20165	-9.225	0.30097
-8.98	0.17999	-9.25101	0.20171	-9.125	0.30097
-8.88	0.18002	-9.15101	0.20178	-9.025	0.30097
-8.78	0.18004	-9.05101	0.20184	-8.925	0.30097
-8.68	0.18006	-8.95101	0.20191	-8.825	0.30097
-8.58	0.18006	-8.85101	0.20198	-8.725	0.30098
-8.48	0.18002	-8.75101	0.20204	-8.625	0.30098
-8.38	0.17995	-8.65101	0.20211	-8.525	0.30098
-8.28	0.17991	-8.55101	0.20218	-8.425	0.30098
-8.18	0.17992	-8.45101	0.20225	-8.325	0.30098
-8.08	0.17996	-8.35101	0.20232	-8.225	0.30099
-7.98	0.18	-8.25101	0.20239	-8.125	0.30099
-7.88	0.18003	-8.15101	0.20246	-8.025	0.30099
-7.78	0.18004	-8.05101	0.20253	-7.925	0.301
-7.68	0.18003	-7.95101	0.2026	-7.825	0.301
-7.58	0.18001	-7.85101	0.20268	-7.725	0.301
-7.48	0.18002	-7.75101	0.20275	-7.625	0.30101
-7.38	0.18006	-7.65101	0.20282	-7.525	0.30101
-7.28	0.18012	-7.55101	0.20289	-7.425	0.30101
-7.18	0.18016	-7.45101	0.20297	-7.325	0.30102
-7.08	0.18019	-7.35101	0.20304	-7.225	0.30102
-6.98	0.1802	-7.25101	0.20311	-7.125	0.30102
-6.88	0.18021	-7.15101	0.20319	-7.025	0.30102
-6.78	0.18022	-7.05101	0.20326	-6.925	0.30103
-6.68	0.18023	-6.95101	0.20334	-6.825	0.30103
-6.58	0.18025	-6.85101	0.20341	-6.725	0.30102
-6.48	0.18027	-6.75101	0.20349	-6.625	0.30102
-6.38	0.18029	-6.65101	0.20356	-6.525	0.30102
-6.28	0.1803	-6.55101	0.20364	-6.425	0.30101
-6.18	0.18031	-6.45101	0.20372	-6.325	0.30101
-6.08	0.18031	-6.35101	0.2038	-6.225	0.301
-5.98	0.18031	-6.25101	0.20388	-6.125	0.30099
-5.88	0.18033	-6.15101	0.20396	-6.025	0.30097
-5.78	0.18036	-6.05101	0.20404	-5.925	0.30096
-5.68	0.18038	-5.95101	0.20412	-5.825	0.30094
-5.58	0.1804	-5.85101	0.2042	-5.725	0.30092
-5.48	0.18041	-5.75101	0.20428	-5.625	0.3009
-5.38	0.18043	-5.65101	0.20436	-5.525	0.30088
-5.28	0.18045	-5.55101	0.20445	-5.425	0.30085
-5.18	0.18047	-5.45101	0.20453	-5.325	0.30082
-5.08	0.18047	-5.35101	0.20462	-5.225	0.30079
-4.98	0.18047	-5.25101	0.2047	-5.125	0.30076
-4.88	0.18046	-5.15101	0.20479	-5.025	0.30072
-4.78	0.18042	-5.05101	0.20488	-4.925	0.30068
-4.68	0.18038	-4.95101	0.20497	-4.825	0.30064
-4.58	0.18034	-4.85101	0.20506	-4.725	0.3006
-4.48	0.18031	-4.75101	0.20515	-4.625	0.30055
-4.38	0.18031	-4.65101	0.20525	-4.525	0.3005
-4.28	0.18031	-4.55101	0.20534	-4.425	0.30045
-4.18	0.18032	-4.45101	0.20544	-4.325	0.3004
-4.08	0.18032	-4.35101	0.20553	-4.225	0.30034
-3.98	0.18031	-4.25101	0.20563	-4.125	0.30029
-3.88	0.1803	-4.15101	0.20573	-4.025	0.30023
-3.78	0.1803	-4.05101	0.20583	-3.925	0.30017
-3.68	0.18029	-3.95101	0.20594	-3.825	0.30011
-3.58	0.18029	-3.85101	0.20604	-3.725	0.30005
-3.48	0.18028	-3.75101	0.20615	-3.625	0.29999
-3.38	0.18027	-3.65101	0.20626	-3.525	0.29992
-3.28	0.18026	-3.55101	0.20637	-3.425	0.29986
-3.18	0.18026	-3.45101	0.20648	-3.325	0.29979
-3.08	0.18027	-3.35101	0.20659	-3.225	0.29972
-2.98	0.18028	-3.25101	0.2067	-3.125	0.29965
-2.88	0.1803	-3.15101	0.20682	-3.025	0.29958
-2.78	0.1803	-3.05101	0.20694	-2.925	0.29951
-2.68	0.1803	-2.95101	0.20706	-2.825	0.29944
-2.58	0.18032	-2.85101	0.20718	-2.725	0.29936
-2.48	0.18035	-2.75101	0.20731	-2.625	0.29929
-2.38	0.18037	-2.65101	0.20743	-2.525	0.29922
-2.28	0.18039	-2.55101	0.20756	-2.425	0.29914
-2.18	0.18038	-2.45101	0.20769	-2.325	0.29907
-2.08	0.18037	-2.35101	0.20782	-2.225	0.29899
-1.98	0.18036	-2.25101	0.20796	-2.125	0.29891
-1.88	0.18034	-2.15101	0.20809	-2.025	0.29883
-1.78	0.18033	-2.05101	0.20823	-1.925	0.29876
-1.68	0.18032	-1.95101	0.20837	-1.825	0.29868
-1.58	0.1803	-1.85101	0.20852	-1.725	0.2986
-1.48	0.18027	-1.75101	0.20866	-1.625	0.29852
-1.38	0.18026	-1.65101	0.20881	-1.525	0.29845
-1.28	0.18026	-1.55101	0.20896	-1.425	0.29837
-1.18	0.18026	-1.45101	0.20911	-1.325	0.29829
-1.08	0.18026	-1.35101	0.20927	-1.225	0.29822
-0.98	0.18026	-1.25101	0.20943	-1.125	0.29814
-0.88	0.18026	-1.15101	0.20959	-1.025	0.29806
-0.78	0.18026	-1.05101	0.20975	-0.925	0.29799
-0.68	0.18027	-0.95101	0.20992	-0.825	0.29791
-0.58	0.18027	-0.85101	0.21008	-0.725	0.29784
-0.48	0.18027	-0.75101	0.21025	-0.625	0.29776
-0.38	0.18026	-0.65101	0.21043	-0.525	0.29769
-0.28	0.18026	-0.55101	0.2106	-0.425	0.29761
-0.18	0.18026	-0.45101	0.21078	-0.325	0.29754
-0.08	0.18025	-0.35101	0.21096	-0.225	0.29747
0.02	0.18024	-0.25101	0.21115	-0.125	0.29739
0.12	0.18022	-0.15101	0.21133	-0.025	0.29732
0.22	0.18023	-0.05101	0.21152	0.075	0.29724
0.32	0.18024	0.04899	0.21171	0.175	0.29717
0.42	0.18025	0.14899	0.2119	0.275	0.2971
0.52	0.18026	0.24899	0.2121	0.375	0.29703
0.62	0.18026	0.34899	0.21229	0.475	0.29696
0.72	0.18025	0.44899	0.2125	0.575	0.29689
0.82	0.18024	0.54899	0.2127	0.675	0.29682
0.92	0.18022	0.64899	0.21291	0.775	0.29675
1.02	0.18021	0.74899	0.21311	0.875	0.29668
1.12	0.1802	0.84899	0.21333	0.975	0.2966
1.22	0.1802	0.94899	0.21354	1.075	0.29653
1.32	0.1802	1.04899	0.21375	1.175	0.29646
1.42	0.18021	1.14899	0.21397	1.275	0.29639
1.52	0.18022	1.24899	0.21419	1.375	0.29631
1.62	0.18022	1.34899	0.21442	1.475	0.29624
1.72	0.18021	1.44899	0.21464	1.575	0.29616
1.82	0.1802	1.54899	0.21487	1.675	0.29609
1.92	0.1802	1.64899	0.2151	1.775	0.29601
2.02	0.18023	1.74899	0.21533	1.875	0.29593
2.12	0.18028	1.84899	0.21557	1.975	0.29585
2.22	0.18033	1.94899	0.21581	2.075	0.29577
2.32	0.18035	2.04899	0.21605	2.175	0.29569
2.42	0.18035	2.14899	0.21629	2.275	0.2956
2.52	0.18035	2.24899	0.21653	2.375	0.29552
2.62	0.18035	2.34899	0.21678	2.475	0.29543
2.72	0.18035	2.44899	0.21703	2.575	0.29534
2.82	0.18035	2.54899	0.21728	2.675	0.29525
2.92	0.18035	2.64899	0.21754	2.775	0.29516
3.02	0.18035	2.74899	0.2178	2.875	0.29506
3.12	0.18037	2.84899	0.21806	2.975	0.29497
3.22	0.18039	2.94899	0.21832	3.075	0.29487
3.32	0.18041	3.04899	0.21858	3.175	0.29478
3.42	0.18042	3.14899	0.21885	3.275	0.29468
3.52	0.18043	3.24899	0.21912	3.375	0.29459
3.62	0.18044	3.34899	0.21939	3.475	0.2945
3.72	0.18045	3.44899	0.21966	3.575	0.29441
3.82	0.18046	3.54899	0.21994	3.675	0.29432
3.92	0.18048	3.64899	0.22021	3.775	0.29422
4.02	0.1805	3.74899	0.22049	3.875	0.29414
4.12	0.18051	3.84899	0.22077	3.975	0.29405
4.22	0.18052	3.94899	0.22106	4.075	0.29396
4.32	0.18051	4.04899	0.22134	4.175	0.29388
4.42	0.18049	4.14899	0.22163	4.275	0.2938
4.52	0.18047	4.24899	0.22192	4.375	0.29372
4.62	0.18047	4.34899	0.22221	4.475	0.29365
4.72	0.18047	4.44899	0.2225	4.575	0.29357
4.82	0.18049	4.54899	0.22279	4.675	0.2935
4.92	0.18051	4.64899	0.22308	4.775	0.29344
5.02	0.18053	4.74899	0.22337	4.875	0.29338
5.12	0.18054	4.84899	0.22367	4.975	0.29332
5.22	0.18054	4.94899	0.22396	5.075	0.29326
5.32	0.18054	5.04899	0.22426	5.175	0.29321
5.42	0.18054	5.14899	0.22455	5.275	0.29316
5.52	0.18055	5.24899	0.22485	5.375	0.29312
5.62	0.18057	5.34899	0.22514	5.475	0.29308
5.72	0.18059	5.44899	0.22544	5.575	0.29304
5.82	0.18059	5.54899	0.22573	5.675	0.29301
5.92	0.18059	5.64899	0.22602	5.775	0.29298
6.02	0.18059	5.74899	0.22632	5.875	0.29295
6.12	0.18058	5.84899	0.22661	5.975	0.29293
6.22	0.18057	5.94899	0.2269	6.075	0.29292
6.32	0.18056	6.04899	0.22719	6.175	0.29291
6.42	0.18056	6.14899	0.22747	6.275	0.29291
6.52	0.18057	6.24899	0.22776	6.375	0.29292
6.62	0.18061	6.34899	0.22804	6.475	0.29293
6.72	0.18066	6.44899	0.22832	6.575	0.29295
6.82	0.18068	6.54899	0.2286	6.675	0.29298
6.92	0.18068	6.64899	0.22887	6.775	0.29301
7.02	0.18066	6.74899	0.22915	6.875	0.29306
7.12	0.18064	6.84899	0.22942	6.975	0.29312
7.22	0.18063	6.94899	0.22968	7.075	0.29319
7.32	0.18063	7.04899	0.22995	7.175	0.29327
7.42	0.18064	7.14899	0.23021	7.275	0.29336
7.52	0.18066	7.24899	0.23046	7.375	0.29346
7.62	0.18069	7.34899	0.23072	7.475	0.29357
7.72	0.18071	7.44899	0.23097	7.575	0.2937
7.82	0.18073	7.54899	0.23121	7.675	0.29384
7.92	0.18073	7.64899	0.23145	7.775	0.29399
8.02	0.18073	7.74899	0.23169	7.875	0.29417
8.12	0.18072	7.84899	0.23193	7.975	0.29436
8.22	0.18068	7.94899	0.23216	8.075	0.29457
8.32	0.18064	8.04899	0.23238	8.175	0.29479
8.42	0.1806	8.14899	0.23261	8.275	0.29504
8.52	0.18057	8.24899	0.23282	8.375	0.29531
8.62	0.18054	8.34899	0.23304	8.475	0.2956
8.72	0.18052	8.44899	0.23325	8.575	0.29591
8.82	0.1805	8.54899	0.23345	8.675	0.29625
8.92	0.18048	8.64899	0.23365	8.775	0.2966
9.02	0.18045	8.74899	0.23385	8.875	0.29698
9.12	0.18043	8.84899	0.23405	8.975	0.29738
9.22	0.18042	8.94899	0.23424	9.075	0.2978
9.32	0.18042	9.04899	0.23442	9.175	0.29825
9.42	0.18042	9.14899	0.23461	9.275	0.29873
9.52	0.18043	9.24899	0.23479	9.375	0.29923
9.62	0.18045	9.34899	0.23496	9.475	0.29975
9.72	0.18048	9.44899	0.23513	9.575	0.3003
9.82	0.1805	9.54899	0.2353	9.675	0.30088
9.92	0.18051	9.64899	0.23546	9.775	0.30149
10.02	0.18053	9.74899	0.23563	9.875	0.30212
10.12	0.18054	9.84899	0.23579	9.975	0.30278
10.22	0.18058	9.94899	0.23594	10.075	0.30346
10.32	0.18064	10.049	0.2361	10.175	0.30418
10.42	0.18074	10.149	0.23625	10.275	0.30492
10.52	0.18084	10.249	0.2364	10.375	0.3057
10.62	0.18094	10.349	0.23655	10.475	0.30651
10.72	0.18106	10.449	0.23669	10.575	0.30734
10.82	0.18119	10.549	0.23684	10.675	0.30821
10.92	0.18131	10.649	0.23698	10.775	0.30912
11.02	0.18143	10.749	0.23712	10.875	0.31005
11.12	0.18154	10.849	0.23725	10.975	0.31102
11.22	0.18168	10.949	0.23739	11.075	0.31202
11.32	0.18183	11.049	0.23752	11.175	0.31305
11.42	0.18199	11.149	0.23765	11.275	0.31411
11.52	0.18217	11.249	0.23778	11.375	0.31521
11.62	0.18236	11.349	0.23791	11.475	0.31634
11.72	0.18258	11.449	0.23803	11.575	0.31749
11.82	0.18281	11.549	0.23816	11.675	0.31868
11.92	0.18304	11.649	0.23828	11.775	0.3199
12.02	0.18329	11.749	0.2384	11.875	0.32115
12.12	0.18355	11.849	0.23852	11.975	0.32242
12.22	0.18384	11.949	0.23863	12.075	0.32373
12.32	0.18414	12.049	0.23875	12.175	0.32506
12.42	0.18444	12.149	0.23886	12.275	0.32642
12.52	0.18476	12.249	0.23897	12.375	0.3278
12.62	0.18507	12.349	0.23908	12.475	0.32919
12.72	0.18539	12.449	0.23919	12.575	0.33061
12.82	0.18572	12.549	0.2393	12.675	0.33206
12.92	0.18607	12.649	0.2394	12.775	0.33352
13.02	0.18644	12.749	0.23951	12.875	0.335
13.12	0.18682	12.849	0.23961	12.975	0.33649
13.22	0.18719	12.949	0.23971	13.075	0.338
13.32	0.18756	13.049	0.23981	13.175	0.33952
13.42	0.18794	13.149	0.23991	13.275	0.34106
13.52	0.18834	13.249	0.24001	13.375	0.3426
13.62	0.18877	13.349	0.24011	13.475	0.34415
13.72	0.18922	13.449	0.2402	13.575	0.3457
13.82	0.18967	13.549	0.24029	13.675	0.34726
13.92	0.19013	13.649	0.24039	13.775	0.34882
14.02	0.1906	13.749	0.24048	13.875	0.35037
14.12	0.1911	13.849	0.24057	13.975	0.35193
14.22	0.1916	13.949	0.24066	14.075	0.35348
14.32	0.19211	14.049	0.24074	14.175	0.35502
14.42	0.19261	14.149	0.24083	14.275	0.35656
14.52	0.19312	14.249	0.24092	14.375	0.35809
14.62	0.19364	14.349	0.241	14.475	0.35961
14.72	0.19418	14.449	0.24108	14.575	0.36111
14.82	0.19473	14.549	0.24117	14.675	0.3626
14.92	0.19528	14.649	0.24125	14.775	0.36407
15.02	0.19585	14.749	0.24133	14.875	0.36553
15.12	0.19645	14.849	0.24141	14.975	0.36697
15.22	0.19706	14.949	0.24149	15.075	0.36838
15.32	0.19768	15.049	0.24157	15.175	0.36978
15.42	0.19831	15.149	0.24165	15.275	0.37116
15.52	0.19895	15.249	0.24172	15.375	0.3725
15.62	0.19961	15.349	0.2418	15.475	0.37382
15.72	0.20027	15.449	0.24187	15.575	0.37512
15.82	0.20094	15.549	0.24194	15.675	0.37638
15.92	0.20161	15.649	0.24202	15.775	0.37762
16.02	0.20228	15.749	0.24209	15.875	0.37883
16.12	0.20295	15.849	0.24216	15.975	0.38001
16.22	0.20363	15.949	0.24223	16.075	0.38115
16.32	0.20431	16.049	0.24229	16.175	0.38227
16.42	0.20501	16.149	0.24236	16.275	0.38334
16.52	0.20571	16.249	0.24243	16.375	0.38439
16.62	0.20643	16.349	0.24249	16.475	0.38539
16.72	0.20716	16.449	0.24255	16.575	0.38636
16.82	0.2079	16.549	0.24261	16.675	0.3873
16.92	0.20865	16.649	0.24267	16.775	0.38819
17.02	0.20938	16.749	0.24273	16.875	0.38904
17.12	0.21009	16.849	0.24279	16.975	0.38985
17.22	0.2108	16.949	0.24284	17.075	0.39063
17.32	0.21153	17.049	0.24289	17.175	0.39136
17.42	0.21227	17.149	0.24294	17.275	0.39205
17.52	0.21303	17.249	0.24299	17.375	0.3927
17.62	0.21378	17.349	0.24303	17.475	0.3933
17.72	0.21453	17.449	0.24308	17.575	0.39386
17.82	0.21528	17.549	0.24312	17.675	0.39438
17.92	0.21602	17.649	0.24316	17.775	0.39485
18.02	0.21676	17.749	0.24319	17.875	0.39528
18.12	0.21749	17.849	0.24323	17.975	0.39567
18.22	0.2182	17.949	0.24326	18.075	0.39601
18.32	0.2189	18.049	0.24328	18.175	0.3963
18.42	0.21961	18.149	0.24331	18.275	0.39655
18.52	0.22032	18.249	0.24333	18.375	0.39676
18.62	0.22103	18.349	0.24334	18.475	0.39691
18.72	0.22173	18.449	0.24335	18.575	0.39702
18.82	0.22241	18.549	0.24336	18.675	0.39709
18.92	0.22309	18.649	0.24336	18.775	0.3971
19.02	0.22375	18.749	0.24336	18.875	0.39708
19.12	0.22441	18.849	0.24336	18.975	0.397
19.22	0.22506	18.949	0.24335	19.075	0.39689
19.32	0.22569	19.049	0.24333	19.175	0.39672
19.42	0.22631	19.149	0.24331	19.275	0.39651
19.52	0.22691	19.249	0.24328	19.375	0.39625
19.62	0.2275	19.349	0.24325	19.475	0.39595
19.72	0.22805	19.449	0.24321	19.575	0.39561
19.82	0.22858	19.549	0.24317	19.675	0.39521
19.92	0.22909	19.649	0.24312	19.775	0.39477
20.02	0.2296	19.749	0.24306	19.875	0.39429
20.12	0.23008	19.849	0.24299	19.975	0.39376
20.22	0.23054	19.949	0.24291	20.075	0.39318
20.32	0.23096	20.049	0.24283	20.175	0.39256
20.42	0.23136	20.149	0.24273	20.275	0.39189
20.52	0.23173	20.249	0.24263	20.375	0.39118
20.62	0.2321	20.349	0.24251	20.475	0.39042
20.72	0.23246	20.449	0.24239	20.575	0.38962
20.82	0.23278	20.549	0.24226	20.675	0.38877
20.92	0.23305	20.649	0.24211	20.775	0.38788
21.02	0.23328	20.749	0.24195	20.875	0.38694
21.12	0.23346	20.849	0.24178	20.975	0.38595
21.22	0.23359	20.949	0.2416	21.075	0.38493
21.32	0.23368	21.049	0.2414	21.175	0.38385
21.42	0.23373	21.149	0.24119	21.275	0.38273
21.52	0.23374	21.249	0.24097	21.375	0.38157
21.62	0.23372	21.349	0.24073	21.475	0.38035
21.72	0.23364	21.449	0.24047	21.575	0.37909
21.82	0.23351	21.549	0.24019	21.675	0.37778
21.92	0.23332	21.649	0.2399	21.775	0.37643
22.02	0.23306	21.749	0.23959	21.875	0.37503
22.12	0.23274	21.849	0.23926	21.975	0.37358
22.22	0.23238	21.949	0.23891	22.075	0.37208
22.32	0.232	22.049	0.23854	22.175	0.37052
22.42	0.23161	22.149	0.23815	22.275	0.36892
22.52	0.23117	22.249	0.23773	22.375	0.36727
22.62	0.23064	22.349	0.2373	22.475	0.36556
22.72	0.23002	22.449	0.23684	22.575	0.36381
22.82	0.2293	22.549	0.23635	22.675	0.362
22.92	0.22851	22.649	0.23584	22.775	0.36014
23.02	0.22767	22.749	0.2353	22.875	0.35822
23.12	0.22679	22.849	0.23474	22.975	0.35625
23.22	0.22585	22.949	0.23415	23.075	0.35422
23.32	0.22486	23.049	0.23353	23.175	0.35213
23.42	0.2238	23.149	0.23288	23.275	0.34999
23.52	0.22267	23.249	0.2322	23.375	0.34779
23.62	0.22147	23.349	0.23149	23.475	0.34552
23.72	0.2202	23.449	0.23075	23.575	0.34319
23.82	0.21885	23.549	0.22998	23.675	0.34079
23.92	0.21742	23.649	0.22918	23.775	0.33833
24.02	0.21592	23.749	0.22834	23.875	0.3358
24.12	0.21433	23.849	0.22747	23.975	0.3332
24.22	0.21266	23.949	0.22656	24.075	0.33054
24.32	0.21091	24.049	0.22562	24.175	0.3278
24.42	0.20907	24.149	0.22465	24.275	0.32499
24.52	0.20713	24.249	0.22364	24.375	0.32211
24.62	0.20509	24.349	0.2226	24.475	0.31915
24.72	0.20297	24.449	0.22152	24.575	0.31613
24.82	0.20077	24.549	0.22041	24.675	0.31303
24.92	0.19849	24.649	0.21926	24.775	0.30985
25.02	0.19611	24.749	0.21808	24.875	0.30659
25.12	0.1936	24.849	0.21686	24.975	0.30325
25.22	0.19098	24.949	0.2156	25.075	0.29983
25.32	0.18825	25.049	0.21432	25.175	0.29632
25.42	0.18542	25.149	0.213	25.275	0.29272
25.52	0.18249	25.249	0.21164	25.375	0.28904
25.62	0.17945	25.349	0.21026	25.475	0.28526
25.72	0.1763	25.449	0.20884	25.575	0.28139
25.82	0.17303	25.549	0.20739	25.675	0.27742
25.92	0.16964	25.649	0.20591	25.775	0.27336
26.02	0.16613	25.749	0.2044	25.875	0.2692
26.12	0.16249	25.849	0.20286	25.975	0.26493
26.22	0.15871	25.949	0.20129	26.075	0.26057
26.32	0.15478	26.049	0.1997	26.175	0.25609
26.42	0.1507	26.149	0.19808	26.275	0.25151
26.52	0.14646	26.249	0.19644	26.375	0.24682
26.62	0.14206	26.349	0.19477	26.475	0.24201
26.72	0.13749	26.449	0.19308	26.575	0.23709
26.82	0.13275	26.549	0.19138	26.675	0.23204
26.92	0.12785	26.649	0.18965	26.775	0.22687
27.02	0.12277	26.749	0.18791	26.875	0.22158
27.12	0.1175	26.849	0.18615	26.975	0.21615
27.22	0.11201	26.949	0.18437	27.075	0.21061
27.32	0.10629	27.049	0.18259	27.175	0.20492
27.42	0.10036	27.149	0.18079	27.275	0.1991
27.52	0.09423	27.249	0.17899	27.375	0.19312
27.62	0.08788	27.349	0.17717	27.475	0.187
27.72	0.08129	27.449	0.17535	27.575	0.18073
27.82	0.07441	27.549	0.17352	27.675	0.17431
27.92	0.06724	27.649	0.17169	27.775	0.16772
28.02	0.05973	27.749	0.16984	27.875	0.16096
28.12	0.05186	27.849	0.168	27.975	0.15402
28.22	0.04359	27.949	0.16615	28.075	0.14691
28.32	0.03489	28.049	0.16429	28.175	0.13959
28.42	0.02575	28.149	0.16243	28.275	0.13205
28.52	0.01608	28.249	0.1607	28.375	0.12429
28.62	0.00577	28.349	0.15943	28.475	0.11629
28.72	-0.00532	28.449	0.15809	28.575	0.108
28.82	-0.0173	28.549	0.15669	28.675	0.09935
28.92	-0.0296	28.649	0.15524	28.775	0.09025
		28.749	0.15372	28.875	0.07907
		28.849	0.15214	28.975	0.06589
		28.949	0.15048	29.075	0.05056
		29.049	0.14876	29.175	0.03202
		29.149	0.14695	29.275	0.00748
		29.249	0.14505
		29.349	0.14307
		29.449	0.14098
		29.549	0.1388
		29.649	0.1365
		29.749	0.13409
		29.849	0.13154
		29.949	0.12886
		30.049	0.12604
		30.149	0.12306
		30.249	0.11991
		30.349	0.11657
		30.449	0.11303
		30.549	0.10927
		30.649	0.10527
		30.749	0.10102
		30.849	0.09647
		30.949	0.09162
[truncated: 12 more rows]

## Sheet: Fig. 1e
Temperature (°C)	Coulomb Force, EMTMSA-DMTMSA	Coulomb Force, DETMSA-DMTMSA	van der Waals Force, EMTMSA-DMTMSA	van der Waals Force, DETMSA-DMTMSA
-40	-17.33	-34.8	5.85	18.77
-60	-17.08	-34.65	6.27	19.4
-80	-17.35	-35.51	6.44	20.1
-100	-17.08	-34.64	6.62	19.81

## Sheet: Fig. 1f
Temperature (°C)	DMTMSA	EMTMSA	DETMSA
-33.15	9.25083e-06	4.29151e-06	6.53364e-06
-33.65	9.50555e-06	4.02536e-06	5.70743e-06
-34.15	9.32903e-06	4.28708e-06	5.99488e-06
-34.65	8.92633e-06	3.65064e-06	6.19622e-06
-35.15	9.18504e-06	4.2156e-06	5.97486e-06
-35.65	9.02489e-06	3.6351e-06	6.39419e-06
-36.15	8.90051e-06	4.01639e-06	6.03818e-06
-36.65	8.89256e-06	3.95054e-06	5.88082e-06
-37.15	8.42243e-06	4.43921e-06	5.68723e-06
-37.65	8.23956e-06	3.82267e-06	6.09911e-06
-38.15	8.69691e-06	3.63874e-06	5.56307e-06
-38.65	8.55376e-06	3.93565e-06	6.26867e-06
-39.15	8.46415e-06	3.99494e-06	5.57705e-06
-39.65	8.31207e-06	3.34971e-06	5.67659e-06
-40.15	8.22184e-06	3.84923e-06	5.9941e-06
-40.65	8.35014e-06	4.0193e-06	5.46435e-06
-41.15	8.23005e-06	4.89775e-06	5.1113e-06
-41.65	8.10978e-06	3.79719e-06	5.36814e-06
-42.15	8.48805e-06	4.10675e-06	5.5059e-06
-42.65	7.74292e-06	3.52102e-06	5.37255e-06
-43.15	8.08703e-06	3.38293e-06	5.10536e-06
-43.65	7.91571e-06	3.65529e-06	5.39632e-06
-44.15	7.86736e-06	3.59824e-06	5.46919e-06
-44.65	7.70245e-06	3.11319e-06	5.01915e-06
-45.15	7.47956e-06	2.91543e-06	4.91854e-06
-45.65	7.78309e-06	3.13389e-06	5.03109e-06
-46.15	7.81987e-06	3.31421e-06	4.96471e-06
-46.65	7.44752e-06	3.13589e-06	4.68129e-06
-47.15	7.45225e-06	3.32719e-06	5.08602e-06
-47.65	7.2358e-06	3.57028e-06	4.93862e-06
-48.15	6.96728e-06	3.32314e-06	4.89983e-06
-48.65	7.35208e-06	3.10867e-06	4.8565e-06
-49.15	6.94004e-06	3.60154e-06	4.98839e-06
-49.65	6.78636e-06	3.55328e-06	5.03598e-06
-50.15	6.4415e-06	2.91116e-06	4.89399e-06
-50.65	6.21322e-06	3.07875e-06	4.64839e-06
-51.15	6.54742e-06	2.71156e-06	4.5092e-06
-51.65	6.95256e-06	2.76075e-06	4.23746e-06
-52.15	6.73862e-06	2.85756e-06	4.75784e-06
-52.65	6.52837e-06	2.77733e-06	4.59764e-06
-53.15	6.2293e-06	3.12559e-06	4.32408e-06
-53.65	5.72176e-06	2.47785e-06	4.34372e-06
-54.15	5.88146e-06	2.864e-06	4.80085e-06
-54.65	6.68515e-06	2.72605e-06	4.71777e-06
-55.15	5.83207e-06	2.8638e-06	4.56209e-06
-55.65	6.11178e-06	2.97113e-06	4.16307e-06
-56.15	5.80339e-06	3.05933e-06	4.15808e-06
-56.65	6.41885e-06	2.89872e-06	4.3202e-06
-57.15	6.24434e-06	2.9402e-06	4.24969e-06
-57.65	5.69296e-06	2.24081e-06	4.08941e-06
-58.15	5.65208e-06	2.79086e-06	3.84297e-06
-58.65	5.11344e-06	1.99901e-06	3.71186e-06
-59.15	5.73223e-06	1.92974e-06	3.82385e-06
-59.65	5.27821e-06	2.03115e-06	4.11258e-06
-60.15	5.75071e-06	2.9597e-06	4.15332e-06
-60.65	5.87846e-06	2.7613e-06	3.7027e-06
-61.15	4.92254e-06	2.46525e-06	3.43324e-06
-61.65	5.38941e-06	2.6307e-06	3.66142e-06
-62.15	5.57028e-06	2.26568e-06	4.15697e-06
-62.65	5.2703e-06	3.06373e-06	3.62386e-06
-63.15	5.73229e-06	2.36472e-06	3.61941e-06
-63.65	5.69526e-06	2.19896e-06	3.31086e-06
-64.15	4.94053e-06	2.04248e-06	3.13666e-06
-64.65	5.41208e-06	1.99969e-06	2.76811e-06
-65.15	5.97064e-06	2.14075e-06	3.28746e-06
-65.65	4.89797e-06	2.06811e-06	3.54315e-06
-66.15	5.11013e-06	2.27447e-06	3.06218e-06
-66.65	3.9426e-06	1.88464e-06	2.91004e-06
-67.15	4.91066e-06	1.95238e-06	3.32252e-06
-67.65	4.65094e-06	2.02721e-06	3.89023e-06
-68.15	4.67738e-06	2.48629e-06	3.97791e-06
-68.65	5.1909e-06	2.11737e-06	3.54397e-06
-69.15	4.72252e-06	2.16358e-06	3.36318e-06
-69.65	4.27322e-06	1.90051e-06	3.42149e-06
-70.15	5.16622e-06	1.77507e-06	3.38887e-06
-70.65	4.67928e-06	1.6605e-06	3.07832e-06
-71.15	5.05118e-06	1.75046e-06	3.11605e-06
-71.65	4.91144e-06	1.80507e-06	3.27765e-06
-72.15	4.44079e-06	1.58654e-06	3.02385e-06
-72.65	4.75698e-06	1.67496e-06	3.12074e-06
-73.15	4.97386e-06	1.47514e-06	3.18708e-06
-73.65	4.37827e-06	1.71424e-06	3.26271e-06
-74.15	3.89085e-06	1.59727e-06	3.18561e-06
-74.65	4.58127e-06	1.71771e-06	2.44545e-06
-75.15	4.03013e-06	1.71654e-06	3.05608e-06
-75.65	4.16449e-06	1.49963e-06	2.24976e-06
-76.15	4.426e-06	1.41942e-06	2.17795e-06
-76.65	4.26014e-06	1.43335e-06	2.61464e-06
-77.15	4.16132e-06	1.47963e-06	2.77331e-06
-77.65	4.67087e-06	1.73091e-06	2.62556e-06
-78.15	4.6826e-06	1.43419e-06	2.63843e-06
-78.65	4.28065e-06	1.94779e-06	2.46962e-06
-79.15	4.54025e-06	1.90262e-06	2.8201e-06
-79.65	4.49542e-06	1.76931e-06	2.86223e-06
-80.15	4.22622e-06	1.15467e-06	2.75597e-06
-80.65	4.94356e-06	1.62836e-06	2.34978e-06
-81.15	4.55366e-06	1.96169e-06	1.90489e-06
-81.65	3.55865e-06	1.32324e-06	2.56624e-06
-82.15	4.40689e-06	1.58434e-06	2.96275e-06
-82.65	3.57225e-06	1.41597e-06	2.62674e-06
-83.15	3.7703e-06	9.32619e-07	2.36341e-06
-83.65	3.99375e-06	1.31e-06	2.16028e-06
-84.15	3.90366e-06	1.28761e-06	1.60557e-06
-84.65	3.19635e-06	1.01802e-06	2.18931e-06
-85.15	3.87263e-06	1.22372e-06	1.98809e-06
-85.65	3.43316e-06	1.09132e-06	2.06898e-06
-86.15	3.70598e-06	1.17718e-06	2.27604e-06
-86.65	3.51185e-06	1.61388e-06	2.32841e-06
-87.15	3.79437e-06	1.20439e-06	2.19634e-06
-87.65	3.47461e-06	1.07403e-06	2.00488e-06
-88.15	3.94139e-06	9.95263e-07	2.2001e-06
-88.65	3.68016e-06	8.33489e-07	1.8494e-06
-89.15	3.64388e-06	1.09754e-06	1.70423e-06
-89.65	3.44044e-06	1.37048e-06	2.21858e-06
-90.15	3.72219e-06	9.55197e-07	1.96253e-06
-90.65	3.61231e-06	1.10511e-06	2.30436e-06
-91.15	3.31405e-06	1.07079e-06	1.77168e-06
-91.65	3.01644e-06	9.46767e-07	1.69545e-06
-92.15	2.78125e-06	9.9288e-07	1.95355e-06
-92.65	2.7565e-06	1.12279e-06	1.93665e-06
-93.15	3.48729e-06	9.09816e-07	2.23587e-06
-93.65	3.48708e-06	7.76253e-07	1.9378e-06
-94.15	2.50222e-06	6.58097e-07	1.96539e-06
-94.65	2.61062e-06	6.95142e-07	1.8924e-06
-95.15	2.6772e-06	6.39286e-07	1.96401e-06
-95.65	2.94791e-06	7.17815e-07	1.85081e-06
-96.15	3.29605e-06	7.11084e-07	1.88822e-06
-96.65	3.01984e-06	9.00665e-07	1.99146e-06
-97.15	2.40742e-06	7.93947e-07	1.94937e-06
-97.65	2.91755e-06	8.61529e-07	1.71231e-06
-98.15	2.74139e-06	7.57616e-07	1.83884e-06
-98.65	3.05243e-06	8.50976e-07	1.76863e-06
-99.15	2.66352e-06	8.32149e-07	1.89028e-06
-99.65	2.45236e-06	8.65076e-07	1.70828e-06
-100.15	2.93347e-06	7.71036e-07	1.97235e-06
-100.65	2.84426e-06	9.35982e-07	1.665e-06
-101.15	2.56847e-06	7.60861e-07	1.53288e-06
-101.65	2.11189e-06	8.10201e-07	1.37597e-06
-102.15	2.31229e-06	6.94275e-07	1.59738e-06
-102.65	2.20455e-06	6.90855e-07	1.51825e-06
-103.15	2.13949e-06	7.33032e-07	1.22861e-06
-103.65	2.46667e-06	7.89548e-07	1.6582e-06
-104.15	3.02235e-06	5.42605e-07	1.68808e-06
-104.65	2.59982e-06	6.16672e-07	1.7641e-06
-105.15	2.35719e-06	6.19129e-07	1.4792e-06
-105.65	2.36529e-06	5.19849e-07	1.53091e-06
-106.15	2.01489e-06	4.75994e-07	1.48102e-06
-106.65	2.07274e-06	6.2738e-07	1.45134e-06
-107.15	2.14816e-06	6.64725e-07	1.88545e-06
-107.65	2.30978e-06	6.10545e-07	1.35573e-06
-108.15	2.16554e-06	6.14154e-07	9.1782e-07
-108.65	1.94452e-06	6.24166e-07	8.12511e-07
-109.15	2.04454e-06	6.84512e-07	1.04976e-06
-109.65	1.76747e-06	5.59157e-07	1.19638e-06
-110.15	1.69948e-06	5.24197e-07	1.58255e-06
-110.65	1.63951e-06	7.36301e-07	1.11367e-06
-111.15	1.78062e-06	6.14753e-07	9.84203e-07
-111.65	2.06669e-06	5.05278e-07	9.15372e-07
-112.15	2.21712e-06	4.98966e-07	1.11377e-06
-112.65	2.39121e-06	5.33033e-07	8.52137e-07

## Sheet: Fig. 1g
Temperature (°C)	DMTMSA	EMTMSA	DETMSA
25	6.284	7.839	7.62
-10	2.81875	3.72033	3.23755
-20	1.95033	2.9553	1.74397
-30	1.45797	2.17872	0.86847
-40	1.09874	1.54902	0.59278
-50	0.60712	1.17514	0.48103
-60	0.12906	0.82019	0.33376

## Sheet: Fig. 2a
Raman shift (cm−1)	Intensity (arb. units)	Fitted	Baseline	PC	SSIP	CIP
760.332	9083.44	9150.36	8783.44	8825.92	8879	9012.33
759.146	9066.85	9181.47	8785.04	8829.69	8886.6	9035.26
757.961	9149.42	9216.67	8786.63	8833.63	8894.77	9061.54
756.774	9280.5	9256.88	8788.23	8837.75	8903.6	9091.98
755.589	9257.18	9303.13	8789.82	8842.09	8913.16	9127.53
754.401	9349.91	9356.9	8791.42	8846.66	8923.59	9169.49
753.215	9352.4	9419.69	8793.02	8851.49	8934.96	9219.27
752.027	9476.64	9493.53	8794.61	8856.6	8947.46	9278.69
750.84	9554.68	9580.6	8796.21	8862.05	8961.23	9349.72
749.652	9593.28	9683.34	8797.8	8867.87	8976.5	9434.58
748.464	9792.72	9804.52	8799.4	8874.1	8993.51	9535.69
747.276	10023.5	9946.63	8800.99	8880.81	9012.57	9655.24
746.087	10128.7	10112.6	8802.59	8888.06	9034.09	9795.67
744.898	10323	10304.4	8804.18	8895.92	9058.56	9958.3
743.709	10502.5	10523.7	8805.78	8904.5	9086.67	10144.1
742.519	10776.5	10770.2	8807.37	8913.89	9119.31	10351.7
741.33	11052.6	11041.3	8808.97	8924.24	9157.69	10577.3
740.14	11421.2	11330.7	8810.56	8935.7	9203.53	10812.6
738.95	11668.6	11625.7	8812.16	8948.45	9259.02	11042.6
737.759	11886.9	11908.9	8813.75	8962.77	9327.32	11246.4
736.568	11941.9	12157.9	8815.35	8978.9	9412.19	11397.5
735.377	12238.6	12354.3	8816.94	8997.25	9518.61	11472.3
734.186	12376.1	12490.5	8818.54	9018.25	9652.26	11457.1
732.994	12437.1	12576.9	8820.14	9042.51	9819.57	11355.1
731.802	12582.8	12639.2	8821.73	9070.82	10027.4	11184.4
730.609	12690.4	12710.1	8823.33	9104.24	10281.6	10971
729.417	12876	12820.4	8824.92	9144.27	10586.4	10739.6
728.225	13028.6	12991	8826.52	9193.14	10941.6	10509.3
727.031	13171.9	13229.1	8828.11	9254.18	11338.9	10292.2
725.838	13543	13522.2	8829.71	9332.24	11754.3	10095.1
724.644	13710.8	13834.6	8831.3	9434.39	12142	9920.78
723.45	13991.5	14109	8832.9	9570.44	12435	9769.37
722.256	14284.2	14287.1	8834.49	9752.81	12563.3	9639.93
721.062	14269.5	14345.5	8836.09	9996.17	12491	9530.55
719.866	14348.4	14318.6	8837.68	10316	12239.1	9438.89
718.672	14376.8	14281	8839.28	10724.4	11872.5	9362.7
717.476	14375.4	14303.9	8840.88	11225	11461.2	9299.46
716.28	14426.7	14416.5	8842.47	11795.8	11058.5	9247.16
715.084	14509.2	14577.9	8844.07	12369.2	10693	9203.77
713.889	14613.9	14663.6	8845.66	12810	10377.3	9167.7
712.691	14369.2	14515	8847.26	12959.5	10112.5	9137.45
711.495	13973.2	14061.4	8848.85	12751.1	9895.98	9111.97
710.298	13221.8	13387.4	8850.45	12276.4	9721.59	9090.29
709.101	12742	12648.5	8852.04	11698	9582.84	9071.72
707.902	12083.8	11960.1	8853.64	11138.6	9473.03	9055.67
706.705	11306.7	11374.9	8855.23	10657.3	9386.32	9041.73
705.507	11016.6	10901.5	8856.83	10268.2	9317.4	9029.53
704.309	10669.2	10530.6	8858.42	9966.51	9262.17	9018.81
703.109	10332.2	10245.1	8860.02	9738.47	9217.33	9009.36
701.91	9993.25	10027.1	8861.61	9568.91	9180.45	9001
700.711	9818.59	9860.19	8863.21	9443.3	9149.72	8993.59
699.512	9773.19	9730.77	8864.81	9349.57	9123.8	8987.01
698.312	9619.85	9628.46	8866.4	9278.41	9101.69	8981.16
697.111	9566.39	9545.91	8868	9223.24	9082.7	8975.97
695.91	9467.05	9477.89	8869.59	9179.46	9066.27	8971.34
694.71	9370.18	9420.94	8871.19	9144.08	9052	8967.23
693.509	9204.12	9372.52	8872.78	9114.96	9039.54	8963.58
692.308	9265.44	9330.96	8874.38	9090.73	9028.64	8960.34
691.106	9198.06	9294.95	8875.97	9070.37	9019.06	8957.47
689.904	9236.23	9263.6	8877.57	9053.15	9010.64	8954.94
688.701	9212.72	9236.07	8879.16	9038.48	9003.21	8952.7
687.499	9105.11	9211.84	8880.76	9025.94	8996.67	8950.74
686.296	9234.3	9190.38	8882.35	9015.18	8990.88	8949.03
685.093	9125.77	9171.32	8883.95	9005.91	8985.77	8947.55
683.89	9050.01	9154.33	8885.54	8997.9	8981.25	8946.26
682.687	9131.65	9139.14	8887.14	8990.98	8977.27	8945.17
681.482	9141.73	9125.5	8888.73	8984.97	8973.75	8944.25
680.278	8890.33	9113.24	8890.33	8979.76	8970.65	8943.5
679.073	9102.66

## Sheet: Fig. 2b
Raman shift (cm−1)	Intensity (arb. units)	Fitted	Baseline	EMTMSA	SSIP	CIP	AGG
759.158	11798.4	12142.6	11798.4	11928.5	11798.7	11958	11852.7
757.973	11918.1	12174.7	11798.4	11935.3	11798.7	11973.6	11862.5
756.786	11782.5	12212.3	11798	11942.2	11798.3	11991.3	11874.6
755.6	12057.6	12258.2	11798.1	11950.2	11798.4	12012.6	11891.3
754.413	12021.6	12314.1	11797.3	11958	11797.6	12036.9	11913.4
753.227	12221.9	12386.5	11796.5	11966.7	11796.9	12066.5	11946.1
752.039	12434.5	12483.8	11795.2	11975.6	11795.5	12102	11996.3
750.852	12477.1	12620.4	11793.1	11984.7	11793.5	12145.1	12076.5
749.664	12778.6	12816.5	11790.9	11994.7	11791.3	12198.6	12204.6
748.476	13092.4	13091.5	11787.7	12005	11788.2	12264.4	12397.1
747.287	13348.1	13449.7	11783.5	12015.7	11784	12345.3	12655.3
746.099	13916.2	13834.4	11778.5	12027.1	11779	12444.5	12919.3
744.91	13850.8	14084.6	11771.6	12038.4	11772.2	12564.1	13024.7
743.721	14263.4	14101.4	11764.9	12052	11765.5	12708.6	12869.9
742.531	14115.2	14016.8	11756.8	12066.7	11757.6	12877.6	12585.4
741.342	14300	13982.7	11749.2	12084.6	11750.1	13071.9	12323.9
740.151	14158.2	14039.4	11741	12105.2	11742	13284.8	12130.5
738.961	14595	14170	11733.2	12130	11734.3	13504.4	12000.9
737.77	14591.6	14332.9	11724	12158	11725.3	13706.4	11915.2
736.58	14412.6	14481.9	11714.8	12191.5	11716.2	13860.5	11857.9
735.389	14260.5	14574	11706	12232	11707.8	13934.6	11817.8
734.197	14197.2	14583.8	11697.8	12281.1	11699.9	13908.4	11787.8
733.006	14224.8	14513.3	11689.8	12340	11692.4	13786.3	11763.9
731.813	14372.1	14388.7	11681.6	12411.1	11684.9	13593.9	11743.7
730.621	14346	14245.6	11672.9	12496.8	11677.2	13364.7	11725.6
729.429	14394.2	14117.1	11664.3	12601.9	11670	13128.5	11709.6
728.235	14512.5	14027.5	11655.5	12731.8	11663.6	12903.8	11694.8
727.043	14193.6	13994.8	11646.3	12893.6	11658.6	12700.7	11680.8
725.85	14260.3	14037.4	11638.1	13099.9	11659	12524.2	11668.5
724.655	14312.6	14179.5	11629.6	13365.9	11672.8	12373.1	11656.7
723.462	14686.2	14499	11621	13716.7	11754	12246	11645.2
722.268	15078.3	15098.9	11611.1	14196.2	11964.3	12138.9	11632.9
721.073	15533.9	15527.2	11599.9	14884.5	11774.2	12048.7	11619.6
719.878	16215.9	16380.8	11587.2	15925.3	11640	11972	11605.1
718.683	17391.5	17923.3	11572.3	17550	11596.2	11905.4	11588.7
717.487	19529.7	20398.5	11553.6	20078.7	11567.2	11844.8	11568.5
716.292	23201.7	24130.3	11527.9	23850.8	11536.7	11784.8	11541.6
715.096	28324.2	29257.2	11490.2	29009.7	11496.4	11718.9	11502.9
713.899	34157.8	35085.5	11436	34864.1	11440.5	11641.1	11447.7
712.703	37990.2	39063.6	11362.7	38864.2	11366.2	11547.9	11373.6
711.507	38223.8	38064.5	11276.9	37883.6	11279.6	11445	11287.1
710.31	34867.1	32884.4	11190	32719.5	11192.2	11343.3	11199.5
709.112	29305.5	26941.5	11113.7	26790.5	11115.5	11254.1	11122.6
707.914	23290.5	22110.1	11055.1	21971.2	11056.6	11184.2	11063.4
706.717	19615.4	18702.6	11015.7	18574.4	11017	11134.7	11023.5
705.519	16804.2	16453.6	10987.9	16335	10989.1	11098.1	10995.3
704.319	15131.5	15010.5	10969.2	14900.5	10970.2	11071.4	10976.1
703.121	13750.9	14074.4	10955.8	13972	10956.6	11050.8	10962.3
701.922	12947.5	13440.6	10946.8	13345	10947.5	11035.4	10952.9
700.723	12507.6	12988.3	10940.3	12899	10941	11023.1	10946.1
699.523	12250.4	12650	10935.3	12566.3	10935.9	11012.8	10940.8
698.323	11978.9	12388.8	10931	12310.2	10931.6	11003.8	10936.3
697.123	11754.7	12182.2	10927.6	12108.3	10928.1	10996	10932.6
695.922	11571.5	12016.1	10925	11946.5	10925.4	10989.4	10929.7
694.722	11452	11880.8	10922.9	11815.1	10923.3	10983.6	10927.4
693.52	11133.9	11768.9	10921.2	11706.8	10921.6	10978.6	10925.5
692.319	11123	11676.1	10920.5	11617.4	10920.9	10974.8	10924.6
691.117	11190	11597.7	10919.9	11542	10920.2	10971.3	10923.8
689.915	11220.1	11530.6	10919	11477.7	10919.3	10967.8	10922.8
688.713	11053.7	11472.8	10918	11422.5	10918.3	10964.4	10921.6
687.511	11047	11423.1	10917.6	11375.3	10917.8	10961.7	10921
686.308	11253	11379.9	10917.2	11334.3	10917.4	10959.2	10920.5
685.105	11056	11341.2	10916.1	11297.7	10916.3	10956.1	10919.3
683.901	10988	11307.6	10915.6	11266.1	10915.8	10953.9	10918.7
682.698	10946.5	11278.1	10915.4	11238.4	10915.6	10951.9	10918.4
681.494	11074.7	11251.8	10915.3	11213.9	10915.5	10950.2	10918.1
680.29	10914.8	11227.9	10914.8	11191.6	10915	10948.2	10917.5
679.085	11026.5

## Sheet: Fig. 2c
PC/EMC	Intensity (arb. units)	0.1 M NaFSI PC/EMC	Intensity (arb. units)	1 M NaFSI PC/EMC	Intensity (arb. units)
-301.232	6719.38	-300.053	0	-301.232	-79310.4
-301.085	371527	-299.906	0	-301.085	-79310.4
-300.938	173923	-299.759	0	-300.938	14358.8
-300.791	-23681.2	-299.612	0	-300.791	108028
-300.644	135922	-299.465	0	-300.644	84610.6
-300.497	295525	-299.318	0	-300.497	61193.3
-300.349	151122	-299.17	0	-300.349	37776
-300.202	6719.38	-299.023	0	-300.202	14358.8
-300.055	46620.2	-298.876	0	-300.055	88513.5
-299.908	86521	-298.729	0	-299.908	162668
-299.761	-55981.9	-298.582	0	-299.761	49484.7
-299.614	-198485	-298.435	0	-299.614	-63698.9
-299.467	-63582.1	-298.288	0	-299.467	92416.4
-299.32	71320.7	-298.141	0	-299.32	248532
-299.172	23819.7	-297.993	0	-299.172	92416.4
-299.025	-23681.2	-297.846	0	-299.025	-63698.9
-298.878	-51231.8	-297.699	0	-298.878	59729.8
-298.731	-78782.4	-297.552	0	-298.731	183158
-298.584	-106333	-297.405	0	-298.584	119249
-298.437	-133884	-297.258	0	-298.437	55339
-298.29	-81632.4	-297.111	0	-298.29	77292.7
-298.143	-29381.4	-296.964	0	-298.143	99246.4
-297.995	22869.7	-296.816	0	-297.995	121200
-297.848	75120.8	-296.669	0	-297.848	143154
-297.701	37120	-296.522	0	-297.701	118273
-297.554	-880.812	-296.375	0	-297.554	93392.1
-297.407	-38881.6	-296.228	0	-297.407	490022
-297.26	-76882.4	-296.081	0	-297.26	137300
-297.113	59920.4	-295.934	0	-297.113	206088
-296.966	196723	-295.787	0	-296.966	274876
-296.818	-92082.7	-295.639	0	-296.818	296830
-296.671	-380889	-295.492	0	-296.671	318784
-296.524	-141721	-295.345	0	-296.524	293415
-296.377	97446.2	-295.198	0	-296.377	268046
-296.23	32607.4	-295.051	0	-296.23	242677
-296.083	-32231.4	-294.904	0	-296.083	217309
-295.936	127134	-294.757	0	-295.936	180231
-295.789	286500	-294.61	0	-295.789	143154
-295.641	141860	-294.462	0	-295.641	106076
-295.494	-2780.88	-294.315	0	-295.494	68999.1
-295.347	56832.9	-294.168	0	-295.347	92416.4
-295.2	116447	-294.021	0	-295.2	115834
-295.053	176060	-293.874	0	-295.053	373424
-294.906	235674	-293.727	0	-294.906	-118339
-294.759	158485	-293.58	0	-294.759	22164.5
-294.612	81295.9	-293.433	0	-294.612	162668
-294.465	4106.81	-293.286	0	-294.465	209503
-294.317	-73082.2	-293.138	0	-294.317	256337
-294.17	53032.8	-292.991	0	-294.17	537833
-294.023	179148	-292.844	0	-294.023	69974.8
-293.876	244462	-292.697	0	-293.876	210966
-293.729	-419839	-292.55	0	-293.729	351958
-293.582	67283.1	-292.403	0	-293.582	200233
-293.435	-175209	-292.256	0	-293.435	48508.9
-293.288	-52894.4	-292.109	0	-293.288	-165662
-293.14	69420.6	-291.961	0	-293.14	369521
-292.993	65383.1	-291.814	0	-292.993	12895.1
-292.846	61345.4	-291.667	0	-292.846	405623
-292.699	102909	-291.52	0	-292.699	236335
-292.552	144472	-291.373	0	-292.552	67047.6
-292.405	-269974	-291.226	0	-292.405	124127
-292.258	45195.1	-291.079	0	-292.258	181207
-292.111	-95645.2	-290.932	0	-292.111	4113.62
-291.963	-236486	-290.784	0	-291.963	576374
-291.816	158722	-290.637	0	-291.816	408550
-291.669	-175684	-290.49	0	-291.669	240726
-291.522	-99682.8	-290.343	0	-291.522	431967
-291.375	-23681.2	-290.196	0	-291.375	623208
-291.228	25719.8	-290.049	0	-291.228	482705
-291.081	75120.8	-289.902	0	-291.081	342201
-290.934	124522	-289.755	0	-290.934	201697
-290.786	173923	-289.607	0	-290.786	61193.3
-290.639	1969.25	-289.46	0	-290.639	184134
-290.492	-169984	-289.313	0	-290.492	307075
-290.345	-37931.6	-289.166	0	-290.345	242677
-290.198	94121.1	-289.019	0	-290.198	178280
-290.051	214774	-288.872	0	-290.051	-61747.5
-289.904	335426	-288.725	0	-289.904	-301775
-289.757	152072	-288.578	0	-289.757	316832
-289.609	-31281.4	-288.43	0	-289.609	186086
-289.462	175585	-288.283	0	-289.462	54607.2
-289.315	382452	-288.136	0	-289.315	-76871.2
-289.168	-3493.38	-287.989	0	-289.168	353666
-289.021	340176	-287.842	0	-289.021	34848.9
-288.874	254437	-287.695	0	-288.874	199990
-288.727	168698	-287.548	0	-288.727	365130
-288.58	128559	-287.401	0	-288.58	108760
-288.433	88421	-287.254	0	-288.433	601742
-288.285	200286	-287.106	0	-288.285	115102
-288.138	312151	-286.959	0	-288.138	377815
-287.991	241612	-286.812	0	-287.991	265851
-287.844	171073	-286.665	0	-287.844	153887
-287.697	111934	-286.518	0	-287.697	61437.2
-287.55	52795.3	-286.371	0	-287.55	-31012.3
-287.403	176060	-286.224	0	-287.403	266826
-287.256	299325	-286.077	0	-287.256	564665
-287.108	110271	-285.929	0	-287.108	858357
-286.961	-78782.4	-285.782	0	-286.961	402695
-286.814	-131033	-285.635	0	-286.814	368545
-286.667	-183285	-285.488	0	-286.667	334395
-286.52	262275	-285.341	0	-286.52	261216
-286.373	-21781.2	-285.194	0	-286.373	188037
-286.226	104571	-285.047	0	-286.226	114858
-286.079	230924	-284.9	0	-286.079	41678.9
-285.931	86521	-284.752	0	-285.931	243653
-285.784	-57882	-284.605	0	-285.784	445627
-285.637	223324	-284.458	0	-285.637	335371
-285.49	504530	-284.311	0	-285.49	225114
-285.343	329726	-284.164	0	-285.343	208527
-285.196	154922	-284.017	0	-285.196	191940
-285.049	344926	-283.87	0	-285.049	128518
-284.902	-194685	-283.723	0	-284.902	65096.2
-284.754	333764	-283.575	0	-284.754	344396
-284.607	132597	-283.428	0	-284.607	-125657
-284.46	-53369.4	-283.281	0	-284.46	387816
-284.313	-239336	-283.134	0	-284.313	151935
-284.166	327113	-282.987	0	-284.166	571739
-284.019	163948	-282.84	0	-284.019	242189
-283.872	107184	-282.693	0	-283.872	-134195
-283.725	50420.2	-282.546	0	-283.725	238774
-283.577	125709	-282.398	0	-283.577	155106
-283.43	200998	-282.251	0	-283.43	71438.4
-283.283	276287	-282.104	0	-283.283	-199568
-283.136	351576	-281.957	0	-283.136	278779
-282.989	362264	-281.81	0	-282.989	230237
-282.842	372952	-281.663	0	-282.842	181695
-282.695	-26768.8	-281.516	0	-282.695	179987
-282.548	303125	-281.369	0	-282.548	178280
-282.401	189598	-281.222	0	-282.401	210235
-282.253	76070.8	-281.074	0	-282.253	242189
-282.106	8144.38	-280.927	0	-282.106	274144
-281.959	-59782	-280.78	0	-281.959	306099
-281.812	138297	-280.633	0	-281.812	220968
-281.665	336376	-280.486	0	-281.665	135836
-281.518	352051	-280.339	0	-281.518	-11741.8
-281.371	367727	-280.192	0	-281.371	590034
-281.224	140197	-280.045	0	-281.224	44362.1
-281.076	-87332.6	-279.897	0	-281.076	248044
-280.929	-132458	-279.75	0	-280.929	264387
-280.782	-177584	-279.603	0	-280.782	280730
-280.635	35694.9	-279.456	0	-280.635	246336
-280.488	248974	-279.309	0	-280.488	211942
-280.341	644657	-279.162	0	-280.341	177548
-280.194	310726	-279.015	0	-280.194	143154
-280.047	259900	-278.868	0	-280.047	239506
-279.899	-520541	-278.72	0	-279.899	335859
-279.752	-267361	-278.573	0	-279.752	244873
-279.605	-14181.1	-278.426	0	-279.605	153887
-279.458	-27006.3	-278.279	0	-279.458	343908
-279.311	-39831.6	-278.132	0	-279.311	533930
-279.164	357752	-277.985	0	-279.164	411721
-279.017	25719.8	-277.838	0	-279.017	289512
-278.87	32844.9	-277.691	0	-278.87	217065
-278.722	39970	-277.543	0	-278.722	144617
-278.575	411903	-277.396	0	-278.575	72170.2
-278.428	54220.3	-277.249	0	-278.428	-277.062
-278.281	220949	-277.102	0	-278.281	24847.7
-278.134	387677	-276.955	0	-278.134	49972.5
-277.987	-129608	-276.808	0	-277.987	309270
-277.84	82720.9	-276.661	0	-277.84	-180785
-277.693	-508488	-276.514	0	-277.693	-40525.6
-277.545	116328	-276.366	0	-277.545	99734.2
-277.398	330735	-276.219	0	-277.398	380498
-277.251	-184472	-276.072	0	-277.251	661261
-277.104	-72666.6	-275.925	0	-277.104	376107
-276.957	39138.8	-275.778	0	-276.957	90952.8
-276.81	105343	-275.631	0	-276.81	-6863.19
-276.663	171548	-275.484	0	-276.663	-104679
-276.516	138000	-275.337	0	-276.516	32653.5
-276.369	104453	-275.19	0	-276.369	169986
-276.221	-111499	-275.042	0	-276.221	307319
-276.074	402165	-274.895	0	-276.074	444651
-275.927	-26590.7	-274.748	0	-275.927	117541
-275.78	274269	-274.601	0	-275.78	-209569
-275.633	544727	-274.454	0	-275.633	-99556.7
-275.486	85570.9	-274.307	0	-275.486	10455.8
-275.339	506133	-274.16	0	-275.339	151447
-275.192	-289330	-274.013	0	-275.192	292439
-275.044	-20771.8	-273.865	0	-275.044	292927
-274.897	247787	-273.718	0	-274.897	293415
-274.75	200939	-273.571	0	-274.75	-69065.4
-274.603	154091	-273.424	0	-274.603	317808
-274.456	107243	-273.277	0	-274.456	283170
-274.309	60395.4	-273.13	0	-274.309	248532
-274.162	130400	-272.983	0	-274.162	154375
-274.015	200405	-272.836	0	-274.015	60217.6
-273.867	-139999	-272.688	0	-273.867	278291
-273.72	249212	-272.541	0	-273.72	496365
-273.573	152013	-272.394	0	-273.573	281218
-273.426	54814.1	-272.247	0	-273.426	66071.9
-273.279	140019	-272.1	0	-273.279	288048
-273.132	225224	-271.953	0	-273.132	510025
-272.985	652970	-271.806	0	-272.985	232371
-272.838	351101	-271.659	0	-272.838	-45282.2
-272.69	155635	-271.511	0	-272.69	239079
-272.543	-39831.6	-271.364	0	-272.543	523441
-272.396	72508.2	-271.217	0	-272.396	226273
-272.249	184848	-271.07	0	-272.249	-70894.8
-272.102	-67619.7	-270.923	0	-272.102	490571
-271.955	409528	-270.776	0	-271.955	302684
-271.808	-146946	-270.629	0	-271.808	390926
-271.661	26194.8	-270.482	0	-271.661	479168
-271.513	-28668.9	-270.334	0	-271.513	52228.9
-271.366	646082	-270.187	0	-271.366	374644
-271.219	393615	-270.04	0	-271.219	712670
-271.072	141147	-269.893	0	-271.072	301342
-270.925	116684	-269.746	0	-270.925	358361
-270.778	92221.1	-269.599	0	-270.778	415380
-270.631	75358.2	-269.452	0	-270.631	430930
-270.484	58495.4	-269.305	0	-270.484	446481
-270.337	452041	-269.158	0	-270.337	227859
-270.189	115972	-269.01	0	-270.189	9236.19
-270.042	156110	-268.863	0	-270.042	539967
-269.895	196248	-268.716	0	-269.895	321345
-269.748	190786	-268.569	0	-269.748	149557
-269.601	185323	-268.422	0	-269.601	727123
-269.454	112409	-268.275	0	-269.454	65523.1
-269.307	39495	-268.128	0	-269.307	153277
-269.16	-33419	-267.981	0	-269.16	225419
-269.012	-106333	-267.833	0	-269.012	297562
-268.865	25957.2	-267.686	0	-268.865	-246951
-268.718	158247	-267.539	0	-268.718	-42111.1
-268.571	351339	-267.392	0	-268.571	474960
-268.424	-185185	-267.245	0	-268.424	242677
-268.277	302710	-267.098	0	-268.277	187549
-268.13	60989.2	-266.951	0	-268.13	132421
-267.983	1672.38	-266.804	0	-267.983	30458.1
-267.835	-57644.4	-266.656	0	-267.835	-71504.7
-267.688	-18159.3	-266.509	0	-267.688	107540
-267.541	21325.9	-266.362	0	-267.541	286585
-267.394	288816	-266.215	0	-267.394	512464
-267.247	556306	-266.068	0	-267.247	738343
-267.1	-9371.62	-265.921	0	-267.1	425625
-266.953	154566	-265.774	0	-266.953	862260
-266.806	-274308	-265.627	0	-266.806	643211
-266.658	26432.2	-265.479	0	-266.658	424161
-266.511	-87035.7	-265.332	0	-266.511	-356903
-266.364	529111	-265.185	0	-266.364	110955
-266.217	400443	-265.038	0	-266.217	188525
-266.07	271775	-264.891	0	-266.07	266095
-265.923	-73022.9	-264.744	0	-265.923	316344
-265.776	311794	-264.597	0	-265.776	366594
-265.629	286203	-264.45	0	-265.629	416843
-265.481	260612	-264.302	0	-265.481	467093
-265.334	71617.6	-264.155	0	-265.334	216821
-265.187	-117377	-264.008	0	-265.187	-33451.6
-265.04	286441	-263.861	0	-265.04	28506.7
-264.893	-39356.6	-263.714	0	-264.893	90464.9
-264.746	-10796.6	-263.567	0	-264.746	110467
-264.599	17763.3	-263.42	0	-264.599	130469
-264.452	183126	-263.273	0	-264.452	337810
-264.305	348489	-263.126	0	-264.305	545151
-264.157	266847	-262.978	0	-264.157	233408
-264.01	185204	-262.831	0	-264.01	-78334.7
-263.863	285966	-262.684	0	-263.863	546614
-263.716	386727	-262.537	0	-263.716	422210
-263.569	-85432.6	-262.39	0	-263.569	564177
-263.422	-557592	-262.243	0	-263.422	-43208.8
-263.275	262275	-262.096	0	-263.275	51923.9
-263.128	-133884	-261.949	0	-263.128	147057
-262.98	-1830.81	-261.801	0	-262.98	593449
-262.833	130222	-261.654	0	-262.833	290488
-262.686	186273	-261.507	0	-262.686	221699
-262.539	242324	-261.36	0	-262.539	152911
-262.392	101721	-261.213	0	-262.392	180719
-262.245	-38881.6	-261.066	0	-262.245	208527
-262.098	139722	-260.919	0	-262.098	283170
-261.951	318326	-260.772	0	-261.951	357812
-261.803	462729	-260.624	0	-261.803	-47599.5
-261.656	-122483	-260.477	0	-261.656	296342
-261.509	67520.6	-260.33	0	-261.509	218772
-261.362	257524	-260.183	0	-261.362	141202
-261.215	49470.2	-260.036	0	-261.215	230481
-261.068	-158584	-259.889	0	-261.068	319759
-260.921	-229835	-259.742	0	-260.921	-12473.6
-260.774	-301087	-259.595	0	-260.774	404647
-260.626	216674	-259.447	0	-260.626	505634
-260.479	4819.31	-259.3	0	-260.479	606621
-260.332	-207035	-259.153	0	-260.332	801277
-260.185	310726	-259.006	0	-260.185	246580
-260.038	316426	-258.859	0	-260.038	331956
-259.891	322126	-258.712	0	-259.891	417331
-259.744	-36981.6	-258.565	0	-259.744	268534
-259.597	333526	-258.418	0	-259.597	119736
-259.449	293625	-258.27	0	-259.449	185598
-259.302	253724	-258.123	0	-259.302	251459
-259.155	259424	-257.976	0	-259.155	364154
-259.008	265125	-257.829	0	-259.008	476850
-258.861	177010	-257.682	0	-258.861	219016
-258.714	88896	-257.535	0	-258.714	710535
-258.567	46382.7	-257.388	0	-258.567	359032
-258.42	3869.31	-257.241	0	-258.42	7528.69
-258.273	-297049	-257.094	0	-258.273	381961
-258.125	131647	-256.946	0	-258.125	7040.81
-257.978	104334	-256.799	0	-257.978	521977
-257.831	77020.8	-256.652	0	-257.831	287560
-257.684	391715	-256.505	0	-257.684	-16132.6
-257.537	-23206.2	-256.358	0	-257.537	429528
-257.39	-27718.9	-256.211	0	-257.39	406842
-257.243	-32231.4	-256.064	0	-257.243	384157
-257.096	20257.1	-255.917	0	-257.096	361471
-256.948	72745.7	-255.769	0	-256.948	338786
-256.801	125234	-255.622	0	-256.801	362935
-256.654	177723	-255.475	0	-256.654	387084
-256.507	52795.3	-255.328	0	-256.507	25823.4
-256.36	-72132.2	-255.181	0	-256.36	413916
-256.213	395752	-255.034	0	-256.213	380498
-256.066	134022	-254.887	0	-256.066	347079
-255.919	88896	-254.74	0	-255.919	348787
-255.771	43770.1	-254.592	0	-255.771	350494
-255.624	135447	-254.445	0	-255.624	164864
-255.477	227124	-254.298	0	-255.477	-20767.2
-255.33	70845.7	-254.151	0	-255.33	159497
-255.183	-85432.6	-254.004	0	-255.183	339762
-255.036	16694.6	-253.857	0	-255.036	145349
-254.889	118822	-253.71	0	-254.889	-49063.1
-254.742	-482066	-253.563	0	-254.742	142910
-254.594	133072	-253.415	0	-254.594	334883
-254.447	246599	-253.268	0	-254.447	152179
-254.3	360127	-253.121	0	-254.3	-30524.4
-254.153	98158.7	-252.974	0	-254.153	184195
-254.006	-163809	-252.827	0	-254.006	398915
-253.859	-60969.6	-252.68	0	-253.859	192123
-253.712	41870.1	-252.533	0	-253.712	-14668.9
-253.565	133309	-252.386	0	-253.565	621562
-253.417	224749	-252.238	0	-253.417	508439
-253.27	-276624	-252.091	0	-253.27	442151
-253.123	-48381.8	-251.944	0	-253.123	375863
-252.976	-22493.8	-251.797	0	-252.976	153460
-252.829	3394.31	-251.65	0	-252.829	-68943.4
-252.682	257287	-251.503	0	-252.682	83329.9
-252.535	-218435	-251.356	0	-252.535	235603
-252.388	320463	-251.209	0	-252.388	153704
-252.241	129747	-251.062	0	-252.241	71804.2
-252.093	-60969.6	-250.914	0	-252.093	-56929.8
-251.946	-251686	-250.767	0	-251.946	-185664
-251.799	-17506.1	-250.62	0	-251.799	272498
-251.652	216674	-250.473	0	-251.652	-18693.8
-251.505	268450	-250.326	0	-251.505	158460
-251.358	320226	-250.179	0	-251.358	335615
-251.211	277000	-250.032	0	-251.211	67840.4
-251.064	233774	-249.885	0	-251.064	549419
-250.916	190548	-249.737	0	-250.916	609487
-250.769	147322	-249.59	0	-250.769	669555
-250.622	204798	-249.443	0	-250.622	393975
-250.475	262275	-249.296	0	-250.475	118395
-250.328	-45056.7	-249.149	0	-250.328	217492
-250.181	-352388	-249.002	0	-250.181	316588
-250.034	-253111	-248.855	0	-250.034	403976
-249.887	-153834	-248.708	0	-249.887	491364
-249.739	-54556.9	-248.56	0	-249.739	391414
-249.592	44720.1	-248.413	0	-249.592	291463
-249.445	221186	-248.266	0	-249.445	325736
-249.298	397652	-248.119	0	-249.298	360008
-249.151	-18693.7	-247.972	0	-249.151	347445
-249.004	294575	-247.825	0	-249.004	334883
-248.857	26432.2	-247.678	0	-248.857	638454
-248.71	-241711	-247.531	0	-248.71	192672
-248.562	310963	-247.383	0	-248.562	168401
-248.415	134022	-247.236	0	-248.415	144130
-248.268	338989	-247.089	0	-248.268	186208
-248.121	543955	-246.942	0	-248.121	228285
-247.974	-71894.8	-246.795	0	-247.974	691875
-247.827	41870.1	-246.648	0	-247.827	406110
-247.68	64433	-246.501	0	-247.68	299879
-247.533	86996	-246.354	0	-247.533	193647
-247.385	109559	-246.206	0	-247.385	40581.2
-247.238	132122	-246.059	0	-247.238	-112485
-247.091	404540	-245.912	0	-247.091	255484
-246.944	-52656.9	-245.765	0	-246.944	623452
-246.797	-99445.3	-245.618	0	-246.797	616744
-246.65	-146234	-245.471	0	-246.65	610036
-246.503	-25818.8	-245.324	0	-246.503	576008
-246.356	94596.1	-245.177	0	-246.356	541980
-246.209	215011	-245.03	0	-246.209	320613
-246.061	335426	-244.882	0	-246.061	99246.4
-245.914	239237	-244.735	0	-245.914	118883
-245.767	143047	-244.588	0	-245.767	138519
-245.62	46857.7	-244.441	0	-245.62	158156
-245.473	-49331.8	-244.294	0	-245.473	177792
-245.326	6481.88	-244.147	0	-245.326	185720
-245.179	62295.5	-244	0	-245.179	193647
-245.032	163710	-243.853	0	-245.032	669921
-244.884	265125	-243.705	0	-244.884	396841
-244.737	-101345	-243.558	0	-244.737	-8326.75
-244.59	261800	-243.411	0	-244.59	335859
-244.443	-195872	-243.264	0	-244.443	211698
-244.296	76070.8	-243.117	0	-244.296	87537.8
-244.149	74408.2	-242.97	0	-244.149	80463.8
-244.002	72745.7	-242.823	0	-244.002	73389.8
-243.855	116684	-242.676	0	-243.855	19481.2
-243.707	160622	-242.528	0	-243.707	-34427.3
-243.56	134259	-242.381	0	-243.56	587838
-243.413	107896	-242.234	0	-243.413	460751
-243.266	81533.4	-242.087	0	-243.266	380498
-243.119	55170.3	-241.94	0	-243.119	300245
-242.972	17407.1	-241.793	0	-242.972	286341
-242.825	-20356.2	-241.646	0	-242.825	272437
-242.678	-58119.5	-241.499	0	-242.678	445871
-242.53	-95882.8	-241.351	0	-242.53	-130048
-242.383	1019.25	-241.204	0	-242.383	441968
-242.236	97921.2	-241.057	0	-242.236	264631
-242.089	12419.4	-240.91	0	-242.089	40459.2
-241.942	-73082.2	-240.763	0	-241.942	565641
-241.795	115022	-240.616	0	-241.795	364886
-241.648	303125	-240.469	0	-241.648	164132
-241.501	-283987	-240.322	0	-241.501	-36622.7
-241.354	-141484	-240.175	0	-241.354	511976
-241.206	-155734	-240.027	0	-241.206	443920
-241.059	-169984	-239.88	0	-241.059	375863
-240.912	43770.1	-239.733	0	-240.912	541980
-240.765	257524	-239.586	0	-240.765	708096
-240.618	125472	-239.439	0	-240.618	284877
-240.471	-6580.94	-239.292	0	-240.471	-138342
-240.324	317376	-239.145	0	-240.324	62900.8
-240.177	-88282.6	-238.998	0	-240.177	264143
-240.029	-238623	-238.85	0	-240.029	219138
-239.882	340651	-238.703	0	-239.882	174133
-239.735	99108.8	-238.556	0	-239.735	129128
-239.588	-142434	-238.409	0	-239.588	84122.8
-239.441	15032	-238.262	0	-239.441	171816
-239.294	172498	-238.115	0	-239.294	259508
-239.147	147560	-237.968	0	-239.147	347201
-239	122622	-237.821	0	-239	434894
-238.852	110984	-237.673	0	-238.852	401598
-238.705	99346.2	-237.526	0	-238.705	368301
-238.558	87708.5	-237.379	0	-238.558	335005
-238.411	76070.8	-237.232	0	-238.411	301708
-238.264	98633.8	-237.085	0	-238.264	268412
-238.117	121197	-236.938	0	-238.117	235116
-237.97	143760	-236.791	0	-237.97	389157
-237.823	166323	-236.644	0	-237.823	543199
-237.675	101721	-236.496	0	-237.675	388913
-237.528	37120	-236.349	0	-237.528	234628
-237.381	18119.6	-236.202	0	-237.381	220846
-237.234	-880.812	-236.055	0	-237.234	207064
-237.087	-339088	-235.908	0	-237.087	443066
-236.94	52320.2	-235.761	0	-236.94	-70285
-236.793	33319.9	-235.614	0	-236.793	212552
-236.646	14319.5	-235.467	0	-236.646	495389
-236.498	15269.5	-235.319	0	-236.498	200599
-236.351	16219.6	-235.172	0	-236.351	-94190.2
-236.204	17169.6	-235.025	0	-236.204	-186030
-236.057	18119.6	-234.878	0	-236.057	471484
-235.91	19069.6	-234.731	0	-235.91	274266
-235.763	20019.6	-234.584	0	-235.763	77048.8
-235.616	20969.6	-234.437	0	-235.616	254508
-235.469	21919.7	-234.29	0	-235.469	431967
-235.322	31657.4	-234.143	0	-235.322	641198
-235.174	41395.1	-233.995	0	-235.174	101076
-235.027	51132.8	-233.848	0	-235.027	169803
-234.88	60870.4	-233.701	0	-234.88	238530
-234.733	25007.2	-233.554	0	-234.733	88696.4
-234.586	-10856	-233.407	0	-234.586	-61137.7
-234.439	363689	-233.26	0	-234.439	585216
-234.292	8619.38	-233.113	0	-234.292	482217
-234.145	132359	-232.966	0	-234.145	332383
-233.997	256099	-232.818	0	-233.997	182549
-233.85	-76169.9	-232.671	0	-233.85	220053
-233.703	321176	-232.524	0	-233.703	257557
-233.556	308113	-232.377	0	-233.556	-161576
-233.409	295050	-232.23	0	-233.409	168644
-233.262	281988	-232.083	0	-233.262	498865
-233.115	268925	-231.936	0	-233.115	79732
-232.968	622569	-231.789	0	-232.968	202856
-232.82	246599	-231.641	0	-232.82	325979
-232.673	281037	-231.494	0	-232.673	402269
-232.526	315476	-231.347	0	-232.526	478558
-232.379	304313	-231.2	0	-232.379	297257
-232.232	293150	-231.053	0	-232.232	115956
-232.085	281988	-230.906	0	-232.085	-112180
-231.938	270825	-230.759	0	-231.938	409038
-231.791	236862	-230.612	0	-231.791	277498
-231.643	202898	-230.464	0	-231.643	145959
-231.496	168935	-230.317	0	-231.496	61254.3
-231.349	134972	-230.17	0	-231.349	-23450.4
-231.202	101009	-230.023	0	-231.202	71377.4
-231.055	67045.6	-229.876	0	-231.055	166205
-230.908	33082.4	-229.729	0	-230.908	261033
-230.761	-880.812	-229.582	0	-230.761	355861
-230.614	32963.6	-229.435	0	-230.614	335859
-230.466	66808.1	-229.287	0	-230.466	315856
-230.319	100652	-229.14	0	-230.319	295854
-230.172	134497	-228.993	0	-230.172	275852
-230.025	191142	-228.846	0	-230.025	209015
-229.878	247787	-228.699	0	-229.878	142178
-229.731	-105977	-228.552	0	-229.731	75341.2
-229.584	269875	-228.405	0	-229.584	8504.38
-229.437	361670	-228.258	0	-229.437	102661
-229.29	453466	-228.111	0	-229.29	196818
-229.142	302057	-227.963	0	-229.142	-458378
-228.995	150647	-227.816	0	-228.995	135348
-228.848	-354169	-227.669	0	-228.848	682239
-228.701	357039	-227.522	0	-228.701	479777
-228.554	-254180	-227.375	0	-228.554	402208
-228.407	-135784	-227.228	0	-228.407	324638
-228.26	114665	-227.081	0	-228.26	136568
-228.113	-364501	-226.934	0	-228.113	-51502.4
-227.965	387558	-226.786	0	-227.965	135104
-227.818	410003	-226.639	0	-227.818	321711
-227.671	86639.8	-226.492	0	-227.671	356105
-227.524	-236723	-226.345	0	-227.524	390499
-227.377	2325.5	-226.198	0	-227.377	284389
-227.23	241374	-226.051	0	-227.23	178280
-227.083	207767	-225.904	0	-227.083	-3936.06
-226.936	174160	-225.757	0	-226.936	563201
-226.788	140553	-225.609	0	-226.788	334151
-226.641	106946	-225.462	0	-226.641	105101
-226.494	99940	-225.315	0	-226.494	207795
-226.347	92933.6	-225.168	0	-226.347	310490
-226.2	85927.2	-225.021	0	-226.2	225846
-226.053	78920.8	-224.874	0	-226.053	141202
-225.906	181523	-224.727	0	-225.906	274205
-225.759	284125	-224.58	0	-225.759	407208
-225.611	538730	-224.432	0	-225.611	227980
-225.464	63720.5	-224.285	0	-225.464	48752.9
-225.317	766735	-224.138	0	-225.317	68572.2
-225.17	253724	-223.991	0	-225.17	88391.5
-225.023	14319.5	-223.844	0	-225.023	451664
-224.876	-225085	-223.697	0	-224.876	65584.1
-224.729	-57882	-223.55	0	-224.729	819145
-224.582	109321	-223.403	0	-224.582	323784
-224.434	170123	-223.255	0	-224.434	296769
-224.287	230924	-223.108	0	-224.287	269754
-224.14	-437890	-222.961	0	-224.14	211515
-223.993	109321	-222.814	0	-223.993	153277
-223.846	154922	-222.667	0	-223.846	516550
-223.699	200523	-222.52	0	-223.699	130469
-223.552	284600	-222.373	0	-223.552	294452
-223.405	368677	-222.226	0	-223.405	458434
-223.258	-322462	-222.079	0	-223.258	44789
-223.11	-283987	-221.931	0	-223.11	380498
-222.963	39495	-221.784	0	-222.963	-91689.9
-222.816	362977	-221.637	0	-222.816	685045
-222.669	412853	-221.49	0	-222.669	-333547
-222.522	462729	-221.343	0	-222.522	-103216
-222.375	117397	-221.196	0	-222.375	76377.9
-222.228	501680	-221.049	0	-222.228	255972
-222.081	65145.6	-220.902	0	-222.081	201392
-221.933	358226	-220.754	0	-221.933	146813
-221.786	240899	-220.607	0	-221.786	213223
-221.639	123572	-220.46	0	-221.639	279633
-221.492	51845.2	-220.313	0	-221.492	346043
-221.345	-19881.2	-220.166	0	-221.345	412453
-221.198	106056	-220.019	0	-221.198	561738
-221.051	231993	-219.872	0	-221.051	711023
-220.904	-6877.81	-219.725	0	-220.904	345128
-220.756	-245748	-219.577	0	-220.756	-20767.2
-220.609	-173012	-219.43	0	-220.609	495389
-220.462	-100277	-219.283	0	-220.462	-237377
-220.315	337267	-219.136	0	-220.315	466117
-220.168	45195.1	-218.989	0	-220.168	420258
-220.021	445688	-218.842	0	-220.021	304148
-219.874	116565	-218.695	0	-219.874	188037
-219.727	152250	-218.548	0	-219.727	25091.6
-219.579	187936	-218.4	0	-219.579	-137854
-219.432	178020	-218.253	0	-219.432	42654.6
-219.285	168104	-218.106	0	-219.285	223163
-219.138	568596	-217.959	0	-219.138	216333
-218.991	239474	-217.812	0	-218.991	209503
-218.844	193695	-217.665	0	-218.844	230481
-218.697	147916	-217.518	0	-218.697	251459
-218.55	102137	-217.371	0	-218.55	272437
-218.402	56357.9	-217.223	0	-218.402	293415
-218.255	-4621.5	-217.076	0	-218.255	197306
-218.108	664014	-216.929	0	-218.108	101198
-217.961	-126580	-216.782	0	-217.961	192428
-217.814	298850	-216.635	0	-217.814	283658
-217.667	12716.4	-216.488	0	-217.667	265607
-217.52	-273418	-216.341	0	-217.52	247556
-217.373	337267	-216.194	0	-217.373	651016
-217.226	218336	-216.047	0	-217.226	305123
-217.078	-174200	-215.899	0	-217.078	251947
-216.931	162879	-215.752	0	-216.931	198770
-216.784	454357	-215.605	0	-216.784	332931
-216.637	16219.6	-215.458	0	-216.637	467093
-216.49	39020	-215.311	0	-216.49	276096
-216.343	61820.5	-215.164	0	-216.343	834452
-216.196	39020	-215.017	0	-216.196	487339
-216.049	16219.6	-214.87	0	-216.049	140227
-215.901	69420.6	-214.722	0	-215.901	-292749
-215.754	122622	-214.575	0	-215.754	523197
-215.607	859837	-214.428	0	-215.607	277559
-215.46	381027	-214.281	0	-215.46	31921.7
-215.313	377227	-214.134	0	-215.313	675165
-215.166	373427	-213.987	0	-215.166	569056
-215.019	-116783	-213.84	0	-215.019	447335
-214.872	122622	-213.693	0	-214.872	325614
-214.724	103621	-213.545	0	-214.724	336590
-214.577	84620.9	-213.398	0	-214.577	347567
-214.43	111222	-213.251	0	-214.43	358544
-214.283	137822	-213.104	0	-214.283	369521
-214.136	129747	-212.957	0	-214.136	321223
-213.989	121672	-212.81	0	-213.989	272925
-213.842	113597	-212.663	0	-213.842	224626
-213.695	105521	-212.516	0	-213.695	176328
-213.547	17644.6	-212.368	0	-213.547	397329
-213.4	-70232.2	-212.221	0	-213.4	618330
-213.253	24294.7	-212.074	0	-213.253	480265
-213.106	118822	-211.927	0	-213.106	342201
-212.959	-87807.6	-211.78	0	-212.959	663701
-212.812	-294437	-211.633	0	-212.812	235847
-212.665	-136259	-211.486	0	-212.665	229505
-212.518	21919.7	-211.339	0	-212.518	223163
-212.37	271300	-211.191	0	-212.37	290976
-212.223	520680	-211.044	0	-212.223	358788
-212.076	207648	-210.897	0	-212.076	5089.38
-211.929	-105383	-210.75	0	-211.929	400744
-211.782	-220751	-210.603	0	-211.782	205356
-211.635	393496	-210.456	0	-211.635	9968
-211.488	414931	-210.309	0	-211.488	236091
-211.341	436366	-210.162	0	-211.341	-287139
-211.194	115793	-210.015	0	-211.194	415136
-211.046	-204779	-209.867	0	-211.046	368057
-210.899	249865	-209.72	0	-210.899	258533
-210.752	-25106.3	-209.573	0	-210.752	149008
-210.605	-106274	-209.426	0	-210.605	325370
-210.458	-187441	-209.279	0	-210.458	501731
-210.311	-131805	-209.132	0	-210.311	365862
-210.164	-76169.9	-208.985	0	-210.164	229993
-210.017	59267.3	-208.838	0	-210.017	222919
-209.869	194704	-208.69	0	-209.869	215845
-209.722	375742	-208.543	0	-209.722	208771
-209.575	-172834	-208.396	0	-209.575	201697
-209.428	-36209.6	-208.249	0	-209.428	78024.5
-209.281	100415	-208.102	0	-209.281	-45648.1
-209.134	-142968	-207.955	0	-209.134	267802
-208.987	343264	-207.808	0	-208.987	581252
-208.84	-333328	-207.661	0	-208.84	387328
-208.692	206105	-207.513	0	-208.692	193403
-208.545	107124	-207.366	0	-208.545	186817
-208.398	8144.38	-207.219	0	-208.398	180231
-208.251	70667.5	-207.072	0	-208.251	180475
-208.104	133191	-206.925	0	-208.104	180719
-207.957	195714	-206.778	0	-207.957	180963
-207.81	258237	-206.631	140899	-207.81	181207
-207.663	373961	-206.484	172210	-207.663	181451
-207.515	489686	-206.336	172210	-207.515	181695
-207.368	195001	-206.189	150836	-207.368	181939
-207.221	-99682.8	-206.042	94984.8	-207.221	182183
-207.074	299147	-205.895	39133.7	-207.074	294390
-206.927	-31637.7	-205.748	-8978.52	-206.927	406598
-206.78	47985.8	-205.601	18947.1	-206.78	331468
-206.633	127609	-205.454	46872.7	-206.633	256337
-206.486	275634	-205.307	74798.2	-206.486	208527
-206.338	423659	-205.159	48969.1	-206.338	160717
-206.191	206877	-205.012	9873.22	-206.191	815425
-206.044	-9906	-204.865	-29222.6	-206.044	221211
-205.897	104868	-204.718	-6691.06	-205.897	233896
-205.75	219642	-204.571	74642.2	-205.75	246580
-205.603	-30390.8	-204.424	155975	-205.603	181207
-205.456	-280424	-204.277	192791	-205.456	115834
-205.309	145957	-204.13	73060.4	-205.309	253410
-205.162	572337	-203.983	107813	-205.162	390987
-205.014	466707	-203.835	256168	-205.014	216333
-204.867	361077	-203.688	102909	-204.867	41678.9
-204.72	-270864	-203.541	3979.62	-204.72	-58332.5
-204.573	313219	-203.394	96483.1	-204.573	-158344
-204.426	213289	-203.247	49415.8	-204.426	178768
-204.279	113359	-203.1	-75900.3	-204.279	515879
-204.132	119831	-202.953	65690.3	-204.132	384645
-203.985	126303	-202.806	137295	-203.985	253410
-203.837	132775	-202.658	76993.5	-203.837	543687
-203.69	139247	-202.511	16691.7	-203.69	84610.6
-203.543	143819	-202.364	-37566.2	-203.543	149496
-203.396	148391	-202.217	2664.03	-203.396	214381
-203.249	198564	-202.07	42894.3	-203.249	279267
-203.102	-480878	-201.923	83124.6	-203.102	344152
-202.955	-138099	-201.776	-23899.5	-202.955	-12473.6
-202.808	204680	-201.629	-141547	-202.808	380254
-202.66	137050	-201.481	-24521.1	-202.66	-70041.1
-202.513	69420.6	-201.334	20200.9	-202.513	229017
-202.366	169588	-201.187	-13571.6	-202.366	254874
-202.219	269756	-201.04	-47344.1	-202.219	280730
-202.072	187520	-200.893	-56884.8	-202.072	353422
-201.925	105284	-200.746	37451.3	-201.925	426113
-201.778	102849	-200.599	131787	-201.778	498804
-201.631	100415	-200.452	226124	-201.631	571495
-201.483	97980.6	-200.304	109617	-201.483	691021
-201.336	95546.2	-200.157	37382.7	-201.336	810547
-201.189	133963	-200.01	165230	-201.189	210966
-201.042	172379	-199.863	71319.4	-201.042	360739
-200.895	210795	-199.716	-165263	-200.895	42166.8
-200.748	249212	-199.569	28586.5	-200.748	-276406
-200.601	230627	-199.422	228151	-200.601	443188
-200.454	212042	-199.275	404868	-200.454	413428
-200.306	193458	-199.127	280872	-200.306	243165
-200.159	174873	-198.98	16266.8	-200.159	72901.9
-200.012	107362	-198.833	-56863.4	-200.012	285121
-199.865	39851.3	-198.686	-27397.4	-199.865	497340
-199.718	-164462	-198.539	167558	-199.718	693948
-199.571	-368776	-198.392	135956	-199.571	141202
-199.424	-497088	-198.245	23729.8	-199.424	220724
-199.277	104215	-198.098	-88496.2	-199.277	300245
-199.13	340711	-197.951	-77083.5	-199.13	332931
-198.982	-152409	-197.803	87153.8	-198.982	365618
-198.835	-198069	-197.656	63249.4	-198.835	376839
-198.688	-243730	-197.509	-38633.6	-198.688	388060
-198.541	257821	-197.362	-130787	-198.541	399280
-198.394	29757.3	-197.215	105402	-198.394	410501
-198.247	200701	-197.068	-55182.8	-198.247	316344
-198.1	371646	-196.921	382282	-198.1	222187
-197.953	177782	-196.774	212897	-197.953	315368
-197.805	-16081.1	-196.626	264525	-197.805	408550
-197.658	-233220	-196.479	-76983.8	-197.658	470996
-197.511	279256	-196.332	202931	-197.511	533442
-197.364	381324	-196.185	203752	-197.364	221211
-197.217	483392	-196.038	215131	-197.217	658334
-197.07	395455	-195.891	345160	-197.07	68999.1
-196.923	307519	-195.744	303409	-196.923	229017
-196.776	173982	-195.597	165352	-196.776	279755
-196.628	40445.1	-195.449	110703	-196.628	330492
-196.481	450319	-195.302	56422.6	-196.481	812498
-196.334	130578	-195.155	2142.26	-196.334	545151
-196.187	221246	-195.008	3562.81	-196.187	387084
-196.04	311913	-194.861	28259.5	-196.04	229017
-195.893	204976	-194.714	52956.2	-195.893	394890
-195.746	98039.9	-194.567	77652.9	-195.746	560762
-195.599	-8896.62	-194.42	102350	-195.599	367570
-195.451	-115833	-194.272	127046	-195.451	174377
-195.304	-5452.75	-194.125	139735	-195.304	543199
-195.157	104928	-193.978	68088.7	-195.157	162668
-195.01	215308	-193.831	-3557.91	-195.01	156814
-194.863	325688	-193.684	-75204.5	-194.863	150960
-194.716	223264	-193.537	-76955.1	-194.716	371472
-194.569	120840	-193.39	-64824.9	-194.569	-157368
-194.422	18416.4	-193.243	-52694.8	-194.422	422210
-194.274	-84007.5	-193.095	-111204	-194.274	252435
-194.127	-61028.9	-192.948	-228928	-194.127	700290
-193.98	-38050.3	-192.801	-105688	-193.98	398793
-193.833	395337	-192.654	24838.7	-193.833	471972
-193.686	99108.8	-192.507	97008.9	-193.686	545151
-193.539	133488	-192.36	475051	-193.539	438797
-193.392	167866	-192.213	347564	-193.392	332444
-193.245	156644	-192.066	168666	-193.245	38751.8
-193.098	145422	-191.919	62620.9	-193.098	494413
-192.95	5828.69	-191.771	101280	-192.95	139495
-192.803	-133765	-191.624	72279.6	-192.803	533930
-192.656	-90954.5	-191.477	8850.93	-192.656	132177
-192.509	-48144.2	-191.33	-108873	-192.509	479777
-192.362	-161137	-191.183	56778.3	-192.362	312197
-192.215	-274130	-191.036	178987	-192.215	144617
-192.068	-22315.6	-190.889	105832	-192.068	211210
-191.921	229499	-190.742	81885.8	-191.921	277803
-191.773	191558	-190.594	-5239.79	-191.773	220480
-191.626	153616	-190.447	44378.7	-191.626	163156
-191.479	115675	-190.3	-220914	-191.479	574178
-191.332	77733.3	-190.153	-151360	-191.332	235847
-191.185	62592.4	-190.006	-41226.1	-191.185	119980
-191.038	47451.4	-189.859	-157117	-191.038	753467
-190.891	442719	-189.712	-84375.3	-190.891	59973.6
-190.744	108371	-189.565	168351	-190.744	115834
-190.596	62592.4	-189.417	33886.2	-190.596	70218.7
-190.449	16813.3	-189.27	-84068.8	-190.449	24603.8
-190.302	-28965.7	-189.123	65682.1	-190.302	213162
-190.155	-74744.8	-188.976	254054	-190.155	401720
-190.008	-219326	-188.829	66731.9	-190.008	246824
-189.861	365708	-188.682	-142487	-189.861	91928.5
-189.714	-52478.8	-188.535	34320.9	-189.714	124371
-189.567	258950	-188.388	-28162.6	-189.567	156814
-189.419	101068	-188.24	-19966	-189.419	232188
-189.272	-56813.2	-188.093	27856.6	-189.272	307563
-189.125	13310.1	-187.946	-131822	-189.125	195599
-188.978	83433.4	-187.799	97730	-188.978	83634.9
-188.831	5353.69	-187.652	229329	-188.831	26311.3
-188.684	-72726	-187.505	234878	-188.684	-31012.3
-188.537	214002	-187.358	160200	-188.537	223895
-188.39	500730	-187.211	-132985	-188.39	478802
-188.242	278900	-187.063	185653	-188.242	335615
-188.095	57070.4	-186.916	88650.1	-188.095	192428
-187.948	504054	-186.769	-136622	-187.948	314637
-187.801	221424	-186.622	156270	-187.801	436846
-187.654	444203	-186.475	90205.7	-187.654	574666
-187.507	-62632.1	-186.328	965.962	-187.507	-36866.6
-187.36	266550	-186.181	211460	-187.36	85342.4
-187.213	595731	-186.034	219350	-187.213	207551
-187.066	-24156.2	-185.887	201354	-187.066	119005
-186.918	85570.9	-185.739	88255.2	-186.918	30458.1
-186.771	620907	-185.592	-24843.4	-186.771	254142
-186.624	426628	-185.445	-137942	-186.624	477826
-186.477	429953	-185.298	-8509	-186.477	440017
-186.33	433278	-185.151	71718.4	-186.33	402208
-186.183	345401	-185.004	-73145.6	-186.183	411233
-186.036	257524	-184.857	-24290.8	-186.036	420258
-185.889	624232	-184.71	-272193	-185.889	-17596.1
-185.741	261325	-184.562	-86077.2	-185.741	293903
-185.594	-101583	-184.415	10741.7	-185.594	-3448.19
-185.447	265125	-184.268	-128537	-185.447	-300799
-185.3	381027	-184.121	115592	-185.3	127786
-185.153	496929	-183.974	91413.8	-185.153	556371
-185.006	65620.6	-183.827	35911.7	-185.006	79488.1
-184.859	363927	-183.68	-58063.9	-184.859	351958
-184.712	154922	-183.533	86221.2	-184.712	693704
-184.564	-54081.9	-183.385	318066	-184.564	286097
-184.417	-80682.4	-183.238	9660.55	-184.417	346835
-184.27	-107283	-183.091	-169270	-184.27	407574
-184.123	333526	-182.944	-49103.6	-184.123	405867
-183.976	44720.1	-182.797	-43169.5	-183.976	404159
-183.829	211924	-182.65	34437.8	-183.829	215113
-183.682	379127	-182.503	44955.3	-183.682	26067.4
-183.535	-64769.6	-182.356	-101361	-183.535	65096.2
-183.387	220949	-182.208	244303	-183.387	104125
-183.24	400265	-182.061	122290	-183.24	143154
-183.093	579581	-181.914	109484	-183.093	182183
-182.946	131884	-181.767	131735	-182.946	189988
-182.799	-315812	-181.62	127895	-182.799	197794
-182.652	315713	-181.473	-11520	-182.652	-215911
-182.505	217624	-181.326	-250633	-182.505	119736
-182.358	178435	-181.179	-73727.7	-182.358	226090
-182.21	139247	-181.031	81270.4	-182.21	332444
-182.063	282462	-180.884	104658	-182.063	173401
-181.916	425678	-180.737	128046	-181.916	14358.8
-181.769	-153121	-180.59	151433	-181.769	112906
-181.622	-2305.81	-180.443	116435	-181.622	211454
-181.475	42107.6	-180.296	81179.2	-181.475	310002
-181.328	86521	-180.149	45923.2	-181.328	408550
-181.181	-9668.5	-180.002	140656	-181.181	437090
-181.034	-105858	-179.855	255461	-181.034	465629
-180.886	25957.2	-179.707	-37807.4	-180.886	228773
-180.739	157772	-179.56	42536.4	-180.739	-8082.87
-180.592	-79019.9	-179.413	73254.6	-180.592	730781
-180.445	413803	-179.266	-102398	-180.445	220724
-180.298	602619	-179.119	128426	-180.298	413184
-180.151	61820.5	-178.972	108878	-180.151	605645
-180.004	91033.6	-178.825	89330.2	-180.004	321955
-179.857	120247	-178.678	69782.2	-179.857	38263.9
-179.709	514267	-178.53	253632	-179.709	363423
-179.562	178673	-178.383	6290.47	-179.562	-60771.8
-179.415	158485	-178.236	3497.89	-179.415	41922.8
-179.268	138297	-178.089	-17524.1	-179.268	144617
-179.121	-155496	-177.942	-53827.4	-179.121	-80530.1
-178.974	280325	-177.795	-90130.7	-178.974	443676
-178.827	403828	-177.648	-133872	-178.827	753467
-178.68	527330	-177.501	-199497	-178.68	313905
-178.532	-17981.1	-177.353	163098	-178.532	202185
-178.385	166323	-177.206	-182046	-178.385	90464.9
-178.238	202423	-177.059	-84801.3	-178.238	-267137
-178.091	238524	-176.912	-81374.4	-178.091	124615
-177.944	16219.6	-176.765	-71165.9	-177.944	94855.7
-177.797	-206085	-176.618	32817.8	-177.797	65096.2
-177.65	-141484	-176.471	50347	-177.65	58754
-177.503	-76882.4	-176.324	46158.1	-177.503	52411.8
-177.355	-12281.1	-176.176	193726	-177.355	233408
-177.208	52320.2	-176.029	85548.2	-177.208	414404
-177.061	97921.2	-175.882	-242708	-177.061	571983
-176.914	143522	-175.735	-45329.9	-176.914	729562
-176.767	189123	-175.588	81873.4	-176.767	574910
-176.62	234724	-175.441	280879	-176.62	420258
-176.473	216911	-175.294	84702	-176.473	351226
-176.326	199098	-175.147	228972	-176.326	282194
-176.178	226886	-174.999	387162	-176.178	213162
-176.031	254674	-174.852	168645	-176.031	144130
-175.884	-154546	-174.705	89458.2	-175.884	94611.8
-175.737	165848	-174.558	143215	-175.737	45093.9
-175.59	30232.3	-174.411	196972	-175.59	182914
-175.443	-105383	-174.264	155511	-175.443	320735
-175.296	484817	-174.117	-220787	-175.296	367813
-175.149	345401	-173.97	-62827.8	-175.149	414892
-175.002	190786	-173.823	83909.9	-175.002	227798
-174.854	36169.9	-173.675	105721	-174.854	40703.2
-174.707	139960	-173.528	51409.2	-174.707	602962
-174.56	243749	-173.381	-194336	-174.56	415868
-174.413	393140	-173.234	-354191	-174.413	462946
-174.266	542530	-173.087	-27207.5	-174.266	510025
-174.119	15507	-172.94	96991.4	-174.119	386108
-173.972	218099	-172.793	161636	-173.972	262192
-173.825	314288	-172.646	118351	-173.825	325614
-173.677	410478	-172.498	51432	-173.677	389035
-173.53	130459	-172.351	826.546	-173.53	300245
-173.383	-149559	-172.204	232309	-173.383	211454
-173.236	163235	-172.057	68887.4	-173.236	122664
-173.089	476029	-171.91	-74929.3	-173.089	33873.1
-172.942	-27243.9	-171.763	40292.8	-172.942	39727.4
-172.795	199098	-171.616	203743	-172.795	45581.8
-172.648	-212973	-171.469	161855	-172.648	238774
-172.5	104571	-171.321	-32674.7	-172.5	431967
-172.353	91508.6	-171.174	-40707.9	-172.353	398793
-172.206	78445.8	-171.027	60667.6	-172.206	365618
-172.059	110984	-170.88	193192	-172.059	722732
-171.912	143522	-170.733	195140	-171.912	-169077
-171.765	2919.25	-170.586	-95515.1	-171.765	109979
-171.618	-137684	-170.439	-156951	-171.618	389035
-171.471	268925	-170.292	143057	-171.471	590034
-171.323	-54081.9	-170.144	293903	-171.323	791032
-171.176	398127	-169.997	117326	-171.176	562714
-171.029	120722	-169.85	63109.8	-171.029	334395
-170.882	208123	-169.703	-108633	-170.882	43630.3
-170.735	295525	-169.556	-33024.8	-170.735	502219
-170.588	219524	-169.409	-203243	-170.588	113882
-170.441	143522	-169.262	60653.5	-170.441	474899
-170.294	249924	-169.115	1284.5	-170.294	-241280
-170.146	356326	-168.967	-205880	-170.146	291463
-169.999	192923	-168.82	-89989.2	-169.999	344152
-169.852	29519.8	-168.673	25902	-169.852	396841
-169.705	2919.25	-168.526	141793	-169.705	527588
-169.558	-23681.2	-168.379	113511	-169.558	658334
-169.411	538018	-168.232	6062.8	-169.411	417087
-169.264	370102	-168.085	-230465	-169.264	175840
-169.117	354189	-167.938	-103109	-169.117	356105
-168.97	338276	-167.791	-9907.41	-168.97	-212984
-168.822	-137446	-167.643	-131725	-168.822	33629.2
-168.675	116447	-167.496	158094	-168.675	280243
-168.528	643945	-167.349	134009	-168.528	120956
-168.381	-44581.7	-167.202	127071	-168.381	-38330.2
-168.234	119059	-167.055	136496	-168.234	438553
-168.087	282700	-166.908	-82764.1	-168.087	166083
-167.94	66333.1	-166.761	-238308	-167.94	361959
-167.793	-150034	-166.614	-45971	-167.793	557835
-167.645	112409	-166.466	146366	-167.645	90221
-167.498	374852	-166.319	338704	-167.498	371960
-167.351	90083.6	-166.172	167026	-167.351	232188
-167.204	-194685	-166.025	-84892.4	-167.204	92416.4
-167.057	-151934	-165.878	-55863.4	-167.057	344396
-166.91	-109183	-165.731	130645	-166.91	596376
-166.763	343976	-165.584	136579	-166.763	114614
-166.616	67520.6	-165.437	192558	-166.616	382205
-166.468	258474	-165.289	248758	-166.468	329760
-166.321	449428	-165.142	21935.1	-166.321	277315
-166.174	336376	-164.995	53058.4	-166.174	224870
-166.027	223324	-164.848	-143288	-166.027	172425
-165.88	-307737	-164.701	101410	-165.88	325857
-165.733	-109183	-164.554	223276	-165.733	-270064
-165.586	-138634	-164.407	171963	-165.586	-132243
-165.439	-168084	-164.26	120650	-165.439	5577.25
-165.291	91271.1	-164.112	93857.6	-165.291	201941
-165.144	350626	-163.965	239289	-165.144	398305
-164.997	305975	-163.818	154419	-164.997	157546
-164.85	261325	-163.671	-180469	-164.85	-83213.3
-164.703	380077	-163.524	191290	-164.703	191208
-164.556	498829	-163.377	210672	-164.556	465629
-164.409	359177	-163.23	187484	-164.409	505878
-164.262	219524	-163.083	-179128	-164.262	546126
-164.114	-167134	-162.935	-162125	-164.114	765907
-163.967	175823	-162.788	-55990.6	-163.967	236335
-163.82	108371	-162.641	-10473.4	-163.82	440505
-163.673	40920.1	-162.494	-123354	-163.673	644674
-163.526	-41731.6	-162.347	-73102.7	-163.526	413672
-163.379	-124383	-162.2	82102.5	-163.379	182670
-163.232	-24631.3	-162.053	-4809.97	-163.232	139007
-163.085	75120.8	-161.906	-111598	-163.085	95343.5
-162.938	45670.1	-161.759	24494.3	-162.938	75097.3
-162.79	16219.6	-161.611	239326	-162.79	54851.1
-162.643	397177	-161.464	354485	-162.643	502951
-162.496	48520.2	-161.317	241604	-162.496	201697
-162.349	-50994.3	-161.17	146892	-162.349	-62479.3
-162.202	-150509	-161.023	81484.9	-162.202	422698
-162.055	464391	-160.876	16078	-162.055	18017.7
-161.908	349676	-160.729	-42105.9	-161.908	362691
-161.761	124759	-160.582	-29321.2	-161.761	203892
-161.613	629457	-160.434	-16536.6	-161.613	45093.9
-161.466	419740	-160.287	-3751.87	-161.466	245361
-161.319	210024	-160.14	112308	-161.319	445627
-161.172	34507.4	-159.993	211795	-161.172	410745
-161.025	588606	-159.846	85257.1	-161.025	375863
-160.878	428290	-159.699	35887.4	-160.878	340981
-160.731	267975	-159.552	60147.8	-160.731	306099
-160.584	122859	-159.405	84408.1	-160.584	372692
-160.436	-22256.2	-159.257	108978	-160.436	439285
-160.289	182235	-159.11	134634	-160.289	505878
-160.142	386727	-158.963	160291	-160.142	572471
-159.995	-21603.1	-158.816	185948	-159.995	511244
-159.848	299682	-158.669	-22405.9	-159.848	450018
-159.701	438562	-158.522	-120326	-159.701	201453
-159.554	-152171	-158.375	100810	-159.554	-47111.7
-159.407	-161493	-158.228	146140	-159.407	129738
-159.259	-170816	-158.08	92907	-159.259	306587
-159.112	458275	-157.933	-15931.6	-159.112	171206
-158.965	-128658	-157.786	60923.2	-158.965	35824.6
-158.818	136575	-157.639	10719.1	-158.818	180475
-158.671	401809	-157.492	-106882	-158.671	325126
-158.524	-1771.44	-157.345	-79108	-158.524	282438
-158.377	324263	-157.198	-94641.6	-158.377	239750
-158.23	137288	-157.051	-110175	-158.23	388304
-158.083	-49688.1	-156.904	-125709	-158.083	536857
-157.935	112943	-156.756	-33757.5	-157.935	498072
-157.788	275575	-156.609	90336.8	-157.788	459287
-157.641	231102	-156.462	214431	-157.641	431479
-157.494	186629	-156.315	156490	-157.494	403671
-157.347	-85848.2	-156.168	-99072.7	-157.347	329029
-157.2	371289	-156.021	18143	-157.2	254386
-157.053	152013	-155.874	133327	-157.053	624672
-156.906	-67263.4	-155.727	-77555	-156.906	245604
-156.758	63067.4	-155.579	-142601	-156.758	288048
-156.611	193398	-155.432	-85397.3	-156.611	330492
-156.464	318029	-155.285	-59568.9	-156.464	367082
-156.317	442659	-155.138	-37272	-156.317	403671
-156.17	-25521.9	-154.991	-14975.2	-156.17	299757
-156.023	235912	-154.844	-23265.5	-156.023	195843
-155.876	98336.9	-154.697	-51234.8	-155.876	-71992.5
-155.729	-39237.8	-154.55	-79204	-155.729	409526
-155.581	279197	-154.402	-72075.7	-155.581	94855.7
-155.434	-131983	-154.255	10261.1	-155.434	529539
-155.287	28332.3	-154.108	92598	-155.287	-34183.4
-155.14	188648	-153.961	172290	-155.14	151447
-154.993	-643.312	-153.814	159679	-154.993	102905
-154.846	-189935	-153.667	147069	-154.846	54363.2
-154.699	-117021	-153.52	134459	-154.699	602962
-154.552	-44106.7	-153.373	38434.5	-154.552	402208
-154.404	-16793.6	-153.225	-62509.5	-154.404	-63942.8
-154.257	10519.4	-153.078	79867.4	-154.257	219260
-154.11	296238	-152.931	154805	-154.11	79975.9
-153.963	-147659	-152.784	146384	-153.963	690045
-153.816	-226748	-152.637	137962	-153.816	363423
-153.669	-305837	-152.49	121935	-153.669	36800.3
-153.522	257287	-152.343	65037	-153.522	159009
-153.375	90796.1	-152.196	8138.64	-153.375	281218
-153.227	441116	-152.048	-48759.7	-153.227	403427
-153.08	61820.5	-151.901	-226656	-153.08	525636
-152.933	143047	-151.754	-324254	-152.933	298781
-152.786	224274	-151.607	-73971.3	-152.786	71926.3
-152.639	-150509	-151.46	-700.728	-152.639	32409.6
-152.492	204323	-151.313	-57599.1	-152.492	-7107.12
-152.345	61345.4	-151.166	-114497	-152.345	66559.8
-152.198	-81632.4	-151.019	-91549.7	-152.198	140227
-152.051	3394.31	-150.872	130808	-152.051	213894
-151.903	88421	-150.724	66866.1	-151.903	287560
-151.756	128797	-150.577	-157586	-151.756	240238
-151.609	169173	-150.43	-84895.5	-151.609	192916
-151.462	103146	-150.283	-10892.7	-151.462	145593
-151.315	37120	-150.136	63110.1	-151.315	98270.7
-151.168	-359513	-149.989	70148.7	-151.168	-27109.4
-151.021	459879	-149.842	49204.6	-151.021	-152489
-150.874	215249	-149.695	28260.3	-150.874	455872
-150.726	-29381.4	-149.547	28174.4	-150.726	314881
-150.579	-142374	-149.4	57496.3	-150.579	391231
-150.432	474248	-149.253	86818.1	-150.432	467581
-150.285	-3552.75	-149.106	116140	-150.285	-111753
-150.138	734672	-148.959	145462	-150.138	58266.1
-149.991	446875	-148.812	174784	-149.991	64364.4
-149.844	159079	-148.665	204106	-149.844	70462.6
-149.697	494495	-148.518	82022.6	-149.697	310734
-149.549	100296	-148.37	-70128.2	-149.549	551005
-149.402	479413	-148.223	-222279	-149.402	428308
-149.255	128916	-148.076	-198212	-149.255	305611
-149.108	97624.3	-147.929	-26425.6	-149.108	495145
-148.961	66333.1	-147.782	-95602.5	-148.961	684679
-148.814	354248	-147.635	-100875	-148.814	413672
-148.667	-87451.3	-147.488	161669	-148.667	142666
-148.52	63661.1	-147.341	152327	-148.52	605401
-148.372	214774	-147.193	-31938.3	-148.372	318784
-148.225	181820	-147.046	117381	-148.225	207795
-148.078	148866	-146.899	137226	-148.078	96807.1
-147.931	115912	-146.752	-147572	-147.931	298049
-147.784	82958.4	-146.605	-42617.7	-147.784	499292
-147.637	-6996.56	-146.458	239244	-147.637	29238.4
-147.49	-96951.5	-146.311	86743.6	-147.49	308538
-147.343	-4502.75	-146.164	-12320.8	-147.343	119493
-147.195	87946	-146.016	-25192.7	-147.195	-69553.2
-147.048	189895	-145.869	-38064.6	-147.048	319027
-146.901	291844	-145.722	-40230.9	-146.901	-41745.2
-146.754	-199019	-145.575	62788.3	-146.754	18993.4
-146.607	39732.5	-145.428	270713	-146.607	79732
-146.46	172082	-145.281	50122	-146.46	257557
-146.313	304432	-145.134	-203532	-146.313	435382
-146.166	-277633	-144.987	-293182	-146.166	-245427
-146.019	-130083	-144.84	97470.4	-146.019	-176883
-145.871	67758.1	-144.692	180589	-145.871	173157
-145.724	-464015	-144.545	-29725.1	-145.724	523197
-145.577	-235773	-144.398	-152922	-145.577	311222
-145.43	-7530.94	-144.251	-77833.3	-145.43	99246.4
-145.283	-60494.5	-144.104	433519	-145.283	597596
-145.136	-113458	-143.957	75410.8	-145.136	346592
-144.989	15982.1	-143.81	-280943	-144.989	376595
-144.842	145422	-143.663	-292336	-144.842	406598
-144.694	86758.5	-143.515	118644	-144.694	50216.4
-144.547	28094.8	-143.368	113688	-144.547	443188
-144.4	197436	-143.221	51821.9	-144.4	227310
-144.253	366777	-143.074	119367	-144.253	11431.6
-144.106	-14893.6	-142.927	-13268.1	-144.106	135104
-143.959	333051	-142.78	-29841.4	-143.959	258777
-143.812	12181.9	-142.633	-112673	-143.812	195111
-143.665	-308687	-142.486	-46867.9	-143.665	131445
-143.517	381502	-142.338	172396	-143.517	195843
-143.37	-144334	-142.191	165938	-143.37	260240
-143.223	59445.4	-142.044	-21290.9	-143.223	324638
-143.076	263225	-141.897	-145773	-143.076	389035
-142.929	-53606.9	-141.75	-86093.5	-142.929	359764
-142.782	359177	-141.603	-28346.9	-142.782	330492
-142.635	-276861	-141.456	88067.9	-142.635	301221
-142.488	-183285	-141.309	18367.6	-142.488	271949
-142.34	385302	-141.161	98823.7	-142.34	198770
-142.193	224274	-141.014	-161675	-142.193	125591
-142.046	625657	-140.867	12340	-142.046	239750
-141.899	297425	-140.72	33222.6	-141.899	353909
-141.752	303600	-140.573	-103227	-141.752	432943
-141.605	309776	-140.426	-86864.5	-141.605	511976
-141.458	87946	-140.279	7309.05	-141.458	403671
-141.311	-133884	-140.132	16735	-141.311	295366
-141.163	111459	-139.984	136276	-141.163	218284
-141.016	356802	-139.837	223835	-141.016	141202
-140.869	-112271	-139.69	-36265.2	-140.869	251459
-140.722	148272	-139.543	155587	-140.722	361715
-140.575	123809	-139.396	332648	-140.575	249507
-140.428	99346.2	-139.249	175438	-140.428	137300
-140.281	348489	-139.102	40978.3	-140.281	212430
-140.134	-131984	-138.955	52775.6	-140.134	287560
-139.987	69658.1	-138.808	197596	-139.987	289512
-139.839	271300	-138.66	239820	-139.839	291463
-139.692	427340	-138.513	116555	-139.692	293415
-139.545	583381	-138.366	213669	-139.545	295366
-139.398	424015	-138.219	351028	-139.398	297318
-139.251	264650	-138.072	113268	-139.251	299269
-139.104	287688	-137.925	-137605	-139.104	254386
-138.957	310726	-137.778	-69776.5	-138.957	209503
-138.81	199573	-137.631	-87379.4	-138.81	617110
-138.662	88421	-137.483	-76281.8	-138.662	275364
-138.515	159672	-137.336	170523	-138.515	167791
-138.368	230924	-137.189	-143246	-138.368	60217.6
-138.221	39970	-137.042	-54788.1	-138.221	229749
-138.074	-150984	-136.895	-168817	-138.074	399280
-137.927	-37931.6	-136.748	-272911	-137.927	131689
-137.78	75120.8	-136.601	-142184	-137.78	-135902
-137.633	133072	-136.454	-21112.7	-137.633	135104
-137.485	191023	-136.306	92858.6	-137.485	406110
-137.338	-161434	-136.159	82024.5	-137.338	239994
-137.191	215724	-136.012	52371.5	-137.191	73877.7
-137.044	163473	-135.865	-1210.75	-137.044	-84433
-136.897	111222	-135.718	-33320.5	-136.897	-242744
-136.75	286975	-135.571	-53392	-136.75	332688
-136.603	462729	-135.424	-275404	-136.603	158765
-136.456	263700	-135.277	-67058.8	-136.456	70950.5
-136.308	64670.6	-135.129	119519	-136.308	-16864.3
-136.161	169648	-134.982	79108	-136.161	35824.6
-136.014	274625	-134.835	-31981.3	-136.014	88513.5
-135.867	265600	-134.688	107522	-135.867	344152
-135.72	256574	-134.541	50273.2	-135.72	599791
-135.573	201948	-134.394	-25611.1	-135.573	293415
-135.426	147322	-134.247	-216866	-135.426	-12961.4
-135.279	476504	-134.1	53861.2	-135.279	281706
-135.131	76070.8	-133.952	-24171.7	-135.131	576374
-134.984	86046	-133.805	-60047.3	-134.984	433918
-134.837	96021.2	-133.658	130595	-134.837	291463
-134.69	170598	-133.511	347098	-134.69	344152
-134.543	245174	-133.364	-189389	-134.543	396841
-134.396	319751	-133.217	62115.5	-134.396	262192
-134.249	394327	-133.07	186299	-134.249	127542
-134.102	176773	-132.923	-183046	-134.102	301221
-133.955	-40781.6	-132.776	-259277	-133.955	474899
-133.807	45670.1	-132.628	33557.6	-133.807	-210057
-133.66	132122	-132.481	-177979	-133.66	-145659
-133.513	252774	-132.334	-22469	-133.513	133397
-133.366	373427	-132.187	-52202.9	-133.366	412453
-133.219	646082	-132.04	-23200.3	-133.219	348055
-133.072	189123	-131.893	1742.34	-133.072	283658
-132.925	-109183	-131.746	3836.74	-132.925	-12961.4
-132.778	322126	-131.599	-73005.8	-132.778	439773
-132.63	115022	-131.451	-179796	-132.63	470996
-132.483	-92082.7	-131.304	6606.98	-132.483	502219
-132.336	46620.2	-131.157	-88327.5	-132.336	396841
-132.189	185323	-131.01	-336746	-132.189	291463
-132.042	-86382.6	-130.863	-151589	-132.042	139251
-131.895	371527	-130.716	-334019	-131.895	-12961.4
-131.748	238524	-130.569	-44988.7	-131.748	369155
-131.601	105521	-130.422	269019	-131.601	1918.31
-131.453	-88282.6	-130.274	55714.4	-131.453	56192.8
-131.306	447528	-130.127	-245527	-131.306	110467
-131.159	253724	-129.98	25457.8	-131.159	274022
-131.012	59920.4	-129.833	232107	-131.012	437577
-130.865	94121.1	-129.686	222971	-130.865	288902
-130.718	128322	-129.539	7944.48	-130.718	140227
-130.571	134022	-129.392	-90925.1	-130.571	253044
-130.424	139722	-129.245	-131720	-130.424	365862
-130.276	99821.3	-129.097	-31187.9	-130.276	587960
-130.129	59920.4	-128.95	69344.2	-130.129	60705.4
-129.982	487429	-128.803	169876	-129.982	138397
-129.835	185323	-128.656	64999.6	-129.835	216089
-129.688	-162384	-128.509	-125345	-129.688	293781
-129.541	219524	-128.362	-242738	-129.541	371472
-129.394	546093	-128.215	-346166	-129.394	-188225
-129.247	143047	-128.068	128062	-129.247	1430.44
-129.099	196011	-127.92	238273	-129.099	628209
-128.952	248974	-127.773	11793.7	-128.952	505634
-128.805	191736	-127.626	-13339.4	-128.805	332322
-128.658	134497	-127.479	197872	-128.658	159009
-128.511	77258.3	-127.332	-224751	-128.511	126201
-128.364	20019.6	-127.185	126413	-128.364	93392.1
-128.217	165135	-127.038	37236.1	-128.217	206942
-128.07	310251	-126.891	68330.3	-128.07	320491
-127.923	-259049	-126.744	243940	-127.923	293537
-127.775	-98732.8	-126.596	-140527	-127.775	266582
-127.628	15982.1	-126.449	-152395	-127.628	-53088
-127.481	130697	-126.302	14487.3	-127.481	376595
-127.334	108609	-126.155	-211586	-127.334	197428
-127.187	86521	-126.008	-101224	-127.187	18261.6
-127.04	77970.8	-125.861	54968.6	-127.04	106564
-126.893	69420.6	-125.714	-139812	-126.893	194867
-126.746	15269.5	-125.567	-55074.9	-126.746	283170
-126.598	-38881.6	-125.419	-122824	-126.598	371472
-126.451	340176	-125.272	119966	-126.451	280243
-126.304	-10381	-125.125	-284282	-126.304	189013
-126.157	-360938	-124.978	-107251	-126.157	97782.8
-126.01	18119.6	-124.831	-119679	-126.01	6552.94
-125.863	49470.2	-124.684	-28857.4	-125.863	172913
-125.716	80820.9	-124.537	-310831	-125.716	339274
-125.569	340176	-124.39	-16248.2	-125.569	318296
-125.421	-130083	-124.242	-81524.2	-125.421	297318
-125.274	334476	-124.095	-109211	-125.274	276340
-125.127	69420.6	-123.948	-114902	-125.127	255362
-124.98	-13231.1	-123.801	9716.28	-124.98	234384
-124.833	-95882.7	-123.654	83036.2	-124.833	213406
-124.686	-13943.6	-123.507	73611.3	-124.686	258045
-124.539	67995.6	-123.36	130866	-124.539	302684
-124.392	149935	-123.213	211851	-124.392	159985
-124.244	231874	-123.065	148178	-124.244	17285.9
-124.097	135210	-122.918	15200.7	-124.097	93148.1
-123.95	38545	-122.771	-54417.3	-123.95	169010
-123.803	124284	-122.624	131620	-123.803	291707
-123.656	210024	-122.477	-55309.6	-123.656	414404
-123.509	5056.81	-122.33	-41346.8	-123.509	-101020
-123.362	-199910	-122.183	-130275	-123.362	132909
-123.215	-389676	-122.036	52126.5	-123.215	257557
-123.067	150172	-121.888	147102	-123.067	382205
-122.92	302413	-121.741	151016	-122.92	300001
-122.773	454653	-121.594	-27707.7	-122.773	217796
-122.626	59682.9	-121.447	-97106.1	-122.626	322930
-122.479	394327	-121.3	-86110.4	-122.479	428064
-122.332	245174	-121.153	-75114.7	-122.332	164742
-122.185	96021.2	-121.006	-21002.1	-122.185	-98580.9
-122.038	220474	-120.859	140792	-122.038	496731
-121.891	344926	-120.712	152279	-121.891	342689
-121.743	58970.4	-120.564	79497.5	-121.743	485266
-121.596	502630	-120.417	-188273	-121.596	627843
-121.449	307876	-120.27	-37399.7	-121.449	411355
-121.302	113122	-120.123	69939.3	-121.302	194867
-121.155	418078	-119.976	153644	-121.155	-37232.5
-121.008	-6580.94	-119.829	-193426	-121.008	-269332
-120.861	115972	-119.682	88148.5	-120.861	-64308.8
-120.714	238524	-119.535	63900.2	-120.714	140714
-120.566	326876	-119.387	184853	-120.566	322320
-120.419	-314387	-119.24	305806	-120.419	503926
-120.272	290775	-119.093	-26119.5	-120.272	-95043.9
-120.125	166323	-118.946	-113.805	-120.125	55339
-119.978	224749	-118.799	9824.41	-119.978	625282
-119.831	283175	-118.652	2319.42	-119.831	445871
-119.684	296000	-118.505	194018	-119.684	297684
-119.537	308825	-118.358	355552	-119.537	149496
-119.389	89846.1	-118.21	218193	-119.389	239384
-119.242	-129133	-118.063	-165263	-119.242	329272
-119.095	77495.8	-117.916	147513	-119.095	231822
-118.948	284125	-117.769	146178	-118.948	134372
-118.801	475554	-117.622	142599	-118.801	193038
-118.654	666983	-117.475	120730	-118.654	251703
-118.507	143997	-117.328	-22650.9	-118.507	357202
-118.36	350626	-117.181	-47958.5	-118.36	462702
-118.212	504054	-117.033	58553.6	-118.212	-9424.44
-118.065	657483	-116.886	127431	-118.065	267802
-117.918	385302	-116.739	104916	-117.918	76682.9
-117.771	113122	-116.592	-38823.5	-117.771	-114436
-117.624	414634	-116.445	-237413	-117.624	273169
-117.477	-13468.6	-116.298	-184770	-117.477	-88579.8
-117.33	-304768	-116.151	91993.4	-117.33	-543997
-117.183	133547	-116.004	42949.1	-117.183	249507
-117.035	343857	-115.856	-203818	-117.035	344396
-116.888	-175447	-115.709	-52946.8	-116.888	439285
-116.741	65264.3	-115.562	-78254.3	-116.741	300001
-116.594	305975	-115.415	-88575.4	-116.594	160717
-116.447	92577.4	-115.268	-80372.3	-116.447	360983
-116.3	-120821	-115.121	-72169.1	-116.3	561250
-116.153	136991	-114.974	-63966	-116.153	449286
-116.006	394802	-114.827	-55762.8	-116.006	337322
-115.859	-103602	-114.68	11030.9	-115.859	248776
-115.711	127609	-114.532	133729	-115.711	160229
-115.564	-157990	-114.385	227388	-115.564	212186
-115.417	286025	-114.238	307919	-115.417	264143
-115.27	208955	-114.091	144170	-115.27	720049
-115.123	131884	-113.944	160162	-115.123	426601
-114.976	54814.1	-113.797	141266	-114.976	117541
-114.829	-22256.2	-113.65	55134	-114.829	-191518
-114.682	352883	-113.503	-35780.7	-114.682	162912
-114.534	-1593.31	-113.355	-150625	-114.534	517343
-114.387	236743	-113.208	-22114.4	-114.387	434650
-114.24	475079	-113.061	242830	-114.24	351958
-114.093	185204	-112.914	-138331	-114.093	414648
-113.946	-104670	-112.767	167533	-113.946	477338
-113.799	-212141	-112.62	100583	-113.799	399524
-113.652	410003	-112.473	56221.3	-113.652	321711
-113.505	-92676.4	-112.326	105929	-113.505	-17596.1
-113.357	134259	-112.178	-47711.2	-113.357	392450
-113.21	300394	-112.031	82309.3	-113.21	380986
-113.063	466529	-111.884	35883	-113.063	369521
-112.916	319038	-111.737	-21023	-112.916	451177
-112.769	171548	-111.59	-81063.1	-112.769	532832
-112.622	160860	-111.443	-141103	-112.622	427149
-112.475	150172	-111.296	-169008	-112.475	321467
-112.328	329488	-111.149	-162027	-112.328	247007
-112.18	-220810	-111.001	-204672	-112.18	172547
-112.033	232111	-110.854	177437	-112.033	51253.1
-111.886	-44581.7	-110.707	-40051.5	-111.886	-70041.1
-111.739	41632.6	-110.56	-171813	-111.739	546309
-111.592	127847	-110.413	52988.3	-111.592	413306
-111.445	305263	-110.266	51886.5	-111.445	264692
-111.298	482679	-110.119	25357.2	-111.298	116078
-111.151	652495	-109.972	-1172.11	-111.151	53326.6
-111.003	92696.1	-109.824	-45012.9	-111.003	-9424.44
-110.856	-163097	-109.677	-99991.3	-110.856	-25340.9
-110.709	310726	-109.53	103289	-110.709	-41257.4
-110.562	106234	-109.383	232873	-110.562	-202556
-110.415	-98257.8	-109.236	183479	-110.415	385498
-110.268	-74744.8	-109.089	134086	-110.268	239811
-110.121	-51231.8	-108.942	83681.2	-110.121	94123.9
-109.974	-20118.7	-108.795	-2015.4	-109.974	77231.7
-109.827	10994.4	-108.648	-87712	-109.827	60339.6
-109.679	42107.6	-108.5	-173409	-109.679	464959
-109.532	73220.7	-108.353	-337371	-109.532	120224
-109.385	92933.6	-108.206	-468304	-109.385	212613
-109.238	112646	-108.059	-1074.57	-109.238	305001
-109.091	132359	-107.912	96644.6	-109.091	350555
-108.944	152072	-107.765	72537.4	-108.944	396109
-108.797	99583.8	-107.618	384077	-108.797	433858
-108.65	47095.2	-107.471	4225.41	-108.65	471606
-108.502	-5393.37	-107.323	236705	-108.502	368850
-108.355	-57882	-107.176	-36358.7	-108.355	266095
-108.208	-105264	-107.029	164610	-108.208	111687
-108.061	-152646	-106.882	155143	-108.061	706632
-107.914	103978	-106.735	-248015	-107.914	146325
-107.767	360602	-106.588	18500.2	-107.767	335371
-107.62	172616	-106.441	-162344	-107.62	266826
-107.473	-15368.6	-106.294	1330.45	-107.473	198282
-107.325	-20949.9	-106.146	340172	-107.325	176572
-107.178	-26531.3	-105.999	-112770	-107.178	154862
-107.031	188292	-105.852	-149104	-107.031	177060
-106.884	403115	-105.705	129505	-106.884	199258
-106.737	313932	-105.558	-122865	-106.737	221455
-106.59	224749	-105.411	-83481.2	-106.59	243653
-106.443	165966	-105.264	-148070	-106.443	382937
-106.296	107184	-105.117	-125540	-106.296	522221
-106.148	2800.5	-104.969	-228997	-106.148	474167
-106.001	-101583	-104.822	-15594.5	-106.001	426113
-105.854	350745	-104.675	164837	-105.854	285853
-105.707	73458.2	-104.528	47702	-105.707	145593
-105.56	-203829	-104.381	87408.7	-105.56	661017
-105.413	248499	-104.234	101319	-105.413	427089
-105.266	104215	-104.087	93331.9	-105.266	-9790.37
-105.119	-40069.1	-103.94	-14268.8	-105.119	302684
-104.971	-138752	-103.792	22737.8	-104.971	334151
-104.824	-237436	-103.645	-135474	-104.824	365618
-104.677	-142315	-103.498	76858.5	-104.677	201941
-104.53	-47194.2	-103.351	308459	-104.53	38263.9
-104.383	230330	-103.204	150592	-104.383	186817
-104.236	507855	-103.057	49692.4	-104.236	335371
-104.089	378771	-102.91	-3453.5	-104.089	273169
-103.942	249687	-102.763	-56599.4	-103.942	210966
-103.795	303007	-102.616	-50241.4	-103.795	336103
-103.647	356326	-102.468	131188	-103.647	461239
-103.5	140910	-102.321	149485	-103.5	308599
-103.353	-74507.3	-102.174	62828.5	-103.353	155960
-103.206	530892	-102.027	79660.4	-103.206	190659
-103.059	-79732.4	-101.88	82659.2	-103.059	225358
-102.912	233062	-101.733	47577.6	-102.912	232737
-102.765	-183760	-101.586	339521	-102.765	240116
-102.618	83433.4	-101.439	45934.8	-102.618	247495
-102.47	350626	-101.291	161651	-102.47	254874
-102.323	-102295	-101.144	39045.9	-102.323	139312
-102.176	174398	-100.997	32554.3	-102.176	23750
-102.029	451091	-100.85	48418	-102.029	220419
-101.882	-1830.81	-100.703	-68679.6	-101.882	417087
-101.735	1256.75	-100.556	-195916	-101.735	219565
-101.588	4344.31	-100.409	21537.9	-101.588	22042.5
-101.441	-38169.1	-100.262	106863	-101.441	11858.4
-101.293	-80682.4	-100.114	123289	-101.293	1674.38
-101.146	40207.6	-99.9673	201989	-101.146	193952
-100.999	161097	-99.8203	82606.5	-100.999	386230
-100.852	-22018.7	-99.6733	-47871.7	-100.852	266278
-100.705	-205135	-99.5263	151622	-100.705	146325
-100.558	-91845.2	-99.3793	-306520	-100.558	241031
-100.411	21444.6	-99.2323	-92787.9	-100.411	335737
-100.264	-275674	-99.0853	-143228	-100.264	8931.25
-100.116	156822	-98.9373	-193669	-100.116	431479
-99.9693	118109	-98.7906	-244110	-99.9693	553505
-99.8222	79395.8	-98.6435	170112	-99.8222	675531
-99.6751	-96120.2	-98.4964	-113266	-99.6751	110650
-99.528	-271636	-98.3493	-4636.48	-99.528	295122
-99.3809	111459	-98.2022	58294.4	-99.3809	233713
-99.2337	494554	-98.055	-65712.6	-99.2337	172304
-99.0866	254437	-97.9079	110550	-99.0866	157729
-98.9395	14319.5	-97.7608	235294	-98.9395	143154
-98.7924	-209648	-97.6137	262085	-98.7924	165717
-98.6452	296000	-97.4665	-136544	-98.6452	188281
-98.4981	163235	-97.3194	199194	-98.4981	210844
-98.351	30469.8	-97.1723	122661	-98.351	233408
-98.2039	517117	-97.0252	73938.2	-98.2039	419893
-98.0568	274150	-96.8781	64426	-98.0568	606377
-97.9096	259187	-96.7309	54913.9	-97.9096	308904
-97.7625	244224	-96.5838	45401.8	-97.7625	11431.6
-97.6154	179860	-96.4367	35889.6	-97.6154	314027
-97.4683	115497	-96.2896	46796.5	-97.4683	-132731
-97.3212	5531.81	-96.1425	79870.9	-97.3212	29360.4
-97.174	-104433	-95.9953	112945	-97.174	191452
-97.0269	253012	-95.8482	120665	-97.0269	267680
-96.8798	-119158	-95.7011	19696.9	-96.8798	343908
-96.7327	147085	-95.554	64564.2	-96.7327	654309
-96.5855	-316287	-95.4068	231681	-96.5855	215357
-96.4384	-272349	-95.2597	81279.8	-96.4384	313051
-96.2913	-228410	-95.1126	-36857.3	-96.2913	410745
-96.1442	-2068.31	-94.9655	45086.8	-96.1442	274266
-95.9971	224274	-94.8184	-15709.2	-95.9971	137787
-95.8499	-176397	-94.6712	-168340	-95.8499	251093
-95.7028	152547	-94.5241	109460	-95.7028	364398
-95.5557	71083.2	-94.377	200579	-95.5557	165473
-95.4086	-10381	-94.2299	-143429	-95.4086	-33451.6
-95.2614	107659	-94.0827	-21333.5	-95.2614	164742
-95.1143	225699	-93.9356	297181	-95.1143	362935
-94.9672	161335	-93.7885	-212070	-94.9672	295732
-94.8201	96971.2	-93.6414	2645.97	-94.8201	228529
-94.673	192211	-93.4943	10500	-94.673	-104069
-94.5258	287450	-93.3471	-18719	-94.5258	312685
-94.3787	610694	-93.2	-5410.2	-94.3787	261094
-94.2316	204323	-93.0529	266057	-94.2316	209503
-94.0845	223680	-92.9058	24252	-94.0845	562470
-93.9373	243037	-92.7586	115883	-93.9373	166083
-93.7902	216792	-92.6115	-330034	-93.7902	238043
-93.6431	190548	-92.4644	82182.3	-93.6431	310002
-93.496	164304	-92.3173	196503	-93.496	-66870
-93.3489	138060	-92.1702	207932	-93.3489	305611
-93.2017	111815	-92.023	121188	-93.2017	256581
-93.0546	85570.9	-91.8759	-139792	-93.0546	207551
-92.9075	25126	-91.7288	-289101	-92.9075	49240.8
-92.7604	-35319	-91.5817	48623.7	-92.7604	-109070
-92.6133	86639.7	-91.4346	120830	-92.6133	44850
-92.4661	208598	-91.2874	-2217.1	-92.4661	198770
-92.319	227955	-91.1403	-125264	-92.319	270729
-92.1719	247312	-90.9932	-184434	-92.1719	342689
-92.0248	312269	-90.8461	-84076.8	-92.0248	477094
-91.8776	377227	-90.6989	16280.8	-91.8776	-137854
-91.7305	-17149.9	-90.5518	116638	-91.7305	584179
-91.5834	318088	-90.4047	-140574	-91.5834	556859
-91.4363	242918	-90.2576	-242785	-91.4363	-32475.9
-91.2892	167748	-90.1105	-54767.5	-91.2892	127542
-91.142	252181	-89.9633	-44007.8	-91.142	-71504.7
-90.9949	336614	-89.8162	-107320	-90.9949	478802
-90.8478	238643	-89.6691	-170633	-90.8478	217309
-90.7007	140672	-89.522	-189911	-90.7007	-44184.5
-90.5535	96852.4	-89.3748	-147107	-90.5535	127542
-90.4064	53032.8	-89.2277	-104302	-90.4064	299269
-90.2593	191617	-89.0806	-59409	-90.2593	283658
-90.1122	330201	-88.9335	151.028	-90.1122	268046
-89.9651	316782	-88.7864	59711.1	-89.9651	256337
-89.8179	303363	-88.6392	119271	-89.8179	244629
-89.6708	107540	-88.4921	14284.5	-89.6708	232920
-89.5237	-88282.6	-88.345	-72671.4	-89.5237	221211
-89.3766	-136971	-88.1979	57749.8	-89.3766	123152
-89.2294	-185660	-88.0507	84870.7	-89.2294	25091.6
-89.0823	-51944.4	-87.9036	25397.9	-89.0823	239262
-88.9352	81770.9	-87.7565	206888	-88.9352	453433
-88.7881	112884	-87.6094	331558	-88.7881	386596
-88.641	143997	-87.4623	209253	-88.641	319759
-88.4938	539918	-87.3151	86947.3	-88.4938	252922
-88.3467	206223	-87.168	-35358	-88.3467	186086
-88.1996	430190	-87.0209	-93098.7	-88.1996	333907
-88.0525	-75457.3	-86.8738	-41757.3	-88.0525	481729
-87.9054	-33894	-86.7267	238066	-87.9054	-260307
-87.7582	7669.37	-86.5795	-96486.4	-87.7582	246580
-87.6111	94833.6	-86.4324	165634	-87.6111	269510
-87.464	181998	-86.2853	1745.99	-87.464	292439
-87.3169	41157.6	-86.1382	-78783	-87.3169	393426
-87.1697	-99682.8	-85.991	-24851.7	-87.1697	494413
-87.0226	348726	-85.8439	523388	-87.0226	251215
-86.8755	67520.6	-85.6968	238783	-86.8755	8016.56
-86.7284	196723	-85.5497	-118904	-86.7284	498560
-86.5813	325926	-85.4026	6707.59	-86.5813	239750
-86.4341	63720.5	-85.2554	-238165	-86.4341	261948
-86.287	-198485	-85.1083	-124672	-86.287	284145
-86.1399	-323887	-84.9612	35204.1	-86.1399	-52722.1
-85.9928	280325	-84.8141	-30944.7	-85.9928	359764
-85.8456	100771	-84.6669	22052.8	-85.8456	934219
-85.6985	-78782.4	-84.5198	188734	-85.6985	259752
-85.5514	91271.1	-84.3727	123100	-85.5514	334639
-85.4043	261325	-84.2256	40243.6	-85.4043	409526
-85.2572	134972	-84.0785	22615.6	-85.2572	336103
-85.11	8619.38	-83.9313	4987.56	-85.11	262680
-84.9629	64670.6	-83.7842	-12640.4	-84.9629	236091
-84.8158	120722	-83.6371	-100472	-84.8158	209503
-84.6687	186392	-83.49	-116846	-84.6687	-247866
-84.5215	252062	-83.3428	58212.2	-84.5215	44118.2
-84.3744	135328	-83.1957	-88815.8	-84.3744	101930
-84.2273	18594.6	-83.0486	-416418	-84.2273	159741
-84.0802	198267	-82.9015	-121238	-84.0802	159009
-83.9331	377939	-82.7544	64166.6	-83.9331	158278
-83.7859	253606	-82.6072	40997.1	-83.7859	157546
-83.6388	129272	-82.4601	17827.6	-83.6388	156814
-83.4917	47688.9	-82.313	-2991.54	-83.4917	139495
-83.3446	-33894	-82.1659	12934.8	-83.3446	122176
-83.1974	66926.8	-82.0187	28861.1	-83.1974	104857
-83.0503	167748	-81.8716	44787.4	-83.0503	87537.8
-82.9032	249568	-81.7245	522.103	-82.9032	179499
-82.7561	331388	-81.5774	-61743.2	-82.7561	271461
-82.609	276406	-81.4303	-124009	-82.609	472703
-82.4618	221424	-81.2831	-113970	-82.4618	-75407.6
-82.3147	-119752	-81.136	-25437.4	-82.3147	229993
-82.1676	268687	-80.9889	63095.5	-82.1676	535393
-82.0205	246718	-80.8418	61831.9	-82.0205	60217.6
-81.8734	224749	-80.6947	-324370	-81.8734	334395
-81.7262	225580	-80.5475	-370289	-81.7262	190964
-81.5791	226411	-80.4004	-130958	-81.5791	47533.2
-81.432	227243	-80.2533	-162710	-81.432	138275
-81.2849	228074	-80.1062	-156971	-81.2849	229017
-81.1377	280206	-79.959	48849.1	-81.1377	265119
-80.9906	332338	-79.8119	93237.1	-80.9906	301221
-80.8435	156466	-79.6648	33764.3	-80.8435	337322
-80.6964	-19406.2	-79.5177	-25708.4	-80.6964	373424
-80.5493	215130	-79.3706	-15874.7	-80.5493	315856
-80.4021	-279949	-79.2234	142472	-80.4021	258289
-80.255	-182216	-79.0763	120391	-80.255	153887
-80.1079	-84482.5	-78.9292	14964.6	-80.1079	49484.7
-79.9608	67520.6	-78.7821	59994.6	-79.9608	525514
-79.8136	219524	-78.6349	2428.45	-79.8136	252191
-79.6665	-84482.5	-78.4878	-220627	-79.6665	166205
-79.5194	341126	-78.3407	-77070.9	-79.5194	80219.9
-79.3723	660333	-78.1936	155674	-79.3723	372814
-79.2252	249924	-78.0465	-17115.3	-79.2252	-83945.1
-79.078	-160484	-77.8993	-83750.6	-79.078	193037
-78.9309	158722	-77.7522	-19172.6	-78.9309	470020
-78.7838	535880	-77.6051	45405.3	-78.7838	170352
-78.6367	183423	-77.458	136271	-78.6367	-129316
-78.4895	104571	-77.3108	368403	-78.4895	8138.5
-78.3424	25719.8	-77.1637	280429	-78.3424	145593
-78.1953	152072	-77.0166	-112973	-78.1953	212796
-78.0482	278425	-76.8695	-113435	-78.0482	279999
-77.9011	222374	-76.7224	-53395.3	-77.9011	34970.8
-77.7539	166323	-76.5752	6644.7	-77.7539	-210057
-77.6068	104571	-76.4281	5534.96	-77.6068	85220.4
-77.4597	42820.1	-76.281	-40542.3	-77.4597	380498
-77.3126	-18931.2	-76.1339	-86619.5	-77.3126	363545
-77.1655	-80682.4	-75.9868	-110739	-77.1655	346592
-77.0183	74170.7	-75.8396	-80020.8	-77.0183	286707
-76.8712	229024	-75.6925	-49302.7	-76.8712	226822
-76.7241	-208935	-75.5454	-18584.6	-76.7241	354275
-76.577	82720.9	-75.3983	167829	-76.577	481729
-76.4298	149222	-75.2511	198350	-76.4298	370131
-76.2827	215724	-75.104	-61357.7	-76.2827	258533
-76.1356	145422	-74.9569	19971.6	-76.1356	100100
-75.9885	75120.8	-74.8098	216951	-75.9885	-58332.5
-75.8414	96021.2	-74.6627	-6017.21	-75.8414	485754
-75.6942	116922	-74.5155	-129329	-75.6942	280487
-75.5471	137822	-74.3684	-112138	-75.5471	184500
-75.4	158722	-74.2213	-94946	-75.4	88513.5
-75.2529	140435	-74.0742	-90980.2	-75.2529	174621
-75.1057	122147	-73.927	-179906	-75.1057	260728
-74.9586	58257.9	-73.7799	-140291	-74.9586	346835
-74.8115	-5630.87	-73.6328	38868.7	-74.8115	432943
-74.6644	397890	-73.4857	92216	-74.6644	359032
-74.5173	71795.7	-73.3386	120578	-74.5173	285121
-74.3701	566518	-73.1914	148940	-74.3701	211210
-74.223	331626	-73.0443	120335	-74.223	137300
-74.0759	178435	-72.8972	43975.7	-74.0759	144374
-73.9288	25244.8	-72.7501	-32383.3	-73.9288	151447
-73.7816	54457.8	-72.6029	-87490.9	-73.7816	158521
-73.6345	83670.9	-72.4558	-80073.2	-73.6345	165595
-73.4874	-248123	-72.3087	-72655.5	-73.4874	55582.9
-73.3403	149697	-72.1616	-65237.7	-73.3403	-54429.6
-73.1932	182710	-72.0145	-205781	-73.1932	444407
-73.046	215724	-71.8673	-266653	-73.046	193891
-72.8989	-248598	-71.7202	-144741	-72.8989	363911
-72.7518	16694.6	-71.5731	-79211.8	-72.7518	533930
-72.6047	281987	-71.426	-41075.9	-72.6047	469776
-72.4575	-182334	-71.2788	-2940.03	-72.4575	405623
-72.3104	-114646	-71.1317	33893.4	-72.3104	431235
-72.1633	-46956.8	-70.9846	68625.8	-72.1633	456848
-72.0162	157535	-70.8375	103358	-72.0162	170230
-71.8691	362027	-70.6904	114874	-71.8691	-116388
-71.7219	72508.2	-70.5432	-101724	-71.7219	42898.6
-71.5748	-217010	-70.3961	-118502	-71.5748	202185
-71.4277	329488	-70.249	111710	-71.4277	361471
-71.2806	146372	-70.1019	115703	-71.2806	520758
-71.1335	122859	-69.9548	63866.2	-71.1335	363911
-70.9863	99346.2	-69.8076	12029.3	-70.9863	207064
-70.8392	212636	-69.6605	-34091.4	-70.8392	237555
-70.6921	325926	-69.5134	-74758	-70.6921	268046
-70.545	369152	-69.3663	-115425	-70.545	190659
-70.3978	412378	-69.2191	-95961.9	-70.3978	113272
-70.2507	-182810	-69.072	134948	-70.2507	270058
-70.1036	-48381.8	-68.9249	211374	-70.1036	426845
-69.9565	371052	-68.7778	174198	-69.9565	-72053.5
-69.8094	60870.4	-68.6307	-154191	-69.8094	178402
-69.6622	206698	-68.4835	-325278	-69.6622	319576
-69.5151	352526	-68.3364	-49687.1	-69.5151	460751
-69.368	152547	-68.1893	29967.6	-69.368	120895
-69.2209	-47431.7	-68.0422	-226.962	-69.2209	-218960
-69.0737	56595.4	-67.895	-30421.6	-69.0737	3198.94
-68.9266	160622	-67.7479	11802.3	-68.9266	225358
-68.7795	120247	-67.6008	188257	-68.7795	256276
-68.6324	79870.9	-67.4537	175637	-68.6324	287195
-68.4853	85095.9	-67.3066	82778.1	-68.4853	130774
-68.3381	90321.1	-67.1594	-29273.3	-68.3381	-25645.8
-68.191	-483253	-67.0123	-30080.7	-68.191	8199.5
-68.0439	-327212	-66.8652	125954	-68.0439	42044.8
-67.8968	-201572	-66.7181	15425	-67.8968	75890.1
-67.7496	-75932.3	-66.5709	-141405	-67.7496	109735
-67.6025	368914	-66.4238	-63562.8	-67.6025	131872
-67.4554	84145.9	-66.2767	80558.1	-67.4554	154009
-67.3083	27382.3	-66.1296	296632	-67.3083	176145
-67.1612	-29381.4	-65.9825	139928	-67.1612	198282
-67.014	78208.3	-65.8353	-40098.4	-67.014	126750
-66.8669	185798	-65.6882	-2747.95	-66.8669	55217
-66.7198	-390626	-65.5411	34602.5	-66.7198	686203
-66.5727	248974	-65.394	71953	-66.5727	68267.3
-66.4256	-12043.6	-65.2469	55337.8	-66.4256	-73517.1
-66.2784	-273061	-65.0997	32648.3	-66.2784	-215301
-66.1313	-199672	-64.9526	9958.75	-66.1313	-76078.4
-65.9842	-126283	-64.8055	17856.4	-65.9842	63144.7
-65.8371	453703	-64.6584	45432.9	-65.8371	-390565
-65.6899	304075	-64.5112	105292	-65.6899	-94922
-65.5428	701658	-64.3641	58420.8	-65.5428	216333
-65.3957	-116783	-64.217	45939.9	-65.3957	527588
-65.2486	-61207.1	-64.0699	326456	-65.2486	292439
-65.1015	-5630.88	-63.9228	-268983	-65.1015	57290.4
-64.9543	-254061	-63.7756	-150648	-64.9543	259265
-64.8072	227124	-63.6285	-57962.4	-64.8072	461239
-64.6601	122147	-63.4814	-6649.11	-64.6601	221211
-64.513	17169.6	-63.3343	9425.37	-64.513	-18815.8
-64.3658	-270211	-63.1871	-21091.9	-64.3658	53387.6
-64.2187	172023	-63.04	-241519	-64.2187	125591
-64.0716	101246	-62.8929	99416.2	-64.0716	135348
-63.9245	30469.8	-62.7458	-19530.1	-63.9245	145105
-63.7774	263700	-62.5987	211570	-63.7774	-32475.9
-63.6302	496929	-62.4515	119887	-63.6302	-210057
-63.4831	-183047	-62.3044	106666	-63.4831	77780.6
-63.336	353001	-62.1573	76296.2	-63.336	365618
-63.1889	-205372	-62.0102	29564.5	-63.1889	341225
-63.0417	-34131.5	-61.863	-2647.52	-63.0417	316832
-62.8946	-7293.44	-61.7159	-32623.9	-62.8946	151935
-62.7475	19544.6	-61.5688	-62600.2	-62.7475	-12961.4
-62.6004	91983.6	-61.4217	-137634	-62.6004	134372
-62.4533	164423	-61.2746	-245802	-62.4533	281706
-62.3061	15507	-61.1274	-104360	-62.3061	162668
-62.159	-133408	-60.9803	12441.1	-62.159	43630.3
-62.0119	-586330	-60.8332	21560.5	-62.0119	65096.2
-61.8648	176773	-60.6861	30680	-61.8648	86562.1
-61.7177	506667	-60.539	39799.5	-61.7177	490510
-61.5705	106946	-60.3918	37797.8	-61.5705	145105
-61.4234	193636	-60.2447	35747	-61.4234	33873.1
-61.2763	280325	-60.0976	33696.2	-61.2763	-77359
-61.1292	40207.6	-59.9505	31645.4	-61.1292	92965.2
-60.982	-199910	-59.8033	29594.6	-60.982	263289
-60.8349	107184	-59.6562	27543.9	-60.8349	293110
-60.6878	414278	-59.5091	39235.6	-60.6878	322930
-60.5407	151360	-59.362	70302.8	-60.5407	-64857.6
-60.3936	-111558	-59.2149	101370	-60.3936	296708
-60.2464	-70469.8	-59.0677	130349	-60.2464	236762
-60.0993	-29381.4	-58.9206	144661	-60.0993	176816
-59.9522	-58594.5	-58.7735	158973	-59.9522	254447
-59.8051	-87807.6	-58.6264	173285	-59.8051	332078
-59.6579	-117021	-58.4792	173617	-59.6579	222370
-59.5108	-146234	-58.3321	120465	-59.5108	112663
-59.3637	-122246	-58.185	-150064	-59.3637	96624.1
-59.2166	-98257.8	-58.0379	-262604	-59.2166	80585.8
-59.0695	-28668.9	-57.8908	-242707	-59.0695	17712.8
-58.9223	40920.1	-57.7436	18152.5	-58.9223	-45160.2
-58.7752	-193022	-57.5965	204394	-58.7752	420807
-58.6281	302650	-57.4494	91295.5	-58.6281	137421
-58.481	-204897	-57.3023	-21803.1	-58.481	88208.6
-58.3338	17169.6	-57.1551	-134902	-58.3338	38995.7
-58.1867	205036	-57.008	21019.1	-58.1867	71743.2
-58.0396	392902	-56.8609	101876	-58.0396	104491
-57.8925	200761	-56.7138	-52.2845	-57.8925	355800
-57.7454	8619.38	-56.5667	14545.4	-57.7454	-142244
-57.5982	123334	-56.4195	78286.7	-57.5982	-679318
-57.4511	238049	-56.2724	-8523.65	-57.4511	532100
-57.304	124759	-56.1253	48632.9	-57.304	276035
-57.1569	11469.4	-55.9782	-48987.3	-57.1569	19969.1
-57.0097	217386	-55.831	361114	-57.0097	325918
-56.8626	-306312	-55.6839	-91712.5	-56.8626	631868
-56.7155	173210	-55.5368	-280112	-56.7155	500694
-56.5684	-76882.4	-55.3897	132814	-56.5684	369521
-56.4213	106946	-55.2426	135257	-56.4213	379278
-56.2741	290775	-55.0954	165217	-56.2741	389035
-56.127	124997	-54.9483	-206329	-56.127	508073
-55.9799	-40781.6	-54.8012	-136208	-55.9799	-122242
-55.8328	120247	-54.6541	91148.6	-55.8328	-11010
-55.6857	281275	-54.507	156917	-55.6857	100222
-55.5385	138297	-54.3598	186078	-55.5385	117785
-55.3914	-4680.87	-54.2127	117164	-55.3914	135348
-55.2443	205748	-54.0656	-186570	-55.2443	510025
-55.0972	416178	-53.9185	-194211	-55.0972	135348
-54.95	200998	-53.7713	15885.4	-54.95	182183
-54.8029	-14181.1	-53.6242	-387970	-54.8029	229017
-54.6558	82245.9	-53.4771	23875.4	-54.6558	53387.6
-54.5087	178673	-53.33	-28073.8	-54.5087	-122242
-54.3616	275100	-53.1829	-70727	-54.3616	14358.7
-54.2144	371527	-53.0357	53149.2	-54.2144	150960
-54.0673	240662	-52.8886	-271340	-54.0673	244141
-53.9202	109796	-52.7415	75324.4	-53.9202	337322
-53.7731	-66669.6	-52.5944	27458.2	-53.7731	55826.8
-53.6259	-243136	-52.4472	26860.8	-53.6259	523685
-53.4788	203611	-52.3001	40308	-53.4788	70462.6
-53.3317	-79257.4	-52.153	-35483.8	-53.3317	366594
-53.1846	48282.7	-52.0059	-111276	-53.1846	288048
-53.0375	175823	-51.8588	-187067	-53.0375	209503
-52.8903	93408.6	-51.7116	-9597.65	-52.8903	147545
-52.7432	10994.4	-51.5645	187921	-52.7432	85586.3
-52.5961	338989	-51.4174	-5681.86	-52.5961	-210545
-52.449	-62632.1	-51.2703	-148404	-52.449	242677
-52.3018	94358.6	-51.1231	-235890	-52.3018	290000
-52.1547	251349	-50.976	-50081.7	-52.1547	337322
-52.0076	225936	-50.8289	-311957	-52.0076	-36866.6
-51.8605	200523	-50.6818	-262938	-51.8605	338298
-51.7134	-86145.1	-50.5347	-56587.1	-51.7134	508805
-51.5662	356802	-50.3875	-3048.54	-51.5662	-70041.1
-51.4191	-21068.7	-50.2404	-29830.9	-51.4191	256581
-51.272	330676	-50.0933	61854	-51.272	583204
-51.1249	317613	-49.9462	143465	-51.1249	433675
-50.9778	304550	-49.7991	5986.79	-50.9778	284145
-50.8306	154685	-49.6519	54638.4	-50.8306	602962
-50.6835	4819.31	-49.5048	-165582	-50.6835	172425
-50.5364	64908.1	-49.3577	-23506.5	-50.5364	13139.1
-50.3893	124997	-49.2106	-64216.8	-50.3893	603206
-50.2421	185085	-49.0634	-285354	-50.2421	287804
-50.095	245174	-48.9163	-142136	-50.095	-27597.2
-49.9479	202661	-48.7692	-57181.4	-49.9479	176084
-49.8008	160148	-48.6221	53422.6	-49.8008	379766
-49.6537	117634	-48.475	205399	-49.6537	146325
-49.5065	75120.8	-48.3278	-13356	-49.5065	-87116.2
-49.3594	108846	-48.1807	98673	-49.3594	94367.8
-49.2123	142572	-48.0336	-17436.4	-49.2123	275852
-49.0652	176298	-47.8865	-79161.1	-49.0652	145105
-48.918	210023	-47.7393	-73663.3	-48.918	14358.8
-48.7709	213349	-47.5922	173731	-48.7709	78756.2
-48.6238	216674	-47.4451	-36453.7	-48.6238	143154
-48.4767	37595	-47.298	-215265	-48.4767	-213960
-48.3296	-141484	-47.1509	-182578	-48.3296	178280
-48.1824	-221760	-47.0037	51909.7	-48.1824	149008
-48.0353	-302037	-46.8566	26253	-48.0353	119737
-47.8882	-78307.4	-46.7095	-106235	-47.8882	137299
-47.7411	145422	-46.5624	-259704	-47.7411	154862
-47.5939	-121058	-46.4152	-39346.9	-47.5939	242677
-47.4468	-387539	-46.2681	218877	-47.4468	330492
-47.2997	-106808	-46.121	92285.2	-47.2997	230969
-47.1526	173923	-45.9739	-2305.59	-47.1526	131445
-47.0055	128322	-45.8268	54156.5	-47.0055	120956
-46.8583	82720.9	-45.6796	110618	-46.8583	110467
-46.7112	37120	-45.5325	167081	-46.7112	287316
-46.5641	-8480.94	-45.3854	101210	-46.5641	464166
-46.417	162523	-45.2383	34799.8	-46.417	133641
-46.2698	333526	-45.0911	-31610.7	-46.2698	-196885
-46.1227	154922	-44.944	-87188.8	-46.1227	331224
-45.9756	-23681.2	-44.7969	-140255	-45.9756	109979
-45.8285	343976	-44.6498	-97456.1	-45.8285	96563.2
-45.6814	-17981.1	-44.5027	89948.4	-45.6814	83147
-45.5342	212874	-44.3555	-95145.8	-45.5342	210235
-45.3871	443728	-44.2084	158299	-45.3871	337322
-45.24	226174	-44.0613	89415.8	-45.24	308295
-45.0929	8619.38	-43.9142	212348	-45.0929	279267
-44.9458	95071.1	-43.7671	89601	-44.9458	250239
-44.7986	181523	-43.6199	106400	-44.7986	221211
-44.6515	329013	-43.4728	53303	-44.6515	194867
-44.5044	476504	-43.3257	-7336.13	-44.5044	168523
-44.3573	319988	-43.1786	-40803.2	-44.3573	142178
-44.2101	163473	-43.0314	-179090	-44.2101	115834
-44.063	60157.9	-42.8843	-18444.7	-44.063	167547
-43.9159	-43156.7	-42.7372	50610	-43.9159	219260
-43.7688	35932.4	-42.5901	-13714.9	-43.7688	83634.9
-43.6217	115022	-42.443	-159531	-43.6217	-51990.3
-43.4745	86758.5	-42.2958	-41094.1	-43.4745	175353
-43.3274	58495.4	-42.1487	51104	-43.3274	402695
-43.1803	258237	-42.0016	200321	-43.1803	192916
-43.0332	457979	-41.8545	506.453	-43.0332	-16864.3
-42.886	4106.81	-41.7073	29173.8	-42.886	187061
-42.7389	279850	-41.5602	-133863	-42.7389	390987
-42.5918	145185	-41.4131	65945.4	-42.5918	407574
-42.4447	10519.4	-41.266	235878	-42.4447	424161
-42.2976	-8718.44	-41.1189	78560	-42.2976	270485
-42.1504	-27956.4	-40.9717	80698	-42.1504	116809
-42.0033	-47194.2	-40.8246	58120.7	-42.0033	-21255.1
-41.8562	-66432.1	-40.6775	26748	-41.8562	590034
-41.7091	58732.9	-40.5304	-4624.59	-41.7091	206088
-41.5619	183898	-40.3832	-21010.8	-41.5619	-177858
-41.4148	415465	-40.2361	-18872.7	-41.4148	47045.4
-41.2677	-82582.5	-40.089	-229934	-41.2677	271949
-41.1206	-136021	-39.9419	-15765.4	-41.1206	307563
-40.9735	-189460	-39.7948	-44869.1	-40.9735	343176
-40.8263	-394901	-39.6476	-5378.88	-40.8263	331956
-40.6792	129272	-39.5005	99560.2	-40.6792	320735
-40.5321	30232.3	-39.3534	209953	-40.5321	594425
-40.385	-68807.2	-39.2063	-59472	-40.385	118761
-40.2379	60157.9	-39.0592	122262	-40.2379	64608.3
-40.0907	189123	-38.912	130203	-40.0907	10455.8
-39.9436	173923	-38.7649	10341	-39.9436	72901.9
-39.7965	158722	-38.6178	15284.6	-39.7965	135348
-39.6494	645132	-38.4707	13496.3	-39.6494	150960
-39.5022	-84482.5	-38.3235	-28173.9	-39.5022	166571
-39.3551	75120.7	-38.1764	230546	-39.3551	498316
-39.208	234724	-38.0293	-73466.7	-39.208	80707.7
-39.0609	546330	-37.8822	-280369	-39.0609	271949
-38.9138	128322	-37.7351	25371.5	-38.9138	463190
-38.7666	-48381.7	-37.5879	175064	-38.7666	448554
-38.6195	-225085	-37.4408	-70198.5	-38.6195	433919
-38.4724	145422	-37.2937	68928	-38.4724	419283
-38.3253	515930	-37.1466	-64946.2	-38.3253	404647
-38.1781	-6580.94	-36.9994	112651	-38.1781	269022
-38.031	200523	-36.8523	153013	-38.031	133397
-37.8839	-2780.87	-36.7052	-77488.3	-37.8839	185110
-37.7368	-206085	-36.5581	77114.1	-37.7368	236823
-37.5897	50301.5	-36.411	-33322.9	-37.5897	137543
-37.4425	306688	-36.2638	56225.9	-37.4425	38263.9
-37.2954	-303343	-36.1167	10676.9	-37.2954	329272
-37.1483	302650	-35.9696	32788.9	-37.1483	620281
-37.0012	236030	-35.8225	91138.2	-37.0012	-126877
-36.854	169410	-35.6753	90614.6	-36.854	374887
-36.7069	178792	-35.5282	-201580	-36.7069	174133
-36.5598	188173	-35.3811	-93610.9	-36.5598	-26621.6
-36.4127	136753	-35.234	99439.8	-36.4127	110223
-36.2656	85333.4	-35.0869	-57966	-36.2656	247068
-36.1184	33913.6	-34.9397	251484	-36.1184	383913
-35.9713	-17506.1	-34.7926	193889	-35.9713	520758
-35.8242	-175328	-34.6455	-99853.5	-35.8242	462458
-35.6771	-333150	-34.4984	-232036	-35.6771	404159
-35.53	-65363.4	-34.3513	134075	-35.53	-169321
-35.3828	202423	-34.2041	130849	-35.3828	506122
-35.2357	248856	-34.057	240719	-35.2357	132177
-35.0886	295288	-33.9099	170718	-35.0886	-241768
-34.9415	402521	-33.7628	96540.5	-34.9415	445871
-34.7943	-219860	-33.6156	-93057.4	-34.7943	384157
-34.6472	240780	-33.4685	-168512	-34.6472	158521
-34.5001	-28193.9	-33.3214	-100797	-34.5001	-67113.9
-34.353	-433971	-33.1743	330609	-34.353	144373
-34.2059	376277	-33.0272	29678.5	-34.2059	355861
-34.0587	261206	-32.88	75302.6	-34.0587	-135170
-33.9116	146135	-32.7329	65354.1	-33.9116	123152
-33.7645	107065	-32.5858	55405.6	-33.7645	147301
-33.6174	67995.6	-32.4387	53815.9	-33.6174	171450
-33.4702	-5274.62	-32.2915	-82104.3	-33.4702	156570
-33.3231	-78544.9	-32.1444	185302	-33.3231	141690
-33.176	258593	-31.9973	315927	-33.176	360983
-33.0289	-133883	-31.8502	32845.8	-33.0289	-169077
-32.8818	20257.1	-31.7031	163390	-32.8818	-115900
-32.7346	174398	-31.5559	-27856.7	-32.7346	-62723.2
-32.5875	282937	-31.4088	129289	-32.5875	552469
-32.4404	391477	-31.2617	138537	-32.4404	418307
-32.2933	245412	-31.1146	-175725	-32.2933	299757
-32.1461	99346.3	-30.9674	-36856	-32.1461	181207
-31.999	135684	-30.8203	86060.3	-31.999	203161
-31.8519	172023	-30.6732	37197	-31.8519	225114
-31.7048	190311	-30.5261	330714	-31.7048	329029
-31.5577	208598	-30.379	128126	-31.5577	432943
-31.4105	226886	-30.2318	153873	-31.4105	396353
-31.2634	245174	-30.0847	324684	-31.2634	359764
-31.1163	126659	-29.9376	-112169	-31.1163	-121754
-30.9692	8144.38	-29.7905	73498.1	-30.9692	146081
-30.822	117634	-29.6433	80523.1	-30.822	179743
-30.6749	227124	-29.4962	190101	-30.6749	213406
-30.5278	-76882.4	-29.3491	126652	-30.5278	150960
-30.3807	348726	-29.202	-155352	-30.3807	88513.5
-30.2336	-46481.7	-29.0549	39188.1	-30.2336	213406
-30.0864	287925	-28.9077	42024.2	-30.0864	338298
-29.9393	192923	-28.7606	34148.8	-29.9393	467093
-29.7922	97921.2	-28.6135	14644.5	-29.7922	595888
-29.6451	-179484	-28.4664	362059	-29.6451	412453
-29.498	272725	-28.3193	-60682.1	-29.498	229017
-29.3508	362977	-28.1721	-123846	-29.3508	196818
-29.2037	453228	-28.025	21973	-29.2037	164620
-29.0566	239474	-27.8779	58276.3	-29.0566	132421
-28.9095	25719.8	-27.7308	-155702	-28.9095	100222
-28.7623	404777	-27.5836	107003	-28.7623	28994.5
-28.6152	54220.3	-27.4365	26165.3	-28.6152	-42233.1
-28.4681	114072	-27.2894	-257193	-28.4681	-113461
-28.321	173923	-27.1423	77628.1	-28.321	-184688
-28.1739	215961	-26.9952	150603	-28.1739	51802
-28.0267	257999	-26.848	113284	-28.0267	288292
-27.8796	254437	-26.7009	136059	-27.8796	212552
-27.7325	250874	-26.5538	216664	-27.7325	136812
-27.5854	509517	-26.4067	-231198	-27.5854	166449
-27.4382	38545	-26.2595	132353	-27.4382	196087
-27.2911	388390	-26.1124	10155.6	-27.2911	459897
-27.144	8619.38	-25.9653	249966	-27.144	-25645.8
-26.9969	50657.7	-25.8182	341485	-26.9969	247922
-26.8498	92696.1	-25.6711	-49203.8	-26.8498	521489
-26.7026	-93270.2	-25.5239	115208	-26.7026	435992
-26.5555	-279236	-25.3768	159728	-26.5555	350494
-26.4084	-107996	-25.2297	56054.3	-26.4084	264997
-26.2613	63245.5	-25.0826	-137211	-26.2613	179499
-26.1141	52082.8	-24.9354	120003	-26.1141	281340
-25.967	40920.1	-24.7883	105691	-25.967	383181
-25.8199	49945.2	-24.6412	196235	-25.8199	472094
-25.6728	58970.4	-24.4941	17324.2	-25.6728	561006
-25.5257	67995.6	-24.347	-66900.6	-25.5257	41069.1
-25.3785	77020.8	-24.1998	-66366.1	-25.3785	270485
-25.2314	86046	-24.0527	90715.3	-25.2314	417941
-25.0843	95071.1	-23.9056	93313.1	-25.0843	565397
-24.9372	104096	-23.7585	386403	-24.9372	25945.4
-24.7901	113121	-23.6114	202819	-24.7901	235847
-24.6429	3394.31	-23.4642	227491	-24.6429	167669
-24.4958	-106333	-23.3171	115845	-24.4958	99490.3
-24.3487	-33656.5	-23.17	172414	-24.3487	78146.4
-24.2016	39020	-23.0229	54428.2	-24.2016	56802.6
-24.0544	100296	-22.8757	-41315.2	-24.0544	144739
-23.9073	161572	-22.7286	58642.7	-23.9073	232676
-23.7602	298850	-22.5815	238137	-23.7602	320613
-23.6131	436128	-22.4344	227508	-23.6131	408550
-23.466	-226273	-22.2873	210311	-23.466	211210
-23.3188	327351	-22.1401	-109054	-23.3188	13870.9
-23.1717	196961	-21.993	155593	-23.1717	128762
-23.0246	66570.6	-21.8459	-34612.1	-23.0246	243653
-22.8775	57782.9	-21.6988	4839.6	-22.8775	155594
-22.7303	48995.2	-21.5516	-240442	-22.7303	67535.5
-22.5832	40207.6	-21.4045	111770	-22.5832	166815
-22.4361	31419.9	-21.2574	193512	-22.4361	266095
-22.289	91983.6	-21.1103	-18373.4	-22.289	274632
-22.1419	152547	-20.9632	15076.6	-22.1419	283170
-21.9947	213111	-20.816	-329537	-21.9947	291707
-21.8476	273675	-20.6689	-237557	-21.8476	300245
-21.7005	60632.9	-20.5218	30640.5	-21.7005	183890
-21.5534	-152409	-20.3747	59758.6	-21.5534	67535.5
-21.4062	516167	-20.2275	-273483	-21.4062	419527
-21.2591	455129	-20.0804	65273.3	-21.2591	22164.5
-21.112	-61207.1	-19.9333	45550.8	-21.112	-204203
-20.9649	152072	-19.7862	-218019	-20.9649	318783
-20.8178	91746.1	-19.6391	63843.2	-20.8178	186086
-20.6706	31419.9	-19.4919	52772.2	-20.6706	53387.6
-20.5235	206698	-19.3448	1950.81	-20.5235	248532
-20.3764	381977	-19.1977	-94567	-20.3764	443676
-20.2293	374852	-19.0506	147217	-20.2293	326589
-20.0821	367727	-18.9034	-189689	-20.0821	209503
-19.935	235199	-18.7563	-69783.3	-19.935	169498
-19.7879	102671	-18.6092	28747.9	-19.7879	129494
-19.6408	152547	-18.4621	92802.3	-19.6408	511000
-19.4937	202423	-18.315	20921.9	-19.4937	143154
-19.3465	286500	-18.1678	-46707.5	-19.3465	263167
-19.1994	370577	-18.0207	258063	-19.1994	383181
-19.0523	272250	-17.8736	220025	-19.0523	190964
-18.9052	173923	-17.7265	242191	-18.9052	-1252.81
-18.7581	147679	-17.5794	-4416.64	-18.7581	-215301
-18.6109	121434	-17.4322	163118	-18.6109	320003
-18.4638	459997	-17.2851	101507	-18.4638	293293
-18.3167	68945.6	-17.138	28464.3	-18.3167	266582
-18.1696	441709	-16.9909	-55487.1	-18.1696	-115290
-18.0224	84858.4	-16.8437	374021	-18.0224	252191
-17.8753	92814.9	-16.6966	91215.6	-17.8753	198160
-17.7282	100771	-16.5495	222283	-17.7282	144130
-17.5811	171429	-16.4024	131769	-17.5811	153521
-17.434	242087	-16.2553	314773	-17.434	162912
-17.2868	-97664.1	-16.1081	-89971.1	-17.2868	-61869.4
-17.1397	292200	-15.961	84459.2	-17.1397	462702
-16.9926	271656	-15.8139	-116998	-16.9926	237921
-16.8455	251112	-15.6668	82364.1	-16.8455	13139.1
-16.6983	93764.9	-15.5196	67754.2	-16.6983	568934
-16.5512	-63582.1	-15.3725	-127749	-16.5512	375375
-16.4041	68114.4	-15.2254	-241416	-16.4041	353544
-16.257	199811	-15.0783	-202713	-16.257	331712
-16.1099	559512	-14.9312	-14325.4	-16.1099	263046
-15.9627	189598	-14.784	220495	-15.9627	194379
-15.8156	332695	-14.6369	203347	-15.8156	129616
-15.6685	475791	-14.4898	139847	-15.6685	64852.3
-15.5214	390884	-14.3427	10997.1	-15.5214	187427
-15.3742	305975	-14.1955	62721.5	-15.3742	310002
-15.2271	151716	-14.0484	159919	-15.2271	88147.6
-15.08	-2543.31	-13.9013	35273	-15.08	-133707
-14.9329	-156803	-13.7542	-104751	-14.9329	487461
-14.7858	-311062	-13.6071	144790	-14.7858	-140293
-14.6386	-263917	-13.4599	170665	-14.6386	402817
-14.4915	-216773	-13.3128	145782	-14.4915	196575
-14.3444	134378	-13.1657	93726.7	-14.3444	333785
-14.1973	485529	-13.0186	189145	-14.1973	470996
-14.0502	511892	-12.8715	21387.9	-14.0502	490266
-13.903	538255	-12.7243	-24658.8	-13.903	509537
-13.7559	382215	-12.5772	-13274	-13.7559	107296
-13.6088	226174	-12.4301	77309.6	-13.6088	454409
-13.4617	305738	-12.283	-137978	-13.4617	485388
-13.3145	385302	-12.1358	152262	-13.3145	516367
-13.1674	160860	-11.9887	12368.6	-13.1674	32165.6
-13.0203	-63582.1	-11.8416	-48099.5	-13.0203	297318
-12.8732	134734	-11.6945	112298	-12.8732	-41501.2
-12.7261	333051	-11.5474	174964	-12.7261	369033
-12.5789	348964	-11.4002	181746	-12.5789	404891
-12.4318	364877	-11.2531	5399.35	-12.4318	440749
-12.2847	251587	-11.106	210139	-12.2847	382937
-12.1376	138297	-10.9589	342262	-12.1376	325126
-11.9904	25007.3	-10.8117	169562	-11.9904	111199
-11.8433	-88282.6	-10.6646	-79626	-11.8433	646626
-11.6962	64908.1	-10.5175	-14524.4	-11.6962	819328
-11.5491	218099	-10.3704	50577.1	-11.5491	242677
-11.402	-39119.1	-10.2233	115679	-11.402	836891
-11.2548	433278	-10.0761	188619	-11.2548	182183
-11.1077	316663	-9.929	268752	-11.1077	97294.9
-10.9606	200048	-9.7819	197890	-10.9606	12407.3
-10.8135	129034	-9.6348	70203.4	-10.8135	333419
-10.6663	58020.4	-9.4876	228856	-10.6663	654431
-10.5192	278662	-9.3405	126154	-10.5192	305123
-10.3721	499304	-9.1934	42710.9	-10.3721	705169
-10.225	248737	-9.0463	168507	-10.225	683703
-10.0779	-1830.81	-8.8992	139819	-10.0779	662237
-9.93074	477216	-8.75204	-2470.28	-9.93074	469044
-9.78362	226649	-8.60492	260858	-9.78362	275852
-9.63649	-23918.7	-8.45779	340219	-9.63649	269998
-9.48937	455128	-8.31067	133595	-9.48937	264143
-9.34225	371052	-8.16355	75139.4	-9.34225	332200
-9.19513	286975	-8.01643	-61565.1	-9.19513	400256
-9.04801	522105	-7.86931	102000	-9.04801	468313
-8.90088	27619.8	-7.72218	157286	-8.90088	536369
-8.75376	-113458	-7.57506	9411.37	-8.75376	405379
-8.60664	475079	-7.42794	263322	-8.60664	274388
-8.45952	303600	-7.28082	227318	-8.45952	752247
-8.3124	132122	-7.1337	370218	-8.3124	480753
-8.16528	225699	-6.98658	374063	-8.16528	573203
-8.01815	319276	-6.83945	181857	-8.01815	665652
-7.87103	230449	-6.69233	389494	-7.87103	523929
-7.72391	141622	-6.54521	246424	-7.72391	382205
-7.57679	83195.9	-6.39809	339058	-7.57679	451238
-7.42967	24769.7	-6.25097	418303	-7.42967	520270
-7.28254	315951	-6.10384	483012	-7.28254	401964
[truncated: 2,097 more rows]

## Sheet: Fig. 2d
EMTMSA/PC/EMC	Intensity (arb. units)	0.1 M NaFSI EMTMSA/PC/EMC	Intensity (arb. units)	1 M NaFSI EMTMSA/PC/EMC	Intensity (arb. units)
-301.232	20081.1	-299.206	0	-301.232	213947
-301.085	20081.1	-299.059	0	-301.085	-134605
-300.938	20081.1	-298.912	0	-300.938	-91036.2
-300.791	20081.1	-298.765	0	-300.791	-47467.1
-300.644	20081.1	-298.618	0	-300.644	-69251.7
-300.497	20081.1	-298.471	0	-300.497	-91036.2
-300.349	20081.1	-298.323	0	-300.349	-112821
-300.202	20081.1	-298.176	0	-300.202	-134605
-300.055	76965	-298.029	0	-300.055	68716.9
-299.908	133849	-297.882	0	-299.908	272039
-299.761	-218831	-297.735	0	-299.761	126809
-299.614	156602	-297.588	0	-299.614	-18421.1
-299.467	122472	-297.441	0	-299.467	-65620.9
-299.32	88341.8	-297.294	0	-299.32	-112821
-299.172	99718.6	-297.146	0	-299.172	14255.6
-299.025	111095	-296.999	0	-299.025	141332
-298.878	111095	-296.852	0	-298.878	125447
-298.731	111095	-296.705	0	-298.731	109563
-298.584	156602	-296.558	0	-298.584	50109.3
-298.437	202110	-296.411	0	-298.437	-9344.25
-298.29	-93686.6	-296.264	0	-298.29	334216
-298.143	338631	-296.117	0	-298.143	-19328.8
-297.995	-48179.5	-295.969	0	-297.995	19247.9
-297.848	293124	-295.822	0	-297.848	57824.6
-297.701	71276.6	-295.675	0	-297.701	132709
-297.554	-150570	-295.528	0	-297.554	207593
-297.407	37146.3	-295.381	0	-297.407	-109644
-297.26	224863	-295.234	0	-297.26	270224
-297.113	207798	-295.087	0	-297.113	-57905.5
-296.966	190733	-294.94	0	-296.966	-386035
-296.818	128160	-294.792	0	-296.818	-89674.6
-296.671	65588.2	-294.645	0	-296.671	206685
-296.524	386449	-294.498	0	-296.524	94018.7
-296.377	-20804.2	-294.351	0	-296.377	-18648.1
-296.23	-18493.2	-294.204	0	-296.23	-607.75
-296.083	-16182.3	-294.057	0	-296.083	17432.5
-295.936	236418	-293.91	0	-295.936	365871
-295.789	489018	-293.763	0	-295.789	17205.6
-295.641	377561	-293.615	0	-295.641	60661.2
-295.494	266104	-293.468	0	-295.494	104117
-295.347	228596	-293.321	0	-295.347	120342
-295.2	191088	-293.174	0	-295.2	136567
-295.053	199088	-293.027	0	-295.053	152792
-294.906	207087	-292.88	0	-294.906	169016
-294.759	-148971	-292.733	0	-294.759	228810
-294.612	223085	-292.586	0	-294.612	288604
-294.465	185578	-292.439	0	-294.465	-43722.9
-294.317	148070	-292.291	0	-294.317	321054
-294.17	346156	-292.144	0	-294.17	167541
-294.023	544242	-291.997	0	-294.023	14028.7
-293.876	423779	-291.85	0	-293.876	296206
-293.729	303315	-291.703	0	-293.729	-118721
-293.582	-283596	-291.556	0	-293.582	141672
-293.435	-142393	-291.409	0	-293.435	402065
-293.288	180837	-291.262	0	-293.288	270337
-293.14	-224046	-291.114	0	-293.14	138609
-292.993	34716.9	-290.967	0	-292.993	169357
-292.846	293479	-290.82	0	-292.846	200105
-292.699	597749	-290.673	0	-292.699	274422
-292.552	173905	-290.526	0	-292.552	348739
-292.405	-102041	-290.379	0	-292.405	-34419.1
-292.258	350126	-290.232	0	-292.258	279527
-292.111	347223	-290.085	0	-292.111	201353
-291.963	344319	-289.937	0	-291.963	123178
-291.816	85260.6	-289.79	0	-291.816	191482
-291.669	-173798	-289.643	0	-291.669	259785
-291.522	-68799.9	-289.496	0	-291.522	328089
-291.375	36198.2	-289.349	0	-291.375	396392
-291.228	103274	-289.202	0	-291.228	319466
-291.081	170349	-289.055	0	-291.081	242539
-290.934	646989	-288.908	0	-290.934	165613
-290.786	395515	-288.76	0	-290.786	88686
-290.639	436992	-288.613	0	-290.639	169697
-290.492	478470	-288.466	0	-290.492	250708
-290.345	64877.2	-288.319	0	-290.345	331719
-290.198	379398	-288.172	0	-290.198	412731
-290.051	443629	-288.025	0	-290.051	304943
-289.904	507860	-287.878	0	-289.904	197155
-289.757	253542	-287.731	0	-289.757	481488
-289.609	-776.281	-287.583	0	-289.609	68716.9
-289.462	94030.2	-287.436	0	-289.462	117278
-289.315	188837	-287.289	0	-289.315	165840
-289.168	329150	-287.142	0	-289.168	170832
-289.021	469464	-286.995	0	-289.021	175824
-288.874	25769.5	-286.848	0	-288.874	398661
-288.727	310189	-286.701	0	-288.727	621499
-288.58	185044	-286.554	0	-288.58	103663
-288.433	59899.8	-286.407	0	-288.433	282931
-288.285	185992	-286.259	0	-288.285	161755
-288.138	312085	-286.112	0	-288.138	40578.6
-287.991	438178	-285.965	0	-287.991	311523
-287.844	564270	-285.818	0	-287.844	582468
-287.697	235292	-285.671	0	-287.697	341477
-287.55	-93686.6	-285.524	0	-287.55	100486
-287.403	184096	-285.377	0	-287.403	164478
-287.256	461879	-285.23	0	-287.256	228470
-287.108	131301	-285.082	0	-287.108	597332
-286.961	-199277	-284.935	0	-286.961	269089
-286.814	76905.8	-284.788	0	-286.814	115122
-286.667	353089	-284.641	0	-286.667	-38844.1
-286.52	303138	-284.494	0	-286.52	417156
-286.373	253186	-284.347	0	-286.373	176051
-286.226	203235	-284.2	0	-286.226	-21484.6
-286.079	153284	-284.053	0	-286.079	478084
-285.931	308115	-283.905	0	-285.931	5519.12
-285.784	462946	-283.758	0	-285.784	230058
-285.637	253720	-283.611	0	-285.637	280322
-285.49	44493.8	-283.464	0	-285.49	330585
-285.343	244832	-283.317	0	-285.343	435309
-285.196	445170	-283.17	0	-285.196	540034
-285.049	281451	-283.023	0	-285.049	296206
-284.902	117732	-282.876	0	-284.902	52378.5
-284.754	134856	-282.728	0	-284.754	45457.4
-284.607	151981	-282.581	0	-284.607	38536.3
-284.46	169105	-282.434	0	-284.46	31615.2
-284.313	186229	-282.287	0	-284.313	24694
-284.166	146470	-282.14	0	-284.166	279187
-284.019	106710	-281.993	0	-284.019	533680
-283.872	248980	-281.846	0	-283.872	47499.7
-283.725	391248	-281.699	0	-283.725	258424
-283.577	485166	-281.551	0	-283.577	223364
-283.43	579084	-281.404	0	-283.43	188305
-283.283	308945	-281.257	0	-283.283	196814
-283.136	38805.4	-281.11	0	-283.136	205324
-282.989	348882	-280.963	0	-282.989	351802
-282.842	658958	-280.816	0	-282.842	498280
-282.695	362273	-280.669	0	-282.695	63838.1
-282.548	65588.2	-280.522	0	-282.548	-370604
-282.401	364169	-280.375	0	-282.401	-148220
-282.253	662750	-280.227	0	-282.253	74163
-282.106	597275	-280.08	0	-282.106	-52005.6
-281.959	531799	-279.933	0	-281.959	-178174
-281.812	318425	-279.786	0	-281.812	95039.8
-281.665	105051	-279.639	0	-281.665	368254
-281.518	73706.1	-279.492	0	-281.518	-142774
-281.371	42360.6	-279.345	0	-281.371	43301.6
-281.224	66951.1	-279.198	0	-281.224	383685
-281.076	91541.5	-279.05	0	-281.076	26963.2
-280.929	525696	-278.903	0	-280.929	105932
-280.782	231737	-278.756	0	-280.782	184901
-280.635	313211	-278.609	0	-280.635	89593.7
-280.488	394685	-278.462	0	-280.488	-5713.5
-280.341	21088.4	-278.315	0	-280.341	247531
-280.194	375605	-278.168	0	-280.194	500776
-280.047	328143	-278.021	0	-280.047	426119
-279.899	280680	-277.873	0	-279.899	351462
-279.752	278725	-277.726	0	-279.752	276804
-279.605	276770	-277.579	0	-279.605	202147
-279.458	274814	-277.432	0	-279.458	236412
-279.311	272859	-277.285	0	-279.311	270677
-279.164	270903	-277.138	0	-279.164	304943
-279.017	268948	-276.991	0	-279.017	339208
-278.87	246135	-276.844	0	-278.87	342612
-278.722	223322	-276.696	0	-278.722	346016
-278.575	200510	-276.549	0	-278.575	-42701.8
-278.428	177697	-276.402	0	-278.428	265685
-278.281	245898	-276.255	0	-278.281	497826
-278.134	314100	-276.108	0	-278.134	729967
-277.987	336794	-275.961	0	-277.987	468326
-277.84	359488	-275.814	0	-277.84	206685
-277.693	614399	-275.667	0	-277.693	-55409.4
-277.545	141196	-275.519	0	-277.545	379600
-277.398	77557.6	-275.372	0	-277.398	248212
-277.251	13918.7	-275.225	0	-277.251	116824
-277.104	155062	-275.078	0	-277.104	177866
-276.957	296205	-274.931	0	-276.957	238908
-276.81	437348	-274.784	0	-276.81	299950
-276.663	578491	-274.637	0	-276.663	360992
-276.516	291109	-274.49	0	-276.516	304035
-276.369	3727	-274.343	0	-276.369	247078
-276.221	732670	-274.195	0	-276.221	190120
-276.074	733500	-274.048	0	-276.074	133163
-275.927	446118	-273.901	0	-275.927	163343
-275.78	158736	-273.754	0	-275.78	193524
-275.633	189903	-273.607	0	-275.633	151090
-275.486	221071	-273.46	0	-275.486	108655
-275.339	352496	-273.313	0	-275.339	725883
-275.192	483922	-273.166	0	-275.192	181270
-275.044	205783	-273.018	0	-275.044	290193
-274.897	655758	-272.871	0	-274.897	399115
-274.75	506557	-272.724	0	-274.75	366438
-274.603	357355	-272.577	0	-274.603	333762
-274.456	253661	-272.43	0	-274.456	126809
-274.309	149966	-272.283	0	-274.309	-80143.9
-274.162	82297.9	-272.136	0	-274.162	210316
-274.015	14629.8	-271.989	0	-274.015	500776
-273.867	356526	-271.841	0	-273.867	50563.1
-273.72	-29692.2	-271.694	0	-273.72	297454
-273.573	84668	-271.547	0	-273.573	97762.9
-273.426	199028	-271.4	0	-273.426	-101928
-273.279	267882	-271.253	0	-273.279	-258051
-273.132	336735	-271.106	0	-273.132	282931
-272.985	373531	-270.959	0	-272.985	-74017
-272.838	410328	-270.812	0	-272.838	266139
-272.69	37561.1	-270.664	0	-272.69	649864
-272.543	392908	-270.517	0	-272.543	336485
-272.396	315936	-270.37	0	-272.396	161074
-272.249	238966	-270.223	0	-272.249	-14336.5
-272.102	207502	-270.076	0	-272.102	115236
-271.955	176038	-269.929	0	-271.955	244808
-271.808	356940	-269.782	0	-271.808	76659.2
-271.661	537843	-269.635	0	-271.661	-91490
-271.513	354689	-269.487	0	-271.513	88912.9
-271.366	171534	-269.34	0	-271.366	269316
-271.219	420698	-269.193	0	-271.219	166520
-271.072	669861	-269.046	0	-271.072	63724.6
-270.925	357770	-268.899	0	-270.925	309481
-270.778	45678.9	-268.752	0	-270.778	555238
-270.631	-128706	-268.605	0	-270.631	531638
-270.484	425023	-268.458	0	-270.484	508038
-270.337	614695	-268.311	0	-270.337	528007
-270.189	76253.9	-268.163	0	-270.189	547976
-270.042	159743	-268.016	0	-270.042	154040
-269.895	243232	-267.869	0	-269.895	457207
-269.748	235707	-267.722	0	-269.748	-23867.2
-269.601	228181	-267.575	0	-269.601	192162
-269.454	610311	-267.428	0	-269.454	199424
-269.307	264326	-267.281	0	-269.307	206685
-269.16	327906	-267.134	0	-269.16	257516
-269.012	391485	-266.986	0	-269.012	308346
-268.865	511949	-266.839	0	-268.865	359177
-268.718	632412	-266.692	0	-268.718	410008
-268.571	343312	-266.545	0	-268.571	460838
-268.424	54211.4	-266.398	0	-268.424	511668
-268.277	452043	-266.251	0	-268.277	442344
-268.13	121761	-266.104	0	-268.13	373019
-267.983	428578	-265.957	0	-267.983	303695
-267.835	7282.25	-265.809	0	-267.835	234370
-267.688	75187.4	-265.662	0	-267.688	317537
-267.541	143092	-265.515	0	-267.541	400704
-267.394	165491	-265.368	0	-267.394	91749.5
-267.247	187889	-265.221	0	-267.247	479899
-267.1	215027	-265.074	0	-267.1	205437
-266.953	242165	-264.927	0	-266.953	-69024.7
-266.806	269304	-264.78	0	-266.806	48634.3
-266.658	296442	-264.632	0	-266.658	166293
-266.511	323580	-264.485	0	-266.511	171399
-266.364	350719	-264.338	0	-266.364	176505
-266.217	423364	-264.191	0	-266.217	835146
-266.07	496010	-264.044	0	-266.07	331946
-265.923	143922	-263.897	0	-265.923	249006
-265.776	519948	-263.75	0	-265.776	166066
-265.629	531918	-263.603	0	-265.629	141218
-265.481	543887	-263.455	0	-265.481	116370
-265.334	123539	-263.308	0	-265.334	534474
-265.187	431304	-263.161	0	-265.187	255474
-265.04	329506	-263.014	0	-265.04	194318
-264.893	227707	-262.867	0	-264.893	133163
-264.746	137286	-262.72	0	-264.746	503159
-264.599	46863.9	-262.573	0	-264.599	873155
-264.452	-134572	-262.426	0	-264.452	662231
-264.305	412106	-262.279	0	-264.305	451307
-264.157	560596	-262.131	0	-264.157	294845
-264.01	-19026.5	-261.984	0	-264.01	138382
-263.863	220478	-261.837	0	-263.863	25488.3
-263.716	459983	-261.69	0	-263.716	-87405.4
-263.569	316114	-261.543	0	-263.569	-350408
-263.422	172246	-261.396	0	-263.422	83693.8
-263.275	210405	-261.249	0	-263.275	125674
-263.128	248565	-261.102	0	-263.128	167655
-262.98	62981.1	-260.954	0	-262.98	198743
-262.833	-122603	-260.807	0	-262.833	229832
-262.686	313744	-260.66	0	-262.686	260920
-262.539	750091	-260.513	0	-262.539	292008
-262.392	792043	-260.366	0	-262.392	311296
-262.245	105881	-260.219	0	-262.245	330585
-262.098	132664	-260.072	0	-262.098	175597
-261.951	159447	-259.925	0	-261.951	20609.4
-261.803	254490	-259.777	0	-261.803	257743
-261.656	349534	-259.63	0	-261.656	494876
-261.509	262549	-259.483	0	-261.509	209182
-261.362	175564	-259.336	0	-261.362	-76513.2
-261.215	287672	-259.189	0	-261.215	23559.4
-261.068	399781	-259.042	0	-261.068	123632
-260.921	375368	-258.895	0	-260.921	223705
-260.774	350956	-258.748	0	-260.774	323777
-260.626	-94397.7	-258.6	0	-260.626	521880
-260.479	188363	-258.453	0	-260.479	719983
-260.332	243587	-258.306	0	-260.332	511442
-260.185	298812	-258.159	0	-260.185	302900
-260.038	278192	-258.012	0	-260.038	343066
-259.891	257571	-257.865	0	-259.891	383231
-259.744	312796	-257.718	0	-259.744	249120
-259.597	368021	-257.571	0	-259.597	115009
-259.449	-304868	-257.423	0	-259.449	166066
-259.302	235766	-257.276	0	-259.302	217124
-259.155	503357	-257.129	0	-259.155	660302
-259.008	42834.7	-256.982	0	-259.008	406377
-258.861	122235	-256.835	0	-258.861	240610
-258.714	201636	-256.688	0	-258.714	74843.8
-258.567	463064	-256.541	0	-258.567	431905
-258.42	-3620.5	-256.394	0	-258.42	91862.9
-258.273	64403.1	-256.247	0	-258.273	9603.72
-258.125	132427	-256.099	0	-258.125	-72655.5
-257.978	336972	-255.952	0	-257.978	-67776.7
-257.831	541517	-255.805	0	-257.831	-62897.8
-257.684	304264	-255.658	0	-257.684	438486
-257.537	67010.3	-255.511	0	-257.537	242766
-257.39	421349	-255.364	0	-257.39	76091.9
-257.243	775689	-255.217	0	-257.243	-90582.3
-257.096	-87287.2	-255.07	0	-257.096	-202795
-256.948	-222149	-254.922	0	-256.948	382096
-256.801	310426	-254.775	0	-256.801	-107715
-256.654	114888	-254.628	0	-256.654	99578.2
-256.507	158262	-254.481	0	-256.507	122157
-256.36	201636	-254.334	0	-256.36	144736
-256.213	609066	-254.187	0	-256.213	210884
-256.066	288383	-254.04	0	-256.066	277031
-255.919	324173	-253.893	0	-255.919	226995
-255.771	359962	-253.745	0	-255.771	176959
-255.624	-13812.2	-253.598	0	-255.624	126922
-255.477	340527	-253.451	0	-255.477	76886.1
-255.33	-78754.6	-253.304	0	-255.33	265572
-255.183	230077	-253.157	0	-255.183	454257
-255.036	-52682.8	-253.01	0	-255.036	468667
-254.889	392670	-252.863	0	-254.889	483076
-254.742	223678	-252.716	0	-254.742	239703
-254.594	54685.5	-252.568	0	-254.594	-3671.19
-254.447	310426	-252.421	0	-254.447	362921
-254.3	566166	-252.274	0	-254.3	32409.4
-254.153	797790	-252.127	0	-254.153	-182259
-254.006	301301	-251.98	0	-254.006	300177
-253.859	214375	-251.833	0	-253.859	172647
-253.712	127449	-251.686	0	-253.712	45117
-253.565	192214	-251.539	0	-253.565	59186.2
-253.417	256979	-251.391	0	-253.417	73255.3
-253.27	276236	-251.244	0	-253.27	87324.5
-253.123	295494	-251.097	0	-253.123	101394
-252.976	457909	-250.95	0	-252.976	164478
-252.829	-107789	-250.803	0	-252.829	227562
-252.682	39457.2	-250.656	0	-252.682	726337
-252.535	186704	-250.509	0	-252.535	63270.8
-252.388	197428	-250.362	0	-252.388	543891
-252.241	208153	-250.215	0	-252.241	327408
-252.093	218878	-250.067	0	-252.093	212585
-251.946	229603	-249.92	0	-251.946	97762.9
-251.799	367843	-249.773	0	-251.799	478992
-251.652	506083	-249.626	0	-251.652	163116
-251.505	462294	-249.479	0	-251.505	65086.1
-251.358	418505	-249.332	0	-251.358	-32944.1
-251.211	192688	-249.185	0	-251.211	253885
-251.064	-33129	-249.038	0	-251.064	540714
-250.916	165787	-248.89	0	-250.916	144963
-250.769	364703	-248.743	0	-250.769	446315
-250.622	421409	-248.596	0	-250.622	391854
-250.475	478115	-248.449	0	-250.475	337392
-250.328	125257	-248.302	0	-250.328	152224
-250.181	500513	-248.155	0	-250.181	-32944.1
-250.034	447244	-248.008	0	-250.034	6994.12
-249.887	393974	-247.861	0	-249.887	46932.4
-249.739	340705	-247.713	0	-249.739	86870.6
-249.592	287435	-247.566	0	-249.592	126809
-249.445	620443	-247.419	0	-249.445	111832
-249.298	225337	-247.272	0	-249.298	96855.2
-249.151	-169769	-247.125	0	-249.151	517568
-249.004	163239	-246.978	0	-249.004	241178
-248.857	3252.97	-246.831	0	-248.857	48293.9
-248.71	-156733	-246.684	0	-248.71	552514
-248.562	-89183.3	-246.536	0	-248.562	214401
-248.415	-21633.7	-246.389	0	-248.415	-123713
-248.268	281984	-246.242	0	-248.268	27417.1
-248.121	585602	-246.095	0	-248.121	178547
-247.974	464486	-245.948	0	-247.974	-106013
-247.827	343371	-245.801	0	-247.827	306531
-247.68	339816	-245.654	0	-247.68	606522
-247.533	336261	-245.507	0	-247.533	209408
-247.385	287198	-245.359	0	-247.385	247985
-247.238	238136	-245.212	0	-247.238	286562
-247.091	386745	-245.065	0	-247.091	295639
-246.944	-192759	-244.918	0	-246.944	304716
-246.797	350245	-244.771	0	-246.797	313793
-246.65	165135	-244.624	0	-246.65	322869
-246.503	162054	-244.477	0	-246.503	360992
-246.356	158973	-244.33	0	-246.356	399115
-246.209	110384	-244.183	0	-246.209	306531
-246.061	61796	-244.035	0	-246.061	213947
-245.914	139300	-243.888	0	-245.914	-4805.81
-245.767	216804	-243.741	0	-245.767	473546
-245.62	157788	-243.594	0	-245.62	153132
-245.473	98770.5	-243.447	0	-245.473	-167282
-245.326	-248458	-243.3	0	-245.326	35132.4
-245.179	132427	-243.153	0	-245.179	237547
-245.032	-396830	-243.006	0	-245.032	149501
-244.884	287435	-242.858	0	-244.884	61455.4
-244.737	263912	-242.711	0	-244.737	135545
-244.59	240388	-242.564	0	-244.59	209635
-244.443	702273	-242.417	0	-244.443	458002
-244.296	436044	-242.27	0	-244.296	706368
-244.149	439066	-242.123	0	-244.149	406490
-244.002	442088	-241.976	0	-244.002	106613
-243.855	399603	-241.829	0	-243.855	213380
-243.707	357118	-241.681	0	-243.707	320146
-243.56	338335	-241.534	0	-243.56	219960
-243.413	319551	-241.387	0	-243.413	119774
-243.266	300768	-241.24	0	-243.266	368140
-243.119	281984	-241.093	0	-243.119	-80597.8
-242.972	229070	-240.946	0	-242.972	443705
-242.825	176156	-240.799	0	-242.825	270904
-242.678	396285	-240.652	0	-242.678	403086
-242.53	-111700	-240.504	0	-242.53	535268
-242.383	-312512	-240.357	0	-242.383	727812
-242.236	214790	-240.21	0	-242.236	223251
-242.089	287021	-240.063	0	-242.089	9149.88
-241.942	359251	-239.916	0	-241.942	492153
-241.795	385975	-239.769	0	-241.795	357929
-241.648	412698	-239.622	0	-241.648	223705
-241.501	484929	-239.475	0	-241.501	-215503
-241.354	557160	-239.328	0	-241.354	42393.9
-241.206	96578.1	-239.18	0	-241.206	-352337
-241.059	364110	-239.033	0	-241.059	-49963.3
-240.912	358599	-238.886	0	-240.912	310502
-240.765	353089	-238.739	0	-240.765	670968
-240.618	609244	-238.592	0	-240.618	356114
-240.471	137286	-238.445	0	-240.471	41259.3
-240.324	256920	-238.298	0	-240.324	133049
-240.177	376553	-238.151	0	-240.177	224839
-240.029	255912	-238.003	0	-240.029	217351
-239.882	135271	-237.856	0	-239.882	209862
-239.735	196658	-237.709	0	-239.735	158805
-239.588	258045	-237.562	0	-239.588	107747
-239.441	319432	-237.415	0	-239.441	572257
-239.294	380820	-237.268	0	-239.294	339662
-239.147	442207	-237.121	0	-239.147	107067
-239	503594	-236.974	0	-239	571576
-238.852	401914	-236.826	0	-238.852	376196
-238.705	300234	-236.679	0	-238.705	180816
-238.558	198554	-236.532	0	-238.558	203282
-238.411	96874.4	-236.385	0	-238.411	225747
-238.264	389589	-236.238	0	-238.264	306304
-238.117	682304	-236.091	0	-238.117	386861
-237.97	19370.1	-235.944	0	-237.97	31728.6
-237.823	84549.5	-235.797	0	-237.823	373700
-237.675	466382	-235.649	0	-237.675	448357
-237.528	848216	-235.502	0	-237.528	-174090
-237.381	441259	-235.355	0	-237.381	89366.8
-237.234	34302.1	-235.208	0	-237.234	352823
-237.087	446473	-235.061	0	-237.087	-102609
-236.94	130531	-234.914	0	-236.94	139063
-236.793	224152	-234.767	0	-236.793	-229232
-236.646	317773	-234.62	0	-236.646	99578.2
-236.498	386745	-234.472	0	-236.498	177866
-236.351	455717	-234.325	0	-236.351	256154
-236.204	115125	-234.178	0	-236.204	378012
-236.057	502646	-234.031	0	-236.057	499869
-235.91	287198	-233.884	0	-235.91	418404
-235.763	71750.6	-233.737	0	-235.763	336939
-235.616	83838.5	-233.59	0	-235.616	255474
-235.469	95926.3	-233.443	0	-235.469	174009
-235.322	155417	-233.296	0	-235.322	264891
-235.174	214908	-233.148	0	-235.174	355773
-235.027	274399	-233.001	0	-235.027	272379
-234.88	333890	-232.854	0	-234.88	188986
-234.733	332705	-232.707	0	-234.733	185468
-234.586	331520	-232.56	0	-234.586	181951
-234.439	284828	-232.413	0	-234.439	134865
-234.292	238136	-232.266	0	-234.292	87778.3
-234.145	478707	-232.119	0	-234.145	561705
-233.997	-8834.84	-231.971	0	-233.997	338527
-233.85	262075	-231.824	0	-233.85	217010
-233.703	532984	-231.677	0	-233.703	95493.7
-233.556	121287	-231.53	0	-233.556	119207
-233.409	437704	-231.383	0	-233.409	142920
-233.262	344556	-231.236	0	-233.262	645893
-233.115	251409	-231.089	0	-233.115	-12975
-232.968	360199	-230.942	0	-232.968	137361
-232.82	468990	-230.794	0	-232.82	287697
-232.673	395752	-230.647	0	-232.673	-288118
-232.526	322514	-230.5	0	-232.526	297908
-232.379	397174	-230.353	0	-232.379	401044
-232.232	471834	-230.206	0	-232.232	504180
-232.085	136930	-230.059	0	-232.085	-2650.06
-231.938	530140	-229.912	0	-231.938	187624
-231.791	457850	-229.765	0	-231.791	307098
-231.643	385560	-229.617	0	-231.643	426573
-231.496	358777	-229.47	0	-231.496	182972
-231.349	331994	-229.323	0	-231.349	-60628.6
-231.202	362095	-229.176	0	-231.202	29799.8
-231.055	392196	-229.029	0	-231.055	120228
-230.908	194762	-228.882	0	-230.908	-7188.5
-230.761	-2672.41	-228.735	0	-230.761	562499
-230.614	459983	-228.588	0	-230.614	208047
-230.466	194525	-228.44	0	-230.466	-146405
-230.319	293124	-228.293	0	-230.319	457661
-230.172	391722	-228.146	0	-230.172	364623
-230.025	706480	-227.999	0	-230.025	191709
-229.878	293124	-227.852	0	-229.878	18794.1
-229.731	516867	-227.705	0	-229.731	92770.6
-229.584	740610	-227.558	0	-229.584	166747
-229.437	257097	-227.411	0	-229.437	309708
-229.29	501698	-227.264	0	-229.29	452669
-229.142	154706	-227.116	0	-229.142	188986
-228.995	535828	-226.969	0	-228.995	-74697.8
-228.848	-27322.1	-226.822	0	-228.848	184447
-228.701	137641	-226.675	0	-228.701	443592
-228.554	241928	-226.528	0	-228.554	136340
-228.407	346215	-226.381	0	-228.407	-170913
-228.26	317773	-226.234	0	-228.26	398661
-228.113	289331	-226.087	0	-228.113	271131
-227.965	215382	-225.939	0	-227.965	288831
-227.818	141433	-225.792	0	-227.818	306531
-227.671	579439	-225.645	0	-227.671	-56997.8
-227.524	289331	-225.498	0	-227.524	276577
-227.377	181252	-225.351	0	-227.377	174462
-227.23	73172.8	-225.204	0	-227.23	72347.6
-227.083	636323	-225.057	0	-227.083	371431
-226.936	471360	-224.91	0	-226.936	-26590.3
-226.788	412580	-224.762	0	-226.788	141786
-226.641	353800	-224.615	0	-226.641	310162
-226.494	344319	-224.468	0	-226.494	257062
-226.347	334839	-224.321	0	-226.347	203962
-226.2	325358	-224.174	0	-226.2	630122
-226.053	315877	-224.027	0	-226.053	-105559
-225.906	108784	-223.88	0	-225.906	158578
-225.759	-98308.4	-223.733	0	-225.759	422715
-225.611	164839	-223.585	0	-225.611	323777
-225.464	427986	-223.438	0	-225.464	224839
-225.317	-2850.19	-223.291	0	-225.317	191255
-225.17	294427	-223.144	0	-225.17	157670
-225.023	546198	-222.997	0	-225.023	124086
-224.876	69854.5	-222.85	0	-224.876	90501.4
-224.729	439185	-222.703	0	-224.729	187624
-224.582	80401.8	-222.556	0	-224.582	284747
-224.434	495239	-222.408	0	-224.434	381869
-224.287	181963	-222.261	0	-224.287	478992
-224.14	164483	-222.114	0	-224.14	416361
-223.993	147003	-221.967	0	-223.993	353731
-223.846	266045	-221.82	0	-223.846	-101021
-223.699	385086	-221.673	0	-223.699	141332
-223.552	508868	-221.526	0	-223.552	177639
-223.405	632649	-221.379	0	-223.405	213947
-223.258	164839	-221.232	0	-223.258	221208
-223.11	425142	-221.084	0	-223.11	228470
-222.963	401025	-220.937	0	-222.963	918313
-222.816	376909	-220.79	0	-222.816	446315
-222.669	-11264.2	-220.643	0	-222.669	380962
-222.522	328676	-220.496	0	-222.522	315608
-222.375	227766	-220.349	0	-222.375	-76513.2
-222.228	126857	-220.202	0	-222.228	228470
-222.081	253483	-220.055	0	-222.081	359177
-221.933	380109	-219.907	0	-221.933	489884
-221.786	199562	-219.76	0	-221.786	50563.1
-221.639	19014.6	-219.613	0	-221.639	308346
-221.492	187355	-219.466	0	-221.492	130440
-221.345	355696	-219.319	0	-221.345	-47467.1
-221.198	112.531	-219.172	0	-221.198	460498
-221.051	372643	-219.025	0	-221.051	271358
-220.904	517637	-218.878	0	-220.904	183880
-220.756	662632	-218.73	0	-220.756	96401.4
-220.609	538376	-218.583	0	-220.609	150522
-220.462	414120	-218.436	0	-220.462	204643
-220.315	289865	-218.289	0	-220.315	433040
-220.168	165609	-218.142	0	-220.168	661437
-220.021	226226	-217.995	0	-220.021	301652
-219.874	286843	-217.848	0	-219.874	-58132.5
-219.727	44079	-217.701	0	-219.727	104911
-219.579	-198685	-217.553	0	-219.579	267954
-219.432	138767	-217.406	0	-219.432	354752
-219.285	476219	-217.259	0	-219.285	441550
-219.138	267585	-217.112	0	-219.138	630008
-218.991	58951.8	-216.965	0	-218.991	121363
-218.844	79275.9	-216.818	0	-218.844	111038
-218.697	99600.1	-216.671	0	-218.697	100713
-218.55	301953	-216.524	0	-218.55	3249.91
-218.402	504305	-216.376	0	-218.402	-94213.1
-218.255	460161	-216.229	0	-218.255	381983
-218.108	416017	-216.082	0	-218.108	161074
-217.961	371872	-215.935	0	-217.961	550132
-217.814	327728	-215.788	0	-217.814	242085
-217.667	386923	-215.641	0	-217.667	180930
-217.52	446118	-215.494	0	-217.52	119774
-217.373	201932	-215.347	0	-217.373	15049.8
-217.226	-42254.1	-215.2	0	-217.226	-89674.6
-217.078	92785.8	-215.052	0	-217.078	128738
-216.931	227826	-214.905	0	-216.931	347150
-216.784	-46698.2	-214.758	0	-216.784	-834.687
-216.637	406892	-214.611	0	-216.637	348285
-216.49	253957	-214.464	0	-216.49	275670
-216.343	101022	-214.317	0	-216.343	203055
-216.196	175623	-214.17	0	-216.196	-43836.4
-216.049	250224	-214.023	0	-216.049	-290727
-215.901	267941	-213.875	0	-215.901	362808
-215.754	285658	-213.728	0	-215.754	319239
-215.607	303375	-213.581	0	-215.607	-14790.4
-215.46	321092	-213.434	0	-215.46	348285
-215.313	307522	-213.287	0	-215.313	258424
-215.166	293953	-213.14	0	-215.166	168563
-215.019	280384	-212.993	0	-215.019	296546
-214.872	266815	-212.846	0	-214.872	424530
-214.724	173608	-212.698	0	-214.724	294731
-214.577	80401.8	-212.551	0	-214.577	164932
-214.43	290576	-212.404	0	-214.43	209408
-214.283	500750	-212.257	0	-214.283	253885
-214.136	386923	-212.11	0	-214.136	245716
-213.989	273096	-211.963	0	-213.989	237547
-213.842	568833	-211.816	0	-213.842	-162743
-213.695	136456	-211.669	0	-213.695	134070
-213.547	223619	-211.521	0	-213.547	154947
-213.4	310781	-211.374	0	-213.4	175824
-213.253	397944	-211.227	0	-213.253	240270
-213.106	485107	-211.08	0	-213.106	304716
-212.959	122887	-210.933	0	-212.959	164024
-212.812	488781	-210.786	0	-212.812	23332.5
-212.665	445110	-210.639	0	-212.665	100486
-212.518	401440	-210.492	0	-212.518	177639
-212.37	391900	-210.344	0	-212.37	614237
-212.223	382360	-210.197	0	-212.223	-111005
-212.076	372820	-210.05	0	-212.076	151316
-211.929	363280	-209.903	0	-211.929	413638
-211.782	447954	-209.756	0	-211.782	141332
-211.635	532629	-209.609	0	-211.635	566130
-211.488	435274	-209.462	0	-211.488	424530
-211.341	337920	-209.315	0	-211.341	282931
-211.194	342956	-209.168	0	-211.194	232101
-211.046	347993	-209.02	0	-211.046	181270
-210.899	171001	-208.873	0	-210.899	28778.6
-210.752	-5990.66	-208.726	0	-210.752	-123713
-210.605	139360	-208.579	0	-210.605	592453
-210.458	284710	-208.432	0	-210.458	-317958
-210.311	248031	-208.285	0	-210.311	-22959.6
-210.164	211353	-208.138	0	-210.164	272039
-210.017	265689	-207.991	0	-210.017	323777
-209.869	320025	-207.843	0	-209.869	375515
-209.722	374361	-207.696	0	-209.722	557961
-209.575	428697	-207.549	0	-209.575	740406
-209.428	408136	-207.402	0	-209.428	723160
-209.281	387575	-207.255	0	-209.281	8809.5
-209.134	367014	-207.108	0	-209.134	209408
-208.987	346452	-206.961	0	-208.987	410008
-208.84	204539	-206.814	0	-208.84	254793
-208.692	62625.5	-206.666	0	-208.692	99578.2
-208.545	11726.3	-206.519	0	-208.545	118640
-208.398	688941	-206.372	0	-208.398	137701
-208.251	977449	-206.225	0	-208.251	242993
-208.104	537843	-206.078	0	-208.104	348285
-207.957	371280	-205.931	0	-207.957	598806
-207.81	204717	-205.784	125369	-207.81	152224
-207.663	83660.7	-205.637	149594	-207.663	-65620.9
-207.515	-37395.3	-205.489	19136.6	-207.515	413638
-207.368	387634	-205.342	-61394.8	-207.368	457207
-207.221	812663	-205.195	-61394.8	-207.221	500776
-207.074	711457	-205.048	-61394.8	-207.074	337846
-206.927	610251	-204.901	-46456.4	-206.927	174916
-206.78	327017	-204.754	115256	-206.78	186262
-206.633	43782.8	-204.607	160284	-206.633	197609
-206.486	200450	-204.46	61082.1	-206.486	296093
-206.338	357118	-204.312	27276.3	-206.338	394577
-206.191	255912	-204.165	9610.23	-206.191	318785
-206.044	154706	-204.018	-8055.86	-206.044	242993
-205.897	26006.5	-203.871	22261.1	-205.897	184447
-205.75	625420	-203.724	98361.2	-205.75	125901
-205.603	511890	-203.577	174461	-205.603	67355.4
-205.456	398359	-203.43	213252	-205.456	8809.5
-205.309	231737	-203.283	120845	-205.309	208047
-205.162	65114.2	-203.136	28437.9	-205.162	407284
-205.014	126027	-202.988	-63969.3	-205.014	337846
-204.867	186940	-202.841	105537	-204.867	268408
-204.72	704347	-202.694	219826	-204.72	-36121
-204.573	8230.31	-202.547	147803	-204.573	7901.81
-204.426	222256	-202.4	33983.1	-204.426	298816
-204.279	436282	-202.253	-103269	-204.279	241178
-204.132	35961.2	-202.106	19246.4	-204.132	553876
-203.985	363755	-201.959	97727.2	-203.985	169470
-203.837	281984	-201.811	92461.4	-203.837	133617
-203.69	200213	-201.664	87195.5	-203.69	446315
-203.543	214197	-201.517	92713.6	-203.543	227108
-203.396	228181	-201.37	266827	-203.396	7901.81
-203.249	242165	-201.223	332671	-203.249	100940
-203.102	256149	-201.076	245869	-203.102	193978
-202.955	270133	-200.929	84794.8	-202.955	134524
-202.808	284117	-200.782	-65971.9	-202.808	75070.7
-202.66	116073	-200.634	11656.9	-202.66	189893
-202.513	-51971.8	-200.487	63223	-202.513	304716
-202.366	117969	-200.34	86494.7	-202.366	146892
-202.219	287909	-200.193	109766	-202.219	-10932.7
-202.072	275822	-200.046	125391	-202.072	5519.12
-201.925	263734	-199.899	108235	-201.925	21971
-201.778	361621	-199.752	91078	-201.778	-23299.9
-201.631	459509	-199.605	73921.5	-201.631	-68570.9
-201.483	208509	-199.457	139823	-201.483	278279
-201.336	-42491.1	-199.31	215074	-201.336	-71974.7
-201.189	443155	-199.163	290325	-201.189	171399
-201.042	200687	-199.016	325057	-201.042	414773
-200.895	777348	-198.869	333720	-200.895	324118
-200.748	625894	-198.722	91032.4	-200.748	233462
-200.601	334128	-198.575	-2100.04	-200.601	306191
-200.454	42360.6	-198.428	245735	-200.454	378919
-200.306	-158392	-198.28	200901	-200.306	379033
-200.159	368969	-198.133	19902.9	-200.159	379146
-200.012	361384	-197.986	49119.9	-200.012	907534
-199.865	353800	-197.839	78336.9	-199.865	274081
-199.718	619258	-197.692	107554	-199.718	315948
-199.571	156602	-197.545	236997	-199.571	357815
-199.424	126264	-197.398	378005	-199.424	152792
-199.277	95926.3	-197.251	282200	-199.277	296320
-199.13	323462	-197.104	170594	-199.13	47726.6
-198.982	550997	-196.956	39457.7	-198.982	496238
-198.835	426801	-196.809	117589	-198.835	276691
-198.688	302604	-196.662	215812	-198.688	405696
-198.541	360436	-196.515	144468	-198.541	207934
-198.394	418268	-196.368	323471	-198.394	10171
-198.247	373709	-196.221	141977	-198.247	124653
-198.1	329150	-196.074	18096.5	-198.1	239135
-197.953	284591	-195.927	-9552.12	-197.953	106726
-197.805	240032	-195.779	123623	-197.805	-25682.6
-197.658	340764	-195.632	266195	-197.658	-318639
-197.511	441496	-195.485	415677	-197.511	85509.1
-197.364	238847	-195.338	160270	-197.364	-25909.6
-197.217	36198.2	-195.191	18270.2	-197.217	559776
-197.07	155891	-195.044	234340	-197.07	412050
-196.923	275585	-194.897	283225	-196.923	-84228.5
-196.776	395278	-194.75	238381	-196.776	363488
-196.628	514971	-194.602	74476	-196.628	114101
-196.481	456428	-194.455	1480.7	-196.481	-61763.2
-196.334	397885	-194.308	97964.7	-196.334	110924
-196.187	384849	-194.161	62545.4	-196.187	218258
-196.04	371813	-194.014	-12307.5	-196.04	325592
-195.893	176749	-193.867	158068	-195.893	218712
-195.746	709798	-193.72	247243	-195.746	111832
-195.599	408551	-193.573	221933	-195.599	4951.84
-195.451	107303	-193.425	196623	-195.451	-101928
-195.304	245009	-193.278	171821	-195.304	11759.5
-195.157	382716	-193.131	150587	-195.157	125447
-195.01	1021000	-192.984	129354	-195.01	64859.2
-194.863	445762	-192.837	108121	-194.863	4271.06
-194.716	477285	-192.69	64212.2	-194.716	128851
-194.569	508808	-192.543	15800.3	-194.569	253431
-194.422	418979	-192.396	-32611.5	-194.422	87551.4
-194.274	329150	-192.248	60911.3	-194.274	-78328.5
-194.127	782562	-192.101	273414	-194.127	246851
-193.98	507860	-191.954	95054.5	-193.98	572030
-193.833	278666	-191.807	5070.26	-193.833	374381
-193.686	777585	-191.66	304544	-193.686	176732
-193.539	248802	-191.513	233560	-193.539	196928
-193.392	448132	-191.366	-75766.3	-193.392	217124
-193.245	328913	-191.219	-2830.48	-193.245	41259.3
-193.098	209694	-191.072	108864	-193.098	-134605
-192.95	-4094.53	-190.924	272445	-192.95	134297
-192.803	510230	-190.777	-112727	-192.803	54647.8
-192.656	387456	-190.63	251913	-192.656	214628
-192.509	264682	-190.483	132837	-192.509	26055.6
-192.362	672824	-190.336	23999.1	-192.362	11759.5
-192.215	352852	-190.189	-68323.2	-192.215	346016
-192.068	442444	-190.042	31788.8	-192.068	273627
-191.921	532036	-189.895	173266	-191.921	-147313
-191.773	319196	-189.747	48329.3	-191.773	-201547
-191.626	106355	-189.6	40077.6	-191.626	92770.6
-191.479	242402	-189.453	176056	-191.479	212812
-191.332	378450	-189.306	218299	-191.332	-15698.1
-191.185	-16419.3	-189.159	237409	-191.185	-73563.2
-191.038	316825	-189.012	256519	-191.038	217124
-190.891	422535	-188.865	250594	-190.891	507811
-190.744	528244	-188.718	220783	-190.744	449946
-190.596	483448	-188.57	190971	-190.596	125674
-190.449	438652	-188.423	166952	-190.449	149955
-190.302	393856	-188.276	163299	-190.302	283158
-190.155	349060	-188.129	159647	-190.155	67809.2
-190.008	304264	-187.982	155995	-190.008	400704
-189.861	259467	-187.835	288993	-189.861	36494
-189.714	442207	-187.688	357504	-189.714	260466
-189.567	624946	-187.541	239701	-189.567	484438
-189.419	166794	-187.393	147151	-189.419	191936
-189.272	436756	-187.246	68757.8	-189.272	596537
-189.125	297153	-187.099	-9635.41	-189.125	282250
-188.978	157550	-186.952	-25167	-188.978	316516
-188.831	154469	-186.805	75818.4	-188.831	125674
-188.684	151388	-186.658	176804	-188.684	631937
-188.537	557871	-186.511	269768	-188.537	281343
-188.39	236240	-186.364	237323	-188.39	279300
-188.242	309715	-186.216	204879	-188.242	365304
-188.095	383190	-186.069	172434	-188.095	451307
-187.948	395989	-185.922	202756	-187.948	268635
-187.801	-319326	-185.775	251847	-187.801	85962.9
-187.654	72698.7	-185.628	300939	-187.654	23105.6
-187.507	464723	-185.481	406717	-187.507	-39751.8
-187.36	265156	-185.334	574035	-187.36	812340
-187.213	65588.3	-185.187	378546	-187.213	37855.5
-187.066	142855	-185.04	157275	-187.066	187397
-186.918	220123	-184.892	134343	-186.918	336939
-186.771	297390	-184.745	111411	-186.771	210543
-186.624	374657	-184.598	88478.7	-186.624	84147.6
-186.477	129583	-184.451	74402.2	-186.477	132028
-186.33	-115492	-184.304	47533.9	-186.33	179909
-186.183	18659	-184.157	-19903	-186.183	227789
-186.036	880924	-184.01	250042	-186.036	275670
-185.889	592001	-183.863	53517.7	-185.889	302220
-185.741	303078	-183.715	142091	-185.741	328769
-185.594	408551	-183.568	194981	-185.594	181043
-185.447	514023	-183.421	132980	-185.447	33317.1
-185.3	8941.38	-183.274	70979	-185.3	310389
-185.153	231974	-183.127	12460.9	-185.153	587460
-185.006	348822	-182.98	75481.3	-185.006	341704
-184.859	465671	-182.833	138502	-184.859	95947.5
-184.712	373946	-182.686	201522	-184.712	285881
-184.564	282221	-182.538	131304	-184.564	475815
-184.417	190496	-182.391	37774.2	-184.417	99351.4
-184.27	98770.5	-182.244	181056	-184.27	419992
-184.123	113228	-182.097	283013	-184.123	170605
-183.976	127686	-181.95	333888	-183.976	-78782.4
-183.829	824751	-181.803	-33772.5	-183.829	-110324
-183.682	308293	-181.656	315155	-183.682	-141867
-183.535	234344	-181.509	335623	-183.535	-79576.6
-183.387	160395	-181.361	186739	-183.387	-17286.5
-183.24	192629	-181.214	207718	-183.24	88572.6
-183.093	224863	-181.067	200434	-183.093	194432
-182.946	257097	-180.92	188798	-182.946	-135399
-182.799	289331	-180.773	177162	-182.799	231874
-182.652	321566	-180.626	164939	-182.652	337733
-182.505	353800	-180.479	152284	-182.505	443592
-182.358	372761	-180.332	139629	-182.358	717373
-182.21	391722	-180.184	145624	-182.21	294050
-182.063	183148	-180.037	198198	-182.063	262849
-181.916	702688	-179.89	83587.1	-181.916	231647
-181.769	467568	-179.743	-124754	-181.769	265799
-181.622	232448	-179.596	76850.2	-181.622	299950
-181.475	179356	-179.449	188830	-181.475	-58019
-181.328	126264	-179.302	131330	-181.328	281116
-181.181	342423	-179.155	58495.6	-181.181	173214
-181.034	-169532	-179.008	-20746.9	-181.034	65313.1
-180.886	365177	-178.86	-99989.5	-180.886	175257
-180.739	171771	-178.713	-120234	-180.739	285200
-180.592	-55764	-178.566	-57298.9	-180.592	253545
-180.445	444814	-178.419	5636.53	-180.445	221889
-180.298	308293	-178.272	60442.2	-180.298	190234
-180.151	171771	-178.125	58149	-180.151	158578
-180.004	208746	-177.978	55855.8	-180.004	266706
-179.857	245720	-177.831	53562.6	-179.857	374835
-179.709	282695	-177.683	124965	-179.709	90841.8
-179.562	319670	-177.536	217171	-179.562	503953
-179.415	318722	-177.389	335822	-179.415	190914
-179.268	317773	-177.242	226787	-179.268	-122124
-179.121	316825	-177.095	303340	-179.121	15049.8
-178.974	315877	-176.948	-141283	-178.974	152224
-178.827	245484	-176.801	98809.7	-178.827	203735
-178.68	175090	-176.654	7456.22	-178.68	255247
-178.532	408077	-176.506	-10314.5	-178.532	408419
-178.385	641063	-176.359	210257	-178.385	-135513
-178.238	547916	-176.212	116640	-178.238	6767.22
-178.091	454769	-176.065	94086.6	-178.091	149047
-177.944	543650	-175.918	249429	-177.944	204189
-177.797	-95582.8	-175.771	282217	-177.797	259331
-177.65	413291	-175.624	255463	-177.65	483303
-177.503	194051	-175.477	228709	-177.503	10171
-177.355	338868	-175.329	303887	-177.355	-433915
-177.208	483685	-175.182	543483	-177.208	283839
-177.061	374420	-175.035	334066	-177.061	326273
-176.914	265156	-174.888	22874.2	-176.914	368708
-176.767	565455	-174.741	281665	-176.767	309481
-176.62	137641	-174.594	345982	-176.62	250254
-176.473	205191	-174.447	169915	-176.473	225066
-176.326	272740	-174.3	196577	-176.326	199878
-176.178	340290	-174.152	247687	-176.178	174689
-176.031	407840	-174.005	161310	-176.031	149501
-175.884	-25189	-173.858	323888	-175.884	15390.2
-175.737	269896	-173.711	364390	-175.737	-118721
-175.59	155417	-173.564	120209	-175.59	-78555.4
-175.443	40938.6	-173.417	-47750.9	-175.443	-38390.3
-175.296	97111.4	-173.27	118633	-175.296	-10932.7
-175.149	153284	-173.123	241165	-175.149	16524.8
-175.002	-200107	-172.976	331448	-175.002	-28632.6
-174.854	174616	-172.828	-11837.2	-174.854	-73790.1
-174.707	249750	-172.681	250595	-174.707	545480
-174.56	324884	-172.534	186980	-174.56	2909.53
-174.413	445525	-172.387	48480.4	-174.413	113874
-174.266	566166	-172.24	294949	-174.266	224839
-174.119	421586	-172.093	84290.2	-174.119	230739
-173.972	277007	-171.946	-3559.83	-173.972	236639
-173.825	26243.6	-171.799	140742	-173.825	198970
-173.677	503594	-171.651	308045	-173.677	161301
-173.53	332468	-171.504	40518.7	-173.53	526645
-173.383	161343	-171.357	-35326.5	-173.383	194886
-173.236	293598	-171.21	-16437	-173.236	255247
-173.089	425853	-171.063	136018	-173.089	315608
-172.942	665239	-170.916	178632	-172.942	357815
-172.795	176512	-170.769	208724	-172.795	400023
-172.648	324884	-170.622	223943	-172.648	6540.28
-172.5	473256	-170.474	41754.4	-172.5	774898
-172.353	64166.1	-170.327	40650.3	-172.353	25601.7
-172.206	383190	-170.18	-276777	-172.206	-26590.3
-172.059	292650	-170.033	143913	-172.059	8355.66
-171.912	202110	-169.886	322187	-171.912	43301.6
-171.765	320618	-169.739	388097	-171.765	39217
-171.618	439126	-169.592	359814	-171.618	35132.4
-171.471	178408	-169.445	294888	-171.471	423169
-171.323	-82309.8	-169.297	225838	-171.323	114101
-171.176	601245	-169.15	156787	-171.176	135432
-171.029	71276.6	-169.003	182832	-171.029	156763
-170.882	41886.6	-168.856	270058	-170.882	178093
-170.735	12496.6	-168.709	357284	-170.735	199424
-170.588	-110752	-168.562	382247	-170.588	-84228.5
-170.441	-234000	-168.415	273787	-170.441	329223
-170.294	188837	-168.268	143377	-170.294	306985
-170.146	611673	-168.12	15706	-170.146	284747
-169.999	370865	-167.973	248572	-169.999	469461
-169.852	130057	-167.826	66730.6	-169.852	-42928.7
-169.705	-95582.8	-167.679	177175	-169.705	243447
-169.558	406892	-167.532	228511	-169.558	529822
-169.411	317299	-167.385	180139	-169.411	418404
-169.264	227707	-167.238	161369	-169.264	306985
-169.117	547679	-167.091	154981	-169.117	587687
-168.97	139537	-166.944	163899	-168.97	171286
-168.822	577069	-166.796	-62609	-168.822	270450
-168.675	286487	-166.649	106332	-168.675	369615
-168.528	359962	-166.502	-23360.7	-168.528	250935
-168.381	433437	-166.355	-19535.5	-168.381	132255
-168.234	389352	-166.208	111686	-168.234	118867
-168.087	345267	-166.061	275300	-168.087	105478
-167.94	301182	-165.914	107427	-167.94	92089.9
-167.793	257097	-165.767	290084	-167.793	78701.4
-167.645	220597	-165.619	254568	-167.645	141559
-167.498	184096	-165.472	289306	-167.498	204416
-167.351	329624	-165.325	293676	-167.351	310843
-167.204	475152	-165.178	233146	-167.204	417269
-167.057	388167	-165.031	16141.8	-167.057	66447.7
-166.91	301182	-164.884	77778.5	-166.91	412731
-166.763	-165028	-164.737	295632	-166.763	410461
-166.616	582283	-164.59	83246.1	-166.616	408192
-166.468	544598	-164.442	51830.2	-166.468	-73336.2
-166.321	506912	-164.295	83920.1	-166.321	142240
-166.174	135508	-164.148	257796	-166.174	328769
-166.027	492217	-164.001	143062	-166.027	515299
-165.88	301893	-163.854	120385	-165.88	702737
-165.733	111569	-163.707	40190.3	-165.733	193070
-165.586	148781	-163.56	188022	-165.586	249801
-165.439	185992	-163.413	121754	-165.439	306531
-165.291	276296	-163.265	348450	-165.291	334216
-165.144	366599	-163.118	242778	-165.144	361900
-164.997	47338	-162.971	532590	-164.997	99124.4
-164.85	456191	-162.824	513569	-164.85	-163651
-164.703	184096	-162.677	221855	-164.703	192957
-164.556	-87998.2	-162.53	364344	-164.556	549564
-164.409	443866	-162.383	242380	-164.409	383344
-164.262	247617	-162.236	202472	-164.262	217124
-164.114	-92738.6	-162.088	231349	-164.114	94472.6
-163.967	295020	-161.941	65497.5	-163.967	-28178.8
-163.82	227707	-161.794	202236	-163.82	183199
-163.673	160395	-161.647	113616	-163.673	394577
-163.526	277007	-161.5	143258	-163.526	-139257
-163.379	393619	-161.353	57985.2	-163.379	24013.3
-163.232	131005	-161.206	355812	-163.232	85622.6
-163.085	-131609	-161.059	326410	-163.085	147232
-162.938	618310	-160.912	260759	-162.938	34565.2
-162.79	154706	-160.764	167862	-162.79	-78101.6
-162.643	115836	-160.617	189605	-162.643	215876
-162.496	76965	-160.47	211348	-162.496	509853
-162.349	577780	-160.323	101515	-162.349	339094
-162.202	-134927	-160.176	71734.7	-162.202	168336
-162.055	16999.9	-160.029	367714	-162.055	215422
-161.908	168927	-159.882	231781	-161.908	262508
-161.761	305686	-159.735	162476	-161.761	-198711
-161.613	442444	-159.587	136927	-161.613	37174.7
-161.466	351667	-159.44	165465	-161.466	447336
-161.319	260890	-159.293	96385	-161.319	160393
-161.172	788250	-159.146	23681.2	-161.172	131234
-161.025	587498	-158.999	60966.8	-161.025	102074
-160.878	83364.4	-158.852	87125.9	-160.878	160053
-160.731	307345	-158.705	102669	-160.731	218031
-160.584	292413	-158.558	231262	-160.584	370410
-160.436	277481	-158.41	304449	-160.436	-174316
-160.289	353563	-158.263	121588	-160.289	79722.6
-160.142	429645	-158.116	295812	-160.142	333762
-159.995	73646.8	-157.969	77147.2	-159.995	174462
-159.848	445762	-157.822	-21722.8	-159.848	15163.3
-159.701	180778	-157.675	-27484.3	-159.701	146324
-159.554	643908	-157.528	137541	-159.554	277485
-159.407	386508	-157.381	94020.5	-159.407	96401.4
-159.259	129109	-157.233	360533	-159.259	-84682.3
-159.112	99244.5	-157.086	-3259.26	-159.112	-251243
-158.965	69380.5	-156.939	-170241	-158.965	279300
-158.818	220597	-156.792	33513.6	-158.818	188986
-158.671	371813	-156.645	122257	-158.671	98670.6
-158.524	113466	-156.498	170456	-158.524	226201
-158.377	583231	-156.351	212207	-158.377	353731
-158.23	393145	-156.204	32018.1	-158.23	223478
-158.083	203058	-156.057	99879.6	-158.083	93224.4
-157.935	361858	-155.909	226323	-157.935	137247
-157.788	520659	-155.762	360800	-157.788	181270
-157.641	486055	-155.615	428661	-157.641	16297.9
-157.494	451451	-155.468	218506	-157.494	-148674
-157.347	416846	-155.321	277838	-157.347	34905.5
-157.2	382242	-155.174	97488.1	-157.2	-478619
-157.053	355222	-155.027	265649	-157.053	111605
-156.906	328202	-154.88	180376	-156.906	4724.91
-156.758	346689	-154.732	183813	-156.758	-494.281
-156.611	365177	-154.585	261612	-156.611	-5713.5
-156.464	47101	-154.438	115886	-156.464	-151624
-156.317	457139	-154.291	11186	-156.317	399569
-156.17	275585	-154.144	101215	-156.17	602210
-156.023	94030.2	-153.997	191244	-156.023	804852
-155.876	208272	-153.85	281273	-155.876	332173
-155.729	322514	-153.703	245627	-155.729	556599
-155.581	254727	-153.555	202064	-155.581	345335
-155.434	186941	-153.408	151784	-155.434	134070
-155.287	249987	-153.261	299055	-155.287	330812
-155.14	313033	-153.114	105409	-155.14	-169551
-154.993	376079	-152.967	74153.4	-154.993	245035
-154.846	439126	-152.82	217639	-154.846	-37482.6
-154.699	236714	-152.673	155840	-154.699	573164
-154.552	34302.1	-152.526	78298	-154.552	486707
-154.404	13918.7	-152.378	153390	-154.404	109790
-154.257	-6464.69	-152.231	445560	-154.257	429977
-154.11	131479	-152.084	419277	-154.11	-494.281
-153.963	269422	-151.937	325320	-153.963	266139
-153.816	407366	-151.79	427240	-153.816	184220
-153.669	545309	-151.643	93330.7	-153.669	102301
-153.522	247143	-151.496	153293	-153.522	187397
-153.375	-51023.7	-151.349	213256	-153.375	272493
-153.227	196895	-151.201	273219	-153.227	-252378
-153.08	444814	-151.054	45248.3	-153.08	-80143.9
-152.933	315877	-150.907	196072	-152.933	325819
-152.786	186941	-150.76	301083	-152.786	34678.6
-152.639	194525	-150.613	219415	-152.639	-212893
-152.492	202110	-150.466	-230221	-152.492	236639
-152.345	702688	-150.319	109679	-152.345	315835
-152.198	475152	-150.172	246908	-152.198	395031
-152.051	353800	-150.025	-26170	-152.051	183766
-151.903	232448	-149.877	92250.9	-151.903	-27498
-151.756	302604	-149.73	273158	-151.756	351235
-151.609	372761	-149.583	136100	-151.609	32863.2
-151.462	139537	-149.436	337344	-151.462	760148
-151.315	-93686.6	-149.289	93656.4	-151.315	325592
-151.168	71276.6	-149.142	2297.36	-151.168	323096
-151.021	236240	-148.995	72319.5	-151.021	320600
-150.874	-53867.9	-148.848	60598.7	-150.874	-146632
-150.726	384138	-148.7	209025	-150.726	83239.9
-150.579	648648	-148.553	68041.4	-150.579	125220
-150.432	185044	-148.406	-50862.9	-150.432	167201
-150.285	449554	-148.259	-27338.9	-150.285	-211986
-150.138	-14049.2	-148.112	205548	-150.138	105932
-149.991	-128765	-147.965	313333	-149.991	598126
-149.844	484633	-147.818	285305	-149.844	-71520.9
-149.697	460931	-147.671	63260.3	-149.697	-44063.3
-149.549	437230	-147.523	-75990.5	-149.549	-16605.8
-149.402	487477	-147.376	304850	-149.402	88912.9
-149.255	537724	-147.229	348595	-149.255	194432
-149.108	269422	-147.082	486215	-149.108	343519
-148.961	1119.84	-146.935	524221	-148.961	492607
-148.814	-104115	-146.788	158435	-148.814	24467.1
-148.667	518763	-146.641	315782	-148.667	253431
-148.52	368021	-146.494	412776	-148.52	90274.5
-148.372	217279	-146.346	279941	-148.372	-72882.4
-148.225	83364.4	-146.199	335618	-148.225	160847
-148.078	-50549.7	-146.052	263564	-148.078	394577
-147.931	179593	-145.905	161048	-147.931	-68797.8
-147.784	409736	-145.758	227081	-147.784	164932
-147.637	423720	-145.611	251669	-147.637	-113274
-147.49	437704	-145.464	327664	-147.49	305623
-147.343	451688	-145.317	267703	-147.343	158124
-147.195	465672	-145.169	365090	-147.195	10624.9
-147.048	246432	-145.022	80590.5	-147.048	596537
-146.901	27191.6	-144.875	-177530	-146.901	485346
-146.754	445051	-144.728	215402	-146.754	374154
-146.607	134797	-144.581	241878	-146.607	262962
-146.46	101378	-144.434	286383	-146.46	707275
-146.313	796072	-144.287	452961	-146.313	454484
-146.166	595793	-144.14	535387	-146.166	419538
-146.019	395515	-143.993	178160	-146.019	384592
-145.871	717205	-143.845	202296	-145.871	268749
-145.724	-174628	-143.698	258861	-145.724	152905
-145.577	-19796.8	-143.551	117588	-145.577	603458
-145.43	135034	-143.404	-7209.21	-145.43	356908
-145.283	73706.1	-143.257	33049.1	-145.283	175711
-145.136	12378.1	-143.11	73307.4	-145.136	-5486.59
-144.989	178586	-142.963	113566	-144.989	161868
-144.842	344793	-142.816	-42294.5	-144.842	329223
-144.694	184867	-142.668	-88333.8	-144.694	126242
-144.547	753054	-142.521	176148	-144.547	620364
-144.4	547620	-142.374	214234	-144.4	373813
-144.253	342186	-142.227	125394	-144.253	127263
-144.106	273274	-142.08	36553.9	-144.106	44095.9
-143.959	204361	-141.933	-4425.58	-143.959	-39071
-143.812	-137594	-141.786	43306.8	-143.812	8469.12
-143.665	248565	-141.639	91039.2	-143.665	56009.2
-143.517	419276	-141.491	130929	-143.517	435536
-143.37	-138127	-141.344	48203.9	-143.37	117959
-143.223	123598	-141.197	73747.4	-143.223	192503
-143.076	385323	-141.05	251937	-143.076	267047
-142.929	317122	-140.903	178017	-142.929	265345
-142.782	248920	-140.756	61223.5	-142.782	263643
-142.635	180719	-140.609	172826	-142.635	-130180
-142.488	112517	-140.462	234908	-142.488	173101
-142.34	205487	-140.314	243232	-142.34	96968.7
-142.193	298457	-140.167	251555	-142.193	20836.4
-142.046	-18137.7	-140.02	218206	-142.046	31842.1
-141.899	393382	-139.873	6212.69	-141.899	42847.8
-141.752	395337	-139.726	30777.5	-141.752	-262022
-141.605	397292	-139.579	253642	-141.605	130213
-141.458	444755	-139.432	271304	-141.458	130326
-141.311	492217	-139.285	265868	-141.311	130440
-141.163	426801	-139.137	260432	-141.163	276577
-141.016	361384	-138.99	172305	-141.016	422715
-140.869	-68088.9	-138.843	30976.4	-140.869	394577
-140.722	230551	-138.696	140998	-140.722	366438
-140.575	-138246	-138.549	213886	-140.575	309254
-140.428	221071	-138.402	186707	-140.428	252070
-140.281	170823	-138.255	159529	-140.281	412731
-140.134	120576	-138.108	134120	-140.134	-123713
-139.987	496010	-137.961	170472	-139.987	148593
-139.839	143330	-137.813	206823	-139.839	420900
-139.692	609777	-137.666	243174	-139.692	504407
-139.545	348112	-137.519	171281	-139.545	-109190
-139.398	177460	-137.372	84970.7	-139.398	-272574
-139.251	6808.22	-137.225	235472	-139.251	261147
-139.104	154706	-137.078	289952	-139.104	620591
-138.957	302604	-136.931	225742	-138.957	282931
-138.81	433437	-136.784	161533	-138.81	-190882
-138.662	564270	-136.636	116086	-138.662	32409.4
-138.515	331046	-136.489	171462	-138.515	8809.5
-138.368	97822.4	-136.342	226838	-138.368	682314
-138.221	342423	-136.195	282215	-138.221	353731
-138.074	587024	-136.048	65048.5	-138.074	25147.9
-137.927	58003.7	-135.901	-59288.7	-137.927	480807
-137.78	257097	-135.754	290381	-137.78	239362
-137.633	124368	-135.607	320554	-137.633	145870
-137.485	-8360.81	-135.459	115780	-137.485	52378.5
-137.338	587024	-135.312	153940	-137.338	89593.7
-137.191	-31114.3	-135.165	190654	-137.191	126809
-137.044	101615	-135.018	178848	-137.044	131347
-136.897	234344	-134.871	167042	-136.897	135886
-136.75	291228	-134.724	155236	-136.75	-4805.81
-136.603	348112	-134.577	159666	-136.603	551607
-136.456	326721	-134.43	164168	-136.456	-161042
-136.308	305330	-134.282	168669	-136.308	288150
-136.161	283939	-134.135	157596	-136.161	301652
-136.014	262549	-133.988	140015	-136.014	315154
-135.867	207028	-133.841	122434	-135.867	237887
-135.72	151507	-133.694	104853	-135.72	160620
-135.573	278014	-133.547	87271.6	-135.573	214060
-135.426	404521	-133.4	69690.4	-135.426	267500
-135.279	177401	-133.253	67013.8	-135.279	409894
-135.131	-49720.1	-133.105	169018	-135.131	-144817
-134.984	132723	-132.958	271023	-134.984	433267
-134.837	315166	-132.811	373028	-134.837	314246
-134.69	167683	-132.664	248278	-134.69	398548
-134.543	748313	-132.517	127849	-134.543	482849
-134.396	555323	-132.37	218982	-134.396	175030
-134.249	362332	-132.223	296670	-134.249	-132790
-134.102	463005	-132.076	363088	-134.102	59753.5
-133.955	563678	-131.929	194989	-133.955	252297
-133.807	254786	-131.781	58404	-133.807	-77988.1
-133.66	-54104.9	-131.634	92207.4	-133.66	288831
-133.513	391663	-131.487	126011	-133.513	56576.6
-133.366	109318	-131.34	159814	-133.366	521426
-133.219	236536	-131.193	136016	-133.219	289172
-133.072	363755	-131.046	110027	-133.072	56916.9
-132.925	237840	-130.899	84037.3	-132.925	128738
-132.778	111925	-130.752	43414.3	-132.778	200559
-132.63	168038	-130.604	2951.07	-132.63	272379
-132.483	224152	-130.457	216133	-132.483	344200
-132.336	325773	-130.31	267836	-132.336	423282
-132.189	427393	-130.163	59070.7	-132.189	502365
-132.042	164957	-130.016	42739.4	-132.042	232895
-131.895	-97478.9	-129.869	106437	-131.895	-36574.9
-131.748	84431	-129.722	283608	-131.748	134751
-131.601	266341	-129.575	344093	-131.601	306077
-131.453	311730	-129.427	260349	-131.453	782386
-131.306	357118	-129.28	253991	-131.306	96855.2
-131.159	-143579	-129.133	266731	-131.159	195566
-131.012	83838.5	-128.986	279471	-131.012	294277
-130.865	83719.9	-128.839	258831	-130.865	392988
-130.718	83601.4	-128.692	206342	-130.718	491699
-130.571	220952	-128.545	153854	-130.571	-118494
-130.424	358303	-128.398	84459.5	-130.424	433154
-130.276	586668	-128.25	-44384.1	-130.276	-60855.5
-130.129	86919.7	-128.103	-22876.3	-130.129	142240
-129.982	-3264.97	-127.956	109195	-129.982	171059
-129.835	634664	-127.809	89432	-129.835	199878
-129.688	453465	-127.662	58431.4	-129.688	272266
-129.541	272266	-127.515	27430.8	-129.541	344654
-129.394	224034	-127.368	118336	-129.394	327862
-129.247	175801	-127.221	277585	-129.247	311070
-129.099	628146	-127.073	177068	-129.099	294277
-128.952	-133031	-126.926	126835	-128.952	277485
-128.805	19725.6	-126.779	171935	-128.805	369615
-128.658	172482	-126.632	217034	-128.658	461746
-128.511	249394	-126.485	255475	-128.511	379600
-128.364	326306	-126.338	189822	-128.364	297454
-128.217	298931	-126.191	124169	-128.217	173555
-128.07	271555	-126.044	58515.3	-128.07	49655.4
-127.923	653744	-125.897	218819	-127.923	143601
-127.775	307819	-125.749	392497	-127.775	237547
-127.628	371458	-125.602	185515	-127.628	-209489
-127.481	435096	-125.455	155108	-127.481	40578.6
-127.334	453228	-125.308	316396	-127.334	247078
-127.187	471360	-125.161	260000	-127.187	453576
-127.04	430178	-125.014	170655	-127.04	240043
-126.893	388997	-124.867	125386	-126.893	26509.4
-126.746	347815	-124.72	80116.5	-126.746	379373
-126.598	306634	-124.572	34847.2	-126.598	35132.4
-126.451	345089	-124.425	113631	-126.451	75751.5
-126.304	383545	-124.278	206378	-126.304	116370
-126.157	239973	-124.131	299125	-126.157	287697
-126.01	96400.3	-123.984	236411	-126.01	459023
-125.863	333950	-123.837	73679.5	-125.863	233689
-125.716	571499	-123.69	162298	-125.716	8355.66
-125.569	444992	-123.543	214648	-125.569	131574
-125.421	318484	-123.395	168784	-125.421	254793
-125.274	358836	-123.248	122920	-125.274	152905
-125.127	399188	-123.101	81599.3	-125.127	51017
-124.98	-61037.7	-122.954	198807	-124.98	341250
-124.833	692259	-122.807	216163	-124.833	631483
-124.686	467153	-122.66	72456.1	-124.686	131574
-124.539	242047	-122.513	48269	-124.539	328769
-124.392	92785.8	-122.366	66614.6	-124.392	308120
-124.244	-56475.1	-122.218	84960.1	-124.244	287470
-124.097	105229	-122.071	96012.9	-124.097	136113
-123.95	266933	-121.924	98051.3	-123.95	-15244.2
-123.803	474145	-121.777	100090	-123.803	181951
-123.656	-46757.4	-121.63	111722	-123.656	-317958
-123.509	129168	-121.483	174913	-123.509	235958
-123.362	305093	-121.336	238103	-123.362	92770.6
-123.215	298990	-121.189	301293	-123.215	167428
-123.067	292887	-121.041	256143	-123.067	242085
-122.92	-31766.2	-120.894	194312	-122.92	-31809.5
-122.773	371695	-120.747	132481	-122.773	391400
-122.626	365591	-120.6	167360	-122.626	204643
-122.479	359488	-120.453	273356	-122.479	17886.4
-122.332	243943	-120.306	136419	-122.332	526872
-122.185	128398	-120.159	15693.5	-122.185	338754
-122.038	149373	-120.012	-19638.7	-122.038	237774
-121.891	170349	-119.865	-54970.8	-121.891	136794
-121.743	487121	-119.717	-90303	-121.743	46705.5
-121.596	75779.9	-119.57	131426	-121.596	653722
-121.449	301538	-119.423	224757	-121.449	-104425
-121.302	-200818	-119.276	77993	-121.302	-165467
-121.155	58122.2	-119.129	-195284	-121.155	43982.4
-121.008	317062	-118.982	348830	-121.008	253431
-120.861	166439	-118.835	218373	-120.861	550018
-120.714	15814.8	-118.688	149381	-120.714	149501
-120.566	297508	-118.54	167047	-120.566	177412
-120.419	579202	-118.393	385564	-120.419	205324
-120.272	254135	-118.246	586912	-120.272	189666
-120.125	-70933.1	-118.099	245821	-120.125	174009
-119.978	171179	-117.952	-1444.67	-119.978	25601.7
-119.831	413291	-117.805	-146850	-119.831	-122805
-119.684	518882	-117.658	458529	-119.684	77339.9
-119.537	624472	-117.511	212814	-119.537	277485
-119.389	195355	-117.363	90510.3	-119.389	161755
-119.242	494350	-117.216	9604.21	-119.242	46024.7
-119.095	383782	-117.069	-36599.4	-119.095	104571
-118.948	273214	-116.922	151714	-118.948	163116
-118.801	189192	-116.775	248597	-118.801	263416
-118.654	105170	-116.628	-1191.1	-118.654	363715
-118.507	385204	-116.481	13633.8	-118.507	115463
-118.36	665239	-116.334	198703	-118.36	-132790
-118.212	588801	-116.186	179550	-118.212	203508
-118.065	512364	-116.039	152626	-118.065	539807
-117.918	435926	-115.892	125702	-117.918	367800
-117.771	359488	-115.745	70426.4	-117.771	195793
-117.624	266756	-115.598	8644.92	-117.624	-143228
-117.477	174023	-115.451	200509	-117.477	679591
-117.33	81290.6	-115.304	238435	-117.33	267954
-117.183	-11442	-115.157	28055.3	-117.183	-143682
-117.035	47515.7	-115.009	10110.3	-117.035	-7075.03
-116.888	106473	-114.862	57852.4	-116.888	129532
-116.741	165431	-114.715	78151.4	-116.741	91862.9
-116.594	224389	-114.568	98450.4	-116.594	54193.9
-116.447	125968	-114.421	118749	-116.447	73709.2
-116.3	27547.1	-114.274	34414.7	-116.3	93224.4
-116.153	-146719	-114.127	-34808	-116.153	112740
-116.006	-320985	-113.98	115948	-116.006	132255
-115.859	479359	-113.833	153353	-115.859	260693
-115.711	66180.8	-113.685	82604	-115.711	389131
-115.564	563144	-113.538	11854.7	-115.564	343292
-115.417	331994	-113.391	-8346.96	-115.417	297454
-115.27	213427	-113.244	149204	-115.27	340342
-115.123	94859.8	-113.097	306755	-115.123	383231
-114.976	-114722	-112.95	464306	-114.976	77566.9
-114.829	403810	-112.803	216572	-114.829	-228097
-114.682	194229	-112.656	-79810.2	-114.682	188759
-114.534	-15352.8	-112.508	-180984	-114.534	605614
-114.387	2601.19	-112.361	133723	-114.387	49428.5
-114.24	20555.2	-112.214	97633.4	-114.24	190347
-114.093	144692	-112.067	-862.548	-114.093	56236.2
-113.946	268830	-111.92	109371	-113.946	-77874.7
-113.799	392967	-111.773	330777	-113.799	136567
-113.652	517104	-111.626	229133	-113.652	351008
-113.505	398537	-111.479	92507	-113.505	579972
-113.357	279969	-111.331	33854.9	-113.357	111832
-113.21	161402	-111.184	129474	-113.21	35813.2
-113.063	42834.7	-111.037	190758	-113.063	-40205.6
-112.916	401322	-110.89	133924	-112.916	101394
-112.769	759808	-110.743	14740.5	-112.769	242993
-112.622	41294.1	-110.596	152502	-112.622	-268943
-112.475	50893.2	-110.449	191225	-112.475	380962
-112.328	102207	-110.302	122429	-112.328	290193
-112.18	153521	-110.154	292406	-112.18	199424
-112.033	477878	-110.007	79362.9	-112.033	181270
-111.886	74120.8	-109.86	226637	-111.886	163116
-111.739	4082.53	-109.713	279288	-111.739	254793
-111.592	-65955.7	-109.566	-123833	-111.592	346469
-111.445	121880	-109.419	-105581	-111.445	46024.7
-111.298	309715	-109.272	50922.8	-111.298	442684
-111.151	315522	-109.125	201544	-111.151	403654
-111.003	321329	-108.977	-107510	-111.003	364623
-110.856	327136	-108.83	-111186	-110.856	369162
-110.709	332942	-108.683	230505	-110.709	373700
-110.562	349178	-108.536	113452	-110.562	265458
-110.415	365414	-108.389	154648	-110.415	157216
-110.268	381649	-108.242	49829.2	-110.268	48974.7
-110.121	397885	-108.095	88259.9	-110.121	-59267.1
-109.974	171416	-107.948	163680	-109.974	14028.7
-109.827	-55053	-107.801	-10528.2	-109.827	87324.5
-109.679	21858.8	-107.653	94606.8	-109.679	160620
-109.532	98770.5	-107.506	49795	-109.532	233916
-109.385	40109	-107.359	191273	-109.385	339889
-109.238	-18552.5	-107.212	54159.3	-109.238	445861
-109.091	-183397	-107.065	157245	-109.091	595403
-108.944	379872	-106.918	86240.8	-108.944	47840.1
-108.797	355340	-106.771	250663	-108.797	66674.6
-108.65	330809	-106.624	410078	-108.65	85509.1
-108.502	397292	-106.476	230360	-108.502	17205.6
-108.355	463775	-106.329	184160	-108.355	-51097.9
-108.208	-76384.4	-106.182	265356	-108.208	208728
-108.061	111569	-106.035	201706	-108.061	-228551
-107.914	193340	-105.888	180743	-107.914	176505
-107.767	275110	-105.741	180200	-107.767	581560
-107.62	375842	-105.594	113401	-107.62	-483838
-107.473	476574	-105.447	228570	-107.473	77339.9
-107.325	319433	-105.299	40071.9	-107.325	464242
-107.178	162291	-105.152	34641.9	-107.178	154040
-107.031	-26137	-105.005	300755	-107.031	196020
-106.884	513549	-104.858	196268	-106.884	238001
-106.737	143093	-104.711	41010.4	-106.737	410688
-106.59	-227364	-104.564	80578	-106.59	583376
-106.443	380583	-104.417	121006	-106.443	418404
-106.296	-224994	-104.27	161434	-106.296	253431
-106.148	155417	-104.122	185569	-106.148	437011
-106.001	535828	-103.975	202896	-106.001	620591
-105.854	510468	-103.828	220222	-105.854	381869
-105.707	485107	-103.681	136047	-105.707	143147
-105.56	641774	-103.534	-91234.2	-105.56	180362
-105.413	70328.6	-103.387	16236.3	-105.413	217578
-105.266	439363	-103.24	191675	-105.266	679591
-105.119	80283.3	-103.093	141394	-105.119	-20236.5
-104.971	85260.6	-102.945	-33987.4	-104.971	107747
-104.824	90237.9	-102.798	-2396.72	-104.824	235731
-104.677	140722	-102.651	-89491.6	-104.677	193070
-104.53	191207	-102.504	173905	-104.53	150409
-104.383	196184	-102.357	-12268.3	-104.383	151316
-104.236	201161	-102.21	136436	-104.236	152224
-104.089	634664	-102.063	189405	-104.089	-289820
-103.942	340053	-101.916	126313	-103.942	-34759.5
-103.795	500513	-101.769	96854.8	-103.795	176732
-103.647	660973	-101.621	156648	-103.647	388223
-103.5	103392	-101.474	57672.7	-103.5	362240
-103.353	273925	-101.327	-143449	-103.353	336258
-103.206	-71288.6	-101.18	111084	-103.206	528120
-103.059	311611	-101.033	289559	-103.059	22878.7
-102.912	341831	-100.886	267901	-102.912	269202
-102.765	372050	-100.739	312094	-102.765	515526
-102.618	265748	-100.592	-49145.6	-102.618	369729
-102.47	159447	-100.444	-159369	-102.47	223932
-102.323	271200	-100.297	162279	-102.323	247872
-102.176	382953	-100.15	219322	-102.176	271812
-102.029	312678	-100.003	311420	-102.029	295752
-101.882	242402	-99.8561	64415.3	-101.882	319693
-101.735	198673	-99.7091	207188	-101.735	114896
-101.588	154943	-99.5621	131176	-101.588	-89901.5
-101.441	111214	-99.4151	327988	-101.441	53853.5
-101.293	67484.4	-99.2671	184221	-101.293	197609
-101.146	187296	-99.1201	354539	-101.146	296887
-100.999	307108	-98.9731	361418	-100.999	396165
-100.852	123539	-98.8261	176366	-100.852	321168
-100.705	-60030.3	-98.6791	167800	-100.705	246170
-100.558	109081	-98.5321	298489	-100.558	94926.4
-100.411	278192	-98.3851	63593	-100.411	-56317.1
-100.264	22569.8	-98.2381	297414	-100.264	140991
-100.116	-233052	-98.0901	192944	-100.116	338300
-99.9693	4319.56	-97.9434	232993	-99.9693	249687
-99.8222	241691	-97.7963	259873	-99.8222	161074
-99.6751	297034	-97.6492	210989	-99.6751	421013
-99.528	352378	-97.5021	-919.323	-99.528	-16151.9
-99.3809	343253	-97.355	-35466	-99.3809	330925
-99.2337	334128	-97.2078	29422.9	-99.2337	-19101.9
-99.0866	325002	-97.0607	430896	-99.0866	22992.1
-98.9395	315877	-96.9136	216244	-98.9395	65086.1
-98.7924	214434	-96.7665	188725	-98.7924	-331573
-98.6452	112991	-96.6193	329890	-98.6452	-31128.8
-98.4981	-170480	-96.4722	99225.4	-98.4981	225747
-98.351	274162	-96.3251	93449.9	-98.351	482622
-98.2039	-69985	-96.178	74140.9	-98.2039	256608
-98.0568	313981	-96.0309	35751.2	-98.0568	30594
-97.9096	333890	-95.8837	198212	-97.9096	153132
-97.7625	353800	-95.7366	347569	-97.7625	275670
-97.6154	434385	-95.5895	140657	-97.6154	215762
-97.4683	514971	-95.4424	224163	-97.4683	155855
-97.3212	292176	-95.2953	-115226	-97.3212	226655
-97.174	69380.5	-95.1481	254087	-97.174	297454
-97.0269	112043	-95.001	40916.7	-97.0269	538899
-96.8798	154706	-94.8539	250871	-96.8798	83239.9
-96.7327	606933	-94.7068	129645	-96.7327	19701.8
-96.5855	331046	-94.5596	107251	-96.5855	-43836.4
-96.4384	342186	-94.4125	260770	-96.4384	24013.3
-96.2913	353326	-94.2654	293629	-96.2913	91862.9
-96.1442	136930	-94.1183	186324	-96.1442	159713
-95.9971	-79465.7	-93.9712	131128	-95.9971	227562
-95.8499	30272.8	-93.824	328573	-95.8499	208274
-95.7028	140011	-93.6769	37521.6	-95.7028	188986
-95.5557	249750	-93.5298	257096	-95.5557	169697
-95.4086	359488	-93.3827	28456.2	-95.4086	150409
-95.2614	224626	-93.2355	-163600	-95.2614	168336
-95.1143	89763.9	-93.0884	-321982	-95.1143	186262
-94.9672	91423	-92.9413	74486.1	-94.9672	204189
-94.8201	93082.1	-92.7942	425188	-94.8201	222116
-94.673	401914	-92.6471	214927	-94.673	283612
-94.5258	-17367.4	-92.4999	84136.7	-94.5258	345108
-94.3787	-27085.1	-92.3528	112749	-94.3787	188759
-94.2316	-36802.7	-92.2057	92025.2	-94.2316	32409.4
-94.0845	62981.1	-92.0586	95610.9	-94.0845	415907
-93.9373	162765	-91.9114	129244	-93.9373	102301
-93.7902	308056	-91.7643	136719	-93.7902	6540.28
-93.6431	453347	-91.6172	150904	-93.6431	-89220.8
-93.496	71513.6	-91.4701	61383.6	-93.496	76432.2
-93.3489	417794	-91.323	-2774.23	-93.3489	242085
-93.2017	-55053	-91.1758	288716	-93.2017	451307
-93.0546	200213	-91.0287	231635	-93.0546	-36574.9
-92.9075	197606	-90.8816	120882	-92.9075	175370
-92.7604	194999	-90.7345	10129.2	-92.7604	387315
-92.6133	465434	-90.5874	-105322	-92.6133	250708
-92.4661	7756.28	-90.4402	-224228	-92.4661	114101
-92.319	-85865.1	-90.2931	278434	-92.319	-98751.5
-92.1719	-179486	-90.146	341218	-92.1719	385500
-92.0248	272977	-89.9989	341897	-92.0248	-88766.9
-91.8776	-2672.41	-89.8517	300781	-91.8776	134070
-91.7305	16051.8	-89.7046	236232	-91.7305	73936.1
-91.5834	34776.1	-89.5575	324504	-91.5834	13801.8
-91.4363	7993.31	-89.4104	73743.3	-91.4363	-46332.5
-91.2892	-18789.5	-89.2633	267915	-91.2892	-106467
-91.142	11311.5	-89.1161	328927	-91.142	214628
-90.9949	41412.6	-88.969	235260	-90.9949	-161382
-90.8478	481077	-88.8219	202900	-90.8478	-145271
-90.7007	192629	-88.6748	58325.3	-90.7007	-129159
-90.5535	256860	-88.5276	64658	-90.5535	21290.2
-90.4064	321092	-88.3805	57743.2	-90.4064	171739
-90.2593	-69748	-88.2334	5613.65	-90.2593	-69932.4
-90.1122	267526	-88.0863	110506	-90.1122	385500
-89.9651	320381	-87.9392	105935	-89.9651	227335
-89.8179	373235	-87.792	-17473.2	-89.8179	69170.8
-89.6708	623287	-87.6449	-150916	-89.6708	128851
-89.5237	145226	-87.4978	172620	-89.5237	188532
-89.3766	-204255	-87.3507	258147	-89.3766	-2536.59
-89.2294	174379	-87.2035	166257	-89.2294	-193605
-89.0823	97940.9	-87.0564	-74358.8	-89.0823	-36121
-88.9352	21503.2	-86.9093	299932	-88.9352	121363
-88.7881	108133	-86.7622	250361	-88.7881	159032
-88.641	194762	-86.6151	155151	-88.641	196701
-88.4938	508927	-86.4679	198863	-88.4938	234370
-88.3467	94978.3	-86.3208	-78165.1	-88.3467	272039
-88.1996	264089	-86.1737	271294	-88.1996	382323
-88.0525	433200	-86.0266	203263	-88.0525	492607
-87.9054	374776	-85.8795	135231	-87.9054	646460
-87.7582	316351	-85.7323	49994.2	-87.7582	103209
-87.6111	227589	-85.5852	-44510.7	-87.6111	-47921
-87.464	138826	-85.4381	-63600.4	-87.464	-199051
-87.3169	732670	-85.291	136475	-87.3169	-45197.9
-87.1697	112991	-85.1438	21135.9	-87.1697	108655
-87.0226	135626	-84.9967	338774	-87.0226	44209.3
-86.8755	158262	-84.8496	349737	-86.8755	-20236.5
-86.7284	105051	-84.7025	480364	-86.7284	351008
-86.5813	51841.3	-84.5554	401931	-86.5813	25147.9
-86.4341	161698	-84.4082	65086.1	-86.4341	-235358
-86.287	271555	-84.2611	59581.6	-86.287	201239
-86.1399	17355.4	-84.114	140969	-86.1399	-146405
-85.9928	491269	-83.9669	249853	-85.9928	203055
-85.8456	-108026	-83.8197	138988	-85.8456	-215389
-85.6985	20792.2	-83.6726	178070	-85.6985	63270.7
-85.5514	210287	-83.5255	403511	-85.5514	385500
-85.4043	399781	-83.3784	101225	-85.4043	10624.9
-85.2572	191088	-83.2313	18839.5	-85.2572	-4805.81
-85.11	-17604.4	-83.0841	202452	-85.11	-20236.5
-84.9629	77083.5	-82.937	197187	-84.9629	95039.8
-84.8158	171771	-82.7899	-176381	-84.8158	210316
-84.6687	117258	-82.6428	287125	-84.6687	-48034.4
-84.5215	62744.1	-82.4956	222746	-84.5215	-306385
-84.3744	190259	-82.3485	510150	-84.3744	219506
-84.2273	317773	-82.2014	283193	-84.2273	48293.9
-84.0802	361858	-82.0543	183219	-84.0802	-220949
-83.9331	405943	-81.9072	342272	-83.9331	206912
-83.7859	268000	-81.76	179965	-83.7859	199084
-83.6388	130057	-81.6129	224677	-83.6388	191255
-83.4917	154232	-81.4658	334331	-83.4917	207933
-83.3446	178408	-81.3187	106795	-83.3446	224612
-83.1974	-24951.9	-81.1715	86773.8	-83.1974	241291
-83.0503	-228312	-81.0244	50204.9	-83.0503	257970
-82.9032	349534	-80.8773	406094	-82.9032	394463
-82.7561	199265	-80.7302	176057	-82.7561	530957
-82.609	276533	-80.5831	299805	-82.609	318898
-82.4618	353800	-80.4359	267175	-82.4618	106840
-82.3147	174142	-80.2888	64779.8	-82.3147	8242.19
-82.1676	-5516.62	-80.1417	364192	-82.1676	-90355.4
-82.0205	-124499	-79.9946	193504	-82.0205	28892.1
-81.8734	484633	-79.8475	104721	-81.8734	148140
-81.7262	-28744.2	-79.7003	34587.1	-81.7262	-124734
-81.5791	185992	-79.5532	145699	-81.5791	299496
-81.432	340053	-79.4061	52758.7	-81.432	157330
-81.2849	494113	-79.259	334744	-81.2849	15163.3
-81.1377	212064	-79.1118	237615	-81.1377	224272
-80.9906	-69985	-78.9647	137579	-80.9906	433380
-80.8435	482263	-78.8176	226674	-80.8435	293937
-80.6964	306397	-78.6705	158674	-80.6964	154493
-80.5493	320144	-78.5234	57024.8	-80.5493	232895
-80.4021	333890	-78.3762	-103923	-80.4021	311296
-80.255	302130	-78.2291	27796.8	-80.255	215422
-80.1079	270370	-78.082	291552	-80.1079	119547
-79.9608	245958	-77.9349	201014	-79.9608	-1288.53
-79.8136	221545	-77.7877	322660	-79.8136	-122124
-79.6665	197132	-77.6406	104564	-79.6665	62022.7
-79.5194	172720	-77.4935	44432.8	-79.5194	246170
-79.3723	102800	-77.3464	169856	-79.3723	648162
-79.2252	32880	-77.1993	-165832	-79.2252	353050
-79.078	372524	-77.0521	-19289.9	-79.078	377444
-78.9309	-15945.3	-76.905	-73626.2	-78.9309	401838
-78.7838	81942.3	-76.7579	42379	-78.7838	-540455
-78.6367	179830	-76.6108	229151	-78.6367	143828
-78.4895	232211	-76.4636	310517	-78.4895	261714
-78.3424	284591	-76.3165	141537	-78.3424	379600
-78.1953	245958	-76.1694	333053	-78.1953	305056
-78.0482	207324	-76.0223	313572	-78.0482	230512
-77.9011	168690	-75.8752	268116	-77.9011	112399
-77.7539	130057	-75.728	391949	-77.7539	-5713.5
-77.6068	135271	-75.5809	233872	-77.6068	364283
-77.4597	140485	-75.4338	261775	-77.4597	37174.8
-77.3126	145700	-75.2867	266388	-77.3126	102188
-77.1655	150914	-75.1396	250633	-77.1655	167201
-77.0183	156128	-74.9924	212073	-77.0183	232214
-76.8712	161343	-74.8453	-7603.13	-76.8712	297227
-76.7241	-334021	-74.6982	382766	-76.7241	231533
-76.577	384138	-74.5511	285603	-76.577	165840
-76.4298	439600	-74.4039	-129143	-76.4298	-63238.2
-76.2827	495061	-74.2568	204644	-76.2827	404788
-76.1356	277481	-74.1097	157217	-76.1356	349987
-75.9885	59899.8	-73.9626	-35785.1	-75.9885	295185
-75.8414	536302	-73.8155	-14212.1	-75.8414	131461
-75.6942	284591	-73.6683	141569	-75.6942	664841
-75.5471	260416	-73.5212	177448	-75.5471	65426.5
-75.4	236240	-73.3741	101042	-75.4	163116
-75.2529	265037	-73.227	102685	-75.2529	202374
-75.1057	293835	-73.0798	283948	-75.1057	241631
-74.9586	322632	-72.9327	116639	-74.9586	324458
-74.8115	351430	-72.7856	309093	-74.8115	407284
-74.6644	232329	-72.6385	72208.6	-74.6644	199651
-74.5173	113229	-72.4914	169361	-74.5173	-7982.72
-74.3701	403692	-72.3442	10876.1	-74.3701	466965
-74.223	-33958.6	-72.1971	207412	-74.223	244808
-74.0759	53618.9	-72.05	74133.3	-74.0759	288604
-73.9288	141196	-71.9029	167594	-73.9288	332400
-73.7816	183267	-71.7557	217328	-73.7816	42167
-73.6345	225337	-71.6086	208036	-73.6345	-248066
-73.4874	187770	-71.4615	105315	-73.4874	9944.12
-73.3403	150203	-71.3144	161602	-73.3403	267954
-73.1932	294664	-71.1673	421871	-73.1932	235505
-73.046	439126	-71.0201	119432	-73.046	203055
-72.8989	195355	-70.873	195023	-72.8989	108655
-72.7518	-48416.5	-70.7259	-18396.9	-72.7518	14255.6
-72.6047	71869.2	-70.5788	70647.9	-72.6047	268408
-72.4575	192155	-70.4316	206031	-72.4575	-174543
-72.3104	323817	-70.2845	264316	-72.3104	337392
-72.1633	455480	-70.1374	198238	-72.1633	152224
-72.0162	268593	-69.9903	-204600	-72.0162	-76513.2
-71.8691	81705.3	-69.8432	-2829.56	-71.8691	391854
-71.7219	-149741	-69.696	-286878	-71.7219	361900
-71.5748	346926	-69.5489	53209.5	-71.5748	331946
-71.4277	-21041.2	-69.4018	150521	-71.4277	345562
-71.2806	339105	-69.2547	-80808.4	-71.2806	359177
-71.1335	585483	-69.1076	143861	-71.1335	78701.4
-70.9863	103748	-68.9604	85936.7	-70.9863	-201774
-70.8392	486647	-68.8133	8540.89	-70.8392	-278927
-70.6921	141433	-68.6662	-87433.5	-70.6921	341023
-70.545	204835	-68.5191	274101	-70.545	-310583
-70.3978	268237	-68.3719	253315	-70.3978	199651
-70.2507	-396475	-68.2248	382244	-70.2507	99918.7
-70.1036	152336	-68.0777	529966	-70.1036	186.469
-69.9565	189192	-67.9306	298224	-69.9565	71099.6
-69.8094	226048	-67.7835	100842	-69.8094	142013
-69.6622	156721	-67.6363	283283	-69.6622	387202
-69.5151	87393.7	-67.4892	232833	-69.5151	-64713.2
-69.368	20910.7	-67.3421	124042	-69.368	333875
-69.2209	-45572.3	-67.195	-17456.7	-69.2209	35359.4
-69.0737	-203070	-67.0478	302762	-69.0737	303241
-68.9266	367547	-66.9007	191021	-68.9266	571122
-68.7795	517222	-66.7536	73982.7	-68.7795	91068.7
-68.6324	-61215.4	-66.6065	94958.1	-68.6324	308120
-68.4853	179474	-66.4594	192366	-68.4853	89480.3
-68.3381	420164	-66.3122	459104	-68.3381	-129159
-68.191	308411	-66.1651	215188	-68.191	254452
-68.0439	196658	-66.018	327464	-68.0439	-59040.2
-67.8968	494469	-65.8709	-84466.5	-67.8968	411709
-67.7496	64166.1	-65.7237	42952.9	-67.7496	185355
-67.6025	43427.2	-65.5766	64016.3	-67.6025	162322
-67.4554	22688.3	-65.4295	146327	-67.4554	139290
-67.3083	-89064.8	-65.2824	295130	-67.3083	72688
-67.1612	-200818	-65.1353	335091	-67.1612	6086.44
-67.014	385204	-64.9881	321563	-67.014	41145.9
-66.8669	243113	-64.841	171401	-66.8669	76205.3
-66.7198	146529	-64.6939	-26071.9	-66.7198	503386
-66.5727	49945.2	-64.5468	113247	-66.5727	233462
-66.4256	112636	-64.3997	365830	-66.4256	199537
-66.2784	175327	-64.2525	-23949.5	-66.2784	165613
-66.1313	238017	-64.1054	48753.3	-66.1313	88118.8
-65.9842	300708	-63.9583	222340	-65.9842	10624.9
-65.8371	345741	-63.8112	50713.6	-65.8371	140878
-65.6899	390774	-63.664	50146	-65.6899	271131
-65.5428	26243.6	-63.5169	111792	-65.5428	227108
-65.3957	389826	-63.3698	283697	-65.3957	183086
-65.2486	150440	-63.2227	258050	-65.2486	139063
-65.1015	-88946.3	-63.0756	147935	-65.1015	95039.8
-64.9543	126738	-62.9284	332305	-64.9543	51017
-64.8072	342423	-62.7813	193497	-64.8072	6994.13
-64.6601	-202240	-62.6342	202330	-64.6601	93678.3
-64.513	-18789.5	-62.4871	-215926	-64.513	180362
-64.3658	346689	-62.3399	252566	-64.3658	92770.6
-64.2187	-15945.3	-62.1928	225356	-64.2187	5178.75
-64.0716	-3146.47	-62.0457	203608	-64.0716	80970.7
-63.9245	9652.41	-61.8986	43572.8	-63.9245	156763
-63.7774	22451.3	-61.7515	-173450	-63.7774	406831
-63.6302	35250.2	-61.6043	280120	-63.6302	656898
-63.4831	-277374	-61.4572	112802	-63.4831	404561
-63.336	138115	-61.3101	206957	-63.336	152224
-63.1889	508097	-61.163	190977	-63.1889	146778
-63.0417	149966	-61.0158	-60821.5	-63.0417	141332
-62.8946	299997	-60.8687	156943	-62.8946	411823
-62.7475	-278085	-60.7216	115802	-62.7475	-14790.4
-62.6004	-128054	-60.5745	149946	-62.6004	168563
-62.4533	21977.2	-60.4274	76858.9	-62.4533	351915
-62.3061	78150.1	-60.2802	334841	-62.3061	34224.8
-62.159	134323	-60.1331	200017	-62.159	413638
-62.0119	190496	-59.986	150585	-62.0119	226655
-61.8648	246669	-59.8389	233509	-61.8648	39670.9
-61.7177	257334	-59.6918	-36316.5	-61.7177	-5713.5
-61.5705	268000	-59.5446	219685	-61.5705	-51097.9
-61.4234	233159	-59.3975	34162.3	-61.4234	77793.7
-61.2763	198317	-59.2504	81625.1	-61.2763	206685
-61.1292	384434	-59.1033	5390.2	-61.1292	241858
-60.982	-157562	-58.9561	388098	-60.982	277031
-60.8349	74061.6	-58.809	128325	-60.8349	-341331
-60.6878	305686	-58.6619	283061	-60.6878	202147
-60.5407	230137	-58.5148	461251	-60.5407	255474
-60.3936	154588	-58.3677	-214176	-60.3936	308800
-60.2464	79038.9	-58.2205	264812	-60.2464	260466
-60.0993	3490	-58.0734	312545	-60.0993	212132
-59.9522	124190	-57.9263	308152	-59.9522	332627
-59.8051	244891	-57.7792	247170	-59.8051	453123
-59.6579	183563	-57.632	-48504.1	-59.6579	442911
-59.5108	122235	-57.4849	374165	-59.5108	-264404
-59.3637	265689	-57.3378	208868	-59.3637	-82186.2
-59.2166	409143	-57.1907	165445	-59.2166	100032
-59.0695	188540	-57.0436	124818	-59.0695	238681
-58.9223	-32062.4	-56.8964	397376	-58.9223	377331
-58.7752	104755	-56.7493	224769	-58.7752	266366
-58.6281	241573	-56.6022	-4380.56	-58.6281	155401
-58.481	196362	-56.4551	31083.1	-58.481	218712
-58.3338	151151	-56.3079	236791	-58.3338	282023
-58.1867	185578	-56.1608	311731	-58.1867	265458
-58.0396	220004	-56.0137	502119	-58.0396	248893
-57.8925	254431	-55.8666	254368	-57.8925	232328
-57.7454	288857	-55.7195	155959	-57.7454	215762
-57.5982	214257	-55.5723	10408.2	-57.5982	46705.5
-57.4511	139656	-55.4252	150208	-57.4511	-122351
-57.304	65054.9	-55.2781	223440	-57.304	434742
-57.1569	-9545.87	-55.131	189297	-57.1569	294731
-57.0097	52374.6	-54.9838	34882.5	-57.0097	-190201
-56.8626	114295	-54.8367	-94701.2	-56.8626	21971
-56.7155	-233348	-54.6896	299420	-56.7155	88912.9
-56.5684	147122	-54.5425	400014	-56.5684	155855
-56.4213	187059	-54.3954	608779	-56.4213	201353
-56.2741	226996	-54.2482	248599	-56.2741	246851
-56.127	-142630	-54.1011	284705	-56.127	1888.38
-55.9799	215856	-53.954	294556	-55.9799	-243074
-55.8328	483329	-53.8069	81857.8	-55.8328	-241145
-55.6857	22688.3	-53.6598	347880	-55.6857	-239216
-55.5385	381175	-53.5126	498795	-55.5385	53172.7
-55.3914	11548.6	-53.3655	203137	-55.3914	345562
-55.2443	411750	-53.2184	229126	-55.2443	-153.906
-55.0972	83838.5	-53.0713	67176.9	-55.0972	-345869
-54.95	119983	-52.9241	160308	-54.95	179795
-54.8029	156128	-52.777	68826.9	-54.8029	8355.66
-54.6558	158143	-52.6299	156214	-54.6558	-340991
-54.5087	160158	-52.4828	345220	-54.5087	471503
-54.3616	162172	-52.3357	-94470.7	-54.3616	-95688.1
-54.2144	164187	-52.1885	86623	-54.2144	34224.7
-54.0673	69262	-52.0414	144432	-54.0673	26169
-53.9202	-25663	-51.8943	174328	-53.9202	18113.3
-53.7731	61440.4	-51.7472	154794	-53.7731	53626.6
-53.6259	148544	-51.6	365281	-53.6259	89139.9
-53.4788	72580.2	-51.4529	217808	-53.4788	182745
-53.3317	-3383.47	-51.3058	235256	-53.3317	276350
-53.1846	-397897	-51.1587	334796	-53.1846	471617
-53.0375	421112	-51.0116	-10881.9	-53.0375	-30221.1
-52.8903	122354	-50.8644	-29523.2	-52.8903	106046
-52.7432	-176405	-50.7173	49634.5	-52.7432	242312
-52.5961	374302	-50.5702	128792	-52.5961	-57111.3
-52.449	196895	-50.4231	159734	-52.449	340569
-52.3018	360792	-50.2759	138330	-52.3018	81084.1
-52.1547	524688	-50.1288	355700	-52.1547	-178401
-52.0076	279021	-49.9817	169615	-52.0076	12326.8
-51.8605	33354.1	-49.8346	256247	-51.8605	203055
-51.7134	108429	-49.6875	283739	-51.7134	303127
-51.5662	183504	-49.5403	261656	-51.5662	403200
-51.4191	213071	-49.3932	-111847	-51.4191	212812
-51.272	242639	-49.2461	105568	-51.272	22424.8
-51.1249	568003	-49.099	61113.9	-51.1249	53513.1
-50.9778	165254	-48.9519	237045	-50.9778	84601.4
-50.8306	172068	-48.8047	363765	-50.8306	507811
-50.6835	178882	-48.6576	396229	-50.6835	233916
-50.5364	160098	-48.5105	381868	-50.5364	300404
-50.3893	141315	-48.3634	274852	-50.3893	366892
-50.2421	122531	-48.2162	233687	-50.2421	171966
-50.095	103748	-48.0691	229947	-50.095	-22959.6
-49.9479	175978	-47.922	308660	-49.9479	359404
-49.8008	248209	-47.7749	134923	-49.8008	44663.2
-49.6537	365947	-47.6278	222914	-49.6537	78474.6
-49.5065	483685	-47.4806	106443	-49.5065	112286
-49.3594	83542.2	-47.3335	-55672.6	-49.3594	460157
-49.2123	411513	-47.1864	48625.3	-49.2123	110924
-49.0652	-125150	-47.0393	-13823.9	-49.0652	153813
-48.918	66299.2	-46.8921	43570.1	-48.918	196701
-48.7709	371517	-46.745	270682	-48.7709	217805
-48.6238	-51379.2	-46.5979	67208.9	-48.6238	238908
-48.4767	-19204.3	-46.4508	146026	-48.4767	85736.1
-48.3296	12970.7	-46.3037	10985.4	-48.3296	629668
-48.1824	-61037.7	-46.1565	3341.37	-48.1824	-101701
-48.0353	-135046	-46.0094	142898	-48.0353	-135967
-47.8882	-254561	-45.8623	247352	-47.8882	-68570.9
-47.7411	354037	-45.7152	148660	-47.7411	-1175.06
-47.5939	302782	-45.568	78158.2	-47.5939	556372
-47.4468	251527	-45.4209	28387.4	-47.4468	-47921
-47.2997	245780	-45.2738	191184	-47.2997	1321.09
-47.1526	240032	-45.1267	364079	-47.1526	50563.1
-47.0055	104222	-44.9796	281118	-47.0055	232668
-46.8583	-31588.4	-44.8324	106196	-46.8583	414773
-46.7112	-212906	-44.6853	463672	-46.7112	422602
-46.5641	-394223	-44.5382	178306	-46.5641	430430
-46.417	425616	-44.3911	229389	-46.417	391060
-46.2698	517341	-44.2439	110992	-46.2698	351689
-46.1227	169164	-44.0968	136838	-46.1227	312318
-45.9756	-179012	-43.9497	207275	-45.9756	272947
-45.8285	115599	-43.8026	32482.5	-45.8285	327975
-45.6814	410210	-43.6555	-50958.5	-45.6814	383004
-45.5342	507623	-43.5083	-5604.19	-45.5342	45911.3
-45.3871	-123077	-43.3612	140176	-45.3871	405923
-45.24	137404	-43.2141	255575	-45.24	155968
-45.0929	397885	-43.067	-53326.6	-45.0929	-93986.1
-44.9458	-160762	-42.9199	-70324.8	-44.9458	106272
-44.7986	8704.34	-42.7727	229574	-44.7986	306531
-44.6515	172957	-42.6256	196144	-44.6515	181838
-44.5044	337209	-42.4785	96517.5	-44.5044	57143.9
-44.3573	-44624.3	-42.3314	-3109.03	-44.3573	63157.3
-44.2101	301656	-42.1842	-22897.3	-44.2101	69170.7
-44.063	340764	-42.0371	24240.6	-44.063	369275
-43.9159	379872	-41.89	295422	-43.9159	-27724.9
-43.7688	509993	-41.7429	137011	-43.7688	-76172.7
-43.6217	640115	-41.5958	45538.2	-43.6217	-124621
-43.4745	26006.5	-41.4486	73141.2	-43.4745	456867
-43.3274	140011	-41.3015	177354	-43.3274	341250
-43.1803	208509	-41.1544	314806	-43.1803	-181011
-43.0332	277007	-41.0073	160143	-43.0332	-6167.34
-42.886	95215.3	-40.8601	331623	-42.886	-49169.1
-42.7389	-86576.1	-40.713	-69430	-42.7389	-92170.7
-42.5918	-86339.1	-40.5659	-6272.82	-42.5918	126242
-42.4447	-86102.1	-40.4188	174954	-42.4447	344654
-42.2976	-12745.6	-40.2717	39764.6	-42.2976	-8663.5
-42.1504	60610.9	-40.1245	355407	-42.1504	335123
-42.0033	315996	-39.9774	339326	-42.0033	-105332
-41.8562	571381	-39.8303	146107	-41.8562	151316
-41.7091	273096	-39.6832	174899	-41.7091	222797
-41.5619	-25189	-39.536	189106	-41.5619	294277
-41.4148	404640	-39.3889	185284	-41.4148	118867
-41.2677	106355	-39.2418	267771	-41.2677	-56544
-41.1206	442325	-39.0947	-47452.9	-41.1206	53059.3
-40.9735	50182.2	-38.9476	121564	-40.9735	162663
-40.8263	22095.8	-38.8004	132028	-40.8263	54420.8
-40.6792	-5990.66	-38.6533	350828	-40.6792	-53820.9
-40.5321	72106.2	-38.5062	19965.4	-40.5321	193751
-40.385	150203	-38.3591	87168.2	-40.385	-255781
-40.2379	273807	-38.212	197751	-40.2379	485572
-40.0907	397411	-38.0648	458685	-40.0907	529822
-39.9436	182556	-37.9177	174707	-39.9436	363489
-39.7965	695814	-37.7706	99093.6	-39.7965	197155
-39.6494	435452	-37.6235	67192.2	-39.6494	205097
-39.5022	175090	-37.4763	66342.8	-39.5022	213039
-39.3551	221900	-37.3292	345440	-39.3551	-98524.6
-39.208	268711	-37.1821	354535	-39.208	287016
-39.0609	179000	-37.035	95575	-39.0609	324004
-38.9138	89289.8	-36.8879	95868.2	-38.9138	360992
-38.7666	-166332	-36.7407	302666	-38.7666	10398
-38.6195	306160	-36.5936	79069	-38.6195	356908
-38.4724	369087	-36.4465	228083	-38.4724	267727
-38.3253	432015	-36.2994	264604	-38.3253	178547
-38.1781	438059	-36.1522	206391	-38.1781	358042
-38.031	444103	-36.0051	14611.6	-38.031	-159567
-37.8839	450147	-35.858	149215	-37.8839	165159
-37.7368	456191	-35.7109	327224	-37.7368	489884
-37.5897	332231	-35.5638	124574	-37.5897	-35213.3
-37.4425	208272	-35.4166	126802	-37.4425	136793
-37.2954	493876	-35.2695	351450	-37.2954	207139
-37.1483	51367.3	-35.1224	358414	-37.1483	277485
-37.0012	56344.6	-34.9753	307753	-37.0012	253431
-36.854	61321.9	-34.8281	195386	-36.854	229378
-36.7069	202821	-34.681	242696	-36.7069	205324
-36.5598	344319	-34.5339	423859	-36.5598	181270
-36.4127	321803	-34.3868	26758.4	-36.4127	167201
-36.2656	299286	-34.2397	33858.1	-36.2656	153132
-36.1184	94741.2	-34.0925	16616.7	-36.1184	139063
-35.9713	-109804	-33.9454	108528	-35.9713	124994
-35.8242	144515	-33.7983	270666	-35.8242	12894.1
-35.6771	398833	-33.6512	275709	-35.6771	-99205.3
-35.53	289094	-33.5041	324823	-35.53	6540.28
-35.3828	179356	-33.3569	222566	-35.3828	112286
-35.2357	294546	-33.2098	179034	-35.2357	-180443
-35.0886	409736	-33.0627	271768	-35.0886	223931
-34.9415	342897	-32.9156	-159771	-34.9415	192616
-34.7943	276059	-32.7684	79066.7	-34.7943	161301
-34.6472	425379	-32.6213	284350	-34.6472	620137
-34.5001	574699	-32.4742	378382	-34.5001	381869
-34.353	359962	-32.3271	392654	-34.353	143601
-34.2059	145226	-32.18	12238.4	-34.2059	602437
-34.0587	289805	-32.0328	-29061.4	-34.0587	454938
-33.9116	434385	-31.8857	348806	-33.9116	307439
-33.7645	260416	-31.7386	238383	-33.7645	203509
-33.6174	86445.6	-31.5915	64921.8	-33.6174	99578.3
-33.4702	-246799	-31.4443	200305	-33.4702	93678.3
-33.3231	148070	-31.2972	102032	-33.3231	87778.3
-33.176	133375	-31.1501	140434	-33.176	372338
-33.0289	118680	-31.003	235658	-33.0289	656898
-32.8818	296560	-30.8559	-50704.3	-32.8818	474567
-32.7346	474441	-30.7087	120011	-32.7346	292235
-32.5875	288265	-30.5616	152122	-32.5875	502024
-32.4404	102089	-30.4145	82306.7	-32.4404	14709.5
-32.2933	166202	-30.2674	255426	-32.2933	257176
-32.1461	230314	-30.1202	296544	-32.1461	499642
-31.999	-115137	-29.9731	-36903.3	-31.999	408079
-31.8519	267526	-29.826	96372.7	-31.8519	316516
-31.7048	220715	-29.6789	64360.1	-31.7048	117846
-31.5577	173905	-29.5318	176266	-31.5577	-80824.7
-31.4105	536658	-29.3846	232080	-31.4105	548316
-31.2634	171297	-29.2375	181970	-31.2634	15617.2
-31.1163	602311	-29.0904	151028	-31.1163	194545
-30.9692	305212	-28.9433	128096	-30.9692	373473
-30.822	372169	-28.7961	105164	-30.822	189326
-30.6749	439126	-28.649	121423	-30.6749	5178.75
-30.5278	203413	-28.5019	192937	-30.5278	-57792.1
-30.3807	-32299.4	-28.3548	164025	-30.3807	-120763
-30.2336	96044.8	-28.2077	112195	-30.2336	-9457.72
-30.0864	224389	-28.0605	110326	-30.0864	101847
-29.9393	220004	-27.9134	56332.1	-29.9393	86076.4
-29.7922	215619	-27.7663	288535	-29.7922	70305.4
-29.6451	-16300.8	-27.6192	-18393.4	-29.6451	228810
-29.498	479892	-27.4721	278498	-29.498	387315
-29.3508	136101	-27.3249	99374	-29.3508	394236
-29.2037	-207691	-27.1778	183421	-29.2037	401157
-29.0566	100785	-27.0307	488076	-29.0566	15957.5
-28.9095	409262	-26.8836	304855	-28.9095	327862
-28.7623	228537	-26.7364	504812	-28.7623	389244
-28.6152	47812	-26.5893	363687	-28.6152	450626
-28.4681	231144	-26.4422	282915	-28.4681	265118
-28.321	414476	-26.2951	431973	-28.321	79609.1
-28.1739	285302	-26.148	392517	-28.1739	43982.4
-28.0267	156128	-26.0008	345889	-28.0267	8355.66
-27.8796	26954.6	-25.8537	299261	-27.8796	-245116
-27.7325	-102219	-25.7066	241200	-27.7325	198516
-27.5854	11311.5	-25.5595	177585	-27.5854	231874
-27.4382	124842	-25.4123	113970	-27.4382	265231
-27.2911	-171191	-25.2652	91960.4	-27.2911	167882
-27.144	260889	-25.1181	137060	-27.144	70532.3
-26.9969	88104.8	-24.971	182159	-26.9969	79382.2
-26.8498	-84680	-24.8239	219287	-26.8498	88232.2
-26.7026	152099	-24.6767	178095	-26.7026	97082.1
-26.5555	388878	-24.5296	151488	-26.5555	105932
-26.4084	318484	-24.3825	142910	-26.4084	103890
-26.2613	248091	-24.2354	-74936	-26.2613	101848
-26.1141	359725	-24.0882	120636	-26.1141	99805.2
-25.967	471360	-23.9411	79443.8	-25.967	97762.9
-25.8199	409736	-23.794	110009	-25.8199	103663
-25.6728	348112	-23.6469	209040	-25.6728	109563
-25.5257	696051	-23.4998	279810	-25.5257	71893.8
-25.3785	315877	-23.3526	365484	-25.3785	34224.8
-25.2314	311137	-23.2055	310753	-25.2314	377785
-25.0843	306397	-23.0584	73870.6	-25.0843	24240.2
-24.9372	256149	-22.9113	327016	-24.9372	62816.9
-24.7901	205902	-22.7642	300969	-24.7901	101394
-24.6429	204006	-22.617	-48419.4	-24.6429	212585
-24.4958	202110	-22.4699	21395.6	-24.4958	323777
-24.3487	533932	-22.3228	155646	-24.3487	260693
-24.2016	137641	-22.1757	326022	-24.2016	197609
-24.0544	731129	-22.0285	236631	-24.0544	250708
-23.9073	111095	-21.8814	128472	-23.9073	303808
-23.7602	128160	-21.7343	-12347.2	-23.7602	66447.7
-23.6131	145226	-21.5872	-61157.5	-23.6131	-170913
-23.466	279436	-21.4401	-65147	-23.466	-50757.5
-23.3188	413646	-21.2929	30487.7	-23.3188	69397.7
-23.1717	32109.7	-21.1458	126122	-23.1717	189553
-23.0246	378687	-20.9987	221757	-23.0246	309708
-22.8775	-59734.1	-20.8516	168846	-22.8775	266479
-22.7303	715368	-20.7044	108096	-22.7303	223251
-22.5832	656173	-20.5573	146671	-22.5832	180022
-22.4361	-131135	-20.4102	29540.3	-22.4361	136794
-22.289	27724.9	-20.2631	138764	-22.289	100826
-22.1419	186585	-20.116	-17995.2	-22.1419	64859.3
-21.9947	299938	-19.9688	220951	-21.9947	28892.1
-21.8476	413291	-19.8217	177126	-21.8476	-7075.03
-21.7005	192925	-19.6746	151042	-21.7005	15049.8
-21.5534	-27440.6	-19.5275	139831	-21.5534	37174.7
-21.4062	116250	-19.3803	128620	-21.4062	233576
-21.2591	259941	-19.2332	84315.9	-21.2591	429977
-21.112	300530	-19.0861	-57352.6	-21.112	367006
-20.9649	341119	-18.939	-17099.4	-20.9649	304035
-20.8178	-27855.4	-18.7919	140197	-20.8178	458909
-20.6706	331283	-18.6447	108980	-20.6706	613783
-20.5235	303612	-18.4976	298891	-20.5235	49768.9
-20.3764	275940	-18.3505	460777	-20.3764	182859
-20.2293	339283	-18.2034	315745	-20.2293	214287
-20.0821	402625	-18.0562	273125	-20.0821	245716
-19.935	50715.4	-17.9091	82874.7	-19.935	219960
-19.7879	426919	-17.762	-165622	-19.7879	194205
-19.6408	393559	-17.6149	76499.4	-19.6408	299156
-19.4937	360199	-17.4678	308649	-19.4937	404107
-19.3465	349593	-17.3206	355800	-19.3465	846719
-19.1994	338986	-17.1735	225343	-19.1994	592226
-19.0523	373887	-17.0264	137427	-19.0523	323210
-18.9052	408788	-16.8793	102095	-18.9052	54193.9
-18.7581	209694	-16.7322	66763	-18.7581	90274.5
-18.6109	738714	-16.585	53177.8	-18.6109	126355
-18.4638	494113	-16.4379	156456	-18.4638	162436
-18.3167	249513	-16.2908	192976	-18.3167	198516
-18.1696	414476	-16.1437	165797	-18.1696	198289
-18.0224	579439	-15.9965	108001	-18.0224	198062
-17.8753	789910	-15.8494	103259	-17.8753	-20009.6
-17.7282	272266	-15.7023	301663	-17.7282	459023
-17.5811	313981	-15.5552	263576	-17.5811	423396
-17.434	355696	-15.4081	51583.4	-17.434	387769
-17.2868	397411	-15.2609	82524.2	-17.2868	395711
-17.1397	439126	-15.1138	112407	-17.1397	403654
-16.9926	48523.1	-14.9667	94740.6	-16.9926	360765
-16.8455	386034	-14.8196	118871	-16.8455	317877
-16.6983	313981	-14.6724	166433	-16.6983	274989
-16.5512	241928	-14.5253	77980	-16.5512	232101
-16.4041	316351	-14.3782	493090	-16.4041	95493.7
-16.257	390774	-14.2311	244406	-16.257	-41113.3
-16.1099	465197	-14.084	81500.9	-16.1099	185355
-15.9627	539620	-13.9368	-37716.2	-15.9627	411823
-15.8156	462353	-13.7897	-34318.8	-15.8156	358723
-15.6685	385086	-13.6426	-6110.03	-15.6685	-391481
-15.5214	262312	-13.4955	57080.2	-15.5214	397754
-15.3742	139537	-13.3483	120270	-15.3742	489884
-15.2271	515445	-13.2012	169572	-15.2271	213493
-15.08	163239	-13.0541	121330	-15.08	-62897.8
-14.9329	220597	-12.907	135639	-14.9329	23786.3
-14.7858	277955	-12.7599	217854	-14.7858	110470
-14.6386	449080	-12.6127	411179	-14.6386	291554
-14.4915	620206	-12.4656	511415	-14.4915	472638
-14.3444	17711	-12.3185	118004	-14.3444	363262
-14.1973	143329	-12.1714	75688.6	-14.1973	253885
-14.0502	249690	-12.0243	327685	-14.0502	110811
-13.903	356051	-11.8771	188820	-13.903	-32263.4
-13.7559	553427	-11.73	58355.3	-13.7559	187737
-13.6088	750802	-11.5829	82051.6	-13.6088	407738
-13.4617	121465	-11.4358	105748	-13.4617	631370
-13.3145	220241	-11.2886	129444	-13.3145	157897
-13.1674	228004	-11.1415	153141	-13.1674	76545.7
-13.0203	235766	-10.9944	176837	-13.0203	-4805.81
-12.8732	387634	-10.8473	200533	-12.8732	468440
-12.7261	-188612	-10.7002	224230	-12.7261	941686
-12.5789	463835	-10.553	247926	-12.5789	151430
-12.4318	388167	-10.4059	271622	-12.4318	58278.5
-12.2847	16703.7	-10.2588	258264	-12.2847	164818
-12.1376	373354	-10.1117	185137	-12.1376	271358
-11.9904	274933	-9.9645	112009	-11.9904	131007
-11.8433	176512	-9.8174	48924.7	-11.8433	-9344.25
-11.6962	86623.4	-9.6703	84511.7	-11.6962	163230
-11.5491	-3264.97	-9.5232	120099	-11.5491	335804
-11.402	316411	-9.3761	155686	-11.402	217918
-11.2548	636086	-9.2289	168384	-11.2548	100032
-11.1077	212479	-9.0818	175433	-11.1077	83807.2
-10.9606	516985	-8.9347	182483	-10.9606	67582.3
-10.8135	366421	-8.7876	114428	-10.8135	370863
-10.6663	215856	-8.6404	-25286.6	-10.6663	-22959.6
-10.5192	448310	-8.4933	61099.1	-10.5192	681520
-10.3721	-47350	-8.3462	154637	-10.3721	224158
-10.225	230611	-8.1991	150900	-10.225	376763
-10.0779	508571	-8.052	147163	-10.0779	529368
-9.93074	81172.1	-7.90484	143425	-9.93074	340683
-9.78362	-346227	-7.75772	291522	-9.78362	151997
-9.63649	75839.2	-7.61059	376255	-9.63649	181157
-9.48937	497906	-7.46347	274675	-9.48937	210316
-9.34225	265393	-7.31635	227952	-9.34225	62363.1
-9.19513	32880	-7.16923	211985	-9.19513	611514
-9.04801	573988	-7.02211	196017	-9.04801	361900
-8.90088	386982	-6.87498	212433	-8.90088	112286
-8.75376	287198	-6.72786	288873	-8.75376	44209.3
-8.60664	187415	-6.58074	365313	-8.60664	-23867.2
-8.45952	588209	-6.43362	434747	-8.45952	198516
-8.3124	260890	-6.2865	394659	-8.3124	420900
-8.16528	824751	-6.13938	354570	-8.16528	290193
-8.01815	660499	-5.99225	314482	-8.01815	159486
-7.87103	496247	-5.84513	274393	-7.87103	319239
-7.72391	331994	-5.69801	234305	-7.72391	478992
-7.57679	247380	-5.55089	194216	-7.57679	428161
-7.42967	162765	-5.40377	184100	-7.42967	377331
-7.28254	32643	-5.25664	206523	-7.28254	108655
[truncated: 2,097 more rows]

## Sheet: Fig. 2g
1H chemical shift (ppm)	RT	−20 °C	−50 °C
1.11542	-0.000404533	-0.000319313	-0.000303863
1.11611	-0.000405099	-0.000318523	-0.000307393
1.1168	-0.000405666	-0.000317847	-0.000309612
1.11748	-0.000406233	-0.000317553	-0.000309031
1.11817	-0.000406972	-0.000316503	-0.000312151
1.11886	-0.00040829	-0.000314732	-0.000309447
1.11955	-0.000409607	-0.000319075	-0.000306844
1.12023	-0.000410925	-0.0003216	-0.00030458
1.12092	-0.000411152	-0.000318295	-0.000302711
1.12161	-0.000407712	-0.000315945	-0.000302172
1.1223	-0.000404926	-0.000312914	-0.000302643
1.12298	-0.000404341	-0.000309409	-0.000304892
1.12367	-0.00040335	-0.00031186	-0.000301332
1.12436	-0.000400995	-0.000313786	-0.000298116
1.12504	-0.000399295	-0.000315371	-0.000300127
1.12573	-0.000399795	-0.00031581	-0.00030146
1.12642	-0.000400623	-0.000316344	-0.000302641
1.12711	-0.00040255	-0.000317196	-0.000303313
1.12779	-0.000403658	-0.00031653	-0.000303985
1.12848	-0.000402017	-0.000310773	-0.000304657
1.12917	-0.000402548	-0.000307123	-0.000304796
1.12986	-0.000407742	-0.000310544	-0.000303151
1.13054	-0.00040496	-0.000311839	-0.000301505
1.13123	-0.000404927	-0.000307829	-0.000299859
1.13192	-0.000404934	-0.000311058	-0.00029953
1.13261	-0.000405079	-0.000315034	-0.000303609
1.13329	-0.000405224	-0.000310654	-0.000306338
1.13398	-0.000405369	-0.000312381	-0.000304545
1.13467	-0.000405432	-0.000313652	-0.000303728
1.13536	-0.00040522	-0.000313397	-0.000306174
1.13604	-0.000404187	-0.000312571	-0.00030781
1.13673	-0.000403035	-0.000311662	-0.000306733
1.13742	-0.000407949	-0.000315671	-0.000305698
1.13811	-0.000403753	-0.000315704	-0.000304805
1.13879	-0.000400816	-0.000313912	-0.000304824
1.13948	-0.000402091	-0.00030784	-0.000306271
1.14017	-0.00040228	-0.00030771	-0.000303636
1.14086	-0.000398842	-0.000307031	-0.000305478
1.14154	-0.0003965	-0.00030658	-0.000305901
1.14223	-0.00039782	-0.000306892	-0.000303202
1.14292	-0.000398892	-0.000306119	-0.000305038
1.14361	-0.000399141	-0.000303551	-0.000303908
1.14429	-0.000398732	-0.000306057	-0.000303117
1.14498	-0.000396127	-0.00030513	-0.000303455
1.14567	-0.00039371	-0.000304594	-0.000304577
1.14636	-0.000391922	-0.00030536	-0.000305601
1.14704	-0.000391671	-0.000306127	-0.000299521
1.14773	-0.000396544	-0.000306894	-0.000299877
1.14842	-0.000400223	-0.000306688	-0.000299963
1.14911	-0.000399921	-0.000303242	-0.000299145
1.14979	-0.00039962	-0.000302351	-0.000299141
1.15048	-0.000399319	-0.000308144	-0.000301846
1.15117	-0.000398602	-0.000308232	-0.000303232
1.15186	-0.0003965	-0.000309636	-0.000300223
1.15254	-0.000395056	-0.000310812	-0.000297654
1.15323	-0.000395808	-0.000311225	-0.000298181
1.15392	-0.000396065	-0.000311772	-0.000303244
1.15461	-0.000394676	-0.00031093	-0.000305373
1.15529	-0.000394771	-0.000305938	-0.000306687
1.15598	-0.000397165	-0.000307425	-0.000305292
1.15667	-0.000392341	-0.000307823	-0.000305311
1.15736	-0.000392707	-0.000304601	-0.000308397
1.15804	-0.000393566	-0.000303328	-0.00030515
1.15873	-0.000396073	-0.000306698	-0.000300486
1.15942	-0.000397657	-0.000305262	-0.000301875
1.16011	-0.000396179	-0.000308113	-0.000303749
1.16079	-0.0003947	-0.00030993	-0.000301329
1.16148	-0.000393222	-0.000308319	-0.000301001
1.16217	-0.000391616	-0.000307335	-0.000296604
1.16286	-0.000389588	-0.000308429	-0.000296678
1.16354	-0.000389212	-0.000309065	-0.000296139
1.16423	-0.000391675	-0.000308177	-0.00029357
1.16492	-0.000385254	-0.000307585	-0.000293314
1.16561	-0.000381114	-0.000307978	-0.000299094
1.16629	-0.000385029	-0.00030837	-0.000299121
1.16698	-0.000386569	-0.000308762	-0.00029802
1.16767	-0.000389232	-0.00030825	-0.00029623
1.16836	-0.000392972	-0.000304739	-0.00029379
1.16904	-0.000388602	-0.00030276	-0.000295435
1.16973	-0.000386425	-0.000305858	-0.000292683
1.17042	-0.000386054	-0.000308477	-0.000291216
1.17111	-0.000389019	-0.00030951	-0.000294005
1.17179	-0.000384704	-0.000310543	-0.000295159
1.17248	-0.000385323	-0.000311576	-0.000292538
1.17317	-0.000385729	-0.000312134	-0.000293722
1.17386	-0.000385439	-0.000311125	-0.000291237
1.17454	-0.000387304	-0.000310115	-0.000293445
1.17523	-0.000393639	-0.000309106	-0.000293287
1.17592	-0.000391374	-0.000308231	-0.00029208
1.17661	-0.000389657	-0.000307799	-0.000289045
1.17729	-0.000388879	-0.000307253	-0.00029101
1.17798	-0.000391206	-0.000306326	-0.000291622
1.17867	-0.000393098	-0.000307108	-0.000290644
1.17936	-0.000393551	-0.000311691	-0.00028605
1.18004	-0.000394005	-0.000309571	-0.000286864
1.18073	-0.000394458	-0.000305422	-0.000287678
1.18142	-0.000394358	-0.000303425	-0.000287528
1.18211	-0.000392433	-0.000306684	-0.000285835
1.18279	-0.000389843	-0.00030501	-0.000289445
1.18348	-0.000385063	-0.000307141	-0.000292718
1.18417	-0.000381176	-0.000306935	-0.000294488
1.18486	-0.000380232	-0.000300879	-0.000291302
1.18554	-0.000379288	-0.000302023	-0.000286066
1.18623	-0.000378344	-0.000306843	-0.000277901
1.18692	-0.000378563	-0.000309585	-0.000280229
1.18761	-0.000382615	-0.000305483	-0.000277216
1.18829	-0.000385114	-0.00030188	-0.000279232
1.18898	-0.000382505	-0.000301774	-0.00028001
1.18967	-0.000380661	-0.000306297	-0.000281899
1.19036	-0.000381338	-0.000306037	-0.000285805
1.19104	-0.000382014	-0.000305891	-0.000284821
1.19173	-0.000382691	-0.000306126	-0.000285525
1.19242	-0.000383742	-0.000306043	-0.000286417
1.19311	-0.000386024	-0.000304915	-0.000287929
1.19379	-0.000385975	-0.00030398	-0.000290159
1.19448	-0.000380931	-0.000303678	-0.000292013
1.19517	-0.00038536	-0.000302375	-0.000286591
1.19586	-0.000389489	-0.000300869	-0.000286844
1.19654	-0.000385253	-0.000307299	-0.000285177
1.19723	-0.000382293	-0.000306509	-0.000278854
1.19792	-0.000380639	-0.00030571	-0.000278755
1.19861	-0.000380603	-0.000304878	-0.000281356
1.19929	-0.000374149	-0.000303584	-0.000284162
1.19998	-0.000375352	-0.00030077	-0.000285998
1.20067	-0.000375763	-0.000298901	-0.000283364
1.20136	-0.000376246	-0.000300135	-0.000283782
1.20204	-0.000382864	-0.000301022	-0.000283273
1.20273	-0.000380916	-0.000300769	-0.000279727
1.20342	-0.000379676	-0.000299115	-0.000276301
1.20411	-0.000380761	-0.000294727	-0.000273269
1.20479	-0.000381845	-0.000295836	-0.000269619
1.20548	-0.00038293	-0.000295046	-0.000266691
1.20617	-0.000383151	-0.000294005	-0.00027083
1.20686	-0.000380549	-0.00029214	-0.0002703
1.20754	-0.000378613	-0.000291205	-0.000274308
1.20823	-0.000378866	-0.000293306	-0.000275506
1.20892	-0.000378713	-0.000295031	-0.000277115
1.20961	-0.000377241	-0.000295521	-0.000278424
1.21029	-0.000376882	-0.000297057	-0.000275265
1.21098	-0.000380167	-0.000300151	-0.000275141
1.21167	-0.000382292	-0.000297829	-0.000274824
1.21236	-0.000380626	-0.000297659	-0.000273875
1.21304	-0.000379628	-0.000297489	-0.000273028
1.21373	-0.000380817	-0.000297318	-0.000270868
1.21442	-0.000381225	-0.000296131	-0.00026456
1.21511	-0.000379083	-0.000293483	-0.000262326
1.21579	-0.000376271	-0.000296209	-0.000262295
1.21648	-0.000373953	-0.000296658	-0.000267803
1.21717	-0.000377057	-0.000297182	-0.000268178
1.21786	-0.000372016	-0.000296088	-0.000269403
1.21854	-0.000375491	-0.0002909	-0.000271041
1.21923	-0.000378238	-0.000292163	-0.000272374
1.21992	-0.00038051	-0.00029265	-0.000267806
1.22061	-0.000381235	-0.000290608	-0.000261581
1.22129	-0.00038129	-0.000289496	-0.000255804
1.22198	-0.00037916	-0.00029142	-0.000253142
1.22267	-0.000378186	-0.000292587	-0.000254949
1.22336	-0.000380977	-0.000291288	-0.000255407
1.22404	-0.000382204	-0.000289523	-0.000259601
1.22473	-0.000378334	-0.000286242	-0.000258403
1.22542	-0.000375569	-0.000284601	-0.000257586
1.22611	-0.000376398	-0.000288301	-0.000258003
1.22679	-0.000377227	-0.000290447	-0.000258006
1.22748	-0.000378056	-0.000287537	-0.000256662
1.22817	-0.000379241	-0.000285204	-0.000256121
1.22886	-0.000381587	-0.000284747	-0.00025819
1.22954	-0.000382813	-0.000285223	-0.000259844
1.23023	-0.000380401	-0.000288732	-0.000260151
1.23092	-0.000377638	-0.000291278	-0.000259301
1.23161	-0.000373739	-0.000290697	-0.000254691
1.23229	-0.000371408	-0.000289766	-0.000252396
1.23298	-0.00037417	-0.000287698	-0.000255962
1.23367	-0.000375528	-0.000285674	-0.000254526
1.23436	-0.000372327	-0.00028566	-0.000254338
1.23504	-0.000370248	-0.000289841	-0.000253873
1.23573	-0.000371805	-0.000287958	-0.000252511
1.23642	-0.000373167	-0.000285813	-0.000252843
1.23711	-0.000373891	-0.000284685	-0.000255906
1.23779	-0.000374616	-0.000287516	-0.00025155
1.23848	-0.000375341	-0.000285397	-0.000252243
1.23917	-0.000375792	-0.000287729	-0.000252212
1.23986	-0.000375357	-0.000284842	-0.000249835
1.24054	-0.000374923	-0.000282891	-0.00024829
1.24123	-0.000374488	-0.000283971	-0.000249437
1.24192	-0.000375063	-0.000286093	-0.000249908
1.24261	-0.00037891	-0.00028972	-0.000248193
1.24329	-0.000379669	-0.000286781	-0.000247309
1.24398	-0.000373128	-0.000282201	-0.000249116
1.24467	-0.000375387	-0.00027865	-0.000249602
1.24536	-0.000377896	-0.000278428	-0.000245813
1.24604	-0.000379899	-0.000279728	-0.000241816
1.24673	-0.000380267	-0.000284076	-0.000238811
1.24742	-0.000380143	-0.000283119	-0.000241889
1.24811	-0.00037843	-0.00028459	-0.000245573
1.24879	-0.000375873	-0.000284891	-0.000244084
1.24948	-0.00037329	-0.00028328	-0.000243267
1.25017	-0.000377272	-0.000287093	-0.00024248
1.25086	-0.000374295	-0.000288865	-0.000241787
1.25154	-0.000371487	-0.000289815	-0.000241511
1.25223	-0.000369223	-0.000288116	-0.00024258
1.25292	-0.000367283	-0.000287268	-0.000243276
1.25361	-0.000366387	-0.000289163	-0.000242766
1.25429	-0.000366167	-0.000290589	-0.00024184
1.25498	-0.000368126	-0.000290501	-0.00023957
1.25567	-0.000368881	-0.000290149	-0.000237347
1.25636	-0.000365755	-0.000288946	-0.000235278
1.25704	-0.000364206	-0.000287743	-0.000233626
1.25773	-0.000367741	-0.000288418	-0.000233319
1.25842	-0.000370473	-0.000292945	-0.000233064
1.25911	-0.000370618	-0.000292257	-0.000232976
1.25979	-0.000370763	-0.000294686	-0.000232889
1.26048	-0.000370908	-0.000289538	-0.000231132
1.26117	-0.000370123	-0.000289465	-0.000226767
1.26186	-0.000366347	-0.000286248	-0.000229643
1.26254	-0.000363078	-0.000283148	-0.000227143
1.26323	-0.000361443	-0.000282308	-0.000224643
1.26392	-0.000362078	-0.0002855	-0.000223179
1.26461	-0.000367309	-0.000284082	-0.000225046
1.26529	-0.000364676	-0.000288831	-0.000226495
1.26598	-0.000364766	-0.000292077	-0.0002266
1.26667	-0.00036561	-0.000289626	-0.000226549
1.26736	-0.000368881	-0.000288309	-0.000225994
1.26804	-0.000371474	-0.000288326	-0.000225543
1.26873	-0.00037189	-0.000292627	-0.000225429
1.26942	-0.000371685	-0.00029635	-0.000224608
1.27011	-0.000369485	-0.00029633	-0.000223195
1.27079	-0.00036881	-0.000291794	-0.000225619
1.27148	-0.00037032	-0.000292171	-0.000223119
1.27217	-0.000364564	-0.000291961	-0.000222427
1.27286	-0.000363431	-0.00028987	-0.000224747
1.27354	-0.000362297	-0.000288721	-0.000219998
1.27423	-0.000361163	-0.000290595	-0.000221291
1.27492	-0.000358969	-0.000292735	-0.0002233
1.27561	-0.00035609	-0.000295725	-0.000225927
1.27629	-0.000360387	-0.000297575	-0.00022273
1.27698	-0.000359789	-0.000295773	-0.000218079
1.27767	-0.00036005	-0.000295258	-0.000214423
1.27836	-0.000363064	-0.000295722	-0.000213955
1.27904	-0.000364494	-0.000288	-0.000214326
1.27973	-0.000360847	-0.000286322	-0.000217381
1.28042	-0.000358178	-0.000283188	-0.000219405
1.28111	-0.000358635	-0.000277284	-0.00021813
1.28179	-0.000358412	-0.000277188	-0.000215806
1.28248	-0.000356015	-0.000276336	-0.000211805
1.28317	-0.000354415	-0.000277245	-0.000212778
1.28386	-0.000355367	-0.000281898	-0.000210815
1.28454	-0.000356999	-0.000281572	-0.000206318
1.28523	-0.000360805	-0.000284645	-0.000209199
1.28592	-0.000363746	-0.000287205	-0.000207605
1.28661	-0.000363925	-0.000288129	-0.000208862
1.28729	-0.000364103	-0.000289172	-0.000209173
1.28798	-0.000364281	-0.0002887	-0.000206467
1.28867	-0.000364552	-0.00028344	-0.000204264
1.28936	-0.000365117	-0.000282175	-0.000203667
1.29004	-0.000365171	-0.00028091	-0.000203912
1.29073	-0.000363595	-0.000279645	-0.000206838
1.29142	-0.000360827	-0.000278143	-0.000208977
1.29211	-0.000356981	-0.00027778	-0.000208601
1.29279	-0.000360294	-0.000280377	-0.000207278
1.29348	-0.000358718	-0.000275058	-0.000204621
1.29417	-0.000358224	-0.000275277	-0.000206188
1.29485	-0.000361175	-0.000273909	-0.000204124
1.29554	-0.000363615	-0.000272777	-0.000203007
1.29623	-0.000364425	-0.0002724	-0.000204906
1.29692	-0.000363544	-0.000270779	-0.000205524
1.2976	-0.000360007	-0.000267093	-0.000202066
1.29829	-0.000363111	-0.000267309	-0.00019966
1.29898	-0.000359699	-0.000262633	-0.00019892
1.29967	-0.000356372	-0.000263576	-0.000193635
1.30035	-0.000356048	-0.000263199	-0.000192632
1.30104	-0.000361736	-0.000263059	-0.000196885
1.30173	-0.000358919	-0.000263673	-0.000199116
1.30242	-0.000356941	-0.00026239	-0.000196726
1.3031	-0.000357632	-0.000256971	-0.00019668
1.30379	-0.000358324	-0.000257467	-0.00019558
1.30448	-0.000359015	-0.000257586	-0.000192817
1.30517	-0.000358686	-0.000258416	-0.000194458
1.30585	-0.000355118	-0.000261507	-0.000193066
1.30654	-0.00035269	-0.000263647	-0.000192729
1.30723	-0.000353879	-0.000262772	-0.000194052
1.30792	-0.000354513	-0.000262194	-0.000190229
1.3086	-0.000353383	-0.000262558	-0.000187075
1.30929	-0.000352937	-0.000262922	-0.000185399
1.30998	-0.000354662	-0.000263286	-0.000188411
1.31067	-0.00035619	-0.000262744	-0.000188862
1.31135	-0.000357097	-0.000259328	-0.00018401
1.31204	-0.000357319	-0.000258567	-0.000187347
1.31273	-0.000355372	-0.00026432	-0.00018834
1.31342	-0.000353781	-0.000264222	-0.000189174
1.3141	-0.00035332	-0.000264689	-0.000189507
1.31479	-0.000353715	-0.000265157	-0.000188994
1.31548	-0.000354082	-0.000265624	-0.000185804
1.31617	-0.000347907	-0.000264772	-0.000183754
1.31685	-0.000348494	-0.00026165	-0.000185316
1.31754	-0.00034891	-0.000263483	-0.000185292
1.31823	-0.000348784	-0.000261926	-0.000183069
1.31892	-0.0003484	-0.000261084	-0.000187705
1.3196	-0.000347203	-0.000262501	-0.000185818
1.32029	-0.000345835	-0.000264157	-0.000184283
1.32098	-0.000343925	-0.00026466	-0.000183863
1.32167	-0.000344169	-0.000259882	-0.000181855
1.32235	-0.000348479	-0.000259364	-0.000177653
1.32304	-0.0003436	-0.000263799	-0.000180783
1.32373	-0.000339842	-0.000262937	-0.000178895
1.32442	-0.000341666	-0.000257959	-0.000177078
1.3251	-0.000336481	-0.000259004	-0.000175484
1.32579	-0.000340139	-0.00026005	-0.000173784
1.32648	-0.000341591	-0.000261096	-0.000173445
1.32717	-0.000337286	-0.00026086	-0.000176485
1.32785	-0.00034217	-0.000258491	-0.000173301
1.32854	-0.000346195	-0.00026107	-0.000170117
1.32923	-0.00034751	-0.000260262	-0.000168631
1.32992	-0.000348124	-0.000259633	-0.000171326
1.3306	-0.000346526	-0.000259569	-0.000170345
1.33129	-0.000344928	-0.000259623	-0.000169469
1.33198	-0.00034333	-0.000260055	-0.000168928
1.33267	-0.000341814	-0.000259306	-0.000168068
1.33335	-0.000340557	-0.000256754	-0.000166206
1.33404	-0.000339301	-0.000260221	-0.000164237
1.33473	-0.000338045	-0.000263689	-0.000161934
1.33542	-0.000336917	-0.000264785	-0.000161101
1.3361	-0.000336196	-0.000260334	-0.00016319
1.33679	-0.000335475	-0.000261781	-0.000160889
1.33748	-0.000334754	-0.000262853	-0.000161596
1.33817	-0.000334816	-0.000262781	-0.000160999
1.33885	-0.00033734	-0.000259112	-0.000156304
1.33954	-0.000339175	-0.0002564	-0.000153026
1.34023	-0.000338844	-0.000256697	-0.000154203
1.34092	-0.000338614	-0.000257074	-0.000155114
1.3416	-0.000338699	-0.000257701	-0.000155189
1.34229	-0.000338785	-0.000258329	-0.000154201
1.34298	-0.00033887	-0.000258956	-0.000151575
1.34367	-0.000338589	-0.000258935	-0.000154089
1.34435	-0.000337158	-0.000256877	-0.000154261
1.34504	-0.000335727	-0.000254939	-0.000150153
1.34573	-0.000334296	-0.000253377	-0.000149384
1.34642	-0.000333584	-0.000252154	-0.000148811
1.3471	-0.000335126	-0.000253915	-0.00014885
1.34779	-0.000335979	-0.000259651	-0.000149635
1.34848	-0.000334667	-0.000258998	-0.000149916
1.34917	-0.000334377	-0.000258196	-0.000143276
1.34985	-0.000337291	-0.000256928	-0.000142844
1.35054	-0.000339054	-0.000254581	-0.000142129
1.35123	-0.00033721	-0.000250771	-0.000140524
1.35192	-0.000335223	-0.000252073	-0.000139593
1.3526	-0.000332784	-0.000250558	-0.000139071
1.35329	-0.000331037	-0.000250003	-0.000135021
1.35398	-0.000331453	-0.000252453	-0.000134939
1.35467	-0.000331034	-0.000254313	-0.000132143
1.35535	-0.000328001	-0.000252404	-0.000135858
1.35604	-0.00032566	-0.000247608	-0.00013299
1.35673	-0.000325481	-0.000250656	-0.000126228
1.35742	-0.000325606	-0.000248596	-0.000121654
1.3581	-0.000326676	-0.000249353	-0.000122213
1.35879	-0.000327574	-0.000248787	-0.000118287
1.35948	-0.00032793	-0.000246014	-0.00011703
1.36017	-0.000330054	-0.000249209	-0.000116781
1.36085	-0.000334927	-0.000250355	-0.000117974
1.36154	-0.00033265	-0.000247658	-0.000114791
1.36223	-0.000332289	-0.000251719	-0.00011461
1.36292	-0.000325285	-0.000254517	-0.000114375
1.3636	-0.000324541	-0.000253374	-0.000113974
1.36429	-0.000323625	-0.000251147	-0.000112717
1.36498	-0.000322168	-0.000247467	-0.000108793
1.36567	-0.00032188	-0.000249151	-0.000105764
1.36635	-0.00032524	-0.000248834	-0.000105528
1.36704	-0.000326867	-0.000248757	-0.000105291
1.36773	-0.000325865	-0.000249431	-0.000105055
1.36842	-0.00033264	-0.000248358	-0.000104337
1.3691	-0.000333939	-0.000243772	-0.000102119
1.36979	-0.000328329	-0.000246153	-9.99016e-05
1.37048	-0.00032812	-0.000249608	-9.76836e-05
1.37117	-0.000327729	-0.000247686	-9.58064e-05
1.37185	-0.000326766	-0.000247712	-9.49899e-05
1.37254	-0.000325803	-0.000247617	-9.41734e-05
1.37323	-0.000324841	-0.000247147	-9.33568e-05
1.37392	-0.00032382	-0.000246195	-9.25403e-05
1.3746	-0.00032262	-0.000243742	-9.17238e-05
1.37529	-0.000322114	-0.000242254	-9.005e-05
1.37598	-0.000323768	-0.000243767	-8.57104e-05
1.37667	-0.000325769	-0.000244913	-8.26975e-05
1.37735	-0.000328851	-0.000244918	-8.38076e-05
1.37804	-0.000329209	-0.000244923	-8.40599e-05
1.37873	-0.000323891	-0.000244929	-8.1647e-05
1.37942	-0.000325588	-0.000245719	-7.95738e-05
1.3801	-0.000322246	-0.000248946	-7.85554e-05
1.38079	-0.000319079	-0.000250563	-7.75371e-05
1.38148	-0.000316451	-0.000247181	-7.65187e-05
1.38217	-0.000314356	-0.000244234	-7.40032e-05
1.38285	-0.000313913	-0.000242638	-6.68426e-05
1.38354	-0.000313471	-0.000242009	-6.16861e-05
1.38423	-0.000313029	-0.00024438	-6.27458e-05
1.38492	-0.000312978	-0.000246105	-6.35906e-05
1.3856	-0.000314141	-0.000245831	-6.37695e-05
1.38629	-0.000316872	-0.000245558	-6.3089e-05
1.38698	-0.000321672	-0.000245284	-5.97449e-05
1.38767	-0.000318696	-0.000244894	-5.68083e-05
1.38835	-0.000318373	-0.000244146	-5.51339e-05
1.38904	-0.000318572	-0.000243397	-5.36746e-05
1.38973	-0.000320389	-0.000242648	-5.2881e-05
1.39042	-0.000321495	-0.000242141	-5.01518e-05
1.3911	-0.000320399	-0.000242384	-4.48731e-05
1.39179	-0.000320465	-0.000241658	-4.83085e-05
1.39248	-0.000324126	-0.000237935	-4.57535e-05
1.39317	-0.000325972	-0.000235845	-4.27898e-05
1.39385	-0.000322207	-0.000238803	-3.85627e-05
1.39454	-0.00031914	-0.000240793	-3.51966e-05
1.39523	-0.000318229	-0.000239786	-3.44925e-05
1.39592	-0.000317057	-0.000238375	-3.32141e-05
1.3966	-0.000315075	-0.000235716	-3.01613e-05
1.39729	-0.000313792	-0.000233056	-2.71085e-05
1.39798	-0.000314666	-0.000230397	-2.40557e-05
1.39867	-0.000314583	-0.000228986	-2.1802e-05
1.39935	-0.000311546	-0.000231428	-2.20153e-05
1.40004	-0.000309208	-0.000233871	-2.07917e-05
1.40073	-0.000309026	-0.000236313	-1.51333e-05
1.40142	-0.000309178	-0.000238189	-1.01937e-05
1.4021	-0.000310364	-0.000238319	-7.47116e-06
1.40279	-0.000310851	-0.000238448	-4.74864e-06
1.40348	-0.000309182	-0.000238577	-2.02613e-06
1.40417	-0.000307972	-0.000238569	3.21096e-07
1.40485	-0.000308176	-0.000238141	1.51147e-06
1.40554	-0.000308381	-0.000237712	4.14059e-06
1.40623	-0.000308585	-0.000237283	1.12026e-05
1.40692	-0.000309139	-0.000236369	1.65376e-05
1.4076	-0.000310771	-0.000233957	1.65537e-05
1.40829	-0.000311703	-0.000232518	1.74335e-05
1.40898	-0.00031048	-0.000234073	2.09726e-05
1.40967	-0.00030917	-0.000234355	2.46646e-05
1.41035	-0.00030759	-0.000230725	2.88275e-05
1.41104	-0.00030601	-0.000228068	3.29904e-05
1.41173	-0.000304431	-0.000228404	3.71533e-05
1.41242	-0.000302515	-0.000228658	4.08839e-05
1.4131	-0.000299568	-0.000228663	4.32854e-05
1.41379	-0.000297321	-0.000228668	4.56868e-05
1.41448	-0.000297228	-0.000228674	4.80882e-05
1.41517	-0.000296562	-0.000228183	5.1709e-05
1.41585	-0.000294135	-0.000226169	5.90761e-05
1.41654	-0.000294921	-0.000224155	6.55778e-05
1.41723	-0.000302773	-0.000222141	6.94218e-05
1.41792	-0.000301338	-0.000220534	7.33201e-05
1.4186	-0.000297841	-0.000220172	7.73843e-05
1.41929	-0.000295337	-0.000219811	8.14486e-05
1.41998	-0.000295884	-0.000219449	8.55129e-05
1.42067	-0.000295779	-0.000219458	9.01907e-05
1.42135	-0.000293679	-0.000220605	9.67504e-05
1.42204	-0.000292281	-0.000221751	0.00010331
1.42273	-0.000293036	-0.000222897	0.00010987
1.42342	-0.000292854	-0.000223637	0.000117278
1.4241	-0.000289802	-0.000223131	0.000127288
1.42479	-0.000287746	-0.000222625	0.000137297
1.42548	-0.000288738	-0.000222119	0.000147306
1.42617	-0.000289295	-0.000221453	0.000157876
1.42685	-0.000285707	-0.000220296	0.00017016
1.42754	-0.000275796	-0.00021914	0.000182734
1.42823	-0.000272878	-0.000217983	0.000199664
1.42892	-0.000271118	-0.000217376	0.000229583
1.4296	-0.000272898	-0.00021845	0.00027022
1.43029	-0.000273506	-0.000218547	0.000322599
1.43098	-0.000270529	-0.000215655	0.000380144
1.43167	-0.000268076	-0.000212707	0.000441949
1.43235	-0.000267225	-0.000209588	0.00049244
1.43304	-0.000266374	-0.000206469	0.000509796
1.43373	-0.000265522	-0.00020335	0.000501603
1.43442	-0.000264304	-0.000200904	0.000496143
1.4351	-0.000261967	-0.000200512	0.000499033
1.43579	-0.000260802	-0.000200119	0.000506849
1.43648	-0.000263222	-0.000199727	0.000529702
1.43717	-0.000265543	-0.000199624	0.000553838
1.43785	-0.000267561	-0.000200403	0.000581889
1.43854	-0.000267289	-0.000201183	0.000610701
1.43923	-0.000262849	-0.000201963	0.000640095
1.43992	-0.000266362	-0.000202885	0.000661192
1.4406	-0.000267905	-0.000204243	0.000669689
1.44129	-0.000268448	-0.000204622	0.000665471
1.44198	-0.000265947	-0.000202014	0.000656583
1.44267	-0.000262442	-0.000199937	0.000651604
1.44335	-0.000255882	-0.000199478	0.000645853
1.44404	-0.000250968	-0.000199018	0.000649041
1.44473	-0.000251068	-0.000198558	0.000650631
1.44542	-0.00024961	-0.000198181	0.000664135
1.4461	-0.000243406	-0.000198051	0.000683359
1.44679	-0.000238379	-0.000197922	0.000715293
1.44748	-0.000236934	-0.000197793	0.000775576
1.44817	-0.000235169	-0.000198394	0.000859194
1.44885	-0.000232438	-0.000201213	0.000961769
1.44954	-0.000231354	-0.000202397	0.00107
1.45023	-0.000235283	-0.000198607	0.00115
1.45092	-0.000237872	-0.000195491	0.00117
1.4516	-0.000236389	-0.000194428	0.00112
1.45229	-0.000236084	-0.000193364	0.00109
1.45298	-0.000239358	-0.0001923	0.00108
1.45367	-0.000241889	-0.000191451	0.00109
1.45435	-0.000242161	-0.000191255	0.00113
1.45504	-0.000244023	-0.000191059	0.00118
1.45573	-0.000247888	-0.000190863	0.00123
1.45642	-0.000244343	-0.000190113	0.00129
1.4571	-0.000244376	-0.000187686	0.00133
1.45779	-0.00024382	-0.000186243	0.00136
1.45848	-0.000244306	-0.000187782	0.00137
1.45917	-0.00025062	-0.000188544	0.00135
1.45985	-0.000248568	-0.000186954	0.00131
1.46054	-0.000246694	-0.000185363	0.00127
1.46123	-0.000245355	-0.000183773	0.00123
1.46192	-0.000245124	-0.000183167	0.00119
1.4626	-0.000248246	-0.000185542	0.00116
1.46329	-0.000250188	-0.000186277	0.00114
1.46398	-0.000248552	-0.000182042	0.00112
1.46467	-0.00024661	-0.000179018	0.0011
1.46535	-0.000243741	-0.000179659	0.00108
1.46604	-0.000242053	-0.000180299	0.00109
1.46673	-0.000243941	-0.000180939	0.0011
1.46741	-0.000245431	-0.000180902	0.00112
1.4681	-0.000245713	-0.000178816	0.00113
1.46879	-0.000245996	-0.00017673	0.00111
1.46948	-0.000246278	-0.000174644	0.00108
1.47016	-0.000246459	-0.000172983	0.00106
1.47085	-0.000246333	-0.000172606	0.00105
1.47154	-0.000246916	-0.000172229	0.00105
1.47223	-0.000249644	-0.000171852	0.00106
1.47291	-0.000250967	-0.000170899	0.00108
1.4736	-0.000248046	-0.000168209	0.00111
1.47429	-0.000245124	-0.000165519	0.00114
1.47498	-0.000242202	-0.000162828	0.00117
1.47566	-0.000239899	-0.000160071	0.00119
1.47635	-0.00023946	-0.000157112	0.0012
1.47704	-0.000239022	-0.000154153	0.0012
1.47773	-0.000238583	-0.000151195	0.00119
1.47841	-0.000238248	-0.000148977	0.00116
1.4791	-0.000238226	-0.000148992	0.00114
1.47979	-0.000238204	-0.000149008	0.0011
1.48048	-0.000238181	-0.000149023	0.00106
1.48116	-0.000238547	-0.000148793	0.00102
1.48185	-0.000240082	-0.000147825	0.000977004
1.48254	-0.000240429	-0.000146857	0.000935999
1.48323	-0.000237206	-0.000145889	0.000897638
1.48391	-0.000233715	-0.000144982	0.000861035
1.4846	-0.000229422	-0.000144262	0.000831477
1.48529	-0.000226789	-0.000143294	0.000809442
1.48598	-0.000229156	-0.000141583	0.000794128
1.48666	-0.000231267	-0.000141371	0.000780389
1.48735	-0.000232608	-0.00014171	0.000771386
1.48804	-0.000233948	-0.000133363	0.000762274
1.48873	-0.00023529	-0.000134688	0.00075459
1.48941	-0.000236274	-0.000135517	0.000752349
1.4901	-0.000236188	-0.000134859	0.000750576
1.49079	-0.000236101	-0.000132962	0.000749976
1.49148	-0.000236015	-0.000127347	0.000752901
1.49216	-0.000236106	-0.000124283	0.000756281
1.49285	-0.000236734	-0.000124918	0.000763966
1.49354	-0.000236647	-0.000115883	0.000779248
1.49423	-0.000234421	-0.000113541	0.000790898
1.49491	-0.000231776	-0.000111137	0.000802244
1.4956	-0.000227884	-0.000108548	0.000812682
1.49629	-0.000223991	-0.000105958	0.000820771
1.49698	-0.000220099	-0.000103368	0.000820053
1.49766	-0.00021644	-0.000101507	0.000815749
1.49835	-0.000213485	-0.00010183	0.000814772
1.49904	-0.000211719	-0.000102153	0.000807925
1.49973	-0.000213521	-0.000102476	0.000799318
1.50041	-0.000213998	-0.00010133	0.0007924
1.5011	-0.000210507	-9.57867e-05	0.000790544
1.50179	-0.00020773	-9.12363e-05	0.000789681
1.50248	-0.000207094	-8.96588e-05	0.000791789
1.50316	-0.000206613	-8.67977e-05	0.000794414
1.50385	-0.000206598	-8.00951e-05	0.000800354
1.50454	-0.000205391	-7.5628e-05	0.000811464
1.50523	-0.000200618	-7.38737e-05	0.000822243
1.50591	-0.000196561	-6.31504e-05	0.000832122
1.5066	-0.000194643	-6.11572e-05	0.000839306
1.50729	-0.000192725	-5.701e-05	0.000845606
1.50798	-0.000190807	-4.64243e-05	0.000851033
1.50866	-0.000189147	-3.60095e-05	0.000860479
1.50935	-0.000188255	-2.21271e-05	0.000867925
1.51004	-0.000187363	2.521e-06	0.00088065
1.51073	-0.00018647	3.04593e-05	0.000893375
1.51141	-0.000186116	7.89497e-05	0.000907592
1.5121	-0.000187364	0.000127678	0.000926262
1.51279	-0.000187419	0.000172829	0.0009425
1.51348	-0.00018391	0.000229016	0.000955609
1.51416	-0.000180309	0.000295143	0.000979161
1.51485	-0.000176432	0.000346182	0.000995365
1.51554	-0.000173273	0.000360704	0.00101
1.51623	-0.00017225	0.000352977	0.00103
1.51691	-0.00017072	0.000362941	0.00104
1.5176	-0.000167676	0.000394211	0.00105
1.51829	-0.000165827	0.000441097	0.00106
1.51898	-0.000167541	0.000499117	0.00108
1.51966	-0.000169228	0.000552215	0.00111
1.52035	-0.000170838	0.000581349	0.00112
1.52104	-0.000170294	0.000577954	0.00114
1.52173	-0.00016334	0.000556222	0.00116
1.52241	-0.000158689	0.000516632	0.00118
1.5231	-0.000160893	0.000459232	0.0012
1.52379	-0.000161421	0.000405781	0.00122
1.52448	-0.000156965	0.00036807	0.00124
1.52516	-0.000152841	0.000340975	0.00127
1.52585	-0.000149709	0.000312144	0.00129
1.52654	-0.000147774	0.000295695	0.00132
1.52723	-0.0001494	0.000302405	0.00134
1.52791	-0.000150545	0.00033068	0.00136
1.5286	-0.000150268	0.000397083	0.00139
1.52929	-0.000149271	0.000491593	0.00141
1.52998	-0.000146139	0.00058734	0.00144
1.53066	-0.000142845	0.000683981	0.00146
1.53135	-0.000139073	0.000789943	0.00149
1.53204	-0.0001365	0.000913099	0.00152
1.53273	-0.000137487	0.001	0.00156
1.53341	-0.000138487	0.001	0.00159
1.5341	-0.000139533	0.000962167	0.00162
1.53479	-0.000140578	0.000960847	0.00165
1.53548	-0.000141624	0.001	0.00169
1.53616	-0.000141614	0.00108	0.00172
1.53685	-0.000138478	0.00117	0.00175
1.53754	-0.000136542	0.00126	0.00178
1.53823	-0.000138164	0.00131	0.00182
1.53891	-0.000139605	0.00128	0.00185
1.5396	-0.000140513	0.00122	0.00189
1.54029	-0.000141421	0.00112	0.00194
1.54098	-0.000142329	0.000990492	0.00197
1.54166	-0.00014244	0.000864791	0.00201
1.54235	-0.000140197	0.00076235	0.00206
1.54304	-0.000137231	0.000679626	0.0021
1.54373	-0.000132132	0.000600787	0.00215
1.54441	-0.000127905	0.000541549	0.0022
1.5451	-0.000126256	0.0005119	0.00225
1.54579	-0.000124787	0.000512617	0.0023
1.54648	-0.000123851	0.000548706	0.00235
1.54716	-0.000120605	0.000598003	0.0024
1.54785	-0.000113424	0.000651308	0.00246
1.54854	-0.000113871	0.000702189	0.00252
1.54923	-0.000111652	0.000749256	0.00258
1.54991	-0.000109794	0.000801701	0.00265
1.5506	-0.000109002	0.000828166	0.00271
1.55129	-0.00010821	0.000804395	0.00277
1.55198	-0.000107419	0.000747792	0.00284
1.55266	-0.000105844	0.000712102	0.00292
1.55335	-0.00010196	0.000702015	0.00299
1.55404	-9.87985e-05	0.000711523	0.00306
1.55473	-9.77689e-05	0.000740069	0.00314
1.55541	-9.8246e-05	0.000769304	0.00322
1.5561	-0.000103163	0.000775748	0.00331
1.55679	-0.0001079	0.000755622	0.0034
1.55748	-0.000112104	0.000715153	0.0035
1.55816	-0.000116455	0.000654052	0.00359
1.55885	-0.000118344	0.000582491	0.00369
1.55954	-0.000112131	0.000509701	0.0038
1.56023	-0.000107162	0.000455419	0.00392
1.56091	-0.000102871	0.00041317	0.00404
1.5616	-0.000100577	0.000369032	0.00416
1.56229	-9.75598e-05	0.000337863	0.00429
1.56298	-9.24118e-05	0.000317831	0.00442
1.56366	-8.73393e-05	0.00030721	0.00456
1.56435	-8.24887e-05	0.000308867	0.0047
1.56504	-7.86647e-05	0.000315436	0.00486
1.56573	-7.78582e-05	0.000319045	0.00502
1.56641	-7.73385e-05	0.000321564	0.00519
1.5671	-7.47617e-05	0.000320877	0.00537
1.56779	-6.52982e-05	0.000317042	0.00556
1.56848	-6.0626e-05	0.000303962	0.00576
1.56916	-5.77153e-05	0.00028993	0.00597
1.56985	-5.99752e-05	0.000271085	0.00619
1.57054	-6.10258e-05	0.000247459	0.00644
1.57123	-5.8528e-05	0.00022716	0.0067
1.57191	-5.58336e-05	0.000209928	0.00697
1.5726	-5.25627e-05	0.000201692	0.00727
1.57329	-5.00178e-05	0.000193246	0.00758
1.57398	-4.96015e-05	0.000187546	0.00792
1.57466	-4.95143e-05	0.000190042	0.00829
1.57535	-5.03915e-05	0.000187672	0.00868
1.57604	-5.05422e-05	0.000185512	0.00911
1.57673	-4.85648e-05	0.000183968	0.00958
1.57741	-4.74503e-05	0.00018396	0.0101
1.5781	-4.88628e-05	0.000188447	0.01067
1.57879	-4.973e-05	0.000192934	0.0113
1.57948	-4.90015e-05	0.000197422	0.01201
1.58016	-4.57924e-05	0.000202256	0.01279
1.58085	-3.82344e-05	0.000208107	0.01367
1.58154	-3.75494e-05	0.000213957	0.01466
1.58223	-3.20781e-05	0.000219808	0.01578
1.58291	-2.65461e-05	0.000225469	0.01707
1.5836	-2.08368e-05	0.000230576	0.01855
1.58429	-1.34901e-05	0.000235683	0.02028
1.58498	-4.26952e-06	0.00024079	0.02226
1.58566	-2.63828e-06	0.000246334	0.02451
1.58635	1.67339e-06	0.000253155	0.0271
1.58704	5.07478e-06	0.000260988	0.03014
1.58773	5.81818e-06	0.000271775	0.03386
1.58841	7.03201e-06	0.00028134	0.03862
1.5891	9.61899e-06	0.000287335	0.0451
1.58979	1.27525e-05	0.00029333	0.0542
1.59048	1.74805e-05	0.000299325	0.06631
1.59116	2.29079e-05	0.000305686	0.07962
1.59185	2.74593e-05	0.000313114	0.09163
1.59254	2.58778e-05	0.000319403	0.09965
1.59323	3.12041e-05	0.000322369	0.09961
1.59391	3.55733e-05	0.000326223	0.09371
1.5946	3.7153e-05	0.000330632	0.08919
1.59529	3.94622e-05	0.000330827	0.08773
1.59598	4.38966e-05	0.000337969	0.08862
1.59666	4.78558e-05	0.000351031	0.09179
1.59735	5.04317e-05	0.000364139	0.09668
1.59804	5.30075e-05	0.000377374	0.10164
1.59873	5.55833e-05	0.000390978	0.10538
1.59941	5.91936e-05	0.000404265	0.10803
1.6001	6.58135e-05	0.00041663	0.10918
1.60079	7.24334e-05	0.000428106	0.10839
1.60148	7.90533e-05	0.000437001	0.10591
1.60216	8.58597e-05	0.000445718	0.10265
1.60285	9.32081e-05	0.000455951	0.09982
1.60354	9.98257e-05	0.000472635	0.09811
1.60423	0.000104319	0.000490918	0.09788
1.60491	0.000108905	0.000507867	0.09917
1.6056	0.000113755	0.000520944	0.10195
1.60629	0.000120434	0.000535164	0.10642
1.60698	0.000129496	0.000550671	0.11336
1.60766	0.000130468	0.000561855	0.12422
1.60835	0.000135539	0.000577618	0.1395
1.60904	0.000148005	0.000591093	0.15495
1.60973	0.000157286	0.000599966	0.16644
1.61041	0.000166522	0.000613911	0.17152
1.6111	0.000175625	0.000625459	0.16496
1.61179	0.000186436	0.000637135	0.15171
1.61248	0.000202199	0.00064918	0.14307
1.61316	0.000216928	0.000663068	0.13973
1.61385	0.000228659	0.000682301	0.13977
1.61454	0.000240451	0.000701533	0.1429
1.61523	0.00025535	0.000720766	0.14828
1.61591	0.000278981	0.000741037	0.15315
1.6166	0.00030332	0.000764318	0.15573
1.61729	0.000334683	0.000787599	0.15681
1.61798	0.000395176	0.00081088	0.15592
1.61866	0.000483884	0.000834368	0.15246
1.61935	0.000585459	0.000858454	0.14678
1.62004	0.000717555	0.000881521	0.13965
1.62073	0.000923433	0.000901642	0.1324
1.62141	0.00122	0.000921444	0.12581
1.6221	0.00154	0.000940325	0.12029
1.62279	0.00181	0.000960226	0.11569
1.62348	0.00198	0.000983073	0.11171
1.62416	0.00189	0.00101	0.10816
1.62485	0.00158	0.00103	0.10513
1.62554	0.00124	0.00106	0.10314
1.62623	0.000973903	0.00108	0.10311
1.62691	0.000795788	0.00111	0.10426
1.6276	0.000664753	0.00113	0.10522
1.62829	0.000573139	0.00115	0.10575
1.62898	0.000512409	0.00118	0.1035
1.62966	0.000476343	0.00121	0.09828
1.63035	0.000457294	0.00125	0.09388
1.63104	0.00044997	0.00129	0.09163
1.63173	0.000454948	0.00132	0.09094
1.63241	0.000472985	0.00136	0.09157
1.6331	0.000504222	0.00139	0.09352
1.63379	0.000537973	0.00144	0.09611
1.63448	0.000583868	0.00148	0.09852
1.63516	0.000656566	0.00153	0.10069
1.63585	0.000780486	0.00158	0.10216
1.63654	0.000954385	0.00163	0.10246
1.63722	0.00116	0.00168	0.10152
1.63791	0.00142	0.00173	0.09928
1.6386	0.00184	0.00178	0.09588
1.63929	0.00243	0.00183	0.09189
1.63997	0.00307	0.00188	0.0877
1.64066	0.00359	0.00193	0.08322
1.64135	0.00386	0.00199	0.07845
1.64204	0.00361	0.00206	0.07355
1.64272	0.00293	0.00212	0.06857
1.64341	0.00224	0.00218	0.06357
1.6441	0.00171	0.00225	0.05891
1.64479	0.00135	0.00231	0.05459
1.64547	0.00108	0.00239	0.05036
1.64616	0.000890292	0.00247	0.04647
1.64685	0.000749123	0.00255	0.04319
1.64754	0.000659024	0.00264	0.04046
1.64822	0.000600861	0.00274	0.03824
1.64891	0.000566851	0.00284	0.03651
1.6496	0.000550373	0.00295	0.03506
1.65029	0.000549451	0.00306	0.0337
1.65097	0.00055415	0.00318	0.03244
1.65166	0.000564882	0.0033	0.03144
1.65235	0.000583726	0.00344	0.03075
1.65304	0.00061796	0.00358	0.03047
1.65372	0.000680896	0.00374	0.03052
1.65441	0.000772116	0.00391	0.03087
1.6551	0.000874578	0.00409	0.03142
1.65579	0.00101	0.00429	0.03186
1.65647	0.00122	0.0045	0.03179
1.65716	0.00153	0.00472	0.03119
1.65785	0.00184	0.00496	0.0301
1.65854	0.0021	0.00523	0.02849
1.65922	0.0022	0.00553	0.02646
1.65991	0.00204	0.00585	0.02425
1.6606	0.00169	0.0062	0.02203
1.66129	0.00136	0.00659	0.01992
1.66197	0.0011	0.00702	0.01806
1.66266	0.000930006	0.00751	0.01648
1.66335	0.000807262	0.00806	0.01515
1.66404	0.000726102	0.00868	0.01399
1.66472	0.000665949	0.00943	0.01295
1.66541	0.000629076	0.01032	0.012
1.6661	0.000605296	0.01135	0.0111
1.66679	0.000591514	0.01254	0.01026
1.66747	0.0005851	0.01396	0.00946
1.66816	0.000586712	0.01568	0.00871
1.66885	0.000587102	0.01783	0.008
1.66954	0.000586659	0.02062	0.00736
1.67022	0.00058532	0.02474	0.00677
1.67091	0.000588208	0.03163	0.00627
1.6716	0.00058813	0.04179	0.00583
1.67229	0.000582659	0.05273	0.00547
1.67297	0.000585904	0.06303	0.00515
1.67366	0.000589721	0.07375	0.00485
1.67435	0.000592198	0.08561	0.00458
1.67504	0.000588544	0.09574	0.00433
1.67572	0.000592976	0.09805	0.00411
1.67641	0.000601649	0.09435	0.00391
1.6771	0.000610365	0.09388	0.00372
1.67779	0.000618431	0.09869	0.00354
1.67847	0.00062465	0.10611	0.00336
1.67916	0.000633635	0.11508	0.00318
1.67985	0.000650488	0.12236	0.00301
1.68054	0.000667341	0.12549	0.00286
1.68122	0.000684193	0.12324	0.00271
1.68191	0.000701696	0.11665	0.00256
1.6826	0.000721047	0.10788	0.00242
1.68329	0.000739654	0.09813	0.00229
1.68397	0.00075615	0.08799	0.00217
1.68466	0.000773792	0.0798	0.00205
1.68535	0.000794689	0.07456	0.00195
1.68604	0.000814749	0.07027	0.00186
1.68672	0.000830946	0.06758	0.00178
1.68741	0.000844999	0.06871	0.0017
1.6881	0.000861968	0.07492	0.00163
1.68879	0.000870587	0.08843	0.00156
1.68947	0.000879471	0.10873	0.0015
1.69016	0.00088861	0.12891	0.00144
1.69085	0.000898475	0.14576	0.00138
1.69154	0.000909085	0.16182	0.00133
1.69222	0.000921804	0.17786	0.00128
1.69291	0.000933872	0.18766	0.00124
1.6936	0.000944093	0.18265	0.00119
1.69429	0.000956737	0.16981	0.00115
1.69497	0.000973255	0.16426	0.0011
1.69566	0.000985342	0.16773	0.00105
1.69635	0.00101	0.17532	0.001
1.69704	0.00103	0.18513	0.000954155
1.69772	0.00104	0.19163	0.000910149
1.69841	0.00106	0.1916	0.000865761
1.6991	0.00108	0.18431	0.00082397
1.69979	0.0011	0.17193	0.000788445
1.70047	0.00112	0.15734	0.000744894
1.70116	0.00115	0.14169	0.000712672
1.70185	0.00117	0.12521	0.00068305
1.70254	0.0012	0.11089	0.000653658
1.70322	0.00123	0.10034	0.000624917
1.70391	0.00126	0.09041	0.000596253
1.7046	0.00129	0.08132	0.000567805
1.70529	0.00132	0.07591	0.000541124
1.70597	0.00134	0.07475	0.000519429
1.70666	0.00136	0.07839	0.000496552
1.70735	0.00138	0.08616	0.000474032
1.70804	0.0014	0.09466	0.000458917
1.70872	0.00142	0.10155	0.00043535
1.70941	0.00145	0.10782	0.00041286
1.7101	0.00147	0.11429	0.000393403
1.71079	0.00149	0.11838	0.000373947
1.71147	0.00152	0.11567	0.00035449
1.71216	0.00155	0.10721	0.000335572
1.71285	0.00158	0.09971	0.000318173
1.71354	0.00161	0.09646	0.000300774
1.71422	0.00164	0.09661	0.000283374
1.71491	0.00167	0.09934	0.000266918
1.7156	0.0017	0.10244	0.000253115
1.71629	0.00173	0.10363	0.000239312
1.71697	0.00177	0.10146	0.000225509
1.71766	0.0018	0.09616	0.000210926
1.71835	0.00183	0.08898	0.000194151
1.71904	0.00187	0.08066	0.000178916
1.71972	0.00191	0.07155	0.000168012
1.72041	0.00196	0.06332	0.000157388
1.7211	0.002	0.05678	0.000147548
1.72179	0.00205	0.05046	0.000138171
1.72247	0.0021	0.04456	0.000130093
1.72316	0.00215	0.04037	0.000122452
1.72385	0.0022	0.03785	0.000116036
1.72454	0.00224	0.03679	0.00010858
1.72522	0.00229	0.03678	9.82013e-05
1.72591	0.00235	0.03711	9.00892e-05
1.7266	0.00239	0.03711	8.64826e-05
1.72729	0.00244	0.03679	7.97658e-05
1.72797	0.00249	0.03628	7.70394e-05
1.72866	0.00253	0.03529	6.96744e-05
1.72935	0.00258	0.03342	6.38647e-05
1.73004	0.00263	0.0303	5.70125e-05
1.73072	0.00268	0.02637	4.72394e-05
1.73141	0.00273	0.02268	3.88664e-05
1.7321	0.00278	0.01961	3.44145e-05
1.73279	0.00284	0.01702	2.99626e-05
1.73347	0.00289	0.0149	2.55107e-05
1.73416	0.00296	0.01313	2.12804e-05
1.73485	0.00302	0.01164	1.76702e-05
1.73554	0.00309	0.01037	1.4524e-05
1.73622	0.00317	0.00928	1.26753e-05
1.73691	0.00326	0.00833	9.79232e-06
1.7376	0.00334	0.00751	4.017e-06
1.73829	0.00343	0.00677	-2.11172e-07
1.73897	0.00353	0.00612	-1.14834e-07
1.73966	0.00364	0.00555	1.70116e-07
1.74035	0.00375	0.00508	9.82056e-07
1.74104	0.00386	0.00471	3.34204e-06
1.74172	0.00397	0.0044	1.00256e-05
1.74241	0.00408	0.00413	1.60898e-05
1.7431	0.0042	0.00386	2.04247e-05
1.74379	0.00432	0.00363	2.64248e-05
1.74447	0.00445	0.00344	3.70717e-05
1.74516	0.00458	0.00327	4.97674e-05
1.74585	0.00471	0.00313	7.00377e-05
1.74654	0.00484	0.003	9.73931e-05
1.74722	0.00498	0.00286	0.000134383
1.74791	0.00512	0.00271	0.00018545
1.7486	0.00527	0.00254	0.000243887
1.74929	0.00542	0.00237	0.000304563
1.74997	0.00559	0.00221	0.000345242
1.75066	0.00577	0.00206	0.000347713
1.75135	0.00595	0.00191	0.000338327
1.75204	0.00616	0.00177	0.000338202
1.75272	0.00637	0.00164	0.000341668
1.75341	0.0066	0.00154	0.000355148
1.7541	0.00685	0.00144	0.000383935
1.75479	0.00712	0.00137	0.000416858
1.75547	0.00741	0.0013	0.000446865
1.75616	0.00772	0.00125	0.000475727
1.75685	0.00805	0.0012	0.00049954
1.75754	0.00841	0.00115	0.000515608
1.75822	0.00878	0.00111	0.000522687
1.75891	0.00917	0.00106	0.00052301
1.7596	0.00959	0.00101	0.000518962
1.76029	0.01003	0.000958689	0.000517167
1.76097	0.01051	0.00090407	0.000521633
1.76166	0.01102	0.000848947	0.00052707
1.76235	0.01158	0.000794527	0.000538316
1.76304	0.01217	0.000745807	0.000561733
1.76372	0.01281	0.000696723	0.000596836
1.76441	0.0135	0.000651109	0.000644625
1.7651	0.01426	0.00061512	0.000720084
1.76579	0.01508	0.000579788	0.000820524
1.76647	0.01599	0.000546278	0.000939446
1.76716	0.01701	0.000514187	0.00106
1.76785	0.01814	0.000488135	0.00113
1.76854	0.01938	0.000466729	0.00113
1.76922	0.02078	0.000442044	0.00111
1.76991	0.02234	0.000416954	0.0011
1.7706	0.02411	0.00039074	0.00112
1.77129	0.02613	0.000366413	0.00115
1.77197	0.02848	0.000347304	0.00121
1.77266	0.03122	0.000328027	0.00128
1.77335	0.03438	0.000310384	0.00136
1.77404	0.03804	0.00029984	0.00142
1.77472	0.04238	0.000292815	0.00149
1.77541	0.04758	0.000283695	0.00154
1.7761	0.05387	0.00026878	0.00157
1.77679	0.06158	0.000253339	0.00157
1.77747	0.07165	0.00023644	0.00157
1.77816	0.08602	0.000221014	0.00156
1.77885	0.10532	0.000209651	0.00156
1.77954	0.12654	0.000196664	0.00157
1.78022	0.14903	0.000179188	0.00158
1.78091	0.17799	0.000161449	0.0016
1.7816	0.21218	0.00014509	0.00162
1.78229	0.24024	0.000133368	0.00165
1.78297	0.25428	0.00011837	0.0017
1.78366	0.25564	0.000105411	0.00177
1.78435	0.24085	9.80762e-05	0.00184
1.78504	0.20721	9.02144e-05	0.00191
1.78572	0.16862	8.08968e-05	0.00199
1.78641	0.13307	7.28002e-05	0.00204
1.7871	0.10511	6.80679e-05	0.00209
1.78779	0.08373	6.22804e-05	0.00216
1.78847	0.06716	5.35824e-05	0.00226
1.78916	0.05538	4.61296e-05	0.00237
1.78985	0.04766	4.21044e-05	0.0025
1.79054	0.04368	3.7375e-05	0.00265
1.79122	0.04313	2.85927e-05	0.00281
1.79191	0.04549	1.96833e-05	0.003
1.7926	0.0506	2.43262e-05	0.00319
1.79329	0.05834	2.48692e-05	0.00339
1.79397	0.06888	2.80244e-05	0.0036
1.79466	0.08279	2.51312e-05	0.00382
1.79535	0.10205	2.16018e-05	0.00405
1.79604	0.13006	1.534e-05	0.0043
1.79672	0.16622	1.56568e-06	0.00459
1.79741	0.20309	-9.42047e-06	0.00493
1.7981	0.23977	-1.48596e-05	0.00531
1.79879	0.28313	-2.26746e-05	0.00575
1.79947	0.32593	-2.31571e-05	0.00627
1.80016	0.35194	-2.84454e-05	0.00687
1.80085	0.35873	-3.09627e-05	0.00759
1.80154	0.35472	-3.36124e-05	0.00846
1.80222	0.33724	-3.66255e-05	0.00949
1.80291	0.30332	-4.02233e-05	0.01071
1.8036	0.26505	-4.54258e-05	0.01212
1.80429	0.22679	-5.04959e-05	0.01375
1.80497	0.19266	-5.52026e-05	0.01562
1.80566	0.16266	-6.10796e-05	0.01787
1.80635	0.1354	-6.80454e-05	0.02072
1.80703	0.1117	-7.09221e-05	0.0245
1.80772	0.09135	-7.85206e-05	0.02979
1.80841	0.07449	-8.49592e-05	0.03728
1.8091	0.06124	-8.82202e-05	0.04707
1.80978	0.05125	-9.06856e-05	0.0579
1.81047	0.04412	-9.09721e-05	0.06798
1.81116	0.0393	-8.80415e-05	0.07489
1.81185	0.03643	-8.05473e-05	0.07589
1.81253	0.0354	-8.2283e-05	0.07266
1.81322	0.03681	-7.74842e-05	0.06972
1.81391	0.0427	-7.39676e-05	0.06862
1.8146	0.05449	-7.39608e-05	0.06934
1.81528	0.06998	-7.39534e-05	0.07181
1.81597	0.08848	-7.39466e-05	0.07562
1.81666	0.11566	-7.34745e-05	0.0796
1.81735	0.15224	-7.17326e-05	0.08271
1.81803	0.18766	-6.89277e-05	0.08466
1.81872	0.2124	-6.32201e-05	0.08513
1.81941	0.22562	-5.86965e-05	0.08404
1.8201	0.22281	-5.74091e-05	0.08178
1.82078	0.20142	-5.61211e-05	0.07904
1.82147	0.17358	-5.48337e-05	0.07659
1.82216	0.14574	-5.2845e-05	0.07501
1.82285	0.12226	-4.89447e-05	0.07475
1.82353	0.10252	-4.4512e-05	0.07612
1.82422	0.08559	-3.86288e-05	0.07926
1.82491	0.07158	-3.2468e-05	0.08367
1.8256	0.06005	-2.55521e-05	0.08838
1.82628	0.05075	-1.54426e-05	0.09239
1.82697	0.04347	3.37068e-06	0.09379
1.82766	0.03775	2.87054e-05	0.09076
1.82835	0.03313	7.18089e-05	0.08543
1.82903	0.02922	0.000117664	0.08115
1.82972	0.02592	0.000171013	0.07875
1.83041	0.02314	0.000224584	0.07814
1.8311	0.02083	0.00028302	0.07928
1.83178	0.0189	0.000350128	0.08162
1.83247	0.01728	0.00039363	0.08397
1.83316	0.01588	0.000393176	0.08561
1.83385	0.01466	0.000393115	0.08639
1.83453	0.01359	0.000412738	0.08605
1.83522	0.01265	0.00045435	0.08455
1.83591	0.01181	0.000501872	0.08218
1.8366	0.01105	0.000561195	0.07942
1.83728	0.01038	0.000606877	0.07675
1.83797	0.0098	0.000637044	0.0744
1.83866	0.0093	0.000635031	0.07233
1.83935	0.00886	0.000611984	0.0702
1.84003	0.00852	0.000568634	0.06766
1.84072	0.00832	0.000522627	0.06444
1.84141	0.00823	0.000479335	0.06065
1.8421	0.00818	0.000447679	0.05664
1.84278	0.00812	0.00042717	0.0526
1.84347	0.00792	0.000409726	0.04849
1.84416	0.00746	0.000408689	0.04452
1.84485	0.00688	0.000427835	0.04107
1.84553	0.00632	0.000478319	0.03824
1.84622	0.00585	0.000565671	0.03597
1.84691	0.00545	0.000667283	0.0342
1.8476	0.0051	0.000776138	0.03282
1.84828	0.00479	0.000888646	0.03161
1.84897	0.00451	0.00102	0.03057
1.84966	0.00427	0.00115	0.02977
1.85035	0.00405	0.00123	0.02925
1.85103	0.00384	0.00122	0.02901
1.85172	0.00365	0.00121	0.029
1.85241	0.00348	0.00124	0.02919
1.8531	0.00332	0.00131	0.02954
1.85378	0.00316	0.00142	0.02998
1.85447	0.00301	0.00154	0.03025
1.85516	0.00286	0.00164	0.03009
1.85585	0.00273	0.00169	0.02936
1.85653	0.0026	0.00168	0.02802
1.85722	0.00249	0.00163	0.02617
1.85791	0.00238	0.00155	0.02405
1.8586	0.00227	0.00146	0.02189
1.85928	0.00218	0.00137	0.0198
1.85997	0.00209	0.00132	0.01789
1.86066	0.002	0.00128	0.01622
1.86135	0.00192	0.00125	0.0148
1.86203	0.00185	0.00125	0.01356
1.86272	0.00178	0.00128	0.01246
1.86341	0.00172	0.00134	0.01147
1.8641	0.00165	0.00145	0.01056
1.86478	0.00158	0.00157	0.00971
1.86547	0.00152	0.00169	0.00891
1.86616	0.00147	0.00181	0.00816
1.86685	0.00141	0.00195	0.00745
1.86753	0.00135	0.0021	0.00679
1.86822	0.00129	0.00221	0.00619
1.86891	0.00124	0.00229	0.00566
1.8696	0.00119	0.00236	0.00521
1.87028	0.00114	0.00246	0.00483
1.87097	0.0011	0.00262	0.0045
1.87166	0.00104	0.0028	0.00422
1.87235	0.000986108	0.00302	0.00396
1.87303	0.000929502	0.00325	0.00373
1.87372	0.000876364	0.00349	0.00352
1.87441	0.000823436	0.00373	0.00333
1.8751	0.000771072	0.00398	0.00316
1.87578	0.000721545	0.00429	0.003
1.87647	0.000679648	0.00467	0.00284
1.87716	0.000640539	0.00515	0.00269
1.87785	0.000608927	0.00575	0.00256
1.87853	0.000578798	0.00646	0.00244
1.87922	0.000552657	0.00733	0.00232
1.87991	0.000526758	0.00839	0.00221
1.8806	0.000504607	0.00967	0.0021
1.88128	0.000489808	0.01125	0.002
1.88197	0.000472409	0.01329	0.0019
1.88266	0.000454025	0.01634	0.00182
1.88335	0.000432998	0.02153	0.00173
1.88403	0.000411971	0.02984	0.00165
1.88472	0.000390944	0.03976	0.00158
1.88541	0.000369627	0.0493	0.00152
1.8861	0.000347529	0.05899	0.00145
1.88678	0.000325432	0.06978	0.0014
1.88747	0.000303335	0.08027	0.00135
1.88816	0.000282725	0.08528	0.0013
1.88885	0.000266099	0.0833	0.00125
1.88953	0.000250249	0.08153	0.0012
1.89022	0.000236478	0.08466	0.00116
1.89091	0.000221542	0.09091	0.00112
1.8916	0.000203489	0.09909	0.00108
1.89228	0.000184659	0.1073	0.00105
1.89297	0.000163751	0.11189	0.00101
1.89366	0.000141694	0.11103	0.000980653
1.89435	0.000116564	0.1058	0.00094918
1.89503	9.14334e-05	0.09844	0.000918906
1.89572	6.63031e-05	0.08994	0.000891837
1.89641	4.43141e-05	0.08103	0.000863548
1.8971	3.07212e-05	0.07298	0.000832002
1.89778	1.99789e-05	0.06673	0.000803334
1.89847	1.6853e-05	0.06181	0.000782357
1.89916	1.34941e-05	0.05996	0.000760821
1.89985	9.51324e-06	0.06292	0.000737796
1.90053	6.31026e-06	0.06878	0.00071477
1.90122	3.62805e-06	0.07589	0.000691745
1.90191	-3.59647e-06	0.08438	0.000668739
1.9026	-1.34157e-05	0.09415	0.000645787
1.90328	-2.41771e-05	0.10253	0.000625076
1.90397	-2.94876e-05	0.10472	0.000610344
1.90466	-3.99886e-05	0.10171	0.000594211
1.90535	-4.37426e-05	0.09978	0.000574342
1.90603	-5.08698e-05	0.10077	0.000555433
1.90672	-5.59212e-05	0.10263	0.000539087
1.90741	-6.12484e-05	0.10535	0.000521959
1.9081	-6.57526e-05	0.10814	0.00050275
1.90878	-6.98718e-05	0.10855	0.000485785
1.90947	-8.24637e-05	0.10505	0.000474796
1.91016	-8.94353e-05	0.09871	0.00046282
1.91085	-9.56124e-05	0.09088	0.000448217
1.91153	-0.000109538	0.08213	0.000433614
1.91222	-0.000121993	0.07303	0.00041901
1.91291	-0.000133555	0.0647	0.000404948
1.9136	-0.00014274	0.05737	0.000392326
1.91428	-0.000151924	0.05022	0.000379705
1.91497	-0.000161109	0.04416	0.000367083
1.91566	-0.000167851	0.04002	0.000354632
1.91635	-0.0001681	0.03752	0.000342634
1.91703	-0.000168805	0.03637	0.000330636
1.91772	-0.000167596	0.03618	0.000318638
1.91841	-0.000158661	0.03651	0.000307905
1.9191	-0.000151239	0.03682	0.000300531
1.91978	-0.000145963	0.03681	0.000292193
1.92047	-0.000146391	0.03646	0.000281296
1.92116	-0.000144389	0.03549	0.000270995
1.92185	-0.000135941	0.03352	0.000262277
1.92253	-0.000129055	0.03015	0.000253559
1.92322	-0.000124753	0.02592	0.000244841
1.92391	-0.000117721	0.022	0.000236465
1.9246	-0.000112882	0.01878	0.000228995
1.92528	-0.000103605	0.01612	0.000221524
1.92597	-9.51149e-05	0.014	0.000214054
1.92666	-9.14255e-05	0.01225	0.000206222
1.92735	-8.63456e-05	0.01079	0.00019743
1.92803	-7.47358e-05	0.00954	0.000188639
1.92872	-6.93535e-05	0.00848	0.000179847
1.92941	-6.71214e-05	0.00755	0.000170955
1.9301	-6.22559e-05	0.00672	0.000161797
1.93078	-5.5662e-05	0.00597	0.000152639
1.93147	-4.44925e-05	0.00529	0.00014348
1.93216	-3.05707e-05	0.0047	0.000135955
1.93285	-9.36552e-06	0.00422	0.000132751
1.93353	1.32427e-05	0.00382	0.000127936
1.93422	4.11289e-05	0.00348	0.00011886
1.93491	8.13828e-05	0.00319	0.00011069
1.9356	0.000150697	0.00294	0.000104917
1.93628	0.000241988	0.00273	9.91444e-05
1.93697	0.000347582	0.00253	9.33714e-05
1.93766	0.000493715	0.00237	8.7014e-05
1.93835	0.00072202	0.00222	7.91125e-05
1.93903	0.00103	0.00207	7.1211e-05
1.93972	0.00136	0.00194	6.33095e-05
1.94041	0.00163	0.00182	5.55894e-05
1.9411	0.00177	0.0017	4.83485e-05
1.94178	0.00164	0.00159	4.20757e-05
1.94247	0.00135	0.00149	3.83577e-05
1.94316	0.00106	0.00139	3.44374e-05
1.94385	0.000835774	0.00132	2.99832e-05
1.94453	0.000691618	0.00125	2.5529e-05
1.94522	0.000597956	0.00118	2.10748e-05
1.94591	0.000540013	0.00112	1.6116e-05
1.9466	0.000501447	0.00106	9.82691e-06
1.94728	0.000481782	0.001	3.53783e-06
1.94797	0.000482898	0.00095001	-2.75125e-06
1.94866	0.000505764	0.000901564	-8.03053e-06
1.94935	0.000538196	0.000859975	-1.06498e-05
1.95003	0.000581785	0.000818932	-1.32691e-05
1.95072	0.000638199	0.000779326	-1.58885e-05
1.95141	0.000710828	0.000742881	-1.8528e-05
1.9521	0.000799269	0.00071476	-2.12207e-05
1.95278	0.000926027	0.000687184	-2.48836e-05
1.95347	0.00111	0.000661045	-3.10993e-05
1.95416	0.00134	0.000634513	-3.67918e-05
1.95485	0.00161	0.000606949	-4.11084e-05
1.95553	0.00196	0.000580478	-4.5425e-05
1.95622	0.00249	0.000556879	-4.97415e-05
1.95691	0.00318	0.000533691	-5.27432e-05
1.9576	0.00388	0.00051158	-5.2289e-05
1.95828	0.00446	0.000490015	-5.26039e-05
1.95897	0.00472	0.000469887	-5.49387e-05
1.95966	0.00445	0.00044924	-5.81642e-05
1.96035	0.00386	0.000427232	-6.04895e-05
1.96103	0.00332	0.000407047	-5.56063e-05
1.96172	0.00297	0.000391649	-5.21807e-05
1.96241	0.00277	0.000373823	-4.49492e-05
1.9631	0.00267	0.000349625	-4.11189e-05
1.96378	0.00266	0.000327982	-3.73696e-05
1.96447	0.00272	0.000313038	-3.05911e-05
1.96516	0.00283	0.000298148	-1.48944e-05
1.96585	0.00299	0.000283401	1.8948e-06
1.96653	0.00318	0.000268653	2.32243e-05
1.96722	0.00343	0.000253905	5.96976e-05
1.96791	0.00372	0.000240413	0.000104792
1.9686	0.00404	0.000230209	0.000150206
1.96928	0.00441	0.000219458	0.00018913
1.96997	0.00483	0.000207271	0.000203917
1.97066	0.00532	0.000195947	0.000200171
1.97135	0.0059	0.000186879	0.00019685
1.97203	0.00658	0.000177263	0.000193651
1.97272	0.00736	0.000166213	0.000194017
1.97341	0.00828	0.000156579	0.000204645
1.9741	0.00939	0.000150651	0.000221842
1.97478	0.01069	0.000143626	0.000244948
1.97547	0.01213	0.000133732	0.000266929
1.97616	0.01368	0.000123461	0.000279374
1.97684	0.01526	0.000112204	0.000287149
1.97753	0.01686	0.000102045	0.000287147
1.97822	0.01868	9.47535e-05	0.000280138
1.97891	0.021	8.89147e-05	0.000272661
1.97959	0.02402	8.68699e-05	0.000263964
1.98028	0.02784	8.37268e-05	0.000257543
1.98097	0.0325	7.77162e-05	0.000257066
1.98166	0.03813	7.18772e-05	0.000260711
1.98234	0.04522	6.64862e-05	0.000275114
1.98303	0.05534	6.05459e-05	0.00029387
1.98372	0.07071	5.3172e-05	0.000323981
1.98441	0.09034	4.67942e-05	0.000352993
1.98509	0.11132	4.30144e-05	0.000370677
1.98578	0.13687	3.92345e-05	0.000362629
1.98647	0.17083	3.54546e-05	0.000345032
1.98716	0.20639	3.2327e-05	0.000325486
1.98784	0.23159	3.08992e-05	0.000306722
1.98853	0.24328	2.83714e-05	0.000303641
1.98922	0.24165	2.29778e-05	0.000304878
1.98991	0.22116	1.75614e-05	0.000315262
1.99059	0.18744	1.20852e-05	0.00032737
1.99128	0.15271	6.60902e-06	0.000339193
1.99197	0.12215	1.13284e-06	0.000350274
1.99266	0.09816	-5.04577e-06	0.00035707
1.99334	0.07863	-1.30522e-05	0.000352719
1.99403	0.06339	-2.10586e-05	0.000345433
1.99472	0.05192	-2.9065e-05	0.000330513
1.99541	0.04373	-3.67731e-05	0.000314727
1.99609	0.03855	-4.37054e-05	0.000296688
1.99678	0.0359	-5.00869e-05	0.00028028
1.99747	0.03542	-5.50363e-05	0.000268112
1.99816	0.03733	-5.8997e-05	0.000251852
1.99884	0.04313	-6.03887e-05	0.00022496
1.99953	0.05488	-6.24693e-05	0.000196435
2.00022	0.07122	-6.63396e-05	0.000163671
2.00091	0.09002	-6.93827e-05	0.000132519
2.00159	0.11558	-7.24845e-05	0.000105553
2.00228	0.15098	-7.89679e-05	7.95666e-05
2.00297	0.18799	-7.93681e-05	5.61236e-05
2.00366	0.21509	-8.03631e-05	3.51514e-05
2.00434	0.22984	-8.29011e-05	2.05893e-05
2.00503	0.2306	-8.54391e-05	6.02713e-06
2.00572	0.21223	-8.79771e-05	-8.53503e-06
2.00641	0.18316	-9.05151e-05	-2.25047e-05
2.00709	0.15317	-9.30531e-05	-3.49383e-05
2.00778	0.12682	-9.66953e-05	-4.44291e-05
2.00847	0.10527	-0.00010099	-4.62938e-05
2.00916	0.08698	-0.000102775	-4.77126e-05
2.00984	0.07197	-0.000110671	-4.79763e-05
2.01053	0.05967	-0.000114088	-4.72586e-05
2.01122	0.0497	-0.000118513	-4.39994e-05
2.01191	0.04181	-0.000118265	-4.15481e-05
2.01259	0.0355	-0.000120728	-4.1188e-05
2.01328	0.03047	-0.000123191	-4.3774e-05
2.01397	0.02645	-0.000125654	-5.39829e-05
2.01466	0.0232	-0.000127219	-6.59006e-05
2.01534	0.02053	-0.000128671	-8.2238e-05
2.01603	0.01831	-0.000134047	-9.80841e-05
2.01672	0.01649	-0.000134775	-0.00011266
2.01741	0.01497	-0.000136701	-0.000125659
2.01809	0.01369	-0.000141726	-0.000134584
2.01878	0.01258	-0.000144952	-0.000143017
2.01947	0.01161	-0.000145745	-0.000150179
2.02016	0.01075	-0.000151713	-0.000156211
2.02084	0.01	-0.000156278	-0.000159318
2.02153	0.00932	-0.000158167	-0.000164721
2.02222	0.00871	-0.000153148	-0.00017605
2.02291	0.00816	-0.000153182	-0.000185717
2.02359	0.00767	-0.000162564	-0.0001911
2.02428	0.00722	-0.000163158	-0.000196976
2.02497	0.00681	-0.000163441	-0.00020412
2.02566	0.00644	-0.000160249	-0.00021027
2.02634	0.00609	-0.00016283	-0.000213855
2.02703	0.00579	-0.000166798	-0.000216455
2.02772	0.00551	-0.000170641	-0.000216517
2.02841	0.00524	-0.000166913	-0.00021661
2.02909	0.005	-0.000168215	-0.000216782
2.02978	0.00478	-0.000169146	-0.000217939
2.03047	0.00457	-0.000169125	-0.000221634
2.03116	0.00437	-0.000171054	-0.000225276
2.03184	0.00419	-0.00017578	-0.000228781
2.03253	0.00401	-0.000176042	-0.000232491
2.03322	0.00384	-0.000179517	-0.000236729
2.03391	0.00369	-0.000181767	-0.000238133
2.03459	0.00355	-0.000180863	-0.00023553
2.03528	0.00341	-0.000179959	-0.000239534
2.03597	0.00328	-0.000179056	-0.000238782
2.03666	0.00316	-0.000178268	-0.000237295
2.03734	0.00305	-0.000177777	-0.000233918
2.03803	0.00294	-0.000176176	-0.000232187
2.03872	0.00283	-0.000171719	-0.000234683
2.03941	0.00273	-0.000166916	-0.000237301
2.04009	0.00263	-0.00016122	-0.000240237
2.04078	0.00254	-0.000151958	-0.000242186
2.04147	0.00245	-0.000131316	-0.000241598
2.04216	0.00235	-0.000101479	-0.000241724
2.04284	0.00226	-6.2694e-05	-0.000243678
2.04353	0.00217	-2.20554e-05	-0.000245632
2.04422	0.00209	2.33393e-05	-0.000247586
2.04491	0.00202	7.10515e-05	-0.000249376
2.04559	0.00196	0.000122483	-0.000250743
2.04628	0.0019	0.000157405	-0.00025211
2.04697	0.00185	0.000159436	-0.000253477
2.04766	0.0018	0.000155562	-0.000253906
2.04834	0.00175	0.000174387	-0.000251934
2.04903	0.00169	0.000206524	-0.000252269
2.04972	0.00165	0.000252119	-0.000258517
2.05041	0.0016	0.000302825	-0.000262137
2.05109	0.00156	0.000338558	-0.000259027
2.05178	0.00152	0.000354574	-0.000258226
2.05247	0.00147	0.000339249	-0.000263336
2.05316	0.00143	0.00030745	-0.00026706
2.05384	0.00138	0.000263835	-0.000267239
2.05453	0.00134	0.000211923	-0.000266923
2.05522	0.0013	0.000165329	-0.000265341
2.05591	0.00126	0.000127026	-0.00026415
2.05659	0.00121	9.75768e-05	-0.000263962
2.05728	0.00117	8.07055e-05	-0.000263278
2.05797	0.00112	8.81048e-05	-0.000261329
2.05866	0.00107	0.000115256	-0.000261227
2.05934	0.00103	0.000152896	-0.000265846
2.06003	0.000992321	0.000200315	-0.000269474
2.06072	0.000957584	0.000252166	-0.000270571
2.06141	0.000932023	0.000306494	-0.000270841
2.06209	0.000912154	0.000330243	-0.000269001
2.06278	0.000897209	0.000323	-0.00026836
2.06347	0.000873889	0.000324291	-0.000270778
2.06416	0.000848677	0.000338506	-0.000271216
2.06484	0.000821852	0.000355495	-0.000269913
2.06553	0.000802761	0.000382166	-0.000276798
2.06622	0.000782474	0.000407077	-0.000281066
2.06691	0.000763829	0.00041889	-0.000280572
2.06759	0.00074937	0.000405126	-0.000280843
2.06828	0.00073357	0.000369942	-0.000281982
2.06897	0.000714353	0.000319996	-0.000285336
2.06966	0.000694248	0.000259682	-0.000287339
2.07034	0.000671879	0.000197144	-0.000285903
2.07103	0.000650852	0.000137308	-0.000284467
2.07172	0.000633241	8.43534e-05	-0.000283031
2.07241	0.000615463	3.34496e-05	-0.000282983
2.07309	0.000597257	-7.0139e-06	-0.000286464
2.07378	0.000579051	-3.21397e-05	-0.000288952
2.07447	0.000560846	-4.83162e-05	-0.000288911
2.07516	0.000543148	-5.44903e-05	-0.000289748
2.07584	0.000526741	-5.93598e-05	-0.000292819
2.07653	0.000510335	-6.19904e-05	-0.000294896
2.07722	0.000493928	-5.89283e-05	-0.000294444
2.07791	0.00047868	-5.95052e-05	-0.00029393
2.07859	0.000466377	-6.70921e-05	-0.000293258
2.07928	0.00045273	-7.16006e-05	-0.000292586
2.07997	0.000435669	-8.49895e-05	-0.000291914
2.08066	0.000419247	-0.000105738	-0.000292449
2.08134	0.000404446	-0.000130726	-0.000296053
2.08203	0.000389645	-0.000154499	-0.00029866
2.08272	0.000374844	-0.000172949	-0.000298741
2.08341	0.000362127	-0.000185965	-0.000298385
2.08409	0.000354701	-0.000199634	-0.000296924
2.08478	0.000347275	-0.000212041	-0.000297455
2.08547	0.000339848	-0.000221248	-0.000301048
2.08616	0.000333477	-0.000229065	-0.000301746
2.08684	0.000329782	-0.000233356	-0.000305925
2.08753	0.000324203	-0.000237647	-0.000305259
2.08822	0.000313848	-0.000241938	-0.000305119
2.08891	0.000302618	-0.000247328	-0.00030367
2.08959	0.00028917	-0.000255502	-0.00030223
2.09028	0.00027653	-0.000262694	-0.000307215
2.09097	0.000265936	-0.000267399	-0.000309143
2.09166	0.000255882	-0.00026974	-0.000313832
2.09234	0.000247192	-0.000268346	-0.000312719
2.09303	0.000238501	-0.000272262	-0.000312854
2.09372	0.000229811	-0.000275232	-0.00031415
2.09441	0.000220952	-0.000280143	-0.000312079
2.09509	0.000211667	-0.000286225	-0.000314269
2.09578	0.000201574	-0.000283066	-0.000315337
2.09647	0.000189434	-0.0002805	-0.000313564
2.09716	0.000177698	-0.000278455	-0.000312924
2.09784	0.000166982	-0.00027773	-0.000315149
2.09853	0.000156266	-0.000277004	-0.000317498
2.09922	0.00014555	-0.000276279	-0.000318166
2.09991	0.000136133	-0.000275764	-0.000315304
2.10059	0.000129996	-0.000275782	-0.000316281
2.10128	0.000124669	-0.000278331	-0.000317134
2.10197	0.000121387	-0.000285022	-0.00031767
2.10266	0.000118054	-0.000285071	-0.000319175
2.10334	0.000114594	-0.000284943	-0.000323125
2.10403	0.000111943	-0.000288481	-0.000325408
2.10472	0.000111337	-0.000284678	-0.000323486
2.10541	0.000109516	-0.000278794	-0.000322606
2.10609	0.000104628	-0.000281993	-0.000324354
2.10678	9.89298e-05	-0.000283926	-0.000325976
2.10747	9.11875e-05	-0.000282663	-0.000327284
2.10816	8.56071e-05	-0.000282826	-0.000327994
2.10884	8.5477e-05	-0.000286583	-0.000325199
2.10953	8.45359e-05	-0.000289776	-0.00032128
2.11022	8.15512e-05	-0.00029155	-0.000325237
2.11091	7.87862e-05	-0.000293429	-0.000325057
2.11159	7.65746e-05	-0.000295575	-0.000327162
2.11228	7.30107e-05	-0.000296452	-0.000328517
2.11297	6.60414e-05	-0.000296391	-0.00032798
2.11366	5.81378e-05	-0.000299787	-0.000328346
2.11434	4.78828e-05	-0.000297595	-0.00032898
2.11503	3.76277e-05	-0.000295544	-0.000326701
2.11572	2.73726e-05	-0.000293847	-0.000329779
2.11641	1.73205e-05	-0.000292045	-0.000331886
2.11709	7.77911e-06	-0.000289977	-0.000331551
2.11778	-1.7623e-06	-0.000288614	-0.000331843
2.11847	-1.13037e-05	-0.000289025	-0.00033371
2.11916	-2.01585e-05	-0.000289528	-0.000333812
2.11984	-2.72877e-05	-0.000292521	-0.000331485
2.12053	-3.30622e-05	-0.000298788	-0.000332443
2.12122	-3.54336e-05	-0.000299028	-0.000330998
2.12191	-3.71953e-05	-0.000298303	-0.000334498
2.12259	-3.74258e-05	-0.000295155	-0.000337761
2.12328	-3.76562e-05	-0.000294549	-0.000339269
2.12397	-3.78867e-05	-0.000298064	-0.000336368
2.12466	-3.8079e-05	-0.000294377	-0.00033618
2.12534	-3.81757e-05	-0.000289111	-0.000339455
2.12603	-3.58315e-05	-0.000288668	-0.000334584
2.12672	-2.73643e-05	-0.000286098	-0.000332352
2.12741	-2.2271e-05	-0.000284953	-0.00033501
2.12809	-2.56386e-05	-0.000287383	-0.000337302
2.12878	-3.03628e-05	-0.000290942	-0.000339216
2.12947	-3.84881e-05	-0.000297337	-0.000340186
2.13016	-4.64946e-05	-0.000302024	-0.000341558
2.13084	-5.42036e-05	-0.000302434	-0.000343934
2.13153	-6.05551e-05	-0.000302703	-0.000344635
2.13222	-6.35064e-05	-0.000302617	-0.000341139
2.13291	-6.70856e-05	-0.000303403	-0.000338765
2.13359	-7.22373e-05	-0.000304111	-0.000339196
2.13428	-7.65741e-05	-0.000300424	-0.000338747
2.13497	-7.88712e-05	-0.000299925	-0.000339448
2.13566	-8.0523e-05	-0.000299497	-0.000344899
2.13634	-8.05601e-05	-0.000299246	-0.000341238
2.13703	-8.05973e-05	-0.000298994	-0.000339925
2.13772	-8.06345e-05	-0.000298744	-0.000342472
2.13841	-7.64069e-05	-0.000299271	-0.000341181
2.13909	-6.15168e-05	-0.000301747	-0.000342879
2.13978	-4.66267e-05	-0.000304222	-0.00034445
2.14047	-2.8473e-05	-0.000306698	-0.000345707
2.14116	3.80677e-06	-0.000308376	-0.000346138
2.14184	5.86216e-05	-0.000308063	-0.000344505
2.14253	0.00013736	-0.000306617	-0.000343879
2.14322	0.000231594	-0.000302339	-0.000345769
2.14391	0.000353575	-0.000300494	-0.000346714
2.14459	0.000553869	-0.000304726	-0.000345301
2.14528	0.000842369	-0.000307823	-0.000344896
2.14597	0.00116	-0.000308089	-0.000347006
2.14666	0.00145	-0.000308902	-0.000348786
2.14734	0.0016	-0.000311078	-0.00034974
2.14803	0.00151	-0.000313397	-0.000349686
2.14872	0.00121	-0.000313799	-0.000347117
2.1494	0.000874968	-0.000310313	-0.00034625
2.15009	0.000611497	-0.000311251	-0.000349626
2.15078	0.000428196	-0.000312046	-0.000351994
2.15147	0.000287443	-0.000312487	-0.000351847
2.15215	0.000185736	-0.00031171	-0.000351431
2.15284	0.000112322	-0.000307897	-0.000350346
2.15353	5.79399e-05	-0.000305219	-0.000350397
2.15422	2.2589e-05	-0.000305372	-0.000351256
2.1549	5.62182e-06	-0.000305796	-0.000349487
2.15559	3.89194e-06	-0.000306899	-0.000353687
2.15628	1.22852e-05	-0.000307433	-0.000357213
2.15697	3.54213e-05	-0.000306552	-0.000357044
2.15765	9.20638e-05	-0.000306534	-0.00035369
2.15834	0.000171272	-0.000308659	-0.000354917
2.15903	0.000259419	-0.000310926	-0.000356144
2.15972	0.000394904	-0.000311271	-0.000357372
2.1604	0.000621552	-0.00030756	-0.000357124
2.16109	0.000925076	-0.000307826	-0.000355236
2.16178	0.00123	-0.000309088	-0.000358118
2.16247	0.00149	-0.000312824	-0.000358351
2.16315	0.00159	-0.000315214	-0.000358183
2.16384	0.00141	-0.000314259	-0.000365451
2.16453	0.00108	-0.000314585	-0.000363137
2.16522	0.000756262	-0.000318092	-0.000361974
2.1659	0.000515039	-0.000319036	-0.000360379
2.16659	0.000343476	-0.000315899	-0.000357712
2.16728	0.000214696	-0.00031585	-0.000355551
2.16797	0.00011441	-0.000311722	-0.000354645
2.16865	4.4278e-05	-0.000312952	-0.000354387
2.16934	-8.33203e-06	-0.000313454	-0.000355738
2.17003	-5.06856e-05	-0.000314097	-0.000354557
2.17072	-8.45018e-05	-0.000315095	-0.000351152
2.1714	-0.000107378	-0.000315617	-0.000358072
2.17209	-0.000123305	-0.000314962	-0.000361646
2.17278	-0.000139027	-0.000314306	-0.000357714
2.17347	-0.00015424	-0.000313652	-0.000360055
2.17415	-0.000167794	-0.000313399	-0.00036191
2.17484	-0.000177239	-0.000314143	-0.000362559
2.17553	-0.000186684	-0.000314887	-0.000363208
2.17622	-0.000196129	-0.000315632	-0.000363858
2.1769	-0.000204529	-0.000316518	-0.000364
2.17759	-0.000210346	-0.000317759	-0.000362887
2.17828	-0.000215341	-0.000318998	-0.000361775
2.17897	-0.000218304	-0.000320238	-0.000360662
2.17965	-0.000219763	-0.000321071	-0.000359883
2.18034	-0.000217507	-0.000320896	-0.000359926
2.18103	-0.000216073	-0.000320721	-0.00035997
2.18172	-0.000215027	-0.000320546	-0.000360014
2.1824	-0.000213343	-0.000320847	-0.000360057
2.18309	-0.000218481	-0.000322325	-0.000360101
2.18378	-0.000217807	-0.000323802	-0.000360144
2.18447	-0.000216107	-0.00032528	-0.000360188
2.18515	-0.000220646	-0.000326125	-0.00035989
2.18584	-0.000222174	-0.000325413	-0.000358747
2.18653	-0.000226323	-0.0003247	-0.000357605
2.18722	-0.000228565	-0.000323988	-0.000356463
2.1879	-0.000232913	-0.000323942	-0.000356051
2.18859	-0.000235731	-0.000325543	-0.000357441
2.18928	-0.000243174	-0.000327144	-0.000358323
2.18997	-0.000243632	-0.000328745	-0.000357951
2.19065	-0.00024774	-0.0003298	-0.000358305
2.19134	-0.000250832	-0.000329511	-0.000360447
2.19203	-0.000253822	-0.000329365	-0.000361573
2.19272	-0.000256557	-0.000329571	-0.000360192
2.1934	-0.000261388	-0.000328418	-0.000359065
2.19409	-0.000268082	-0.000326206	-0.000358565
2.19478	-0.000267513	-0.000328346	-0.000359083
2.19547	-0.00026741	-0.000327313	-0.000362106
2.19615	-0.000265202	-0.00032653	-0.000364015
2.19684	-0.000267803	-0.000326359	-0.000363182
2.19753	-0.000270302	-0.000326045	-0.000362859
2.19822	-0.000272547	-0.000327672	-0.000363788
2.1989	-0.000274827	-0.000332071	-0.000364271
2.19959	-0.000277191	-0.000329422	-0.000363659
2.20028	-0.000279555	-0.000328063	-0.000365338
2.20097	-0.000281919	-0.000329876	-0.000368578
2.20165	-0.000284691	-0.000330819	-0.000363854
2.20234	-0.000288468	-0.000329626	-0.000364177
2.20303	-0.000291418	-0.000328433	-0.000364755
2.20372	-0.00029234	-0.000327241	-0.000365959
2.2044	-0.000292178	-0.000327363	-0.000366367
2.20509	-0.000289353	-0.000330714	-0.000364819
2.20578	-0.000285702	-0.000332917	-0.00036429
2.20647	-0.000280022	-0.000332303	-0.000366265
2.20715	-0.000276051	-0.000332419	-0.000367399
2.20784	-0.000276275	-0.00033433	-0.00036647
2.20853	-0.000278358	-0.000335092	-0.000366562
2.20922	-0.00028335	-0.000333037	-0.000369156
2.2099	-0.000284993	-0.000331628	-0.000369773
2.21059	-0.000290022	-0.000331804	-0.000365541
2.21128	-0.000299209	-0.000331979	-0.000363011
2.21197	-0.000305342	-0.000332155	-0.00036465
2.21265	-0.000302985	-0.000331911	-0.00036628
2.21334	-0.000301354	-0.000330641	-0.000367883
2.21403	-0.00030264	-0.00033052	-0.000369486
2.21472	-0.000301138	-0.000333216	-0.000371089
2.2154	-0.000300102	-0.000334665	-0.000372225
2.21609	-0.000300206	-0.000333065	-0.000372213
2.21678	-0.000301138	-0.000333237	-0.000372202
2.21747	-0.000304097	-0.00033775	-0.00037219
2.21815	-0.000307314	-0.000341801	-0.000372463
2.21884	-0.000311165	-0.000342417	-0.000373431
2.21953	-0.000315396	-0.000339992	-0.000373376
2.22022	-0.000317241	-0.000341599	-0.000370821
2.2209	-0.000314002	-0.000338848	-0.000369065
2.22159	-0.000316493	-0.000339204	-0.000369262
2.22228	-0.000315657	-0.000339416	-0.000369971
2.22297	-0.000316594	-0.000339277	-0.00037193
2.22365	-0.000315769	-0.000338975	-0.000373569
2.22434	-0.000310639	-0.000338278	-0.000374426
2.22503	-0.000308758	-0.000337581	-0.000375284
2.22572	-0.000311492	-0.000336884	-0.000376142
2.2264	-0.000307593	-0.000336331	-0.000376691
2.22709	-0.000307281	-0.00033613	-0.000376484
2.22778	-0.000307591	-0.000337081	-0.000375254
2.22847	-0.00030942	-0.00033854	-0.000371524
2.22915	-0.000312183	-0.000337052	-0.000369715
2.22984	-0.000317227	-0.000339793	-0.000372592
2.23053	-0.000320334	-0.000337918	-0.000374443
2.23122	-0.000318717	-0.000338504	-0.000373797
2.2319	-0.000318294	-0.000340556	-0.000373374
2.23259	-0.000320781	-0.000343875	-0.000373498
2.23328	-0.000322644	-0.000340559	-0.00037439
2.23397	-0.00032299	-0.000337092	-0.000377157
2.23465	-0.000322392	-0.000337192	-0.000377082
2.23534	-0.00032282	-0.000334592	-0.000374188
2.23603	-0.000329681	-0.000336461	-0.000378977
2.23672	-0.000332495	-0.000335519	-0.000378147
2.2374	-0.000333802	-0.000335298	-0.000376579
2.23809	-0.000334767	-0.000336834	-0.000373216
2.23878	-0.00034393	-0.000338371	-0.000371564
2.23947	-0.000350018	-0.000339907	-0.000374073
2.24015	-0.000347664	-0.000339383	-0.000376302
2.24084	-0.00034612	-0.00033385	-0.000377848
2.24153	-0.000347478	-0.000331014	-0.000378367
2.24222	-0.000346054	-0.000334735	-0.00037639
2.2429	-0.000344821	-0.000337805	-0.000374456
2.24359	-0.000344052	-0.000339295	-0.000372625
2.24428	-0.000343282	-0.000339773	-0.000371822
2.24497	-0.000342513	-0.000337792	-0.000373515
2.24565	-0.000341873	-0.00033611	-0.000375261
2.24634	-0.00034155	-0.000337466	-0.000377137
2.24703	-0.000342615	-0.000341981	-0.000377986
2.24772	-0.000347049	-0.000340527	-0.000376339
2.2484	-0.00034954	-0.00033917	-0.000376202
2.24909	-0.000347313	-0.000338047	-0.00037973
2.24978	-0.00034592	-0.000338226	-0.000379915
2.25047	-0.000346548	-0.000339249	-0.000376107
2.25115	-0.000346829	-0.000336434	-0.000380321
2.25184	-0.000346268	-0.000337932	-0.000379791
2.25253	-0.000345707	-0.000339285	-0.000379904
2.25322	-0.000345145	-0.000340286	-0.000381576
2.2539	-0.000344827	-0.000341143	-0.000382841
2.25459	-0.000345099	-0.000341649	-0.00038106
2.25528	-0.00034676	-0.000342155	-0.000377122
2.25597	-0.000351789	-0.000342661	-0.000377983
2.25665	-0.000356227	-0.000343146	-0.00037464
2.25734	-0.000359234	-0.00034358	-0.000373192
2.25803	-0.00036245	-0.000344014	-0.000372646
2.25872	-0.00036617	-0.000344448	-0.000374282
2.2594	-0.000367509	-0.00034505	-0.000375531
2.26009	-0.000366421	-0.000346063	-0.000375845
2.26078	-0.000370699	-0.000347075	-0.000375
2.26147	-0.000368413	-0.000348087	-0.000373412
2.26215	-0.000367267	-0.000349674	-0.000375609
2.26284	-0.000368876	-0.000352654	-0.000374905
2.26353	-0.000369094	-0.000353699	-0.000374716
2.26422	-0.000365945	-0.000350069	-0.000375773
2.2649	-0.000364747	-0.00034835	-0.000377121
2.26559	-0.000368259	-0.000351246	-0.000377106
2.26628	-0.000370936	-0.000352982	-0.000374172
2.26697	-0.000371594	-0.000351913	-0.00037622
2.26765	-0.000371716	-0.000352115	-0.000378456
2.26834	-0.000370545	-0.000355383	-0.000379083
2.26903	-0.000368329	-0.000356716	-0.000374727
2.26972	-0.000366936	-0.000353375	-0.000372436
2.2704	-0.000371959	-0.00035076	-0.000373933
2.27109	-0.000372989	-0.000349898	-0.00037255
2.27178	-0.000374228	-0.000349035	-0.000372974
2.27247	-0.000375971	-0.000348173	-0.00037569
2.27315	-0.000377141	-0.000347992	-0.000374571
2.27384	-0.000376929	-0.000349453	-0.000376211
2.27453	-0.000377554	-0.000350915	-0.000376689
2.27522	-0.000380197	-0.000352376	-0.000374365
2.2759	-0.000382282	-0.000352892	-0.000373398
2.27659	-0.000383021	-0.000351131	-0.000375699
2.27728	-0.000383761	-0.00034937	-0.000376147
2.27797	-0.000384501	-0.00034761	-0.000372136
2.27865	-0.000387069	-0.000347195	-0.000370676
2.27934	-0.000394038	-0.000350019	-0.000373294
2.28003	-0.000396259	-0.000351679	-0.000371451
2.28072	-0.000387052	-0.000350538	-0.000372921
2.2814	-0.000380796	-0.000350052	-0.00037716
2.28209	-0.00038164	-0.000351142	-0.000376084
2.28278	-0.000383322	-0.000352231	-0.000375138
2.28347	-0.00038702	-0.000353321	-0.000374502
2.28415	-0.000388262	-0.000353922	-0.000374665
2.28484	-0.000383597	-0.000353349	-0.000376745
2.28553	-0.000381658	-0.000352776	-0.000377661
2.28622	-0.000382915	-0.000352202	-0.000377848
2.2869	-0.000378487	-0.000350803	-0.000381523
2.28759	-0.000379769	-0.000347421	-0.000381621
2.28828	-0.000378953	-0.000347391	-0.000381634
2.28897	-0.000376457	-0.000351523	-0.000381439
2.28965	-0.000379599	-0.000347721	-0.000383132
2.29034	-0.000376926	-0.000347271	-0.000385905
2.29103	-0.000374464	-0.000347746	-0.000381296
2.29172	-0.000372505	-0.000350436	-0.000378863
2.2924	-0.000371019	-0.000352178	-0.000377509
2.29309	-0.000370665	-0.000351646	-0.000378745
2.29378	-0.000370312	-0.000351114	-0.000380629
2.29447	-0.000369959	-0.000350583	-0.000381994
2.29515	-0.000369782	-0.000350555	-0.000379314
2.29584	-0.000370028	-0.000351738	-0.00037886
2.29653	-0.000371324	-0.000349563	-0.000378795
2.29722	-0.000375137	-0.000343237	-0.000379662
2.2979	-0.000376639	-0.000345385	-0.000380886
2.29859	-0.000375966	-0.000345494	-0.000382964
2.29928	-0.000381455	-0.000345846	-0.000383312
2.29997	-0.000382414	-0.00034678	-0.000379518
2.30065	-0.000382856	-0.000347167	-0.000377406
2.30134	-0.000382061	-0.000346243	-0.000379319
2.30203	-0.000382317	-0.000345319	-0.000381881
2.30272	-0.00038509	-0.000344394	-0.000383918
2.3034	-0.000386285	-0.000343762	-0.000382307
2.30409	-0.000387072	-0.000343829	-0.000383853
2.30478	-0.000392614	-0.000343897	-0.000385399
2.30547	-0.000390272	-0.000343964	-0.000386945
2.30615	-0.000388788	-0.000344476	-0.000387324
2.30684	-0.000389353	-0.000346051	-0.000386995
2.30753	-0.000389918	-0.000347625	-0.000390983
2.30822	-0.000390483	-0.0003492	-0.000391339
2.3089	-0.000391083	-0.000350288	-0.000389296
2.30959	-0.000391767	-0.00035021	-0.000391303
2.31028	-0.00039224	-0.000350133	-0.000388865
2.31097	-0.00039221	-0.000350055	-0.000387668
2.31165	-0.000392558	-0.000349859	-0.000386985
2.31234	-0.000390435	-0.000349379	-0.000387531
2.31303	-0.00038413	-0.000348898	-0.000388597
2.31372	-0.000387044	-0.000348418	-0.000390904
2.3144	-0.00038987	-0.000347694	-0.000392626
2.31509	-0.000392487	-0.000346387	-0.000392952
2.31578	-0.000391237	-0.000346253	-0.000392627
2.31647	-0.000384145	-0.000348912	-0.000390751
2.31715	-0.000385347	-0.000351035	-0.000390633
2.31784	-0.000387146	-0.000351879	-0.000392621
2.31853	-0.000387749	-0.000351551	-0.000391339
2.31921	-0.000385504	-0.00034843	-0.000392005
2.3199	-0.000383558	-0.000346188	-0.000390542
2.32059	-0.000382324	-0.000346041	-0.00039374
2.32128	-0.000382498	-0.000345893	-0.00039367
2.32196	-0.000386021	-0.000345746	-0.000395546
2.32265	-0.000389224	-0.000345999	-0.000393911
2.32334	-0.000391662	-0.000347205	-0.000395725
2.32403	-0.0003941	-0.000348411	-0.000396366
2.32471	-0.000396539	-0.000349617	-0.000394217
2.3254	-0.000398167	-0.000350064	-0.000393252
2.32609	-0.00039787	-0.000348709	-0.000395103
2.32678	-0.00040032	-0.000347353	-0.000396954
2.32746	-0.000405918	-0.000345998	-0.000398805
2.32815	-0.000404431	-0.000345887	-0.000399513
2.32884	-0.000405204	-0.000348735	-0.000397507
2.32953	-0.000405766	-0.000350408	-0.000397022
2.33021	-0.000405825	-0.00034929	-0.000400153
2.3309	-0.000405709	-0.000348931	-0.00040374
2.33159	-0.000405173	-0.000350374	-0.000404931
2.33228	-0.000403792	-0.000350642	-0.000399819
2.33296	-0.000400402	-0.000348119	-0.000399353
2.33365	-0.00039751	-0.000346356	-0.000399018
2.33434	-0.0003958	-0.000346395	-0.000398993
2.33503	-0.000394091	-0.000345258	-0.000398967
2.33571	-0.000392381	-0.000341331	-0.000398942
2.3364	-0.000391994	-0.000338678	-0.000399766
2.33709	-0.000394745	-0.000339047	-0.000402603
2.33778	-0.000396648	-0.000339417	-0.000404395
2.33846	-0.000396544	-0.000339786	-0.000403709
2.33915	-0.000397321	-0.000340419	-0.000403489
2.33984	-0.000400183	-0.000341679	-0.000404372
2.34053	-0.000401632	-0.000343086	-0.000404296
2.34121	-0.000399737	-0.000344842	-0.000404042
2.3419	-0.000398106	-0.000344831	-0.00040556
2.34259	-0.000397102	-0.000342994	-0.000403031
2.34328	-0.000396947	-0.000346733	-0.000407189
2.34396	-0.000398798	-0.000348115	-0.000405538
2.34465	-0.000399703	-0.000345364	-0.000399894
2.34534	-0.000398373	-0.000346025	-0.000398614
2.34603	-0.000397042	-0.000347865	-0.000402941
2.34671	-0.000395711	-0.000350134	-0.000405324
2.3474	-0.000395282	-0.00034845	-0.000401222
2.34809	-0.000396985	-0.000350598	-0.000401298
2.34878	-0.000397838	-0.000352599	-0.000401155
2.34946	-0.000396686	-0.000354251	-0.000400497
2.35015	-0.000396993	-0.000355096	-0.000400386
2.35084	-0.000400747	-0.000354032	-0.000401567
2.35153	-0.000403652	-0.000352968	-0.000402748
2.35221	-0.000404552	-0.000351905	-0.00040393
2.3529	-0.00040469	-0.000350915	-0.000405154
2.35359	-0.000403032	-0.000350099	-0.000406482
2.35428	-0.000402224	-0.000349283	-0.000406762
2.35496	-0.000403421	-0.000348467	-0.000404567
2.35565	-0.000404405	-0.000347405	-0.000402634
2.35634	-0.000404889	-0.000345763	-0.00040132
2.35703	-0.000405372	-0.000346631	-0.000401055
2.35771	-0.000405855	-0.000351053	-0.000403263
2.3584	-0.000406391	-0.000350092	-0.000404576
2.35909	-0.000407053	-0.000349565	-0.000403775
2.35978	-0.000407715	-0.000348398	-0.000401925
2.36046	-0.000408376	-0.000348087	-0.000399701
2.36115	-0.000408513	-0.000349595	-0.000401176
2.36184	-0.000407413	-0.000346213	-0.000401812
2.36253	-0.000406312	-0.000351371	-0.000405993
2.36321	-0.000405212	-0.000352424	-0.000404776
2.3639	-0.000403793	-0.000349599	-0.00039879
2.36459	-0.000401622	-0.000350745	-0.000396717
2.36528	-0.000400303	-0.000351596	-0.000401835
2.36596	-0.000400987	-0.000351751	-0.000404481
2.36665	-0.00040014	-0.000352787	-0.00040567
2.36734	-0.000395695	-0.000353529	-0.000403435
2.36803	-0.000393805	-0.000351073	-0.0004012
2.36871	-0.000397923	-0.000354182	-0.000398965
2.3694	-0.000401669	-0.000358055	-0.000397825
2.37009	-0.000404538	-0.000361357	-0.00039926
2.37078	-0.000405987	-0.000359243	-0.000400695
2.37146	-0.000404099	-0.000357477	-0.000402129
2.37215	-0.000403312	-0.000355592	-0.000402868
2.37284	-0.000405111	-0.000353428	-0.000401972
2.37353	-0.00040691	-0.00035245	-0.000402129
2.37421	-0.000408709	-0.000354252	-0.000404756
2.3749	-0.00040834	-0.000355474	-0.000405125
2.37559	-0.000402884	-0.000355334	-0.000400192
2.37628	-0.000398849	-0.000355639	-0.000396313
2.37696	-0.00039815	-0.000356987	-0.000394903
2.37765	-0.000397945	-0.000359193	-0.0003952
2.37834	-0.000398897	-0.00036104	-0.000399497
2.37903	-0.000399848	-0.000357328	-0.000402038
2.37971	-0.0004008	-0.000355987	-0.000400464
2.3804	-0.00040184	-0.000358612	-0.000400163
2.38109	-0.000403089	-0.000357502	-0.000402845
2.38178	-0.000404338	-0.000357875	-0.000404473
2.38246	-0.000405587	-0.000359348	-0.000403633
2.38315	-0.000406888	-0.000356458	-0.000402586
2.38384	-0.000408312	-0.000356365	-0.000401056
2.38453	-0.000409735	-0.000357608	-0.000400581
2.38521	-0.000411159	-0.000359602	-0.000402574
2.3859	-0.00041187	-0.000356336	-0.000403314
2.38659	-0.000410915	-0.000356139	-0.000401124
2.38728	-0.00040996	-0.000360163	-0.000399989
2.38796	-0.000409004	-0.000361062	-0.000401321
2.38865	-0.000409056	-0.000360129	-0.000402192
2.38934	-0.000411461	-0.00035729	-0.000401983
2.39003	-0.000413865	-0.000360154	-0.000401775
2.39071	-0.00041627	-0.000360989	-0.000401566
2.3914	-0.000418729	-0.000356269	-0.000400829
2.39209	-0.000421312	-0.000353927	-0.000398859
2.39278	-0.000423039	-0.000356842	-0.000397945
2.39346	-0.000422768	-0.000356684	-0.000399498
2.39415	-0.000422916	-0.000354813	-0.000400952
2.39484	-0.000424042	-0.00035953	-0.000402174
2.39553	-0.000425168	-0.000359883	-0.000403397
2.39621	-0.000426294	-0.000363012	-0.000404619
2.3969	-0.00042726	-0.000365112	-0.0004043
2.39759	-0.000427851	-0.000364813	-0.000400385
2.39828	-0.000427014	-0.000362431	-0.000398232
2.39896	-0.000422848	-0.000357572	-0.000400188
2.39965	-0.000421805	-0.000359956	-0.000401544
2.40034	-0.000428046	-0.000363906	-0.000401501
2.40103	-0.000431144	-0.000362603	-0.000401457
2.40171	-0.000426918	-0.000361993	-0.000401414
2.4024	-0.000424513	-0.00036064	-0.000401524
2.40309	-0.000426353	-0.000357552	-0.000401995
2.40378	-0.000426764	-0.000355059	-0.000401406
2.40446	-0.000423846	-0.000353954	-0.000398354
2.40515	-0.000421588	-0.000353364	-0.000397405
2.40584	-0.000420867	-0.000353971	-0.000401353
2.40653	-0.000421004	-0.000354577	-0.000403537
2.40721	-0.000423138	-0.000355184	-0.000401613
2.4079	-0.000424663	-0.000355331	-0.000400065
2.40859	-0.000424775	-0.000354409	-0.00039939
2.40928	-0.000426317	-0.000353488	-0.000398714
2.40996	-0.000431186	-0.000352566	-0.000398039
2.41065	-0.000434195	-0.000352266	-0.000398594
2.41134	-0.000432879	-0.000353409	-0.000402011
2.41203	-0.000432422	-0.000354553	-0.00040366
2.41271	-0.000433961	-0.000355697	-0.000401205
2.4134	-0.000435822	-0.000355349	-0.000400738
2.41409	-0.000438431	-0.000351535	-0.000404888
2.41478	-0.000441041	-0.000351055	-0.000407271
2.41546	-0.00044365	-0.000355924	-0.000405549
2.41615	-0.000445605	-0.000354649	-0.000403874
2.41684	-0.000446039	-0.000351977	-0.000402304
2.41753	-0.000446474	-0.0003502	-0.000400734
2.41821	-0.000446909	-0.000350502	-0.000399164
2.4189	-0.000447398	-0.000350979	-0.000399097
2.41959	-0.000448011	-0.000349469	-0.000402518
2.42028	-0.000447764	-0.000345605	-0.00040417
2.42096	-0.000445523	-0.000349129	-0.000401719
2.42165	-0.000443797	-0.000353055	-0.00040017
2.42234	-0.000443265	-0.00035552	-0.00040071
2.42303	-0.000442734	-0.000353791	-0.00040125
2.42371	-0.000442202	-0.000355177	-0.00040179
2.4244	-0.000443231	-0.00035614	-0.000402552
2.42509	-0.000447874	-0.000356122	-0.000403826
2.42578	-0.000449933	-0.000358496	-0.0004051
2.42646	-0.000446011	-0.000362422	-0.000406374
2.42715	-0.000443581	-0.000357732	-0.000406532
2.42784	-0.000444599	-0.000356862	-0.000404105
2.42853	-0.000444756	-0.000361281	-0.000402741
2.42921	-0.00044292	-0.000362729	-0.000403838
2.4299	-0.000442376	-0.000359537	-0.00040489
2.43059	-0.000444822	-0.000358421	-0.000405839
2.43128	-0.000446406	-0.000357805	-0.000406789
2.43196	-0.000445997	-0.000360737	-0.000407739
2.43265	-0.000445116	-0.000365666	-0.000407868
2.43334	-0.000443146	-0.000362412	-0.000406102
2.43403	-0.000442039	-0.000362604	-0.000405977
2.43471	-0.000442924	-0.000366758	-0.000409642
2.4354	-0.00044379	-0.000364159	-0.000412287
2.43609	-0.000444615	-0.00036487	-0.000410446
2.43678	-0.000445548	-0.000361146	-0.000405819
2.43746	-0.00044673	-0.000359958	-0.000406108
2.43815	-0.000446063	-0.000359979	-0.000407885
2.43884	-0.000442853	-0.000362788	-0.000410966
2.43953	-0.000442583	-0.000364398	-0.000410329
2.44021	-0.000442785	-0.000363241	-0.000412458
2.4409	-0.000446332	-0.000362647	-0.000413987
2.44159	-0.000444015	-0.000363349	-0.000414134
2.44228	-0.000444888	-0.000365251	-0.000411882
2.44296	-0.000443937	-0.000367519	-0.000406234
2.44365	-0.000443183	-0.000366137	-0.000407566
2.44434	-0.000442886	-0.00036669	-0.000411525
2.44503	-0.000442589	-0.000363513	-0.000410127
2.44571	-0.000442291	-0.000364484	-0.000407705
2.4464	-0.00044194	-0.000364592	-0.000405927
2.44709	-0.000441464	-0.000362712	-0.000405634
2.44778	-0.000440988	-0.000362034	-0.000406407
2.44846	-0.000440512	-0.00036412	-0.000409636
2.44915	-0.000440251	-0.000365487	-0.000411734
2.44984	-0.000440481	-0.000365201	-0.000411227
2.45053	-0.000439847	-0.000366266	-0.00041072
2.45121	-0.000437222	-0.000368037	-0.000410213
2.4519	-0.000436329	-0.000365758	-0.000408728
2.45259	-0.000439414	-0.000366876	-0.000404991
2.45328	-0.000441056	-0.000366641	-0.000402323
2.45396	-0.000439384	-0.000363298	-0.00040211
2.45465	-0.000438315	-0.000362172	-0.000402113
2.45534	-0.000438635	-0.00036614	-0.000402616
2.45603	-0.000438955	-0.000368103	-0.000402984
2.45671	-0.000439274	-0.000365462	-0.000403046
2.4574	-0.000440262	-0.000363648	-0.000404311
2.45809	-0.000442782	-0.000363733	-0.000406198
2.45878	-0.000443858	-0.000363818	-0.000402108
2.45946	-0.00044162	-0.000363904	-0.000397703
2.46015	-0.000440406	-0.000363729	-0.000398058
2.46084	-0.00044154	-0.000362957	-0.000398074
2.46153	-0.000441807	-0.000363238	-0.000398357
2.46221	-0.000440086	-0.000365936	-0.000399254
2.4629	-0.000438365	-0.000367806	-0.00039888
2.46359	-0.000436644	-0.000365369	-0.000397734
2.46428	-0.00043579	-0.000359818	-0.000400155
2.46496	-0.000436924	-0.00035979	-0.000399511
2.46565	-0.00043719	-0.000360326	-0.000400427
2.46634	-0.000435469	-0.000359747	-0.000402779
2.46703	-0.000435194	-0.000356207	-0.000400227
2.46771	-0.000438231	-0.000358533	-0.000399815
2.4684	-0.000440996	-0.000359277	-0.000402524
2.46909	-0.000443141	-0.000356398	-0.000401145
2.46978	-0.000444599	-0.000354725	-0.000399901
2.47046	-0.000444483	-0.000355812	-0.000398963
2.47115	-0.000443667	-0.000356998	-0.000398135
2.47184	-0.000444142	-0.000358411	-0.00039756
2.47253	-0.000448632	-0.000358616	-0.000396852
2.47321	-0.000448901	-0.000358476	-0.000395837
2.4739	-0.000452726	-0.000360598	-0.000396855
2.47459	-0.000455599	-0.000357691	-0.000400374
2.47528	-0.000457712	-0.000358038	-0.000397116
2.47596	-0.000458088	-0.000357237	-0.000393144
2.47665	-0.0004584	-0.000362675	-0.000395731
2.47734	-0.000458567	-0.000361361	-0.000394642
2.47803	-0.000457865	-0.000359543	-0.000393778
2.47871	-0.000455177	-0.000356577	-0.000393423
2.4794	-0.000453414	-0.000356253	-0.000393471
2.48009	-0.00045376	-0.000359545	-0.000394438
2.48078	-0.000453235	-0.000358983	-0.000394197
2.48146	-0.000450727	-0.000359796	-0.000393348
2.48215	-0.00044848	-0.000355148	-0.00039556
2.48284	-0.000446834	-0.00035304	-0.000393582
2.48353	-0.000445187	-0.00035569	-0.000392812
2.48421	-0.000443541	-0.000356616	-0.000394797
2.4849	-0.00044213	-0.000355805	-0.000396312
2.48559	-0.000441256	-0.00035345	-0.000396756
2.48628	-0.000441943	-0.000356003	-0.000396125
2.48696	-0.000446184	-0.000357178	-0.000395195
2.48765	-0.000446896	-0.000357596	-0.000396593
2.48834	-0.000441312	-0.000358712	-0.000394287
2.48902	-0.000441909	-0.00036292	-0.000394728
[truncated: 4,873 more rows]

## Sheet: Fig. 2h
1H chemical shift (ppm)	RT	−20 °C	−50 °C
1.17729	-0.000265512	-0.000307672	-0.000299318
1.17798	-0.0002683	-0.000303256	-0.000299784
1.17867	-0.000270604	-0.000298655	-0.000299511
1.17936	-0.000271307	-0.000293446	-0.000296797
1.18004	-0.000271456	-0.000289825	-0.000294084
1.18073	-0.000269775	-0.00029145	-0.000291371
1.18142	-0.000268718	-0.000292933	-0.000289127
1.18211	-0.000269719	-0.000293947	-0.000288435
1.18279	-0.000270166	-0.000294962	-0.000286802
1.18348	-0.000268783	-0.000295976	-0.000282068
1.18417	-0.000268163	-0.000296671	-0.000278367
1.18486	-0.000270058	-0.000296312	-0.000278075
1.18554	-0.000271398	-0.000295954	-0.000276842
1.18623	-0.000270909	-0.000295595	-0.000272507
1.18692	-0.000270073	-0.00029555	-0.000268643
1.18761	-0.000268095	-0.000296533	-0.00026633
1.18829	-0.000267227	-0.000297006	-0.000264017
1.18898	-0.000270015	-0.000295793	-0.000261703
1.18967	-0.000271808	-0.000292308	-0.000258889
1.19036	-0.000270326	-0.000284079	-0.000254428
1.19104	-0.000268706	-0.000286598	-0.000249967
1.19173	-0.000266628	-0.000292187	-0.000245507
1.19242	-0.000266148	-0.000287982	-0.000240702
1.19311	-0.000268699	-0.000283843	-0.000234767
1.19379	-0.000265191	-0.000287661	-0.000228361
1.19448	-0.000265795	-0.000288111	-0.000220405
1.19517	-0.000266419	-0.000287644	-0.000214571
1.19586	-0.000267113	-0.000284166	-0.000215711
1.19654	-0.000267807	-0.000280688	-0.000215907
1.19723	-0.0002685	-0.00027721	-0.000213004
1.19792	-0.000268916	-0.000274687	-0.000210327
1.19861	-0.000268417	-0.000275297	-0.000208393
1.19929	-0.000267919	-0.000275223	-0.000208032
1.19998	-0.000267421	-0.000272904	-0.000212835
1.20067	-0.000267381	-0.000271484	-0.000218091
1.20136	-0.000268845	-0.000273009	-0.000224831
1.20204	-0.000269054	-0.00027385	-0.000229996
1.20273	-0.000267384	-0.000272447	-0.000229999
1.20342	-0.000271335	-0.000271685	-0.000230671
1.20411	-0.000269769	-0.000273028	-0.000233537
1.20479	-0.000268343	-0.00027437	-0.000235931
1.20548	-0.000267373	-0.000275712	-0.000236775
1.20617	-0.000266432	-0.000276516	-0.000238465
1.20686	-0.000265586	-0.000275555	-0.000242921
1.20754	-0.000265299	-0.000273908	-0.000246903
1.20823	-0.000266836	-0.000270018	-0.000249338
1.20892	-0.000268688	-0.0002676	-0.000251821
1.20961	-0.000271566	-0.000269995	-0.000254466
1.21029	-0.000273328	-0.000269532	-0.000256638
1.21098	-0.00027144	-0.000262467	-0.000257262
1.21167	-0.000270028	-0.000265539	-0.000258591
1.21236	-0.000270176	-0.000269674	-0.000262225
1.21304	-0.000270184	-0.00026541	-0.000264913
1.21373	-0.000269735	-0.000263015	-0.000264505
1.21442	-0.000270474	-0.000261064	-0.000264738
1.21511	-0.000272855	-0.00026056	-0.000267067
1.21579	-0.000269195	-0.000260057	-0.000268449
1.21648	-0.000269641	-0.000259553	-0.000266735
1.21717	-0.000269424	-0.00025904	-0.000265048
1.21786	-0.000267049	-0.000258494	-0.000263445
1.21854	-0.000265931	-0.000258634	-0.000261842
1.21923	-0.000266681	-0.000261017	-0.00026024
1.21992	-0.000262232	-0.000263156	-0.000258014
1.22061	-0.000264623	-0.000264501	-0.000253759
1.22129	-0.000266875	-0.000264414	-0.000250452
1.22198	-0.00026867	-0.000259657	-0.000250239
1.22267	-0.000269795	-0.000254266	-0.000249694
1.22336	-0.000268735	-0.000249562	-0.000248071
1.22404	-0.000267675	-0.000252961	-0.000245972
1.22473	-0.000266615	-0.000253559	-0.000242327
1.22542	-0.000265905	-0.000254242	-0.000239384
1.22611	-0.000266335	-0.000255206	-0.000238729
1.22679	-0.000266765	-0.000252899	-0.000239816
1.22748	-0.000267195	-0.000244542	-0.000244671
1.22817	-0.000266384	-0.000248391	-0.000245592
1.22886	-0.000261538	-0.000243363	-0.000249395
1.22954	-0.000257814	-0.000239771	-0.000241148
1.23023	-0.000257734	-0.000240846	-0.00024063
1.23092	-0.000257562	-0.000241231	-0.00024029
1.23161	-0.000257085	-0.000239377	-0.000240529
1.23229	-0.000256469	-0.000239074	-0.000240769
1.23298	-0.000255397	-0.000241051	-0.000241008
1.23367	-0.000255201	-0.000235943	-0.000241307
1.23436	-0.000255608	-0.00023691	-0.000241799
1.23504	-0.000251112	-0.000237705	-0.000242291
1.23573	-0.00025436	-0.000237941	-0.000242783
1.23642	-0.000256789	-0.000238047	-0.000243037
1.23711	-0.00025656	-0.000237733	-0.000242519
1.23779	-0.00025549	-0.00023742	-0.000242001
1.23848	-0.000255432	-0.000237106	-0.000241482
1.23917	-0.000262425	-0.000236094	-0.000240736
1.23986	-0.000255157	-0.000232818	-0.000239252
1.24054	-0.000256532	-0.000230233	-0.000237767
1.24123	-0.00026006	-0.000229886	-0.000236283
1.24192	-0.000257885	-0.000229323	-0.000234401
1.24261	-0.000260832	-0.00022806	-0.000231232
1.24329	-0.000261809	-0.000226798	-0.000229654
1.24398	-0.000258665	-0.000225536	-0.000233223
1.24467	-0.000261074	-0.000224529	-0.000234614
1.24536	-0.000257888	-0.00022435	-0.000228961
1.24604	-0.000254984	-0.000224171	-0.000224899
1.24673	-0.00025299	-0.000223991	-0.000225983
1.24742	-0.000251172	-0.000222817	-0.000226093
1.24811	-0.000252176	-0.000218428	-0.00022305
1.24879	-0.000258066	-0.000215192	-0.000220008
1.24948	-0.000256222	-0.000215684	-0.000216966
1.25017	-0.000255054	-0.000215778	-0.00021396
1.25086	-0.000256077	-0.000214588	-0.000211073
1.25154	-0.0002571	-0.000213399	-0.000209142
1.25223	-0.000258122	-0.000212209	-0.000210297
1.25292	-0.00025844	-0.000211654	-0.000211632
1.25361	-0.000256483	-0.000213149	-0.000213545
1.25429	-0.000255655	-0.000213951	-0.000214502
1.25498	-0.000258465	-0.000212517	-0.000212373
1.25567	-0.000260199	-0.000211079	-0.000211041
1.25636	-0.000258466	-0.00020963	-0.00021228
1.25704	-0.000256733	-0.000208181	-0.000212563
1.25773	-0.000255	-0.000206732	-0.00020976
1.25842	-0.00025329	-0.000204936	-0.000208603
1.25911	-0.000251656	-0.000202022	-0.000212748
1.25979	-0.000251152	-0.000199108	-0.000215297
1.26048	-0.000254284	-0.000196195	-0.000212704
1.26117	-0.000256812	-0.000193759	-0.000210027
1.26186	-0.000257389	-0.000192864	-0.000207077
1.26254	-0.000256836	-0.000192663	-0.000204606
1.26323	-0.000252646	-0.000194697	-0.000203677
1.26392	-0.000249658	-0.00019537	-0.000202918
1.26461	-0.000250533	-0.000191668	-0.000202704
1.26529	-0.000251974	-0.000188661	-0.000202012
1.26598	-0.00025297	-0.000187888	-0.000199777
1.26667	-0.000249629	-0.000186955	-0.000197193
1.26736	-0.000253455	-0.000185511	-0.000193485
1.26804	-0.000252981	-0.000184066	-0.000190256
1.26873	-0.000259785	-0.000182622	-0.000188569
1.26942	-0.000259721	-0.000180829	-0.000186223
1.27011	-0.000260943	-0.000177921	-0.000181756
1.27079	-0.000261458	-0.000175012	-0.00017825
1.27148	-0.000259702	-0.000172103	-0.000177827
1.27217	-0.00025853	-0.000170147	-0.000177319
1.27286	-0.000259231	-0.00017125	-0.000176543
1.27354	-0.000259366	-0.000171657	-0.000174805
1.27423	-0.000257684	-0.000169831	-0.000169987
1.27492	-0.000255399	-0.00016715	-0.000166089
1.27561	-0.000251185	-0.000161724	-0.000165144
1.27629	-0.000248105	-0.000156994	-0.00016468
1.27698	-0.000248657	-0.000154497	-0.000165756
1.27767	-0.000248424	-0.000151823	-0.000166066
1.27836	-0.000245674	-0.000148578	-0.000163922
1.27904	-0.000243492	-0.000144636	-0.000162258
1.27973	-0.000243126	-0.000138463	-0.000162134
1.28042	-0.000243055	-0.000132624	-0.00016185
1.28111	-0.00024393	-0.000127854	-0.000161052
1.28179	-0.000244805	-0.000123084	-0.000159292
1.28248	-0.00024568	-0.000118314	-0.000154452
1.28317	-0.000246132	-0.000112822	-0.00015129
1.28386	-0.000245229	-0.000105023	-0.00015349
1.28454	-0.000244042	-9.6817e-05	-0.000154727
1.28523	-0.000244219	-9.01019e-05	-0.000152884
1.28592	-0.000251102	-8.97935e-05	-0.000150952
1.28661	-0.000253934	-8.14453e-05	-0.000148731
1.28729	-0.000252489	-7.23987e-05	-0.000147473
1.28798	-0.000256784	-6.39159e-05	-0.000149294
1.28867	-0.000250892	-6.50349e-05	-0.000150041
1.28936	-0.000251106	-6.83261e-05	-0.000147356
1.29004	-0.000252363	-7.0802e-05	-0.00014419
1.29073	-0.000254671	-7.06761e-05	-0.000139484
1.29142	-0.000250752	-6.95016e-05	-0.00013514
1.29211	-0.000250122	-6.77793e-05	-0.00013195
1.29279	-0.000247927	-7.45678e-05	-0.000128761
1.29348	-0.00024302	-8.00557e-05	-0.000125571
1.29417	-0.000245802	-8.5335e-05	-0.000123002
1.29485	-0.000247686	-8.99496e-05	-0.000122409
1.29554	-0.000242599	-9.27563e-05	-0.0001223
1.29623	-0.000238419	-8.98045e-05	-0.000123729
1.29692	-0.000235817	-9.02653e-05	-0.000124333
1.2976	-0.00023824	-9.87915e-05	-0.000122309
1.29829	-0.000239525	-9.83441e-05	-0.000119802
1.29898	-0.000237181	-9.7711e-05	-0.000115757
1.29967	-0.000235889	-9.77055e-05	-0.000111415
1.30035	-0.000237941	-9.96962e-05	-0.000106128
1.30104	-0.000239422	-0.000100519	-0.000101807
1.30173	-0.00023909	-9.76284e-05	-0.000100562
1.30242	-0.000239007	-9.58766e-05	-9.91664e-05
1.3031	-0.000239718	-9.77453e-05	-9.72899e-05
1.30379	-0.000240429	-9.9614e-05	-9.58973e-05
1.30448	-0.000241139	-0.000101483	-9.60421e-05
1.30517	-0.000241329	-0.000102623	-9.57167e-05
1.30585	-0.000239864	-0.000101448	-9.38981e-05
1.30654	-0.000238399	-0.000100273	-9.15954e-05
1.30723	-0.000236935	-9.90988e-05	-8.77555e-05
1.30792	-0.000236136	-9.71931e-05	-8.4733e-05
1.3086	-0.000237452	-9.29676e-05	-8.4304e-05
1.30929	-0.000238768	-8.9912e-05	-8.43595e-05
1.30998	-0.000240084	-9.0568e-05	-8.59517e-05
1.31067	-0.000240768	-9.14251e-05	-8.58478e-05
1.31135	-0.000239453	-9.29201e-05	-8.03657e-05
1.31204	-0.000238137	-9.32443e-05	-7.58532e-05
1.31273	-0.000236821	-8.98577e-05	-7.44136e-05
1.31342	-0.000235362	-8.68518e-05	-7.30245e-05
1.3141	-0.000233451	-8.50517e-05	-7.17955e-05
1.31479	-0.000232826	-8.30759e-05	-7.05664e-05
1.31548	-0.000233988	-8.05436e-05	-6.93374e-05
1.31617	-0.00022894	-7.9544e-05	-6.67739e-05
1.31685	-0.000227165	-8.05828e-05	-5.99865e-05
1.31754	-0.000225247	-7.43015e-05	-5.3199e-05
1.31823	-0.000222876	-7.30277e-05	-4.64116e-05
1.31892	-0.000221363	-7.1754e-05	-3.93813e-05
1.3196	-0.000222568	-7.04802e-05	-3.15833e-05
1.32029	-0.000223772	-6.92064e-05	-2.47566e-05
1.32098	-0.000224976	-6.79326e-05	-2.1001e-05
1.32167	-0.000225631	-6.62042e-05	-1.7124e-05
1.32235	-0.000224551	-6.30388e-05	-1.28631e-05
1.32304	-0.000223471	-5.98734e-05	-9.57416e-06
1.32373	-0.000222391	-5.67081e-05	-9.35574e-06
1.32442	-0.00022198	-5.38215e-05	-9.49178e-06
1.3251	-0.00022368	-5.18155e-05	-1.07471e-05
1.32579	-0.000225381	-4.98095e-05	-1.15162e-05
1.32648	-0.000227082	-4.78035e-05	-1.07504e-05
1.32717	-0.000228189	-4.61739e-05	-1.01701e-05
1.32785	-0.000227422	-4.57315e-05	-1.01754e-05
1.32854	-0.000226655	-4.57005e-05	-1.01806e-05
1.32923	-0.000225889	-4.41455e-05	-1.01859e-05
1.32992	-0.000224728	-3.67379e-05	-9.2683e-06
1.3306	-0.000222323	-3.89194e-05	-5.44164e-06
1.33129	-0.000220492	-3.97484e-05	-1.61498e-06
1.33198	-0.00022047	-3.63161e-05	2.21168e-06
1.33267	-0.000220831	-3.38763e-05	6.71824e-06
1.33335	-0.000222398	-3.45628e-05	1.33662e-05
1.33404	-0.000222817	-3.45432e-05	2.00141e-05
1.33473	-0.000219617	-3.23007e-05	2.66621e-05
1.33542	-0.000217387	-2.95874e-05	3.38178e-05
1.3361	-0.00021821	-2.53924e-05	4.25712e-05
1.33679	-0.000217882	-2.28458e-05	5.13246e-05
1.33748	-0.000213938	-2.54849e-05	6.0078e-05
1.33817	-0.000211555	-2.69304e-05	6.92455e-05
1.33885	-0.000214085	-2.46232e-05	7.97148e-05
1.33954	-0.000215607	-2.16089e-05	8.92084e-05
1.34023	-0.000213966	-1.63727e-05	9.56353e-05
1.34092	-0.000211605	-1.2271e-05	0.00010192
1.3416	-0.000209286	-1.17332e-05	0.000107757
1.34229	-0.000212903	-1.13723e-05	0.000111967
1.34298	-0.000212453	-1.15668e-05	0.000111067
1.34367	-0.000211787	-9.21464e-06	0.000110727
1.34435	-0.000210444	-1.69899e-06	0.000112143
1.34504	-0.000208956	-2.1833e-06	0.000115187
1.34573	-0.000207016	1.08719e-07	0.00012334
1.34642	-0.000206853	2.28272e-06	0.000130679
1.3471	-0.000209957	4.0866e-06	0.000135464
1.34779	-0.00020713	7.54319e-06	0.000141878
1.34848	-0.000208368	1.61812e-05	0.0001534
1.34917	-0.000209047	2.25257e-05	0.000163046
1.34985	-0.000207973	2.16829e-05	0.000166812
1.35054	-0.000208197	2.24348e-05	0.000171556
1.35123	-0.000210179	2.53466e-05	0.000179365
1.35192	-0.00020598	2.1313e-05	0.000186664
1.3526	-0.000205055	2.33381e-05	0.000192367
1.35329	-0.000204563	2.57178e-05	0.000198559
1.35398	-0.000205425	2.92073e-05	0.000206284
1.35467	-0.000205218	3.4027e-05	0.000213967
1.35535	-0.000201661	4.01702e-05	0.000221523
1.35604	-0.000199404	3.9742e-05	0.00022859
1.35673	-0.00020121	4.65266e-05	0.000234124
1.35742	-0.000200525	5.22612e-05	0.000240363
1.3581	-0.000194364	5.47134e-05	0.000248803
[truncated: 6,328 more rows]

[truncated: 66 more sheets: Fig. 3a, Fig. 3b, Fig. 3c, Fig. 3d, Fig. 3f, Fig. 3g-Carbonate, Fig. 3g-EMTMSA, Fig. 4a, Fig. 4b, Fig. 4d, Fig. 4e, Fig. 4f, Fig. 5e, Fig. 5f, Fig. 5g-Carbonate, Fig. 5g-EMTMSA, Fig. 5h, Fig. 5i, Fig. 6c, Fig. 6d …]
